# Supplementary material for: CTG clade-specific proteins of the RSC chromatin-remodeling complex regulate cell cycle progression of a critical priority fungal pathogen, Candida albicans
Source: mSphere. 2026 Mar 30;11(4):e00084-26. doi: 10.1128/msphere.00084-26 (PMC13123710; doi:10.1128/msphere.00084-26)
Supplement: Data S1 — DESeq2 output for nri1 vs. WT comparison. [file msphere.00084-26-s0001.csv]

DESeq2 output for nri1 vs WT comparison
	baseMean	log2FoldChange	lfcSE	stat	pvalue	padj
C1_00010W_A-T	0.424325473	0.779263462	2.549806644	0.305616688	0.759896513	0.910342965
C1_00020C_A-T	44.45630663	0.932840128	0.758312214	1.230153109	0.218639776	0.561391321
C1_00030C_A-T	24.28327405	-0.575733716	0.636037296	-0.90518861	0.365365475	0.694974543
C1_00040W_A-T	444.3792009	-0.008897788	0.289176481	-0.030769406	0.97545344	0.993893306
C1_00050C_A-T	11.03681509	0.99333111	0.488308638	2.034228013	0.041928611	0.233446279
C1_00060W_A-T	11204.47412	-0.379336879	0.264852266	-1.432258388	0.152069887	0.478319278
C1_00070W_A-T	6249.191683	0.036872122	0.267621957	0.137776895	0.890416745	0.961470203
C1_00080C_A-T	876.9571179	-0.403324928	0.474176845	-0.850579131	0.395003186	0.71535843
C1_00090W_A-T	59.01422491	0.632601166	0.505530806	1.25136027	0.210803066	0.554700505
C1_00100C_A-T	252.1308274	0.275375097	0.360610158	0.763636548	0.445083863	0.75145246
C1_00110W_A-T	6070.430206	-0.127159738	0.216165444	-0.588251924	0.55636321	0.816219952
C1_00120C_A-T	589.6655427	-2.207114881	0.31991763	-6.89900986	5.24E-12	8.40E-10
C1_00130C_A-T	1436.753513	-0.239080674	0.179151084	-1.334519829	0.182033553	0.518456131
C1_00140W_A-T	3977.279972	-0.66174202	0.170967052	-3.870582152	0.000108576	0.002434982
C1_00150C_A-T	2422.247936	0.155717724	0.421347639	0.369570657	0.711702417	0.886724807
C1_00160C_A-T	9608.138323	-0.546003836	0.498058045	-1.096265468	0.272962617	0.613018986
C1_00170W_A-T	942.6712311	-0.325062252	0.371183975	-0.875744305	0.381169054	0.704761693
C1_00180W_A-T	51049.53244	-0.373434094	0.201158363	-1.856418435	0.063393939	0.30231132
C1_00190C_A-T	17.25842392	0.752364117	0.407456278	1.846490426	0.064821028	0.305707408
C1_00200C_A-T	145.0346536	-0.068953066	0.360735033	-0.191146021	0.848411193	0.946972514
C1_00210C_A-T	7240.846957	-0.464840219	0.397797069	-1.16853606	0.242590603	0.584971824
C1_00220W_A-T	31293.76637	0.222077736	0.311854193	0.712120412	0.476390215	0.768889492
C1_00230C_A-T	563.3824467	-0.20228559	0.248542879	-0.81388608	0.415710216	0.727719793
C1_00240C_A-T	3.018870802	0.041747208	0.938341178	0.044490436	0.964513475	0.992599375
C1_00270W_A-T	669.6888358	-0.52409115	0.603994877	-0.86770794	0.385554238	0.708580196
C1_00280C_A-T	0	NA	NA	NA	NA	NA
C1_00290W_A-T	1658.541476	-0.629685564	0.69427637	-0.906966722	0.364424396	0.694213862
C1_00310W_A-T	1331.769707	0.815236835	0.591988312	1.377116437	0.168476252	0.502374095
C1_00320W_A-T	536.8521758	-0.38019414	0.330640805	-1.149870596	0.250197173	0.591073543
C1_00330C_A-T	733.7131571	-0.47321326	0.225016936	-2.103011745	0.035464743	0.210037729
C1_00340W_A-T	1115.050203	0.359621307	0.271489146	1.324624988	0.185295564	0.52279563
C1_00350C_A-T	2829.388458	0.627023084	0.744381141	0.842341442	0.39959686	0.717132722
C1_00360W_A-T	521.3991151	0.180294638	0.488787601	0.368860907	0.712231404	0.886785058
C1_00370W_A-T	97.10793777	0.202897421	0.20633212	0.98335354	0.325433468	0.662854958
C1_00380C_A-T	1830.408028	-0.22244885	0.162536065	-1.368612254	0.171120512	0.504860608
C1_00390W_A-T	1493.346812	-0.47353536	0.325037075	-1.456865682	0.145153461	0.466401076
C1_00400W_A-T	3439.332975	-0.305257718	0.429245199	-0.711149987	0.476991297	0.769427746
C1_00410C_A-T	835.2268047	-0.073054057	0.422069602	-0.17308533	0.862584356	0.951602349
C1_00420W_A-T	4034.347956	-0.314102009	0.636306652	-0.493633074	0.621565338	0.849141657
C1_00430W_A-T	1102.542178	0.180098522	0.155085692	1.161283931	0.245526452	0.587230571
C1_00440W_A-T	4006.184151	-0.062802745	0.397157485	-0.158130583	0.874353902	0.95654463
C1_00450C_A-T	1103.211045	-0.850417996	0.453337569	-1.875904523	0.060668392	0.293459324
C1_00460W_A-T	1669.278204	-0.421472782	0.367131952	-1.148014437	0.250962604	0.591938379
C1_00470C_A-T	1187.882407	-0.419333437	0.474075885	-0.884528091	0.376411205	0.702090058
C1_00480C_A-T	3803.445553	-0.4637921	0.209735645	-2.21131749	0.027013859	0.176195495
C1_00490C_A-T	5295.832517	0.384257752	0.420238119	0.914381001	0.360516682	0.69190724
C1_00500C_A-T	6182.330946	-0.052156188	0.334942093	-0.155717029	0.876256074	0.957625909
C1_00510W_A-T	977.67764	-1.238034848	0.274410845	-4.511610501	6.43E-06	0.000229255
C1_00520W_A-T	708.3653869	-0.435357462	0.549862107	-0.791757527	0.428502072	0.740014079
C1_00530C_A-T	2424.988613	-0.305414936	0.586150551	-0.521052033	0.602330525	0.838946359
C1_00540C_A-T	1191.20865	0.269918933	0.502409188	0.537249198	0.591095492	0.834406665
C1_00550W_A-T	1035.574599	0.068797153	0.182656503	0.376647708	0.706435428	0.884975945
C1_00560W_A-T	720.3410349	0.657967866	0.607115947	1.083759815	0.278471307	0.618081952
C1_00570C_A-T	889.2551716	-0.193425934	0.148066141	-1.306348182	0.191434179	0.529249493
C1_00580W_A-T	347.9349411	-0.1468227	0.231865998	-0.633222211	0.526588543	0.802456383
C1_00590W_A-T	15447.89946	-0.396037302	0.447802746	-0.884401236	0.376479656	0.702090058
C1_00600W_A-T	1953.626872	-0.104074354	0.17980624	-0.578813917	0.56271474	0.819850614
C1_00610W_A-T	5496.280243	-0.617372268	0.411853051	-1.499011033	0.13387077	0.443287102
C1_00620W_A-T	969.4640378	0.029386197	0.103448473	0.284066028	0.776359781	0.917951961
C1_00630W_A-T	789.7570245	0.947918864	0.34645493	2.736052458	0.006218111	0.062610621
C1_00640C_A-T	6697.078706	-0.00534633	0.452630938	-0.011811675	0.990575866	0.998281031
C1_00650C_A-T	1540.729448	-0.219760629	0.186534636	-1.178122379	0.238747822	0.580708581
C1_00660C_A-T	837.4389058	-0.562868313	0.202487908	-2.779762595	0.005439865	0.056826214
C1_00670C_A-T	491.1455464	0.085455802	0.212976037	0.401246089	0.688238951	0.876989135
C1_00680W_A-T	616.4768759	-0.022777686	0.639870754	-0.035597324	0.971603442	0.992983467
C1_00690W_A-T	710.7631303	-0.921585679	0.276226366	-3.336342188	0.000848886	0.013151583
C1_00700W_A-T	559.7734572	-0.231060283	0.387373015	-0.59648007	0.550854564	0.814717588
C1_00710C_A-T	11890.4669	0.13047041	0.214691658	0.607710662	0.54337939	0.812514032
C1_00720W_A-T	17.78189308	0.687707748	0.48666415	1.413105418	0.15762473	0.486060106
C1_00730C_A-T	2069.184996	0.142525419	0.187063672	0.761908592	0.446114562	0.752304653
C1_00740C_A-T	4056.385474	-0.00524248	0.243421155	-0.021536665	0.982817556	0.997204588
C1_00750C_A-T	1801.760779	-0.788199113	0.371359678	-2.122468217	0.033798439	0.202523223
C1_00760W_A-T	729.9289718	-0.326499913	0.307074184	-1.063260703	0.287663741	0.626222056
C1_00770C_A-T	1953.609314	0.240125253	0.238267174	1.007798303	0.313551301	0.651112341
C1_00780C_A-T	325.2959858	1.771388499	0.416212446	4.255971962	2.08E-05	0.000598667
C1_00790W_A-T	198.883687	-0.085517454	0.248411866	-0.344256718	0.730653231	0.895378262
C1_00800C_A-T	1496.701621	-0.110996845	0.585830124	-0.189469336	0.849724986	0.947038589
C1_00810W_A-T	175.1954605	-1.005201416	0.607869979	-1.653645434	0.098199575	0.386695895
C1_00820W_A-T	141.0766646	0.31188509	0.490928382	0.635296516	0.525235046	0.801918016
C1_00830W_A-T	430.8466275	0.095669532	0.409907189	0.233393155	0.815456128	0.934934483
C1_00840C_A-T	1408.315359	0.601249541	0.650625213	0.924110424	0.355428827	0.689076018
C1_00850W_A-T	111.0204791	0.371826091	0.537335301	0.691981506	0.488948943	0.777614313
C1_00860W_A-T	199.7890905	0.251110352	0.258279014	0.972244505	0.330928925	0.666638858
C1_00870W_A-T	2222.018094	-0.140454056	0.196267554	-0.715625445	0.474222658	0.76731408
C1_00880W_A-T	127.2543646	0.466625126	0.515920136	0.904452246	0.365755645	0.695088644
C1_00890W_A-T	887.1566477	-0.413201945	0.35413094	-1.166805546	0.243288907	0.585721422
C1_00900W_A-T	784.6948775	0.853862106	0.685269321	1.246024124	0.212755539	0.556735688
C1_00910W_A-T	255.073218	0.565385666	0.528314047	1.070169663	0.284542947	0.622607969
C1_00920W_A-T	1617.772994	-0.259988714	0.225778145	-1.151522943	0.249517162	0.590772638
C1_00930C_A-T	10613.95529	-0.446473701	0.188568936	-2.36769486	0.017899292	0.13204282
C1_00940W_A-T	940.5377791	0.318361475	0.164752429	1.932362855	0.053314735	0.270111147
C1_00950C_A-T	5369.594117	0.261622272	0.462129231	0.566123616	0.57130975	0.825310977
C1_00960C_A-T	1416.579606	-0.274727625	0.281216479	-0.976925771	0.328605902	0.664540637
C1_00970W_A-T	167.8839291	0.80167734	0.208091707	3.852519418	0.000116909	0.002603654
C1_00980W_A-T	700.1801128	-0.157299368	0.364036401	-0.432097911	0.665670253	0.868845325
C1_00990C_A-T	2465.690233	0.181358248	0.508452712	0.356686559	0.721326469	0.890899342
C1_01000C_A-T	519.802431	-0.206833622	0.1862374	-1.110591222	0.266744343	0.607779117
C1_01010W_A-T	1774.856729	-0.728390692	0.359348154	-2.026977691	0.042664694	0.236313772
C1_01020W_A-T	4.979870559	1.151814097	0.951205446	1.210899392	0.225933966	0.569896391
C1_01030W_A-T	3640.295806	0.183426704	0.148417929	1.235879683	0.21650329	0.560649857
C1_01040W_A-T	616.2033486	-0.308355714	0.224881775	-1.371190322	0.170315634	0.504723637
C1_01050C_A-T	2681.472243	0.000568192	0.183714008	0.003092806	0.997532302	1
C1_01060W_A-T	8760.020865	-0.204413255	0.350447366	-0.583292315	0.559696535	0.818862586
C1_01070C_A-T	523.6711282	-0.403896757	0.230644052	-1.751169189	0.079916771	0.346554771
C1_01080W_A-T	466.7192192	-0.036098467	0.216675427	-0.166601574	0.867683555	0.954149789
C1_01090C_A-T	738.7236015	-0.552403916	0.359103607	-1.538285625	0.123978793	0.427987071
C1_01100W_A-T	7783.901256	-0.158182594	0.38043101	-0.415798372	0.677557551	0.873014185
C1_01110C_A-T	2548.341159	-0.159913879	0.356430631	-0.44865358	0.653681576	0.863245316
C1_01130W_A-T	1475.777359	-0.153950989	0.329803674	-0.466795857	0.64064594	0.859231559
C1_01140C_A-T	3683.534247	-0.915682609	0.647347543	-1.414514689	0.157210837	0.485547075
C1_01150C_A-T	1121.93996	0.707100974	0.426821792	1.656665584	0.097587105	0.385183809
C1_01160C_A-T	567.6351139	0.747251256	0.580362722	1.287559018	0.197899513	0.538992559
C1_01170C_A-T	941.3085882	0.493607767	0.469600704	1.05112229	0.293202428	0.631497775
C1_01180C_A-T	82.76496411	1.358746615	0.677520363	2.005469782	0.044912848	0.243508882
C1_01190C_A-T	629.1936851	-3.109799724	0.44298857	-7.02004506	2.22E-12	3.84E-10
C1_01200W_A-T	563.1462882	-3.397177487	0.35071986	-9.686299169	3.45E-22	1.84E-19
C1_01210W_A-T	1099.052955	0.052189546	0.617711034	0.084488609	0.932667959	0.980908715
C1_01220C_A-T	320.7942383	0.7194633	0.783461044	0.918314071	0.358454463	0.690168452
C1_01240W_A-T	234.8803697	-1.295655828	0.379546825	-3.413691648	0.000640891	0.010380487
C1_01250W_A-T	3073.300389	-0.479623627	0.384157804	-1.248506792	0.211845523	0.555532429
C1_01260C_A-T	322.8223404	0.045006705	0.286213807	0.157248547	0.875048969	0.956958923
C1_01270W_A-T	937.1036694	-0.694926946	0.399221208	-1.740706484	0.081735041	0.349825169
C1_01280C_A-T	101.0066536	0.072317966	0.319382808	0.226430365	0.820866713	0.93616316
C1_01290C_A-T	555.7991521	0.134612438	0.274958338	0.489573943	0.624435419	0.849767457
C1_01300W_A-T	3143.402356	0.030901466	0.349159691	0.088502387	0.929477387	0.978983972
C1_01310W_A-T	7.21255709	0.955217541	0.628840923	1.519013007	0.128759222	0.436040998
C1_01320W_A-T	4547.833241	-0.29514143	0.13969642	-2.112734376	0.034623509	0.206197947
C1_01330C_A-T	1331.689182	0.243182762	0.385472741	0.630868895	0.528126251	0.803398034
C1_01340C_A-T	279.9048424	0.037951797	0.246260995	0.15411209	0.877521356	0.958029272
C1_01350C_A-T	35452.46716	-0.378942492	0.279498355	-1.355795069	0.175164381	0.510402271
C1_01360C_A-T	11748.18828	-0.212940872	0.580715457	-0.366687109	0.713852424	0.886785058
C1_01370C_A-T	19135.78324	-0.544351297	0.285305668	-1.90795823	0.056396615	0.280192014
C1_01380C_A-T	806.3853332	0.697702892	0.617666034	1.129579502	0.258653452	0.602030135
C1_01390C_A-T	969.7790483	0.30808258	0.455494202	0.676369926	0.498805807	0.783000598
C1_01400C_A-T	1678.836665	-0.189647332	0.259096796	-0.73195553	0.464195711	0.761510606
C1_01420C_A-T	697.9773564	0.193640257	0.174972619	1.106688911	0.268428451	0.60880484
C1_01440C_A-T	9.895100533	0.780749226	0.613323627	1.272980839	0.203024841	0.546407912
C1_01450W_A-T	2165.805228	-0.45779612	0.281612916	-1.625621888	0.104030116	0.394821991
C1_01460W_A-T	1897.762525	-0.286280098	0.327257283	-0.874786028	0.381690341	0.704912712
C1_01470W_A-T	2273.817438	0.005581736	0.152909452	0.036503537	0.970880858	0.992983467
C1_01480C_A-T	49226.56028	-0.442274454	0.171299622	-2.581876417	0.009826477	0.086381107
C1_01490W_A-T	3358.981891	-0.709027791	0.296459277	-2.391653238	0.016772681	0.127012956
C1_01500W_A-T	3.581879431	3.020286861	1.451262346	2.081144645	0.037420668	0.21662109
C1_01510W_A-T	206.3933082	2.202597082	0.842075972	2.615675016	0.008905127	0.081183421
C1_01520C_A-T	2626.634321	-0.478481333	0.349075278	-1.370711027	0.170465056	0.504723637
C1_01530C_A-T	6589.678108	-0.524433899	0.317553886	-1.651480022	0.098640597	0.387434653
C1_01540W_A-T	1301.224269	-0.402569402	0.384393784	-1.04728385	0.294968682	0.632752217
C1_01550W_A-T	1009.955479	-0.323131498	0.15811732	-2.043618611	0.040991239	0.230427527
C1_01560W_A-T	4484.919069	-0.219251632	0.189717111	-1.155676634	0.247813449	0.588294151
C1_01570C_A-T	932.7588155	-0.102939383	0.21875199	-0.470575756	0.637943724	0.858324483
C1_01580W_A-T	1290.802112	-0.304534549	0.324784514	-0.937651077	0.348423753	0.682567616
C1_01590C_A-T	13924.5	-0.206429194	0.134447196	-1.535392334	0.124687486	0.429048033
C1_01600W_A-T	2060.989867	-0.144228003	0.26758773	-0.538993335	0.589891453	0.833915126
C1_01610C_A-T	106.7147356	0.724414371	0.363367537	1.993613346	0.046194326	0.248149418
C1_01620C_A-T	161.7049856	0.72500663	0.294930568	2.458228166	0.013962443	0.111664729
C1_01630W_A-T	1872.334758	0.454586612	0.438000051	1.037868856	0.299331115	0.635942288
C1_01640W_A-T	2546.082151	-1.021899673	0.235899041	-4.331936536	1.48E-05	0.000453594
C1_01650W_A-T	3253.298895	-0.536575426	0.596436406	-0.899635603	0.368314204	0.696661134
C1_01660C_A-T	1.385031908	2.987459547	1.491024178	2.003629177	0.045109798	0.244217825
C1_01670C_A-T	1574.615926	0.290801513	0.295216373	0.98504534	0.3246018	0.662111908
C1_01680C_A-T	914.6136573	0.018834603	0.322982649	0.058314598	0.95349804	0.987549945
C1_01690C_A-T	10431.77877	-0.586023399	0.328495339	-1.783962597	0.074429743	0.332909604
C1_01700W_A-T	2612.579976	-0.557876041	0.28795098	-1.937399351	0.052696546	0.268037784
C1_01710W_A-T	946.7927964	-0.484936647	0.525375959	-0.923027859	0.355992687	0.689413374
C1_01720C_A-T	334.8429508	0.775577102	0.555430962	1.396351942	0.16260854	0.493831048
C1_01730W_A-T	0.389607577	0.917337066	3.154161737	0.290833871	0.771178379	0.916198461
C1_01740W_A-T	14.65449229	0.717318321	0.689310246	1.04063203	0.29804636	0.634895169
C1_01750W_A-T	1774.56892	-0.217568777	0.443955772	-0.490068584	0.624085368	0.849767457
C1_01760W_A-T	801.0852059	0.214124945	0.327972617	0.652874461	0.513837215	0.793201419
C1_01770W_A-T	144.5810325	-2.203231817	0.34844044	-6.323123161	2.56E-10	2.83E-08
C1_01780C_A-T	639.121492	-0.591228353	0.255461547	-2.314353608	0.020648333	0.145217555
C1_01790W_A-T	3503.086915	-0.308880559	0.157082272	-1.966361676	0.049256847	0.257484448
C1_01800W_A-T	245.5405934	-0.196821272	0.188298382	-1.045262684	0.295901579	0.633693733
C1_01810C_A-T	1346.657792	0.467976131	0.509121468	0.919183652	0.357999521	0.690168452
C1_01820C_A-T	429.938556	-0.324306583	0.160114828	-2.025462515	0.042819894	0.236616969
C1_01830C_A-T	1722.111349	-0.040696345	0.640143427	-0.063573791	0.949309601	0.985413786
C1_01840C_A-T	743.6541767	-0.066437075	0.722320016	-0.091977342	0.926716041	0.978649859
C1_01850C_A-T	520.1092953	0.284888531	0.206397731	1.380289065	0.16749766	0.501840411
C1_01860W_A-T	1251.462164	-0.162929349	0.334401151	-0.487227237	0.626097305	0.85031255
C1_01870C_A-T	8106.399605	-0.157534985	0.172937831	-0.910934201	0.362330044	0.692780585
C1_01880C_A-T	510.9268816	-0.352190846	0.211511375	-1.665115387	0.095889738	0.380121617
C1_01890C_A-T	1495.588497	-0.020382486	0.279463427	-0.07293436	0.941858352	0.983158668
C1_01900C_A-T	830.6777133	-0.411118503	0.314257228	-1.308222902	0.190797716	0.528007474
C1_01910W_A-T	1925.764485	-0.226669054	0.304901856	-0.743416444	0.457229592	0.756837941
C1_01920W_A-T	1549.197713	0.026061483	0.625071035	0.041693633	0.966742929	0.992599375
C1_01930W_A-T	9237.801595	0.705544253	0.622289849	1.13378718	0.25688383	0.60045659
C1_01940C_A-T	754.6748392	-0.14516155	0.213597828	-0.679602182	0.496756388	0.781313259
C1_01950C_A-T	899.1104197	-0.66033543	0.261924275	-2.5210929	0.011699096	0.097706829
C1_01970W_A-T	1.015033403	-0.573986034	1.866261022	-0.307559354	0.758417653	0.909420607
C1_01980W_A-T	229.4291197	0.224259079	0.202151621	1.109360773	0.267274578	0.60832566
C1_01990W_A-T	17.65262099	3.183755887	0.746579521	4.264456497	2.00E-05	0.000581583
C1_02000W_A-T	1009.885173	-0.153009473	0.156609811	-0.977010777	0.328563817	0.664540637
C1_02010C_A-T	693.892812	0.255604291	0.646042322	0.395646357	0.692365934	0.879199189
C1_02020W_A-T	314.4788877	-0.126267972	0.677143595	-0.186471486	0.852075038	0.947415231
C1_02030C_A-T	152.3975301	0.080656357	0.347007576	0.232433995	0.816200947	0.935319032
C1_02040C_A-T	1397.333068	-0.698072258	0.361829291	-1.929286199	0.053695342	0.270969256
C1_02050C_A-T	4023.140228	-0.495508157	0.306412374	-1.617128418	0.105850564	0.398898658
C1_02060W_A-T	590.96254	-1.098908042	0.243656453	-4.510071569	6.48E-06	0.000229649
C1_02070W_A-T	37.65219127	2.200440689	0.831181798	2.647363903	0.008112201	0.07606967
C1_02080W_A-T	351.233555	0.819863364	0.566101805	1.448261349	0.147543973	0.469473174
C1_02090C_A-T	461.1005487	0.396457616	0.354290251	1.119019264	0.263131921	0.60361384
C1_02100W_A-T	266.6682758	-0.141493243	0.30106324	-0.469978478	0.638370394	0.858567353
C1_02110C_A-T	163.8565478	0.663761355	0.376925597	1.760987739	0.078240478	0.342642245
C1_02120C_A-T	5156.264785	-0.307252555	0.367335421	-0.836435957	0.402909691	0.718754393
C1_02130C_A-T	900.9636048	-1.414382677	0.874533498	-1.617299601	0.105813625	0.398898658
C1_02140C_A-T	4.603720222	0.311717351	0.773961992	0.402755374	0.687128194	0.876989135
C1_02150W_A-T	1337.931185	-1.278655985	1.012437471	-1.262948104	0.206607831	0.551444089
C1_02160W_A-T	126.3519671	-0.118146489	0.194563573	-0.607238483	0.543692657	0.812514032
C1_02170C_A-T	147.9367063	-0.066549758	0.18826182	-0.353495773	0.723716797	0.892610195
C1_02180W_A-T	695.6621086	-0.977127733	0.518210031	-1.885582437	0.059351246	0.28993061
C1_02190W_A-T	249.9973165	0.811100882	0.72947218	1.111901048	0.266180698	0.607357878
C1_02200C_A-T	172.6293158	-0.964447737	0.538179991	-1.792054246	0.073124277	0.329598814
C1_02210W_A-T	1176.222722	-0.539558984	0.271899592	-1.984405272	0.047210679	0.251711799
C1_02220C_A-T	557.772149	0.018712161	0.359837811	0.052001654	0.958527375	0.990295955
C1_02230W_A-T	2441.814271	0.025119811	0.307252681	0.0817562	0.934840587	0.981137362
C1_02240W_A-T	4290.882473	-0.021306353	0.283540627	-0.075143915	0.940100208	0.982365205
C1_02250W_A-T	2136.0265	0.671492696	0.662905157	1.0129544	0.311081942	0.649082491
C1_02260C_A-T	2277.603512	-0.185986542	0.118359946	-1.571363861	0.116098155	0.415080027
C1_02270C_A-T	159.2617567	0.876242713	0.411935004	2.127138275	0.033408596	0.201238263
C1_02280C_A-T	681.8732107	-0.244705832	0.311487978	-0.785602814	0.432100216	0.743914743
C1_02290C_A-T	696.4012153	-0.065693757	0.212685475	-0.308877494	0.757414717	0.908974178
C1_02300W_A-T	110.0549021	0.329577499	0.480477284	0.685937733	0.492752375	0.77942065
C1_02310C_A-T	143.3104628	-0.619497708	0.222119352	-2.789030777	0.005286604	0.056046742
C1_02320C_A-T	1147.345973	-0.547079124	0.292922511	-1.867658185	0.061809731	0.296742225
C1_02330C_A-T	12763.09494	-0.266770893	0.21209232	-1.257805531	0.208462095	0.553196473
C1_02340C_A-T	514.552803	0.990631056	0.285187685	3.473610919	0.000513505	0.008855288
C1_02350W_A-T	415.9957459	-0.309508306	0.404093159	-0.765933051	0.443716139	0.750922247
C1_02360C_A-T	82.26841229	0.59039693	0.298139888	1.980268165	0.047673404	0.253336548
C1_02370C_A-T	2220.05116	-0.065150212	0.328288452	-0.19845417	0.842689738	0.945476974
C1_02380C_A-T	110.5001314	0.230213656	0.225417168	1.021278274	0.307122617	0.645440519
C1_02390W_A-T	510.1957103	0.072129117	0.151265903	0.47683659	0.633478488	0.855635478
C1_02400C_A-T	445.9201536	0.805715006	0.696042868	1.157565206	0.247041515	0.588294151
C1_02410C_A-T	1255.210294	0.216020955	0.22570766	0.957082961	0.338525383	0.672854604
C1_02420C_A-T	58541.11275	0.081026588	0.24379481	0.332355672	0.739620706	0.900517694
C1_02430C_A-T	2996.638926	0.185487301	0.363965705	0.509628511	0.610311745	0.843208341
C1_02440C_A-T	445.5515853	0.475235725	0.267060831	1.779503657	0.075157226	0.33476281
C1_02450C_A-T	335.4722627	1.241051345	0.855089909	1.451369419	0.14667702	0.468566656
C1_02460W_A-T	45445.15868	-0.48883309	0.248369272	-1.968170566	0.049048416	0.256813501
C1_02470W_A-T	98.52308535	0.440444498	0.273535604	1.610190746	0.107356221	0.401272029
C1_02480W_A-T	6716.092906	0.526232417	0.277820851	1.894142987	0.058206033	0.285860258
C1_02490C_A-T	679.1925553	-0.610710926	0.405938497	-1.504442003	0.132467596	0.441604554
C1_02500W_A-T	172.0986733	-0.002332861	0.31390133	-0.007431828	0.994070314	0.999367867
C1_02510W_A-T	366.0877361	-0.054881291	0.277287439	-0.197922024	0.843106072	0.945476974
C1_02520W_A-T	19.63956235	3.212177084	0.583200978	5.507838985	3.63E-08	2.62E-06
C1_02530C_A-T	2710.350517	-0.547025801	0.63978413	-0.855016208	0.392542175	0.713266138
C1_02540C_A-T	12.33979075	0.850696994	1.449517711	0.586882787	0.557282431	0.816317023
C1_02560W_A-T	27.23371531	1.887774576	0.553588157	3.410070377	0.000649461	0.010492806
C1_02570C_A-T	142.8634591	1.271897524	0.235528296	5.400189899	6.66E-08	4.31E-06
C1_02580W_A-T	62.40816315	1.197619185	0.4890017	2.449110472	0.014320952	0.113260893
C1_02590C_A-T	3552.186672	-0.40717246	0.302273604	-1.3470328	0.177969669	0.514005312
C1_02600W_A-T	659.6137106	-0.999046105	0.493611594	-2.02395186	0.042975105	0.237139436
C1_02610W_A-T	2372.248606	-0.0781365	0.325693971	-0.239907726	0.810401791	0.934088983
C1_02620C_A-T	4724.146659	-0.492356439	0.285162377	-1.726582743	0.084242627	0.355979703
C1_02630C_A-T	538.3708299	0.280527647	0.253877023	1.104974541	0.269170621	0.609008122
C1_02640C_A-T	2800.452798	-0.363439191	0.301864474	-1.203981331	0.228596794	0.570911076
C1_02650W_A-T	2443.502212	-0.939754087	0.46151664	-2.036230131	0.041727252	0.232931762
C1_02660C_A-T	778.3474885	0.032639415	0.355687808	0.091764223	0.92688537	0.978649859
C1_02670C_A-T	55.44788389	1.972026451	0.33504518	5.885852329	3.96E-09	3.39E-07
C1_02680C_A-T	813.8993548	0.666762952	0.648819795	1.027655071	0.304112109	0.642124419
C1_02690C_A-T	11.01407309	6.566296167	1.257120073	5.223284797	1.76E-07	9.72E-06
C1_02700C_A-T	1210.207209	0.873683183	0.519857976	1.680618981	0.092836947	0.374971745
C1_02710W_A-T	8955.747542	-0.293488252	0.129967029	-2.258174663	0.023934772	0.16314307
C1_02720W_A-T	774.2096938	-0.414033125	0.212547014	-1.947960201	0.051419726	0.263633988
C1_02730W_A-T	155.3592587	1.007294213	0.372472587	2.704344555	0.006843928	0.066916091
C1_02740C_A-T	163.2886458	-0.106759873	0.225980013	-0.472430601	0.636619467	0.858191942
C1_02750C_A-T	4864.811668	-0.288009217	0.117344138	-2.454397983	0.01411207	0.112023289
C1_02760W_A-T	5689.26081	-0.095870435	0.347678238	-0.27574471	0.782744153	0.920352153
C1_02770W_A-T	715.8112136	-0.193763195	0.211960781	-0.914146449	0.360639899	0.691913067
C1_02780W_A-T	2931.200151	0.046905726	0.408338572	0.114869692	0.908548408	0.97049351
C1_02790W_A-T	6806.310546	-0.085599192	0.148547307	-0.576241966	0.564451643	0.820552602
C1_02800W_A-T	36.54593883	0.611801359	0.443803798	1.378540162	0.168036577	0.502210349
C1_02810W_A-T	4609.804877	-0.501634343	0.935705731	-0.536102672	0.591887593	0.835059745
C1_02820W_A-T	5417.991599	-0.656374407	0.292868242	-2.241193524	0.025013542	0.167108851
C1_02830W_A-T	748.7025821	0.096065443	0.257511213	0.373053436	0.709108674	0.885817801
C1_02840W_A-T	1677.513354	-0.400903558	0.312033262	-1.284810327	0.198858573	0.540356304
C1_02850W_A-T	1839.384518	0.055503073	0.471642097	0.11768049	0.906320826	0.96982679
C1_02860C_A-T	1545.154995	-0.148687035	0.113019931	-1.31558242	0.188314237	0.524869098
C1_02870W_A-T	682.5713828	-0.061259755	0.211321539	-0.289888835	0.771901284	0.916198461
C1_02880C_A-T	2251.011437	-0.567187827	0.354096086	-1.601790726	0.109201894	0.404400087
C1_02890C_A-T	122.9265242	-0.687455041	0.523323005	-1.313634284	0.188969306	0.525834762
C1_02900C_A-T	565.0601936	-0.187077686	0.353947196	-0.52854688	0.597119818	0.837203994
C1_02910C_A-T	447.7675075	1.019669294	0.190793213	5.344368808	9.07E-08	5.65E-06
C1_02920W_A-T	2142.825903	-0.58558114	0.268288771	-2.182652436	0.029061415	0.184737281
C1_02930C_A-T	748.8626094	-0.717932235	0.469621153	-1.52874765	0.126327015	0.432399945
C1_02940C_A-T	733.5248938	0.441849093	0.199837265	2.21104454	0.027032753	0.176195495
C1_02950W_A-T	90.80519904	0.493911287	0.262564413	1.881105221	0.059957607	0.292224993
C1_02960C_A-T	1316.849622	-0.504288852	0.17872301	-2.821622418	0.00477814	0.052120728
C1_02970W_A-T	4468.46214	0.023016507	0.373144424	0.061682571	0.95081562	0.98586023
C1_02980W_A-T	1453.464399	-0.598091123	0.767589533	-0.779180926	0.435873144	0.746313494
C1_02990C_A-T	1130.440066	-0.057745775	0.966594334	-0.059741479	0.952361535	0.98698447
C1_03000W_A-T	274.4989604	0.792462703	0.398077113	1.990726612	0.046510951	0.249432476
C1_03010W_A-T	16373.87173	-0.472583723	0.289237022	-1.633897763	0.102280319	0.391657295
C1_03020C_A-T	52655.01366	-0.651869637	0.220330431	-2.958600113	0.003090398	0.037610823
C1_03030W_A-T	24173.67153	-0.522425827	0.243642889	-2.144227685	0.032014648	0.196162171
C1_03040W_A-T	275.912722	-0.123206852	0.382933223	-0.321745007	0.747645879	0.903599146
C1_03050W_A-T	1276.832864	0.212678203	0.298207158	0.713189462	0.475728526	0.768208149
C1_03060C_A-T	365.6961826	0.524293135	0.588621177	0.89071402	0.373082611	0.700767182
C1_03070C_A-T	1518.456069	-0.731273044	0.190110639	-3.8465656	0.000119785	0.002658482
C1_03080C_A-T	280.1642903	-0.132393532	0.470798474	-0.281210623	0.778548857	0.919295355
C1_03090W_A-T	60065.30551	-0.447402959	0.288676111	-1.549844067	0.121178947	0.423473126
C1_03100W_A-T	13989.65043	0.149080175	0.192662193	0.773790504	0.439054689	0.747124339
C1_03110W_A-T	35340.01953	-0.557323814	0.239857447	-2.323562686	0.020148944	0.143486228
C1_03120W_A-T	1834.000409	-0.541284507	0.705210831	-0.767549907	0.442754633	0.749492799
C1_03130C_A-T	4267.520502	-0.531321117	0.324114918	-1.639298556	0.101151097	0.390009892
C1_03140W_A-T	205.0626286	0.088718272	0.273818615	0.324003801	0.745935156	0.902925572
C1_03150C_A-T	776.9128955	0.190133999	0.244797179	0.776700123	0.437335714	0.746718889
C1_03160C_A-T	1404.861615	-0.259833004	0.33264406	-0.781114217	0.434735321	0.745758852
C1_03170C_A-T	169.71329	-0.076907257	0.419680459	-0.183251937	0.854600345	0.948105679
C1_03180W_A-T	274.9843473	-0.252173326	0.212649406	-1.18586424	0.235675917	0.579044585
C1_03190C_A-T	39273.89378	-0.091013092	0.221604365	-0.41070081	0.681291933	0.875818349
C1_03200C_A-T	832.6316494	-0.1045206	0.410971111	-0.254325906	0.799243788	0.928623969
C1_03210C_A-T	5176.105255	-0.149192582	0.132177797	-1.128726499	0.259013227	0.602030135
C1_03220C_A-T	29442.72717	-0.190106966	0.26813939	-0.708985599	0.478333414	0.770594593
C1_03230C_A-T	2892.886572	0.197314252	0.501924433	0.393115457	0.694234209	0.8800036
C1_03240W_A-T	976.022774	0.375171343	0.230478588	1.627792609	0.103568868	0.393550753
C1_03250C_A-T	486.6638312	0.051536569	0.255578945	0.201646378	0.840193186	0.944278797
C1_03260W_A-T	475.9981794	0.026686234	0.174001536	0.153367809	0.87810823	0.958180705
C1_03270W_A-T	436.6958971	-0.146392189	0.677075997	-0.216212345	0.828822232	0.93948313
C1_03280W_A-T	2514.132554	-0.334668424	0.285380827	-1.172708157	0.240912859	0.582880075
C1_03290W_A-T	1182.87125	0.151941589	0.155350638	0.978055776	0.328046739	0.664540637
C1_03300C_A-T	1880.822541	-0.227226172	0.364827988	-0.622830977	0.5333956	0.808030084
C1_03310W_A-T	2672.440476	-0.364312925	0.148597093	-2.451682721	0.014218997	0.112593395
C1_03320C_A-T	657.5947483	0.497426557	0.389618235	1.276702456	0.201707314	0.544097299
C1_03330C_A-T	585.8964943	0.350822187	0.225796223	1.553711497	0.120253249	0.421477783
C1_03340C_A-T	1810.900569	0.039781331	0.240267995	0.165570661	0.868494837	0.954149789
C1_03350C_A-T	7288.738818	0.135295348	0.565081837	0.239426113	0.810775183	0.934088983
C1_03360W_A-T	6454.560364	-0.137264994	0.184438051	-0.744233595	0.456735167	0.756837941
C1_03370W_A-T	26445.32213	-0.253645038	0.159400177	-1.591246904	0.111554021	0.407000848
C1_03380W_A-T	27185.4942	-0.27397831	0.712727219	-0.384408372	0.700675796	0.881930968
C1_03390W_A-T	4055.362489	0.035947327	0.403184114	0.089158589	0.928955876	0.978983972
C1_03400W_A-T	1456.343461	-0.880623512	0.475078475	-1.853637997	0.063790968	0.303752982
C1_03410W_A-T	182.5209366	0.330039644	0.529557342	0.623236839	0.533128896	0.808007737
C1_03420W_A-T	7.721790518	0.621499993	0.616936612	1.007396839	0.31374411	0.651247483
C1_03430W_A-T	572.0422121	-0.268934441	0.288607293	-0.931835224	0.351421688	0.685607582
C1_03440C_A-T	1978.859253	-0.360432288	0.217752035	-1.655241878	0.097875443	0.385968477
C1_03450C_A-T	5282.733595	-0.499864054	0.488074147	-1.024155976	0.305761609	0.643846014
C1_03460C_A-T	1797.373919	-0.065713266	0.33986352	-0.193351926	0.846683363	0.946432047
C1_03470C_A-T	16.38915593	1.313954347	0.584568806	2.247732572	0.024593248	0.165706863
C1_03480C_A-T	2105.594114	-0.233192547	0.262751434	-0.887502471	0.374808436	0.701429425
C1_03490W_A-T	4798.806909	-0.29945582	0.483596156	-0.619227049	0.535766795	0.809675825
C1_03500W_A-T	3619.72219	-0.338329577	0.274814198	-1.231121168	0.218277549	0.561135151
C1_03510C_A-T	14788.67919	0.072143667	0.503534889	0.143274417	0.88607346	0.959979491
C1_03520W_A-T	6575.176402	-0.091740976	0.3859552	-0.23769851	0.81211494	0.934088983
C1_03530W_A-T	1500.656634	0.042307071	0.164249441	0.257578172	0.796732478	0.927617011
C1_03540C_A-T	460.9903112	-0.21015712	0.152553647	-1.377594864	0.168328407	0.502210349
C1_03550C_A-T	4656.159268	-0.327996958	0.364606832	-0.899590815	0.368338047	0.696661134
C1_03560C_A-T	4292.669607	0.005561087	0.361352026	0.015389665	0.987721309	0.997299251
C1_03570C_A-T	5.587569185	1.966392051	0.829463847	2.37067843	0.017755471	0.131788971
C1_03580W_A-T	1.918831083	2.465387408	1.684129893	1.463893859	0.143222952	0.462553883
C1_03600W_A-T	1692.626924	-0.495457582	0.221597177	-2.235847896	0.025361736	0.168395628
C1_03610C_A-T	362.7330781	-0.424213806	0.259055043	-1.637543132	0.101517034	0.390559982
C1_03620C_A-T	4918.043464	-0.020400601	0.228382385	-0.089326507	0.928822429	0.978983972
C1_03630W_A-T	1126.722224	-0.069196533	0.219517194	-0.315221472	0.752593504	0.905993757
C1_03640C_A-T	368.5967053	-0.425470046	0.259625761	-1.638782086	0.101258651	0.390009892
C1_03650C_A-T	1467.148815	-0.125712886	0.244258396	-0.514671707	0.606782447	0.841310553
C1_03660W_A-T	230.6264628	0.709740251	0.271363246	2.615461977	0.008910684	0.081183421
C1_03670C_A-T	1223.240399	-0.532138496	0.203342574	-2.616955644	0.008871787	0.081174952
C1_03680W_A-T	6851.710427	-0.175498901	0.379367147	-0.462609646	0.643644194	0.861505396
C1_03690W_A-T	1771.144552	-0.436425225	0.345981524	-1.261411938	0.207160469	0.552228501
C1_03700C_A-T	0.594791972	-0.157008629	2.518441099	-0.062343578	0.950289226	0.985636925
C1_03710C_A-T	2166.467216	0.012582771	0.403978394	0.031147138	0.975152198	0.993744232
C1_03720C_A-T	1011.791491	-0.756104514	0.57413691	-1.316941136	0.187858356	0.524869098
C1_03730C_A-T	2683.178183	-0.043093198	0.22257935	-0.193608247	0.84648264	0.946412243
C1_03740W_A-T	607.2423044	0.040411586	0.201748359	0.200306887	0.841240577	0.944628337
C1_03750W_A-T	2750.797571	-0.166772801	0.76018181	-0.219385414	0.826349831	0.938089879
C1_03760C_A-T	1847.277895	-0.461496127	0.403280556	-1.144355016	0.252476436	0.593398263
C1_03770W_A-T	771.4655952	-0.469844047	0.60198237	-0.780494695	0.435099749	0.746184435
C1_03780C_A-T	9520.804295	0.280864224	0.19936677	1.408781534	0.158899777	0.48790656
C1_03790C_A-T	4126.810378	-0.526878437	0.399707718	-1.318159278	0.187450334	0.524869098
C1_03800W_A-T	127.5891685	0.95014873	0.713754687	1.331197884	0.183123907	0.519588678
C1_03810C_A-T	227.518956	0.474936102	0.45165897	1.051536965	0.293012041	0.63136849
C1_03820W_A-T	1252.20261	-0.104494737	0.323995932	-0.32251867	0.747059796	0.903231203
C1_03830C_A-T	695.6913884	0.392383807	0.524989861	0.747412162	0.454814806	0.756837941
C1_03840W_A-T	49.84903443	0.701515215	0.595660812	1.177709196	0.23891256	0.58075871
C1_03860C_A-T	3777.47458	-0.518587782	0.161292996	-3.215190956	0.001303578	0.01862171
C1_03870C_A-T	445.5912999	0.737392155	0.660353072	1.116663473	0.264138241	0.604849225
C1_03880C_A-T	0.824386774	-0.927465145	2.010810203	-0.461239526	0.644626767	0.861582523
C1_03890W_A-T	6.31732663	1.765739891	0.734771722	2.403113564	0.016256138	0.124721137
C1_03900W_A-T	116.5262614	-0.045439854	0.496399112	-0.091538951	0.927064357	0.978649859
C1_03910C_A-T	386.4285468	0.080801212	0.331086684	0.244048509	0.807193251	0.932517563
C1_03920C_A-T	182.483936	-0.02709373	0.306880912	-0.088287439	0.929648222	0.978983972
C1_03930W_A-T	500.6264282	-0.014434459	0.33747483	-0.042771957	0.965883318	0.992599375
C1_03940W_A-T	3459.844864	-0.510746331	0.312110617	-1.636427288	0.101750192	0.390559982
C1_03950C_A-T	72.44794989	-0.138747009	0.279957131	-0.495600911	0.62017601	0.848303255
C1_03960C_A-T	1138.0472	0.213479709	0.238542292	0.894934427	0.370822142	0.699045203
C1_03970W_A-T	13.14561316	1.045142274	0.6596609	1.584362927	0.113111153	0.411045291
C1_03980W_A-T	84.59045897	0.221504474	0.444999745	0.497763148	0.618650994	0.847851507
C1_03990W_A-T	373.385431	0.419626124	0.357465218	1.17389358	0.240437654	0.581949854
C1_04000C_A-T	1041.926975	0.296962505	0.169286143	1.754204451	0.079395481	0.34554941
C1_04010C_A-T	572.2456923	3.933783011	0.382917371	10.27319027	9.31E-25	9.95E-22
C1_04020C_A-T	5153.827822	1.184910531	0.599562151	1.976293082	0.048121593	0.254473923
C1_04030W_A-T	794.778527	-1.113050154	0.388132369	-2.867707628	0.004134574	0.04668866
C1_04040C_A-T	1383.769051	0.715769201	0.636974714	1.123701123	0.26113984	0.602727026
C1_04050C_A-T	0.137874779	0	4.407356324	0	1	1
C1_04060W_A-T	258.6338255	-0.53956049	0.560800612	-0.962125358	0.335986637	0.670092753
C1_04070C_A-T	151.8320124	0.716368178	0.583159744	1.228425291	0.219287359	0.56170492
C1_04080W_A-T	165.0826213	0.145074322	0.280976492	0.516321921	0.605629589	0.840670111
C1_04090C_A-T	234.1188764	0.350367172	0.420783038	0.832655171	0.405039234	0.720044802
C1_04100C_A-T	27708.23763	-0.282291475	0.233913503	-1.206819918	0.227501503	0.570200677
C1_04110W_A-T	256.1380939	-0.037259432	0.340285741	-0.109494544	0.912810249	0.972713896
C1_04120C_A-T	228.2641508	0.678912941	0.693062843	0.979583523	0.327291742	0.664109216
C1_04130W_A-T	2094.916695	-0.234423985	0.614263781	-0.381634067	0.702732812	0.882924242
C1_04140W_A-T	1086.063446	1.140788256	0.581278606	1.962549877	0.0496985	0.258948966
C1_04150C_A-T	96.59699743	0.195312778	0.268206924	0.728216764	0.466480906	0.761980855
C1_04160C_A-T	78.36564565	-0.15265782	0.336386926	-0.453816151	0.649961158	0.862806921
C1_04170C_A-T	10876.37246	-0.230096418	0.286164078	-0.804071634	0.421355606	0.733597952
C1_04180W_A-T	9529.731219	-0.155088893	0.262537044	-0.590731465	0.554700362	0.81571476
C1_04190C_A-T	894.688279	0.084065249	0.108827499	0.772463301	0.439840075	0.747124339
C1_04200C_A-T	835.457666	-0.110269933	0.263063007	-0.419176889	0.675086861	0.871802447
C1_04210C_A-T	5335.481297	0.515519853	0.232191386	2.220236768	0.0264027	0.173946703
C1_04220C_A-T	728.9766288	-0.044160008	0.301114768	-0.146655071	0.883404283	0.959961634
C1_04230W_A-T	1953.44227	0.312072934	0.295541135	1.055937386	0.290996822	0.629495317
C1_04240C_A-T	11712.99304	0.110924762	0.32773794	0.338455665	0.735019832	0.898497657
C1_04250C_A-T	10.14207699	1.466197362	0.84514832	1.734840297	0.082769096	0.352145343
C1_04260W_A-T	12748.84705	-0.140750191	0.229769709	-0.6125707	0.540160237	0.812502514
C1_04270C_A-T	60.0375565	2.0505307	0.554956228	3.694941322	0.000219938	0.004422193
C1_04280C_A-T	272.8716533	0.227706505	0.337676996	0.674332299	0.500100074	0.783881201
C1_04290C_A-T	47061.47527	-0.028563247	0.176336756	-0.161981246	0.871320622	0.954835208
C1_04300C_A-T	59544.16653	-0.678841347	0.346920718	-1.956762197	0.050375434	0.259851268
C1_04310C_A-T	143.1440305	0.06100694	0.5008439	0.121808291	0.903050848	0.968428045
C1_04320W_A-T	4391.997039	-0.589798041	0.81167646	-0.726641796	0.467445417	0.76251142
C1_04330W_A-T	2080.037143	-0.01945636	0.240801374	-0.080798376	0.935602299	0.981137362
C1_04340C_A-T	286.5801947	0.056465045	0.204759017	0.275763412	0.782729787	0.920352153
C1_04350C_A-T	267.4865352	1.588951571	0.576495616	2.7562249	0.005847278	0.060007102
C1_04360C_A-T	2735.811184	-1.175162321	0.525241746	-2.237374179	0.025261895	0.167906521
C1_04370C_A-T	1148.467055	-0.304569383	0.318550334	-0.9561107	0.33901631	0.67341301
C1_04380W_A-T	1280.238395	-0.41068156	0.191617322	-2.143238179	0.032093978	0.196162171
C1_04390C_A-T	2374.332884	0.892684686	0.692205544	1.289623716	0.197181337	0.538559639
C1_04400C_A-T	57331.08301	-0.356361976	0.319502322	-1.115365842	0.264693681	0.605472635
C1_04410C_A-T	1497.584811	-0.687071733	0.289374313	-2.374335597	0.017580563	0.13116698
C1_04420C_A-T	3245.569976	-0.381963234	0.223764943	-1.706984257	0.087824979	0.364016952
C1_04430C_A-T	396.3515218	0.063178984	0.337861917	0.186996466	0.851663404	0.947211561
C1_04440W_A-T	0	NA	NA	NA	NA	NA
C1_04450C_A-T	3362.991118	-0.033029111	0.415074215	-0.079573989	0.936576083	0.981506274
C1_04460C_A-T	225.4967182	0.777270772	0.219567508	3.540008175	0.000400115	0.007188614
C1_04470C_A-T	338.9916168	0.269827219	0.54049854	0.499219145	0.617625009	0.847235522
C1_04480C_A-T	3390.098048	-0.488897071	0.364426508	-1.341551891	0.179741334	0.516487698
C1_04490W_A-T	1327.068145	-0.482130868	0.270131149	-1.784802935	0.074293287	0.332531154
C1_04500W_A-T	233.0386252	1.095517316	0.877478548	1.248483303	0.211854119	0.555532429
C1_04510W_A-T	290.1735521	0.068233786	0.472828844	0.144309694	0.885255924	0.959979491
C1_04520C_A-T	2151.078127	-0.486115611	0.407825959	-1.19196829	0.233273679	0.577367127
C1_04530C_A-T	565.5437617	-0.225147275	0.192119784	-1.171910927	0.241232819	0.583214212
C1_04540C_A-T	1381.400498	-0.285226072	0.194099044	-1.469487261	0.141700674	0.459488436
C1_04550W_A-T	288.6293392	0.211166579	0.238010522	0.887215307	0.374962993	0.701429425
C1_04560W_A-T	311.5230847	-0.647337073	0.312588161	-2.070894403	0.038368665	0.219752357
C1_04570C_A-T	262.2379083	-0.084992973	0.401220943	-0.211835835	0.832235111	0.941621684
C1_04580C_A-T	548.6341445	-0.414792499	0.39804253	-1.042080852	0.297374195	0.634516996
C1_04590W_A-T	2747.415703	0.085558365	0.697278701	0.122703253	0.902342088	0.968153588
C1_04600C_A-T	1867.286954	-0.204460603	0.366283634	-0.558202945	0.57670581	0.828190142
C1_04610W_A-T	49194.08697	-1.335271567	0.558158723	-2.392279314	0.016744094	0.12694636
C1_04620W_A-T	1032.848254	0.612710286	0.516779682	1.185631531	0.235767845	0.579044585
C1_04630C_A-T	1595.48249	0.234853827	0.229138618	1.024942147	0.305390486	0.643275723
C1_04640W_A-T	846.7419899	-0.310194791	0.379873314	-0.816574314	0.414171739	0.726345864
C1_04650W_A-T	93.23620379	1.198392061	0.403448646	2.970370758	0.002974405	0.036438574
C1_04660W_A-T	4301.944275	-0.848470666	0.602702136	-1.407777766	0.159196886	0.48844291
C1_04670W_A-T	1333.513123	-0.406481595	0.206496194	-1.968470156	0.049013967	0.256813501
C1_04680W_A-T	31576.59254	-0.324823367	0.413517206	-0.785513547	0.432152531	0.743914743
C1_04690C_A-T	11.82741868	1.104571082	0.603404728	1.830564181	0.067165619	0.312627199
C1_04700C_A-T	1383.907245	-1.201482392	0.425312076	-2.824943049	0.004728902	0.051759689
C1_04710C_A-T	275.7948881	0.928726943	0.728052197	1.27563236	0.202085509	0.544840881
C1_04720W_A-T	462.2339768	0.494983738	0.408397289	1.212015239	0.225506547	0.569896391
C1_04730C_A-T	3102.850699	-0.224492443	0.268364207	-0.836521552	0.402861558	0.718754393
C1_04740W_A-T	1558.828213	1.149074962	0.540622119	2.125467905	0.033547589	0.201852006
C1_04750W_A-T	752.8540161	1.005046252	0.496632231	2.023723372	0.042998622	0.237139436
C1_04760C_A-T	3265.957008	-0.93152743	0.856803824	-1.087212036	0.276943113	0.616055007
C1_04770C_A-T	12461.70125	-0.223948078	0.534099705	-0.419300134	0.674996798	0.871802447
C1_04780C_A-T	1303.123977	-0.26618847	0.253726954	-1.049113885	0.294125706	0.632424499
C1_04790W_A-T	174.7221186	0.185270675	0.377155837	0.491231095	0.623263008	0.849470662
C1_04800C_A-T	16.06087638	3.123630959	0.656663717	4.756819782	1.97E-06	8.30E-05
C1_04810W_A-T	894.1155305	-0.377455783	0.153613854	-2.457172789	0.014003531	0.11171474
C1_04820C_A-T	444.8417087	-0.31141101	0.38899427	-0.800554236	0.423389754	0.735143985
C1_04830W_A-T	11595.49872	-0.196753543	0.231750414	-0.848988957	0.395887437	0.71634478
C1_04840C_A-T	239.2854329	0.372420244	0.266563867	1.397114499	0.162379142	0.493727167
C1_04850C_A-T	130.682856	0.455628737	0.283330745	1.608116115	0.10780975	0.402263956
C1_04860W_A-T	1681.992041	-0.204605746	0.20009391	-1.022548591	0.306521327	0.644388001
C1_04870W_A-T	270.0287576	1.461209075	0.465041546	3.142104369	0.001677382	0.022697743
C1_04880C_A-T	532.5055257	0.165461656	0.39083611	0.423353041	0.672037701	0.870797942
C1_04890W_A-T	12941.04792	0.016421824	0.240645649	0.068240685	0.94559404	0.984453856
C1_04900W_A-T	1995.186474	0.180647469	0.324879557	0.556044433	0.57818048	0.829074357
C1_04910C_A-T	2406.42786	-0.5386023	0.323070158	-1.667137265	0.095487114	0.379228698
C1_04930C_A-T	135.3797973	0.814908348	0.508035656	1.604037704	0.108705742	0.40317852
C1_04940C_A-T	31.28524395	0.464557637	0.51916411	0.894818476	0.370884132	0.699045203
C1_04950C_A-T	2727.802534	-0.218275483	0.346605484	-0.629751961	0.52885688	0.803625053
C1_04960C_A-T	1193.35732	-0.44148672	0.755252453	-0.584555162	0.558846864	0.81780602
C1_04970W_A-T	4536.272704	-1.08729212	0.370324932	-2.936048931	0.003324219	0.039500872
C1_04980C_A-T	1211.263572	-0.237902193	0.246461202	-0.965272389	0.334408398	0.669743584
C1_04990C_A-T	196.7295627	-0.198985043	0.332649764	-0.598181825	0.549718618	0.814717588
C1_05000W_A-T	5864.912371	-0.305997003	0.476636172	-0.641992827	0.52087784	0.797979498
C1_05010C_A-T	853.8723548	0.775686949	0.457982562	1.693704115	0.090321522	0.369012305
C1_05020C_A-T	520.0966326	-0.032152406	0.223717103	-0.143719033	0.885722341	0.959979491
C1_05030C_A-T	670.9110715	-0.45729559	0.413757093	-1.105227193	0.269061157	0.609008122
C1_05050C_A-T	1912.611032	0.557479711	0.57711831	0.965971278	0.334058554	0.669578613
C1_05060W_A-T	507.9495339	1.433706393	0.873883588	1.640614851	0.10087739	0.390009892
C1_05070C_A-T	1060.339265	-0.168143091	0.356210716	-0.472032658	0.636903478	0.858241341
C1_05080W_A-T	153.3233607	0.816349391	0.286338656	2.850992604	0.004358298	0.04861587
C1_05090W_A-T	648.0031069	0.160595194	0.191560791	0.83835107	0.401833562	0.718728518
C1_05100W_A-T	164.5755621	-0.662540407	0.171830851	-3.855770965	0.000115365	0.002578237
C1_05110C_A-T	10567.47056	-0.111672446	0.206116421	-0.541793057	0.587961075	0.833706321
C1_05120W_A-T	605.668815	-0.130572818	0.221417505	-0.589713165	0.555382968	0.81571476
C1_05130W_A-T	0.942615103	1.785281642	2.105520651	0.847905073	0.396490839	0.716611966
C1_05140W_A-T	1533.220033	0.668464866	0.75681884	0.883256112	0.377097911	0.70249644
C1_05150C_A-T	25.52042498	1.810167705	0.448501829	4.036031931	5.44E-05	0.001378194
C1_05160C_A-T	946.667745	-1.265282465	0.554339061	-2.282506419	0.022459459	0.155064553
C1_05170C_A-T	2196.277567	-0.714450765	0.328447216	-2.175237693	0.029612309	0.187381704
C1_05180C_A-T	516.8651943	-0.848931367	0.404305113	-2.099729486	0.035752644	0.210769725
C1_05190C_A-T	669.1725616	-0.260964917	0.30512654	-0.85526784	0.392402887	0.713266138
C1_05200C_A-T	592.3847615	0.175405162	0.171851232	1.020680271	0.307405945	0.645612878
C1_05210C_A-T	1413.707744	-0.140629006	0.398715765	-0.352704905	0.724309682	0.892621791
C1_05220C_A-T	119.1764106	0.549911854	0.541153457	1.016184683	0.309541449	0.647769875
C1_05230W_A-T	360.9469821	0.536277068	0.477938877	1.122062034	0.261836065	0.602727026
C1_05240C_A-T	3184.81136	0.117356931	0.392763455	0.298797991	0.765094184	0.913495249
C1_05250W_A-T	0	NA	NA	NA	NA	NA
C1_05260C_A-T	1319.117347	-0.028021449	0.311959343	-0.089824041	0.928427043	0.978983972
C1_05270C_A-T	1183.297905	-0.152204492	0.335448338	-0.453734525	0.650019915	0.862806921
C1_05280W_A-T	587.1036888	-0.196616734	0.137349015	-1.431511793	0.152283589	0.478328571
C1_05290W_A-T	14924.64198	-0.258611798	0.22666981	-1.140918582	0.253903806	0.5960141
C1_05300C_A-T	15003.34865	-0.805002073	0.697909412	-1.153447797	0.248726633	0.589989875
C1_05310W_A-T	9.894731241	0.914653915	0.616471367	1.483692454	0.137890529	0.45170064
C1_05320C_A-T	560.6149948	0.230171637	0.216535652	1.062973395	0.287794017	0.626222056
C1_05330C_A-T	376.2258698	0.31200173	0.254150416	1.227626283	0.219587291	0.561800112
C1_05340C_A-T	1726.334567	0.24323584	0.638311642	0.381061262	0.703157791	0.883112213
C1_05350W_A-T	320.184124	0.305124141	0.424622127	0.718578053	0.47240094	0.76635896
C1_05360C_A-T	957.0329481	0.615509544	0.547451878	1.124317166	0.260878499	0.602727026
C1_05370C_A-T	365.9043105	-0.756409187	0.275494044	-2.745646246	0.006039184	0.061290077
C1_05380C_A-T	1816.062083	0.525937687	0.440466719	1.194046369	0.23245983	0.575897007
C1_05390C_A-T	1562.132095	-0.15059754	0.228187861	-0.659971739	0.509271965	0.79129612
C1_05400C_A-T	181.7041344	0.069473235	0.327787566	0.211945914	0.83214923	0.941621684
C1_05410C_A-T	3082.251544	0.468489183	0.367963052	1.273196265	0.202948406	0.546407912
C1_05420W_A-T	450.5349267	0.002351797	0.139202896	0.016894742	0.986520588	0.997299251
C1_05430W_A-T	777.0906715	-0.089604273	0.198420312	-0.451588209	0.651565666	0.862946753
C1_05440C_A-T	307.4200833	0.884621181	0.371549183	2.380899275	0.017270434	0.129862322
C1_05450W_A-T	0	NA	NA	NA	NA	NA
C1_05460W_A-T	4119.360923	-0.029113485	0.140516524	-0.207189046	0.835862222	0.942052414
C1_05470W_A-T	590.230515	-0.180236749	0.376325372	-0.478938606	0.631982305	0.854968556
C1_05480C_A-T	84.59141491	1.511035901	0.287086299	5.263350802	1.41E-07	8.03E-06
C1_05490C_A-T	1532.752323	-0.782976296	0.401812115	-1.948612962	0.051341663	0.263444342
C1_05500W_A-T	658.2260805	0.80671094	0.759889071	1.061616717	0.288409722	0.626222056
C1_05510C_A-T	243.6554085	0.404548198	0.16462946	2.457325672	0.013997573	0.11171474
C1_05520W_A-T	578.0363519	1.285176194	0.35157817	3.655449357	0.000256732	0.005005101
C1_05530C_A-T	3298.908487	-0.121432962	0.201955425	-0.601285962	0.547649538	0.814717588
C1_05540C_A-T	2245.495301	-0.394316661	0.826764653	-0.476939428	0.633405255	0.855635478
C1_05550C_A-T	1.475897384	1.006104325	1.433547967	0.701828155	0.482786338	0.773567717
C1_05560W_A-T	2869.750428	-0.216525717	0.462367364	-0.468298012	0.63957149	0.858906568
C1_05570W_A-T	14.99526784	1.652760653	0.57309221	2.883934946	0.003927399	0.045306359
C1_05580W_A-T	29.18997669	2.319996235	0.560145508	4.141774242	3.45E-05	0.000913411
C1_05590W_A-T	7.682307877	1.842076866	0.669736553	2.750449946	0.005951348	0.060694905
C1_05600W_A-T	516.7875903	0.232071947	0.138409425	1.67670624	0.09359994	0.376631125
C1_05610W_A-T	713.1596395	-0.252141283	0.113557333	-2.22038749	0.026392476	0.173946703
C1_05620C_A-T	195.5958158	0.368904042	0.557179456	0.662091967	0.507912283	0.78980644
C1_05630C_A-T	20947.28208	-0.292019842	0.377871778	-0.772801407	0.439639921	0.747124339
C1_05640C_A-T	526.5456158	0.56764574	0.442122457	1.283910671	0.199173213	0.540396357
C1_05650W_A-T	302.5024878	0.235838073	0.182028662	1.295609554	0.195110036	0.535300614
C1_05660C_A-T	10306.9681	-0.134260464	0.181794491	-0.738528784	0.460193182	0.758981505
C1_05670W_A-T	4691.330225	-0.501865001	0.614462993	-0.816753827	0.414069124	0.726345864
C1_05680C_A-T	2703.444316	-0.065583424	0.263843747	-0.248569179	0.803694052	0.931612229
C1_05690C_A-T	11.17521569	1.791998731	0.771889053	2.321575521	0.020255803	0.14370161
C1_05700W_A-T	592.7989551	0.327281187	0.388137463	0.843209477	0.399111299	0.717132722
C1_05710C_A-T	51.44075457	-0.72130101	0.42271206	-1.706364872	0.087940167	0.364137011
C1_05720W_A-T	51669.991	-0.650863274	0.294983315	-2.206440979	0.027353138	0.177394368
C1_05730W_A-T	89.45043986	0.395527452	0.340677407	1.161002883	0.245640727	0.587230571
C1_05740C_A-T	243.6717913	0.383186739	0.424653284	0.902351999	0.366869911	0.695885308
C1_05750C_A-T	2816.219987	-0.158133885	0.153356788	-1.031150216	0.302470383	0.640913457
C1_05760C_A-T	165.9641651	1.674222281	0.42902762	3.902364793	9.53E-05	0.002174311
C1_05770C_A-T	2168.069804	-1.861077151	0.476499165	-3.905730142	9.39E-05	0.002151927
C1_05780W_A-T	1982.682559	-0.0752586	0.130829188	-0.575243197	0.565126832	0.82081601
C1_05790W_A-T	526.1125237	0.261830078	0.287457732	0.910847227	0.362375875	0.692780585
C1_05800C_A-T	181.1697525	0.356338843	0.217191288	1.640668211	0.100866307	0.390009892
C1_05810W_A-T	692.9372852	0.191984172	0.124331907	1.544126336	0.12255773	0.425935513
C1_05820C_A-T	116.5140738	-3.639761598	0.336036952	-10.83143262	2.44E-27	3.92E-24
C1_05830W_A-T	4.920544373	-0.263480593	0.888858295	-0.29642587	0.766904871	0.91421364
C1_05840W_A-T	279.5125497	0.446715979	0.313051517	1.426972734	0.153587754	0.479840163
C1_05850W_A-T	1177.764462	-0.145204379	0.206181533	-0.704255017	0.481273974	0.772982648
C1_05860W_A-T	239.5116667	0.295745714	0.301049824	0.982381286	0.325912042	0.663291745
C1_05870W_A-T	204.6607474	0.407690443	0.511094407	0.797681283	0.425055468	0.736146298
C1_05880W_A-T	674.1357204	1.257930342	0.169432482	7.424375328	1.13E-13	2.34E-11
C1_05890W_A-T	22.22237245	3.304841839	0.649506499	5.08823521	3.61E-07	1.81E-05
C1_05900W_A-T	1289.861522	-0.012082515	0.14485144	-0.083413152	0.933523031	0.981136384
C1_05910W_A-T	555.6137388	-0.667613442	0.384248872	-1.737450625	0.082307662	0.351011532
C1_05920W_A-T	49.10523332	2.499476536	0.64468996	3.877021035	0.000105743	0.002379779
C1_05930C_A-T	1665.732045	-0.310604632	0.275203032	-1.128638118	0.259050524	0.602030135
C1_05940W_A-T	5120.74912	-0.871756096	0.495162184	-1.760546594	0.078315175	0.342642245
C1_05950C_A-T	3617.474264	0.802991929	0.376242857	2.134238337	0.032823276	0.199175489
C1_05960W_A-T	12453.50964	0.529788068	0.381580373	1.388404924	0.165013778	0.497835546
C1_05970W_A-T	30.20077624	5.4490531	0.877415302	6.210346556	5.29E-10	5.47E-08
C1_05980W_A-T	525.8499253	-0.109499186	0.32271922	-0.33930172	0.734382447	0.897889633
C1_05990C_A-T	240.9497554	-1.554638623	0.388808223	-3.99847156	6.38E-05	0.001548904
C1_06000W_A-T	67.46644024	2.628862171	0.496772095	5.291887769	1.21E-07	7.26E-06
C1_06010W_A-T	781.9203367	0.806836081	0.482876268	1.670896116	0.094742199	0.378143412
C1_06020W_A-T	1051.323252	-0.533291406	0.252966706	-2.108148597	0.035018138	0.207823303
C1_06030C_A-T	95.29107844	0.328883869	0.431863797	0.761545355	0.4463314	0.752370459
C1_06040W_A-T	444.0214553	0.077062889	0.289764084	0.265950451	0.790277369	0.923790604
C1_06050C_A-T	1343.563948	-0.484112948	0.602489178	-0.8035214	0.421673433	0.733757375
C1_06060C_A-T	1131.926751	-0.326122264	0.320745373	-1.016763737	0.309265837	0.647769875
C1_06070W_A-T	1339.614618	0.016876419	0.294289715	0.057346277	0.954269357	0.987844361
C1_06080C_A-T	1084.50474	-0.342176888	0.305623356	-1.119603203	0.26288289	0.603266854
C1_06090C_A-T	1499.636421	0.107382958	0.231997322	0.46286292	0.643462627	0.861505396
C1_06100C_A-T	19557.93667	-0.466339647	0.135083387	-3.452235382	0.000555963	0.009340262
C1_06110C_A-T	1430.831428	0.186493738	0.315017734	0.592010284	0.553843702	0.815659032
C1_06120C_A-T	43.20816375	0.050692312	0.369282715	0.137272365	0.890815513	0.961646739
C1_06130C_A-T	1546.507267	-0.229296347	0.193162036	-1.187067356	0.235201053	0.579044585
C1_06140C_A-T	14.68015659	0.753372035	0.792950892	0.950086622	0.34206824	0.676959485
C1_06150W_A-T	3.535029588	2.917725598	1.348002079	2.164481527	0.030427413	0.19088655
C1_06160W_A-T	11.69354518	2.406237829	0.655159581	3.672750732	0.000239954	0.004750191
C1_06180W_A-T	400.0873473	0.029955703	0.286029431	0.104729442	0.916590499	0.974250674
C1_06190C_A-T	0	NA	NA	NA	NA	NA
C1_06200W_A-T	1228.488544	-0.168270794	0.137766784	-1.221417733	0.221927896	0.565575052
C1_06210W_A-T	220.6319468	-0.051243391	0.446150823	-0.114856655	0.908558742	0.97049351
C1_06220C_A-T	18.64789714	1.95928541	0.666392499	2.940137249	0.003280669	0.039404889
C1_06230C_A-T	355.5824592	0.461519602	0.640926938	0.720081456	0.471474845	0.76635896
C1_06250W_A-T	132.8130643	0.566804108	0.553892753	1.023310208	0.306161199	0.644264412
C1_06260W_A-T	1.786045486	1.830173724	1.225253942	1.493709721	0.135251507	0.446246483
C1_06270W_A-T	903.4640245	-0.000216432	0.362907927	-0.000596382	0.999524156	1
C1_06280C_A-T	158.2370711	0.333715715	0.681341773	0.48979195	0.624281128	0.849767457
C1_06290C_A-T	0	NA	NA	NA	NA	NA
C1_06300W_A-T	1221.881957	0.230747459	0.527095803	0.437771384	0.661552017	0.866927273
C1_06310W_A-T	2.705506122	1.633991158	1.304544664	1.252537535	0.21037406	0.55459894
C1_06320W_A-T	598.8736022	0.326731996	0.550059656	0.593993747	0.552516295	0.814814655
C1_06330W_A-T	0.491749577	1.534438885	3.082910829	0.497724057	0.61867855	0.847851507
C1_06340W_A-T	132.2567617	2.168878806	0.569542501	3.808107035	0.000140035	0.003024183
C1_06350W_A-T	1156.651559	0.045914849	0.423059376	0.108530508	0.913574881	0.97318738
C1_06360W_A-T	366.9399437	-0.308339286	0.273221478	-1.128532383	0.259095149	0.602030135
C1_06370C_A-T	4.11234939	2.087126208	1.066257392	1.957431876	0.050296714	0.259851268
C1_06380C_A-T	141.4964219	0.180144131	0.260846356	0.690613943	0.489808183	0.778470888
C1_06390W_A-T	176.1135577	0.084118084	0.47485295	0.177145544	0.859394069	0.950002947
C1_06400C_A-T	1549.950914	0.568025551	0.351091974	1.617882471	0.105687929	0.398898658
C1_06410W_A-T	388.5731164	-0.239578017	0.242543031	-0.987775308	0.323262703	0.660935083
C1_06420C_A-T	802.0679329	-0.075931185	0.119584288	-0.634959542	0.525454802	0.802062613
C1_06430C_A-T	8.129823932	1.796607112	1.431499919	1.255052193	0.209459814	0.553938651
C1_06440C_A-T	1066.642468	0.232436345	0.353966994	0.65666107	0.511398872	0.79268061
C1_06450C_A-T	21663.67788	-0.427078985	0.288631842	-1.479666904	0.138962162	0.45312827
C1_06460C_A-T	21067.0934	-0.430546199	0.199134748	-2.162084733	0.030611646	0.191554239
C1_06470W_A-T	14184.10057	-0.47422322	0.343645237	-1.379979026	0.167593103	0.501840411
C1_06480C_A-T	1751.249187	0.185894551	0.375625042	0.494893925	0.620674999	0.848648357
C1_06490C_A-T	22.64656386	0.663299702	0.479960192	1.381988992	0.166975081	0.500925243
C1_06500W_A-T	533.2089553	0.320935261	0.216495075	1.482413679	0.138230256	0.451890349
C1_06510C_A-T	965.7226404	-0.074585905	0.402200949	-0.185444379	0.852880503	0.947415231
C1_06520C_A-T	5442.412108	-0.569591376	0.740746523	-0.768942355	0.441927532	0.749081181
C1_06530C_A-T	3555.569253	-0.011903068	0.332844384	-0.035761662	0.971472403	0.992983467
C1_06540C_A-T	442.0126123	0.008865721	0.407061426	0.021779812	0.982623598	0.997204588
C1_06550W_A-T	29051.11529	-0.622834302	0.48714828	-1.278531256	0.201062171	0.543223574
C1_06560W_A-T	614.4271217	-0.339148147	0.288220156	-1.176698226	0.239315976	0.58075871
C1_06570W_A-T	340.8235397	0.589818575	0.440433278	1.339178043	0.180512719	0.517340741
C1_06580W_A-T	41099.2697	-0.534600233	0.23119712	-2.31231355	0.020760411	0.145844001
C1_06590C_A-T	1682.699501	-0.706592093	0.143334792	-4.929662101	8.24E-07	3.94E-05
C1_06600W_A-T	5459.004854	-0.173384376	0.203211351	-0.853221905	0.393536258	0.714851759
C1_06610C_A-T	75.06704125	1.266261141	0.400988917	3.157845732	0.001589396	0.021690189
C1_06620C_A-T	13.31158143	2.181657272	0.55718302	3.915512845	9.02E-05	0.002096454
C1_06630W_A-T	1962.042895	0.181598493	0.278646658	0.651716028	0.514584381	0.793972629
C1_06640C_A-T	439.0582633	-0.958265915	0.300126523	-3.192873142	0.001408648	0.019813748
C1_06650W_A-T	701.8831984	-0.947469682	0.359423755	-2.636079746	0.008387002	0.077795264
C1_06660W_A-T	2047.382669	-0.402840016	0.354892805	-1.135103362	0.256332013	0.599683916
C1_06670W_A-T	1187.837934	-0.559676848	0.217266921	-2.57598739	0.009995429	0.087463414
C1_06680W_A-T	828.3787375	-0.169728156	0.144312959	-1.176111669	0.239550255	0.58075871
C1_06690W_A-T	1339.028815	0.174074237	0.234591042	0.742032754	0.458067491	0.756837941
C1_06700W_A-T	2367.682156	0.149207318	0.191467432	0.779283016	0.435813017	0.746313494
C1_06710W_A-T	418.3793365	-0.464043507	0.16322824	-2.842911912	0.004470342	0.049606879
C1_06720C_A-T	335.4866972	-2.232021694	0.324362774	-6.881251095	5.93E-12	9.28E-10
C1_06730W_A-T	1537.774478	0.027180132	0.207133069	0.131220632	0.895600775	0.963661025
C1_06740C_A-T	309.6961653	1.304848281	0.724583429	1.800825452	0.071730396	0.326012059
C1_06750W_A-T	74.57744298	0.281979719	0.499700105	0.564297899	0.572551411	0.825499699
C1_06760C_A-T	1182.43038	1.001710225	0.688518376	1.454877981	0.145703045	0.467036146
C1_06770W_A-T	1212.865587	0.332566848	0.232939795	1.427694435	0.153379829	0.479657835
C1_06780W_A-T	4124.511759	-0.88597209	0.698087686	-1.269141553	0.204390582	0.548602865
C1_06790C_A-T	953.9632305	-0.210542978	0.272824058	-0.771717053	0.440282029	0.747606173
C1_06800W_A-T	652.2605947	0.72758855	0.632369178	1.150575605	0.249906874	0.591040815
C1_06810W_A-T	5733.94696	-0.580773967	0.747210627	-0.777256031	0.437007731	0.746718889
C1_06820W_A-T	1562.123969	0.469156523	0.50277663	0.933131126	0.35075227	0.685116882
C1_06830W_A-T	8904.053088	-0.5318054	0.392047901	-1.356480671	0.174946281	0.510279876
C1_06840C_A-T	937.4871065	0.37466001	0.567051707	0.660715779	0.508794603	0.790745961
C1_06850W_A-T	3638.73453	-0.653458824	0.568105174	-1.15024269	0.250043928	0.591073543
C1_06860W_A-T	5.352171418	0.774219196	0.916662416	0.844606676	0.39833048	0.717104729
C1_06870C_A-T	418.6646424	-0.662968378	1.217311046	-0.544617072	0.586016911	0.833372833
C1_06880C_A-T	74.50381787	1.337699479	0.42222638	3.16820441	0.001533836	0.021066438
C1_06890C_A-T	23578.73725	-0.381943462	0.208359162	-1.833101356	0.0667875	0.31154547
C1_06900C_A-T	7780.069153	-0.446377918	0.255144509	-1.749510189	0.080202869	0.346720502
C1_06910C_A-T	1500.571763	0.060706596	0.225291495	0.269458001	0.787577258	0.922315233
C1_06920C_A-T	781.556212	-0.195576153	0.258630251	-0.756199838	0.44952939	0.754603375
C1_06930W_A-T	16161.97806	-0.398229942	0.157985974	-2.52066644	0.011713283	0.097706829
C1_06940C_A-T	5453.402272	-0.449683261	0.961070856	-0.467898135	0.639857437	0.858906568
C1_06950C_A-T	76.41957174	0.960653408	0.334988093	2.867724041	0.00413436	0.04668866
C1_06960W_A-T	4576.315478	0.006312539	0.173531974	0.036376804	0.97098191	0.992983467
C1_06970C_A-T	1942.593681	-0.159276368	0.395774738	-0.402441976	0.687358783	0.876989135
C1_06980C_A-T	881.3442095	0.175012792	0.320677549	0.545759416	0.585231324	0.833139472
C1_06990C_A-T	4.002385124	0.411450608	0.796608123	0.516503155	0.605503036	0.840670111
C1_07000W_A-T	739.0271758	-0.819222294	0.524528527	-1.561826003	0.118328984	0.419464831
C1_07010W_A-T	245.6009654	0.685709474	0.471590331	1.454036329	0.145936234	0.467349485
C1_07020C_A-T	1190.078721	-0.077022207	0.254670471	-0.302438705	0.762317653	0.911540908
C1_07030C_A-T	4425.916647	0.49715846	0.61576791	0.807379618	0.419447806	0.731666638
C1_07040C_A-T	63.47749667	0.045333582	1.086250983	0.041733985	0.966710762	0.992599375
C1_07050C_A-T	599.499239	0.528564972	0.135557718	3.899187588	9.65E-05	0.002195225
C1_07060C_A-T	562.5413474	0.428734247	0.362321248	1.183298661	0.236690803	0.579044585
C1_07070C_A-T	8078.214655	-0.445996972	0.261521424	-1.705393632	0.088121035	0.364540001
C1_07080W_A-T	212.0015119	1.114644367	0.325767001	3.421599988	0.000622538	0.010127086
C1_07090C_A-T	1959.660579	0.164705536	0.26271813	0.626928699	0.530705974	0.805668194
C1_07100C_A-T	507.2765037	-0.382313048	0.454900599	-0.840432061	0.400666179	0.717841585
C1_07110W_A-T	2540.264129	-0.041639984	0.173820382	-0.239557547	0.810673279	0.934088983
C1_07120W_A-T	4424.50571	0.03271574	0.455537531	0.071817882	0.942746842	0.983430216
C1_07130C_A-T	589.5702975	0.658162662	0.435378507	1.511702234	0.13060963	0.440121328
C1_07140C_A-T	2222.594018	0.068527242	0.306222342	0.223782633	0.822926444	0.937022939
C1_07150W_A-T	121.6903883	1.451620989	0.282997994	5.129439154	2.91E-07	1.54E-05
C1_07160C_A-T	756.406035	-0.193202616	1.459505391	-0.132375404	0.894687368	0.963661025
C1_07170C_A-T	203.846099	0.36600688	0.558719497	0.655081631	0.512415198	0.79291438
C1_07180W_A-T	2402.903081	-0.067271192	0.530687365	-0.126762378	0.899128474	0.96599833
C1_07190W_A-T	1375.175836	0.001417379	0.135104217	0.010491005	0.991629543	0.998281031
C1_07200W_A-T	1410.359882	0.524250436	0.308271352	1.700613541	0.08901558	0.36599098
C1_07210C_A-T	1127.188698	0.049747062	0.148054685	0.336004647	0.736867363	0.899415971
C1_07220W_A-T	180.4086893	-0.033053486	0.305876864	-0.108061411	0.913946978	0.97324583
C1_07230W_A-T	9057.776615	-0.2333396	0.771187629	-0.302571763	0.762216236	0.911540908
C1_07240W_A-T	865.469802	-0.122926122	0.226043969	-0.543815094	0.586568721	0.833706321
C1_07250C_A-T	1655.173676	-0.316626165	0.438939662	-0.721343255	0.47069835	0.765481546
C1_07260C_A-T	961.5373359	0.038640807	0.246778423	0.15658098	0.875575093	0.957371062
C1_07270W_A-T	2879.476865	-0.339688196	0.185228288	-1.833889408	0.066670412	0.31154547
C1_07280C_A-T	177.5779782	0.269022093	0.139995092	1.921653749	0.054649341	0.274176386
C1_07290W_A-T	69.42171073	0.447869525	0.225190553	1.988846865	0.046718108	0.249916552
C1_07310C_A-T	16.14212609	0.728097095	0.554449518	1.313189157	0.189119217	0.526023702
C1_07320W_A-T	131.2097861	0.414935104	0.507165819	0.818144852	0.41327448	0.725891184
C1_07330W_A-T	429.3332697	0.060697958	0.913917709	0.066415124	0.947047329	0.984659032
C1_07340W_A-T	6542.946699	-0.411830337	0.174770445	-2.356407215	0.018452677	0.134954925
C1_07350C_A-T	798.7771511	-0.135444262	0.789041365	-0.171656732	0.863707404	0.952513633
C1_07360W_A-T	2997.240413	0.21177224	0.291904224	0.725485358	0.468154324	0.763134224
C1_07370C_A-T	432.0326275	0.077929726	0.231496739	0.336634227	0.736392651	0.899178522
C1_07380C_A-T	6004.984205	-0.054151523	0.225255367	-0.240400589	0.810019722	0.934088983
C1_07390W_A-T	2255.662836	0.084227625	0.242591645	0.3471992	0.728441672	0.893863571
C1_07400C_A-T	614.9262197	0.140043565	0.335048451	0.417980041	0.67596171	0.871831573
C1_07410C_A-T	4050.902501	-0.100058159	0.30528565	-0.32775258	0.743098744	0.901671462
C1_07420C_A-T	754.8535883	0.196825374	0.402853619	0.488577897	0.625140565	0.849862565
C1_07430W_A-T	90.42540122	1.366266124	0.586812215	2.328285081	0.019896971	0.142337469
C1_07440W_A-T	2007.259087	-0.068532233	0.186872753	-0.366732078	0.713818877	0.886785058
C1_07450W_A-T	41.46759325	0.477169508	0.549037129	0.869102438	0.384791103	0.707786101
C1_07460C_A-T	855.7051114	-0.23877071	0.135933312	-1.756528311	0.078998242	0.344455964
C1_07470C_A-T	361.4215739	-0.170091191	0.337707109	-0.503664822	0.614496932	0.843979298
C1_07480C_A-T	23.75557878	0.293144901	0.373629023	0.784588142	0.432695085	0.74424947
C1_07490C_A-T	976.2543693	0.387363034	0.499226717	0.775926089	0.437792628	0.746862106
C1_07500C_A-T	1447.232099	-0.073491607	0.389993006	-0.188443397	0.850529083	0.947038589
C1_07510W_A-T	527.7273706	0.299784947	0.258202232	1.161047078	0.245622755	0.587230571
C1_07520C_A-T	5156.479183	-0.173848712	0.33890555	-0.512970981	0.60797162	0.842231095
C1_07530W_A-T	20.48512037	0.190631479	0.504342448	0.377980239	0.705445274	0.884644562
C1_07540C_A-T	2586.542133	-0.73158719	0.407345999	-1.79598472	0.072496947	0.328240248
C1_07550W_A-T	711.4323923	-0.411441854	0.184247128	-2.233097783	0.025542497	0.169245428
C1_07560W_A-T	192.2445213	0.207795386	0.165809115	1.253220525	0.210125462	0.554399307
C1_07570C_A-T	167.7495335	0.231498913	0.294065348	0.787236288	0.431143558	0.742975493
C1_07580C_A-T	2.493212149	3.229069261	1.496796002	2.157320876	0.030980672	0.193297692
C1_07590C_A-T	1049.301221	-0.308751724	0.296021224	-1.04300536	0.29694581	0.634235907
C1_07600W_A-T	1986.608092	-0.772464846	0.458050228	-1.686419519	0.091715024	0.372552354
C1_07610C_A-T	53.37790834	0.572323947	0.510339072	1.12145822	0.262092866	0.602727026
C1_07620C_A-T	27.54781274	0.595326564	0.36370377	1.636844634	0.101662937	0.390559982
C1_07630W_A-T	1182.275466	-0.309752882	0.323098185	-0.958695826	0.337712002	0.672279571
C1_07640C_A-T	135.1349529	1.030319903	0.503710178	2.045461752	0.040809356	0.229606326
C1_07650W_A-T	662.9079422	0.640226831	0.63336323	1.010836753	0.312094569	0.649459742
C1_07660W_A-T	345.1238947	0.743585494	0.659553005	1.127408242	0.259569916	0.602030135
C1_07670W_A-T	12.47138415	3.189144263	0.739818606	4.310711084	1.63E-05	0.000492336
C1_07680W_A-T	391.8681729	0.12917651	0.407015316	0.317375058	0.750959031	0.905232336
C1_07690C_A-T	1909.799533	0.267072105	0.230099958	1.160678632	0.245772615	0.587326956
C1_07700C_A-T	3161.154787	0.570123659	0.541969466	1.051947932	0.292823439	0.631317491
C1_07710C_A-T	5260.317039	-0.096166546	0.328745584	-0.292525741	0.769884682	0.915626912
C1_07770W_A-T	88.11140947	-0.593179615	0.394649387	-1.503054695	0.13282494	0.44210647
C1_07780W_A-T	1719.022622	-0.300381965	0.185964137	-1.615268247	0.106252617	0.399124868
C1_07790C_A-T	227.4068442	0.937436139	0.792408927	1.183020668	0.236800956	0.579044585
C1_07800W_A-T	373.0158769	-0.108217458	0.451528663	-0.239669077	0.810586809	0.934088983
C1_07810C_A-T	467.7027544	-0.125661385	0.393027682	-0.319726551	0.749175631	0.903962178
C1_07820W_A-T	363.4701658	-0.792863748	0.168515535	-4.704989043	2.54E-06	0.000103062
C1_07830C_A-T	191.8666778	0.144295327	0.302086778	0.477661842	0.632890907	0.855322857
C1_07840W_A-T	1864.083486	-0.136440502	0.644145168	-0.211816386	0.832250284	0.941621684
C1_07850C_A-T	174.3547904	0.236290126	0.351713739	0.671825123	0.501695033	0.785145226
C1_07860W_A-T	125.1705561	0.742991579	0.567590335	1.309027889	0.190524904	0.527645394
C1_07870C_A-T	8937.976543	-0.531110317	0.542583509	-0.978854513	0.32765187	0.664540637
C1_07880C_A-T	3752.931144	-0.284014497	0.317279368	-0.895155895	0.370703758	0.699045203
C1_07890C_A-T	12338.69256	-0.538344036	0.748695459	-0.719042742	0.472114585	0.76635896
C1_07900W_A-T	1493.477337	0.08386848	0.352409254	0.237986033	0.811891927	0.934088983
C1_07910C_A-T	1498.994661	-0.179235157	0.448074682	-0.400011794	0.68914783	0.877004721
C1_07920W_A-T	478.3278602	-0.630922207	0.441498665	-1.429046693	0.152990814	0.479034148
C1_07930C_A-T	276.8071392	-0.109637322	0.503180412	-0.217888693	0.827515837	0.938989886
C1_07940W_A-T	319.5560126	0.142957759	0.369767617	0.386615141	0.699041147	0.881617245
C1_07950C_A-T	279.8551164	1.046361842	0.793602252	1.318496563	0.187337475	0.524869098
C1_07960W_A-T	177.2062253	1.435090354	0.864097538	1.660796717	0.096754281	0.382602932
C1_07970C_A-T	3362.425626	-0.062412265	0.178461582	-0.349723813	0.726545981	0.892692526
C1_07980C_A-T	109.5556841	-0.57269631	0.644121777	-0.889111858	0.373942967	0.701307073
C1_07990C_A-T	326.6975372	0.482958922	0.464014187	1.040827922	0.297955419	0.634895169
C1_08000W_A-T	2836.949434	0.160208584	0.313716334	0.510679766	0.609575311	0.84281441
C1_08010W_A-T	3201.720381	-0.32866459	0.143822077	-2.285216549	0.022300133	0.154130447
C1_08020W_A-T	1751.243644	-0.094717438	0.180752702	-0.524016721	0.60026691	0.837950029
C1_08030W_A-T	5335.07943	0.00901823	0.263546306	0.034218768	0.972702701	0.992983467
C1_08040W_A-T	158.2727784	-0.622014664	0.51122581	-1.216712168	0.223713748	0.566930058
C1_08050W_A-T	2170.875849	-0.646375767	0.298800717	-2.163233653	0.030523213	0.191187392
C1_08060W_A-T	4782.338652	-0.036299227	0.472857066	-0.07676575	0.938809898	0.982365205
C1_08070W_A-T	15147.97437	-0.766323727	0.922413462	-0.830781162	0.406097267	0.720328504
C1_08080C_A-T	1710.499933	-0.739066828	0.418928929	-1.764181886	0.077701361	0.341822039
C1_08090C_A-T	13248.83392	-0.031971632	0.217975155	-0.146675581	0.883388094	0.959961634
C1_08100W_A-T	3136.82841	0.374418331	0.295484385	1.267134068	0.205107356	0.549512195
C1_08110W_A-T	8086.473346	-0.326503302	0.246010687	-1.327191539	0.184445331	0.521849294
C1_08120W_A-T	1364.241357	-0.328986202	0.127772297	-2.574785067	0.010030239	0.087648441
C1_08130C_A-T	502.5936691	-0.815071112	0.232163319	-3.510766113	0.000446817	0.007830291
C1_08140W_A-T	319.1876967	-1.397897892	0.245889162	-5.685073239	1.31E-08	1.02E-06
C1_08150C_A-T	52.5958462	0.244567794	0.338614872	0.722259459	0.470134973	0.764759249
C1_08160W_A-T	1040.455064	-0.471038953	0.157381072	-2.992983513	0.002762647	0.034253161
C1_08170C_A-T	826.9988457	0.333934303	0.487984557	0.68431326	0.493777375	0.779878869
C1_08180C_A-T	8696.366512	-0.278155428	0.275235695	-1.010608119	0.312204028	0.649459742
C1_08190C_A-T	195.9323349	-0.462478129	0.380087156	-1.216768633	0.223692257	0.566930058
C1_08200W_A-T	210.0385314	0.26081687	0.203592325	1.281074174	0.200167614	0.54126268
C1_08210C_A-T	10588.45272	-0.630526144	0.400854435	-1.57295539	0.115729148	0.4144538
C1_08220W_A-T	3652.982341	-0.076527361	0.197240329	-0.387990432	0.698023114	0.881143976
C1_08230C_A-T	1641.75341	0.283610765	0.520300767	0.545090039	0.585691594	0.833139472
C1_08240C_A-T	1263.574271	-0.424308274	0.613859561	-0.691213921	0.489431117	0.778188196
C1_08260C_A-T	1332.007996	0.015814429	0.322693129	0.049007641	0.960913207	0.991202526
C1_08270C_A-T	2803.161475	-0.343945055	0.182204783	-1.887684004	0.059068385	0.289209635
C1_08290C_A-T	2635.962844	0.69561416	0.647721909	1.073939527	0.282849786	0.619815008
C1_08300W_A-T	2279.084851	-0.152190833	0.168361432	-0.903953067	0.366020288	0.695088644
C1_08310W_A-T	904.070213	0.543386645	0.316145846	1.718784704	0.085653582	0.359308093
C1_08320W_A-T	50848.72385	0.042476961	0.306162387	0.138739973	0.88965563	0.96121026
C1_08330C_A-T	2485.423426	0.11526586	0.649617985	0.177436374	0.859165638	0.950002947
C1_08340C_A-T	410.4666595	-0.538145574	0.537980291	-1.000307229	0.31716185	0.654016387
C1_08350C_A-T	5987.358978	-1.233607962	1.128081997	-1.093544587	0.274154764	0.614835194
C1_08360C_A-T	113408.6655	0.068929517	0.281169165	0.245153188	0.806337821	0.932329959
C1_08370W_A-T	4016.299239	-1.009449189	0.512298781	-1.970430589	0.048789043	0.255873197
C1_08380W_A-T	57640.4199	-0.290954124	0.241742718	-1.203569342	0.228756075	0.570911076
C1_08390C_A-T	1489.165431	0.042645692	0.146643476	0.290812064	0.771195058	0.916198461
C1_08400C_A-T	16415.47246	-0.488184135	0.466562571	-1.046342259	0.295403041	0.633188742
C1_08410C_A-T	4624.331437	-0.352212331	0.548543031	-0.642086968	0.520816717	0.797979498
C1_08420W_A-T	5733.60255	-0.240006171	0.388830396	-0.617251566	0.537068808	0.810722366
C1_08430W_A-T	4271.562022	-0.427997435	0.958727192	-0.446422548	0.655292048	0.863967566
C1_08440C_A-T	212.8328362	0.218830464	0.504743997	0.433547432	0.664617115	0.868677846
C1_08450C_A-T	2712.344986	0.24107245	0.280685562	0.858870148	0.390412161	0.711595226
C1_08460C_A-T	8937.881241	-0.446354075	0.601291729	-0.742325319	0.457890255	0.756837941
C1_08470W_A-T	712.449625	-0.063412186	0.376938366	-0.168229588	0.866402665	0.953682288
C1_08480C_A-T	512.4950392	-0.478177515	0.409434574	-1.167897256	0.242848211	0.585134646
C1_08490W_A-T	1586.199294	-0.821210436	0.517589622	-1.586605297	0.112602067	0.410085775
C1_08500C_A-T	537650.5973	0.104089326	0.514771871	0.202204767	0.839756646	0.94395358
C1_08510W_A-T	447.2153257	-0.583339337	0.33862272	-1.722682212	0.084946009	0.35774373
C1_08520C_A-T	776.0435512	-0.11494335	0.27485466	-0.418196839	0.675803206	0.871802447
C1_08530W_A-T	144.0691097	-0.442530896	0.472276995	-0.937015568	0.34875055	0.682567616
C1_08540C_A-T	4444.93268	-0.467793557	0.39943319	-1.171143431	0.241541129	0.583722811
C1_08550C_A-T	3757.611111	-0.311536869	0.205260707	-1.517761842	0.129074448	0.43664742
C1_08560W_A-T	5123.050569	-0.260800478	0.154376767	-1.689376468	0.091147308	0.370951035
C1_08570C_A-T	572.6425656	0.097922711	0.283781054	0.3450643	0.730046032	0.895147246
C1_08580C_A-T	1643.834207	0.058129265	0.32323433	0.179836296	0.857281088	0.949548002
C1_08590C_A-T	41266.50865	-0.55354	0.80196419	-0.69023032	0.490049359	0.778470888
C1_08600C_A-T	3675.784418	0.019475492	0.12570053	0.154935641	0.876872056	0.95769218
C1_08610C_A-T	7382.078333	0.151045568	0.698875265	0.216126648	0.828889029	0.93948313
C1_08620W_A-T	775.8284151	0.614270181	0.374338057	1.640950389	0.100807714	0.390009892
C1_08630W_A-T	747.9168351	-0.144099227	0.297663232	-0.484101534	0.628313813	0.851649365
C1_08640W_A-T	776.5662273	-0.066224261	0.103049884	-0.642642756	0.520455933	0.797979498
C1_08650C_A-T	735.1802248	-0.244363497	0.33418055	-0.731231958	0.464637483	0.761510606
C1_08660C_A-T	302.3544506	0.017282878	0.196024999	0.088166705	0.929744179	0.978983972
C1_08670W_A-T	1810.10842	-0.122865917	0.217282515	-0.565466195	0.571756711	0.825499699
C1_08680C_A-T	846.8551324	-0.206772332	0.229332298	-0.90162761	0.367254719	0.695885308
C1_08690W_A-T	730.5025686	-0.306332491	0.182897335	-1.674887668	0.093956274	0.37711861
C1_08700W_A-T	4610.947111	-0.108917261	0.309400881	-0.352026344	0.724818506	0.892621791
C1_08710W_A-T	270.2193205	-0.072051503	0.297717531	-0.242012966	0.808770116	0.933498565
C1_08730W_A-T	787.4890533	-0.736702444	0.228843848	-3.219236396	0.001285325	0.018443116
C1_08740C_A-T	17374.02096	-0.385027411	0.251011264	-1.533904911	0.125053048	0.4300752
C1_08750W_A-T	446.0038151	0.05174947	0.365675193	0.141517584	0.88746107	0.960767801
C1_08760W_A-T	967.6447679	-0.320553523	0.626908178	-0.511324519	0.609123839	0.842735182
C1_08770W_A-T	778.7502191	0.510404743	0.535491093	0.953152628	0.340512744	0.674615882
C1_08780W_A-T	4174.751253	-0.189828939	0.576524701	-0.329264191	0.741956008	0.901623908
C1_08790W_A-T	12592.99968	-0.617169749	1.153049701	-0.53524991	0.592477058	0.835119434
C1_08800W_A-T	2105.861624	-0.621957243	0.633413512	-0.981913444	0.326142492	0.663291745
C1_08810C_A-T	3538.688612	0.474553412	0.536660342	0.884271437	0.376549704	0.702090058
C1_08820C_A-T	161.3706502	-0.676638205	0.397075056	-1.704056185	0.088370591	0.364893467
C1_08830C_A-T	93.41392052	-1.200614916	0.511029026	-2.3494065	0.018803366	0.136585266
C1_08840W_A-T	116.1738737	-1.110344616	0.51507784	-2.155683143	0.031108415	0.193469521
C1_08850C_A-T	133.5656292	-1.491114493	0.389676488	-3.826544677	0.000129955	0.002825521
C1_08860C_A-T	921.0636303	-0.194309175	0.154336307	-1.258998475	0.208030883	0.552988623
C1_08870C_A-T	870.5464994	0.258872469	0.571251544	0.453167211	0.650428341	0.862806921
C1_08880W_A-T	4895.302205	-0.384683093	0.696068746	-0.552651006	0.580502409	0.830547055
C1_08890C_A-T	39.76810158	0.39201145	0.462574527	0.847455767	0.396741132	0.716816231
C1_08900W_A-T	970.914164	1.406814638	0.407897124	3.448944731	0.000562782	0.009400216
C1_08910C_A-T	342.2898598	0.180616724	0.422012284	0.427989256	0.668658942	0.870020489
C1_08920W_A-T	998.3063367	0.119473495	0.29193075	0.409252861	0.682354105	0.875818349
C1_08930C_A-T	738.7753053	-0.616870549	0.385680238	-1.5994352	0.109723936	0.405015643
C1_08940C_A-T	3078.618037	-0.727564134	0.425665979	-1.709237219	0.087407017	0.363336752
C1_08950W_A-T	5245.05155	-0.290642071	0.503472982	-0.577274415	0.563754095	0.820552602
C1_08960W_A-T	845.9260809	1.567796105	0.992224491	1.580082047	0.114088078	0.411795686
C1_08970W_A-T	1102.182752	0.714060138	0.244911835	2.915580366	0.003550277	0.041859327
C1_08980C_A-T	6766.214077	0.021483596	0.267569008	0.080291794	0.936005184	0.981137362
C1_08990C_A-T	2418.694529	-0.453069802	0.256481298	-1.766482803	0.077314884	0.340589057
C1_09000W_A-T	454.8294347	0.077658509	0.303428921	0.255936411	0.797999939	0.92836119
C1_09010W_A-T	857.0903166	0.423627731	0.197333327	2.146762216	0.031812217	0.195819154
C1_09020W_A-T	1930.952873	-0.187191034	0.308556952	-0.606666071	0.544072543	0.812514032
C1_09030C_A-T	4002.787214	-0.638416227	0.432781367	-1.475147213	0.14017297	0.455455637
C1_09040C_A-T	455.5932452	1.092639312	0.76879686	1.421232798	0.155249093	0.482445581
C1_09050W_A-T	422.0344176	0.06466613	0.241137084	0.268171649	0.788567197	0.922698278
C1_09060C_A-T	371.0175965	0.372971541	0.439634958	0.848366433	0.396233931	0.716611966
C1_09070W_A-T	1436.850093	-0.159694804	0.217783715	-0.733272478	0.463392257	0.761449605
C1_09080C_A-T	6758.48803	0.337403907	0.61619417	0.547561018	0.583993362	0.833092064
C1_09090C_A-T	1060.527048	-0.124471624	0.182771258	-0.68102406	0.495856266	0.780663253
C1_09100W_A-T	190.943767	-0.265323692	0.2732952	-0.970831876	0.331632006	0.667635809
C1_09110W_A-T	141.6725195	-0.025157961	0.329091633	-0.076446675	0.939063737	0.982365205
C1_09120W_A-T	587.8944262	0.621842705	0.595882551	1.043565891	0.296686281	0.634235907
C1_09130W_A-T	1125.499157	-0.055883941	0.312927832	-0.17858412	0.858264265	0.949613075
C1_09140C_A-T	1213.839233	0.249920404	0.295610996	0.845436762	0.397867026	0.71706563
C1_09150W_A-T	352.6044584	0.222856605	1.255156715	0.177552813	0.859074185	0.950002947
C1_09160W_A-T	761.5886161	1.313298962	0.451509041	2.90868807	0.003629488	0.042558566
C1_09170W_A-T	1476.585204	0.366145029	0.495361107	0.739147712	0.459817308	0.758556639
C1_09180W_A-T	284.788214	1.301911121	0.246207294	5.287865763	1.24E-07	7.35E-06
C1_09190C_A-T	30108.00461	0.084441237	0.790816483	0.106777285	0.914965669	0.9734014
C1_09200W_A-T	1187.339715	0.019915474	0.336440038	0.059194721	0.952797015	0.987116791
C1_09210C_A-T	1328.757525	0.174655842	0.38048483	0.45903497	0.646209054	0.86200908
C1_09220W_A-T	698.4713091	-0.326970731	0.270565284	-1.208472595	0.226865531	0.570163811
C1_09230C_A-T	477.2601423	-0.252415699	0.299738773	-0.842118945	0.399721378	0.717132722
C1_09240C_A-T	139.5744379	-0.513580405	0.682537622	-0.752457283	0.451776109	0.755394151
C1_09250W_A-T	18441.16468	-0.863316737	1.228126905	-0.702954013	0.482084409	0.773215653
C1_09260C_A-T	625.4530911	-0.244282248	0.158623174	-1.540016134	0.123556421	0.427449236
C1_09270W_A-T	414.3294623	1.657171187	0.37650507	4.401457831	1.08E-05	0.000348319
C1_09280W_A-T	513.6536924	-0.381571649	0.433016991	-0.88119325	0.378213232	0.702740345
C1_09290C_A-T	1398.310695	0.786036014	0.314115126	2.502381924	0.012336077	0.102094962
C1_09300C_A-T	8.744162202	0.773222953	0.881989848	0.876680106	0.380660415	0.704626388
C1_09310C_A-T	439.4428147	0.95939129	0.477382091	2.009692671	0.044463726	0.242715183
C1_09320C_A-T	1094.190911	-0.054648281	0.259394675	-0.210676187	0.833139957	0.941950239
C1_09330W_A-T	214.8974458	1.269122813	0.745583204	1.70218804	0.088720124	0.365168209
C1_09340C_A-T	501.168624	0.270056622	0.247924147	1.089271156	0.276034328	0.615865679
C1_09350W_A-T	1863.456421	-0.169634011	0.365286557	-0.46438613	0.642371125	0.860340029
C1_09360C_A-T	3323.036474	-0.304723508	0.121544429	-2.507095643	0.012172777	0.101004128
C1_09370W_A-T	686.8990024	0.074359664	0.329705767	0.225533404	0.821564342	0.93616316
C1_09380W_A-T	1570.704889	-0.424353369	0.472658153	-0.89780186	0.369291193	0.697888542
C1_09390W_A-T	135.8629282	-0.46732605	0.42391653	-1.102401103	0.270287332	0.610430616
C1_09400C_A-T	308.4634724	-0.845441562	0.950280348	-0.889675941	0.373639916	0.701148749
C1_09410W_A-T	0.920097465	3.370518239	2.224032005	1.515498982	0.129646088	0.437657899
C1_09420W_A-T	5.92457179	1.116601187	0.791463478	1.410805701	0.158301913	0.4871875
C1_09430W_A-T	2125.17384	0.607930299	0.487979553	1.24581101	0.212833786	0.556735688
C1_09440W_A-T	426.1068559	-0.819864273	0.340965953	-2.404534137	0.016193094	0.124386231
C1_09450C_A-T	7345.114173	0.212216052	0.187890415	1.129467154	0.258700818	0.602030135
C1_09460W_A-T	2831.911555	-0.085010867	0.209280945	-0.406204528	0.684592327	0.876656232
C1_09470C_A-T	984.112782	-0.362196399	0.198895148	-1.821041905	0.068600487	0.316250124
C1_09480W_A-T	196.6751352	-0.439783763	0.190469435	-2.308946643	0.020946542	0.146511584
C1_09490C_A-T	8257.047476	-0.428248432	0.347115723	-1.233733892	0.21730208	0.560649857
C1_09500W_A-T	11.83109551	0.979175803	0.441874904	2.215957037	0.026694445	0.175248893
C1_09510W_A-T	1604.892663	0.868312218	0.64117747	1.354246303	0.175657811	0.511192922
C1_09520C_A-T	982.5733672	-0.322404915	0.351207153	-0.917990742	0.358623713	0.690168452
C1_09530W_A-T	530.5504978	-1.106717153	0.355681286	-3.111541696	0.001861132	0.024714907
C1_09540W_A-T	663.7271255	-0.095666362	0.38307978	-0.249729604	0.802796462	0.930791126
C1_09550W_A-T	9.531694565	0.398199705	0.873274781	0.455984432	0.648401173	0.86280558
C1_09560C_A-T	94.12399352	0.551214162	0.574045789	0.96022682	0.336941072	0.67157863
C1_09570W_A-T	1019.728851	0.060934854	0.300396009	0.202848414	0.839253516	0.94395358
C1_09580C_A-T	98.5863058	2.208155312	0.825326849	2.675491914	0.007461967	0.07175571
C1_09590C_A-T	2.11269962	1.344717957	1.4921568	0.901190784	0.36748689	0.695947999
C1_09600C_A-T	459.0374491	-0.085455397	0.311764459	-0.274102436	0.784005902	0.920991549
C1_09610W_A-T	1543.991532	-1.138588472	0.26156825	-4.352930729	1.34E-05	0.000419945
C1_09620C_A-T	348.6157602	-0.28111879	0.316593937	-0.887947484	0.374569001	0.701429425
C1_09630W_A-T	12941.48441	-1.007249188	0.513628214	-1.961047233	0.049873513	0.259439346
C1_09640W_A-T	18662.36121	-0.505189326	0.426073854	-1.185684878	0.235746769	0.579044585
C1_09650W_A-T	2136.194734	-0.591786375	0.765215628	-0.773358976	0.439309961	0.747124339
C1_09660W_A-T	4510.813734	-0.538715531	0.488435098	-1.102941891	0.270052401	0.610114864
C1_09670C_A-T	500.6663869	-0.391021617	0.281404828	-1.389534146	0.164670385	0.497736028
C1_09680W_A-T	16792.48728	-0.394365329	0.174881523	-2.255042851	0.024130639	0.16412929
C1_09690W_A-T	7772.860213	1.05476184	0.561098877	1.879814562	0.060133355	0.292636829
C1_09700W_A-T	4.710405052	1.442583685	0.924249639	1.560816065	0.118567156	0.419464831
C1_09710C_A-T	1467.34694	0.487577481	0.428148603	1.138804325	0.254784777	0.597509895
C1_09720W_A-T	18852.45183	-0.28300649	0.561269276	-0.504225871	0.614102662	0.843979298
C1_09730W_A-T	430.8222074	0.003241826	0.199367153	0.01626058	0.987026506	0.997299251
C1_09740C_A-T	117.9096359	0.015575266	0.454291032	0.034284775	0.972650065	0.992983467
C1_09750W_A-T	1020.241623	0.319594573	0.231564827	1.380151627	0.167539964	0.501840411
C1_09760C_A-T	832.0813492	0.24931279	0.357969587	0.696463609	0.48613854	0.775864541
C1_09770W_A-T	112.2401922	0.040776882	0.687531743	0.059309091	0.952705921	0.987116791
C1_09780C_A-T	572.9570079	-0.49532503	0.315382216	-1.570554726	0.116286113	0.415520406
C1_09790C_A-T	632.5613859	0.213146749	0.338380362	0.629902835	0.528758158	0.803625053
C1_09800C_A-T	851.0194638	-0.649020937	0.181326224	-3.579299906	0.000344516	0.006328085
C1_09810W_A-T	416.2420896	-1.732708383	0.232807725	-7.442658451	9.87E-14	2.11E-11
C1_09820C_A-T	0	NA	NA	NA	NA	NA
C1_09830W_A-T	4112.920224	-0.29966192	0.160901548	-1.862393025	0.062547712	0.299612414
C1_09840C_A-T	811.6803128	0.430756109	0.339086835	1.270341589	0.20396298	0.548219581
C1_09850C_A-T	3198.472498	-0.338679164	0.549280688	-0.616586696	0.537507372	0.810855071
C1_09860C_A-T	1707.243214	0.172592988	0.137941218	1.251206786	0.210859043	0.554700505
C1_09870W_A-T	1130.792847	0.208829242	0.742466872	0.281264054	0.778507879	0.919295355
C1_09880C_A-T	183.5539868	0.164249613	0.420289875	0.390800785	0.695944495	0.880458525
C1_09890C_A-T	2.107916741	1.782928642	1.366528226	1.304714098	0.191990219	0.530558064
C1_09900W_A-T	32.2603502	1.020316986	0.734588265	1.388964449	0.164843561	0.497808654
C1_09910C_A-T	666.3138528	0.615959058	0.528561656	1.165349495	0.243877552	0.585833261
C1_09920W_A-T	1018.024251	0.107470596	0.211855563	0.507282389	0.611956694	0.843979298
C1_09930W_A-T	30.89564994	-0.169817999	0.38867671	-0.436913235	0.662174273	0.866927273
C1_09940W_A-T	136.1786902	0.494721955	0.387460026	1.276833536	0.201661023	0.544097299
C1_09950C_A-T	536.9793353	0.043512465	0.247959959	0.17548182	0.860701055	0.950353606
C1_09960W_A-T	605.8034728	0.187003917	0.300690715	0.621914505	0.533998087	0.808370009
C1_09970C_A-T	695.4424052	0.22148038	0.423466368	0.523017638	0.600961979	0.837950029
C1_09980C_A-T	834.5580302	-0.183197523	0.220236407	-0.831822156	0.405509336	0.720082193
C1_09990W_A-T	2631.212964	0.017067063	0.19120942	0.089258484	0.928876487	0.978983972
C1_10000C_A-T	1166.325271	0.388092286	0.186580448	2.080026557	0.037523097	0.217018165
C1_10010C_A-T	3365.226365	-0.106096085	0.358887524	-0.29562489	0.767516563	0.91421364
C1_10020W_A-T	893.79327	-0.129224845	0.316967463	-0.407691198	0.683500401	0.876443736
C1_10030W_A-T	1921.245185	0.755419601	0.580176465	1.302051439	0.192898802	0.53237598
C1_10040W_A-T	7890.135048	-0.203046135	0.587347979	-0.345699896	0.729568262	0.894732473
C1_10050W_A-T	8.259869607	1.772409658	0.818757714	2.16475476	0.030406471	0.19088655
C1_10060C_A-T	86.93662104	2.096152848	0.762124946	2.75040577	0.005952151	0.060694905
C1_10070C_A-T	1938.172482	-0.306525288	0.209814223	-1.46093665	0.144032827	0.46423445
C1_10080W_A-T	192.3297427	-0.578887614	0.204845054	-2.825977991	0.00471365	0.051680945
C1_10090C_A-T	2348.164274	-0.51624349	0.287974809	-1.792668922	0.073025879	0.329386769
C1_10100C_A-T	4880.339078	0.187761992	0.295265249	0.635909552	0.524835376	0.801498596
C1_10110W_A-T	303.8898297	0.529899879	0.380508862	1.392608508	0.163738209	0.495806306
C1_10120C_A-T	1106.18797	-0.248469321	0.206340262	-1.204172751	0.228522816	0.570911076
C1_10130W_A-T	4239.375171	0.527096093	0.297493645	1.771789419	0.07642952	0.338548991
C1_10140C_A-T	655.6303513	1.186397565	0.280134289	4.235102988	2.28E-05	0.000639851
C1_10150W_A-T	96.28116666	0.470535299	0.545484003	0.862601462	0.388356626	0.710676006
C1_10160W_A-T	11121.70727	-1.141335005	0.468804842	-2.434563178	0.014909777	0.117339028
C1_10170W_A-T	3.721092084	3.570493617	1.394577518	2.560269021	0.010459116	0.090046675
C1_10180C_A-T	1440.986344	-1.245952686	0.811352027	-1.535649934	0.12462426	0.429048033
C1_10190W_A-T	848.7317792	-0.169967845	0.208176329	-0.816460957	0.414236545	0.726345864
C1_10200C_A-T	1841.150924	0.40664116	0.547263571	0.743044451	0.457454769	0.756837941
C1_10210C_A-T	2143.311707	0.517718113	0.529630623	0.97750789	0.328317774	0.664540637
C1_10220C_A-T	1112.742893	0.007091834	0.188716006	0.0375794	0.970023033	0.992983467
C1_10230C_A-T	1888.111872	-0.560215347	0.275001085	-2.037138676	0.041636147	0.232828463
C1_10240C_A-T	58.64430772	-0.864651153	0.312377009	-2.76797308	0.005640611	0.058447305
C1_10250C_A-T	124.4153713	0.770245013	0.708690119	1.086857277	0.27709989	0.616055007
C1_10260C_A-T	623.5460252	1.036283588	0.715708256	1.44791342	0.147641266	0.469494834
C1_10270C_A-T	1946.975829	0.446084091	0.505442831	0.882560923	0.37747355	0.702628798
C1_10280C_A-T	1784.50579	-0.478192164	0.659178332	-0.725436716	0.468184155	0.763134224
C1_10290W_A-T	169.3686077	0.144445054	0.535904231	0.2695352	0.787517858	0.922315233
C1_10300W_A-T	825.3505615	0.33641351	0.436653985	0.770434994	0.441041902	0.748398491
C1_10310W_A-T	114.2236413	0.335933405	0.239249574	1.404112867	0.160285243	0.490023616
C1_10320W_A-T	431.0157688	0.228270508	0.349387783	0.653344278	0.513534353	0.793201419
C1_10330C_A-T	364.59319	-0.324965981	0.231006694	-1.406738375	0.159504982	0.488803131
C1_10340W_A-T	333.1792698	0.275861777	0.252409407	1.092914009	0.274431557	0.614898908
C1_10350C_A-T	1493.316236	-0.759718146	0.141775984	-5.358581374	8.39E-08	5.27E-06
C1_10360C_A-T	2716.706183	-0.260416112	0.558058278	-0.466646805	0.640752594	0.859231559
C1_10370W_A-T	7.413899997	1.691618242	0.804945938	2.101530255	0.035594445	0.210223545
C1_10380C_A-T	2962.981354	-0.252654832	0.192073529	-1.315406832	0.188373211	0.524869098
C1_10390C_A-T	24452.44961	-0.462660571	0.252796604	-1.830169249	0.067224635	0.312674986
C1_10400C_A-T	1996.557901	-0.838025755	0.382919277	-2.188518066	0.028631887	0.182913269
C1_10410W_A-T	398.0208438	-0.489220982	0.297185289	-1.646181694	0.099726357	0.389016094
C1_10420C_A-T	919.3055791	-0.671315116	0.167676505	-4.003632572	6.24E-05	0.001532902
C1_10430W_A-T	91.96201582	1.168837243	0.323681888	3.611067798	0.000304939	0.005685693
C1_10440W_A-T	1990.09638	-0.09146649	0.392108874	-0.233268094	0.815553232	0.934934483
C1_10450W_A-T	6790.110718	-0.443329071	0.404180307	-1.096859651	0.272702749	0.612864553
C1_10460W_A-T	807.2192394	-0.322867455	0.213574238	-1.511734084	0.130601524	0.440121328
C1_10470W_A-T	2398.714296	-0.319117086	0.265852138	-1.200355537	0.230001289	0.572845597
C1_10480W_A-T	822.2494238	0.377047507	0.322005702	1.170934255	0.241625205	0.583722811
C1_10490W_A-T	4622.892722	-1.072744964	0.267034205	-4.017256752	5.89E-05	0.001480994
C1_10500W_A-T	2246.036487	0.043388239	0.528119368	0.082156122	0.934522565	0.981137362
C1_10510W_A-T	121.4980331	-0.932909889	0.401956956	-2.320919879	0.020291168	0.14370161
C1_10520W_A-T	243.5326178	2.10342508	0.218833386	9.611993493	7.12E-22	3.51E-19
C1_10530W_A-T	987.8501456	-0.191491086	0.280642139	-0.682331907	0.495029102	0.780358426
C1_10540C_A-T	298.0173148	-0.488011203	0.286184635	-1.70523202	0.08815116	0.364540001
C1_10550C_A-T	201.6209864	0.401018913	0.529765105	0.756974947	0.449064872	0.754603375
C1_10560C_A-T	442.1446295	-0.242219544	0.559269575	-0.433099806	0.664942264	0.868677846
C1_10570C_A-T	20.15215591	1.589722342	0.45832809	3.468524786	0.000523324	0.008927132
C1_10580C_A-T	65.93154951	1.096927344	0.665923005	1.647228486	0.099511091	0.389016094
C1_10590W_A-T	19.45101414	-0.122638854	0.583092037	-0.210325037	0.833413996	0.941950239
C1_10600C_A-T	2.69236214	-1.8310576	1.354191129	-1.352141187	0.176330154	0.512219931
C1_10610W_A-T	1214.148375	0.521389661	0.39856831	1.308156339	0.190820288	0.528007474
C1_10620W_A-T	8085.062387	0.201703363	0.228751345	0.881758149	0.377907608	0.702628798
C1_10630C_A-T	743.521434	0.108130695	0.265823944	0.406775603	0.684172807	0.876656232
C1_10640C_A-T	1223.524447	0.137441255	0.490639758	0.280126616	0.779380366	0.919600012
C1_10650W_A-T	426.2502741	0.333040613	0.447007334	0.745045075	0.456244471	0.756837941
C1_10660W_A-T	2848.956542	0.323751481	0.237434604	1.363539584	0.172712518	0.507456753
C1_10670C_A-T	13639.6605	-0.020057252	0.495076609	-0.04051343	0.9676838	0.992599375
C1_10680C_A-T	10862.63422	0.010408013	0.201469257	0.051660552	0.95879917	0.990295955
C1_10690W_A-T	631.1850261	-0.541887176	0.196996379	-2.750746884	0.005945957	0.060694905
C1_10700C_A-T	602.7909117	-4.123242376	0.511534454	-8.060536967	7.60E-16	2.03E-13
C1_10710C_A-T	978.2492915	-0.459983022	0.265936001	-1.729675637	0.083688244	0.354776204
C1_10720C_A-T	2277.421453	-0.394299429	0.170559229	-2.311803538	0.020788512	0.145844001
C1_10730W_A-T	1060.582518	-0.784685431	0.561709646	-1.396959152	0.162425855	0.493727167
C1_10740C_A-T	1390.874735	0.027742707	0.979403726	0.028326119	0.977402049	0.99506554
C1_10750C_A-T	744.4101424	0.115623776	0.20057627	0.5764579	0.564305718	0.820552602
C1_10760W_A-T	548.5423454	-0.272688782	0.220828425	-1.234844576	0.216888354	0.560649857
C1_10770W_A-T	177.2539883	-2.003238815	0.31282684	-6.403666689	1.52E-10	1.74E-08
C1_10780C_A-T	2232.376752	0.329235849	0.393674999	0.836313838	0.40297837	0.718754393
C1_10790W_A-T	35861.6153	0.150283844	0.39050192	0.3848479	0.700350108	0.881930968
C1_10800C_A-T	2754.010485	0.2954177	0.356075348	0.829649403	0.406737036	0.720666119
C1_10810W_A-T	60.56513089	0.865161896	0.38647906	2.238573793	0.025183661	0.167731895
C1_10820C_A-T	10361.13858	0.067211372	0.503472331	0.133495662	0.893801394	0.963661025
C1_10830W_A-T	1187.348591	-0.192411262	0.561100554	-0.342917612	0.731660442	0.895745943
C1_10840C_A-T	6239.078012	0.162431226	0.563880787	0.288059516	0.773301181	0.916552262
C1_10850W_A-T	7.144583355	0.524982474	1.104367847	0.475369213	0.634523835	0.85662721
C1_10860C_A-T	814.0229507	0.113079085	0.438166177	0.258073515	0.796350172	0.9274694
C1_10870W_A-T	31940.58047	-0.476299826	0.285045131	-1.670962852	0.094729015	0.378143412
C1_10880W_A-T	1337.901143	0.803550695	0.697110612	1.152687509	0.24903867	0.590296437
C1_10890C_A-T	2111.002372	-0.051635103	0.15447027	-0.334272109	0.738174235	0.899865071
C1_10900C_A-T	37.75182249	0.452298178	0.697901611	0.648083013	0.516931261	0.794916592
C1_10910C_A-T	702.5333943	-0.196916655	0.194895984	-1.010367942	0.312319041	0.649459742
C1_10920W_A-T	434.1399094	-0.607547498	0.141517749	-4.293083375	1.76E-05	0.000523242
C1_10930C_A-T	1560.631932	-1.761249046	0.782952139	-2.249497712	0.024480848	0.165633081
C1_10940C_A-T	4011.732749	-0.185339683	0.145426757	-1.274453801	0.202502636	0.54550689
C1_10950C_A-T	592.8900296	1.134028254	0.799574221	1.418290165	0.156106067	0.484332489
C1_10960W_A-T	666.9437047	0.514604203	0.307941391	1.67111086	0.094699783	0.378143412
C1_10970W_A-T	1048.224353	0.043808525	0.687421305	0.063728786	0.949186184	0.985413786
C1_10980W_A-T	22.76638419	0.688371952	0.520388035	1.322805111	0.185900197	0.523634928
C1_10990C_A-T	1358.164687	0.103481191	0.276537041	0.374203727	0.708252751	0.885817801
C1_11000C_A-T	348.9374213	1.135783496	0.784612532	1.447572463	0.147736657	0.469565371
C1_11010C_A-T	542.4680724	-0.381571404	0.289312955	-1.318888067	0.187206536	0.524869098
C1_11020W_A-T	336.629349	-0.41379278	0.303946688	-1.361399206	0.173387567	0.508741013
C1_11030W_A-T	5819.507973	-0.045122137	0.299920206	-0.150447139	0.880411853	0.959447899
C1_11040W_A-T	12810.77247	-0.498029909	0.295384838	-1.686037483	0.09178858	0.372579813
C1_11050W_A-T	73.4989127	1.29104962	0.276303381	4.672579886	2.97E-06	0.000118496
C1_11060C_A-T	69576.61289	-0.551088031	0.291391487	-1.891229	0.058593782	0.287324553
C1_11070W_A-T	1024.543727	0.556327893	0.633922802	0.877595649	0.380163191	0.704270362
C1_11080W_A-T	3043.533042	-0.336317195	0.210594273	-1.596991171	0.110267675	0.405304796
C1_11090C_A-T	1098.172538	-0.035697544	0.201480338	-0.177176314	0.8593699	0.950002947
C1_11100W_A-T	288.4844365	-1.06980338	0.389520354	-2.746463359	0.006024161	0.061234503
C1_11110C_A-T	383.7891486	0.374543574	0.193963342	1.931001854	0.053482823	0.270476968
C1_11120C_A-T	3430.672223	0.049265778	0.294746211	0.167146432	0.867254832	0.954086231
C1_11130W_A-T	285.4875926	0.353318115	0.228832536	1.544002966	0.122587614	0.425935513
C1_11140W_A-T	1093.211911	0.120090234	0.286827808	0.418684069	0.67544704	0.871802447
C1_11150W_A-T	559.1967134	0.069460556	0.334008584	0.207960393	0.835259893	0.941950239
C1_11160C_A-T	378.7973552	0.03077462	0.162447955	0.189442951	0.849745664	0.947038589
C1_11170W_A-T	5126.425155	-0.134184661	0.109229303	-1.228467614	0.21927148	0.56170492
C1_11180C_A-T	32.45229691	1.45250351	0.69664497	2.084998203	0.037069464	0.215756388
C1_11190W_A-T	626.4668172	-0.390608	0.224711985	-1.738260648	0.082164897	0.350869274
C1_11200W_A-T	17039.52909	-0.899273867	0.677768514	-1.326815643	0.184569675	0.521970852
C1_11210C_A-T	789.2892525	-0.584765421	0.230994621	-2.531510985	0.011357226	0.096176488
C1_11220C_A-T	7016.247222	-0.175312601	0.232815391	-0.753011217	0.451443174	0.755231225
C1_11230W_A-T	184.6831743	0.368082736	0.417465024	0.881709162	0.377934105	0.702628798
C1_11240C_A-T	1384.061258	0.218210524	0.55843467	0.390753897	0.695979156	0.880458525
C1_11250W_A-T	734.295714	0.327118357	0.394641464	0.828900122	0.407160927	0.721071762
C1_11260C_A-T	5.739067562	2.57528952	1.258676019	2.046030497	0.04075337	0.229606326
C1_11270W_A-T	2548.059861	-0.190715312	0.556552968	-0.342672347	0.731844968	0.895745943
C1_11280W_A-T	559.7760724	0.551025838	0.264394726	2.084102985	0.037150801	0.215838075
C1_11290W_A-T	168.0225381	0.260393254	0.177466219	1.467283497	0.142298951	0.460729669
C1_11300C_A-T	589.5517796	-0.033706809	0.137579131	-0.244999432	0.806456871	0.932329959
C1_11310C_A-T	1901.028679	-0.277689829	0.289905436	-0.957863479	0.338131604	0.672508004
C1_11320C_A-T	137.5791018	-1.075095264	1.168430585	-0.920119071	0.35751054	0.690168452
C1_11330C_A-T	6287.777324	0.078918328	0.398129413	0.198222803	0.842870747	0.945476974
C1_11340W_A-T	192.1375043	1.603374193	0.611799736	2.620750058	0.008773656	0.080391757
C1_11350C_A-T	4042.126777	-0.018852696	0.2802687	-0.067266506	0.946369541	0.984466351
C1_11360W_A-T	18024.44555	-0.384997254	0.266830349	-1.442854063	0.149061586	0.473073237
C1_11370C_A-T	715.2794818	-0.070584157	0.212901087	-0.331534976	0.740240426	0.900677136
C1_11380W_A-T	1045.309362	0.280436992	0.524042673	0.535141518	0.592552002	0.835119434
C1_11390W_A-T	41.00755567	3.727503968	0.518842631	7.18426696	6.76E-13	1.24E-10
C1_11400C_A-T	7708.177274	0.007979088	0.434931517	0.018345619	0.985363135	0.997299251
C1_11410C_A-T	63.9063601	1.780466821	1.103300441	1.61376426	0.106578569	0.399997042
C1_11420W_A-T	550.6618364	1.357493	0.830106612	1.63532368	0.101981212	0.390745217
C1_11430W_A-T	523.8312277	0.217718765	0.565683579	0.384877293	0.70032833	0.881930968
C1_11440C_A-T	3025.619693	0.287662276	0.517042503	0.556360985	0.577964105	0.828949412
C1_11450C_A-T	21287.43202	-0.300974667	0.286569974	-1.050265883	0.293595886	0.63192081
C1_11470C_A-T	333.5819634	-0.428601666	0.432046605	-0.992026464	0.321184616	0.659144693
C1_11480W_A-T	7737.799006	-1.080711842	0.563302485	-1.918528447	0.055044039	0.275606919
C1_11490C_A-T	60.31350561	1.485613165	0.279799727	5.309559013	1.10E-07	6.65E-06
C1_11500C_A-T	756.3423339	-0.035252297	0.347942143	-0.101316549	0.91929918	0.97572562
C1_11510C_A-T	287.3788849	0.222454256	0.608211144	0.365751694	0.714550368	0.886999432
C1_11520C_A-T	1535.454463	0.157971414	0.361284701	0.437249111	0.661930697	0.866927273
C1_11530C_A-T	61.80012869	-0.662013648	0.483097086	-1.37035322	0.170576667	0.504723637
C1_11540C_A-T	10213.8242	-0.293854948	0.248421107	-1.182890422	0.236852578	0.579044585
C1_11550W_A-T	1920.485087	-0.041516589	0.372993282	-0.111306533	0.911373275	0.971835481
C1_11560C_A-T	445.2599079	0.190528819	0.169596585	1.123423676	0.261257599	0.602727026
C1_11570W_A-T	124.3312754	1.12392767	0.368401335	3.050824095	0.002282142	0.029225184
C1_11580W_A-T	838.6868249	-1.442339794	0.424341893	-3.399004002	0.000676317	0.010844747
C1_11590W_A-T	11219.48427	-0.343386282	0.108104178	-3.176438592	0.001490954	0.020654375
C1_11600W_A-T	584.9248859	-0.531708921	0.178096396	-2.985511969	0.002831041	0.034919797
C1_11610C_A-T	561.7699933	0.72528315	0.293339175	2.472506957	0.01341691	0.108519624
C1_11620W_A-T	120.2435387	0.182053706	0.405748474	0.448686114	0.653658103	0.863245316
C1_11630C_A-T	19.80492878	-0.362859861	0.495104561	-0.732895413	0.463622221	0.761449605
C1_11640C_A-T	641.0553237	-0.377573841	0.14698139	-2.568854753	0.010203521	0.088346765
C1_11650W_A-T	17815.02846	-0.272497206	0.222271297	-1.225966691	0.22021121	0.562675273
C1_11660W_A-T	10989.96715	-0.100812102	0.488406183	-0.206410372	0.83647037	0.94252882
C1_11670W_A-T	5317.260712	-0.169066189	0.625862145	-0.270133272	0.787057726	0.922211957
C1_11680C_A-T	604.2588268	-0.104754004	0.469419095	-0.223156675	0.82341357	0.937069277
C1_11690W_A-T	261.7906124	-0.700542891	0.47227005	-1.483352356	0.137980819	0.451765683
C1_11700C_A-T	5147.103024	1.414515184	0.648342539	2.181740514	0.029128689	0.184981595
C1_11710C_A-T	13.20761666	2.179676251	0.631377884	3.452253092	0.000555926	0.009340262
C1_11720W_A-T	541.3078791	0.18607785	0.249317966	0.746347539	0.455457501	0.756837941
C1_11730W_A-T	4764.002117	0.028317879	0.201065908	0.140838791	0.887997298	0.960798696
C1_11740W_A-T	444.9309224	-0.355419653	0.203535444	-1.746229775	0.080771033	0.347024614
C1_11750W_A-T	631.8137858	-0.373532213	0.28994582	-1.288282798	0.197647539	0.538559639
C1_11760C_A-T	1002.62427	-0.484093494	0.383924956	-1.260906558	0.207342515	0.552281932
C1_11770C_A-T	3520.124009	0.105268721	0.379643798	0.277282866	0.781562915	0.91983113
C1_11780W_A-T	3521.574836	0.284150527	0.510190085	0.556950312	0.577561378	0.828557074
C1_11790W_A-T	572.741724	0.012830358	0.286630878	0.044762651	0.964296496	0.992599375
C1_11800C_A-T	76.51219721	0.229398973	0.382627858	0.599535472	0.548815863	0.814717588
C1_11810W_A-T	861.2992035	-0.52773095	0.411799051	-1.281525416	0.200009179	0.541077212
C1_11820W_A-T	52.76287555	0.842472187	0.312780069	2.693497026	0.007070678	0.068610176
C1_11830W_A-T	1.403328708	-1.110583008	1.284546706	-0.864571916	0.387273792	0.709301571
C1_11850W_A-T	3625.998459	-0.895316607	1.266453631	-0.706947799	0.479598918	0.771157548
C1_11860W_A-T	24889.69416	-0.062443232	0.261894838	-0.238428646	0.811548652	0.934088983
C1_11870W_A-T	3881.292293	-0.582815985	0.400108116	-1.456646246	0.145214055	0.466401076
C1_11880W_A-T	992.0606146	0.110721307	0.29623013	0.373767877	0.708577021	0.885817801
C1_11890W_A-T	465.8237665	0.068742114	0.312830704	0.219742222	0.82607192	0.938089879
C1_11900C_A-T	282.8274679	-0.054876491	0.454380207	-0.120772185	0.903871482	0.968984069
C1_11910W_A-T	111.5761284	0.009620882	0.465848506	0.020652384	0.983522953	0.997204588
C1_11920W_A-T	672.3924463	-1.148069395	0.263532844	-4.356456592	1.32E-05	0.000417652
C1_11930W_A-T	2255.757115	-0.375735247	0.262999906	-1.428651644	0.153104383	0.479034148
C1_11940C_A-T	247.9682733	0.245091895	0.624854588	0.392238291	0.694882154	0.88024609
C1_11950W_A-T	108.3297515	-1.077600231	0.674699425	-1.597155996	0.110230939	0.405304796
C1_11960C_A-T	511.238452	-0.081376483	0.223044343	-0.364844417	0.715227547	0.887153256
C1_11970C_A-T	555.7845201	-0.189797524	0.173010893	-1.097026438	0.272629835	0.612864553
C1_11980W_A-T	283.8046191	-0.384438772	0.198414615	-1.937552696	0.052677818	0.268037784
C1_11990W_A-T	1777.749122	-0.60619209	0.416538162	-1.455309849	0.145583501	0.467036146
C1_12000C_A-T	12.31645823	-0.021200548	0.485494522	-0.043667944	0.965169092	0.992599375
C1_12010C_A-T	2003.487917	0.839280161	0.401844072	2.08857171	0.036746294	0.214654581
C1_12020W_A-T	7.16649653	0.994810602	0.884155717	1.125153164	0.260524136	0.60264532
C1_12030W_A-T	9384.025698	-0.027311416	0.51488092	-0.053044142	0.957696737	0.989635391
C1_12040W_A-T	4.847328988	4.060989934	1.226116623	3.312074772	0.000926068	0.01409246
C1_12050W_A-T	15880.98955	-0.103775451	0.447506125	-0.231897275	0.816617801	0.935319032
C1_12060C_A-T	261.873292	0.091829483	0.258447527	0.355311903	0.722355939	0.891855822
C1_12070C_A-T	528.8228044	-0.195473647	0.188263033	-1.038300742	0.299130063	0.635725721
C1_12080W_A-T	855.1161036	-0.114980916	0.2273502	-0.505743634	0.613036633	0.843979298
C1_12090C_A-T	25.11222352	3.470193024	0.527367488	6.580217974	4.70E-11	6.03E-09
C1_12100C_A-T	521.1630736	-0.410488511	0.35520439	-1.15564031	0.247828313	0.588294151
C1_12110C_A-T	100.8274165	-0.072289866	0.247609973	-0.291950543	0.770324438	0.91565251
C1_12120W_A-T	462.682845	-0.704526475	0.351801393	-2.0026256	0.04521749	0.244540456
C1_12130C_A-T	585.6457843	0.233800054	0.323465109	0.722798371	0.469803769	0.764414351
C1_12140W_A-T	122.3615159	-0.160204314	0.416999166	-0.384183776	0.700842242	0.881930968
C1_12150C_A-T	75.95064025	-0.400996876	0.292018489	-1.373190024	0.16969328	0.503428631
C1_12160W_A-T	456.9582201	-0.563806989	0.409953613	-1.375294597	0.169040131	0.502812792
C1_12170C_A-T	409.7619055	-1.486006426	0.21371843	-6.953103801	3.57E-12	6.03E-10
C1_12180C_A-T	717.1574987	0.345001206	0.225845925	1.52759544	0.126613015	0.432399945
C1_12190W_A-T	277.4151591	-0.245975787	0.350140448	-0.702506062	0.482363622	0.773470069
C1_12200W_A-T	1790.181697	0.204691217	0.340650966	0.600882537	0.547918225	0.814717588
C1_12210W_A-T	1336.55501	0.160323757	0.352204711	0.455200491	0.648965008	0.86280558
C1_12220W_A-T	556.2253229	0.639284648	0.518734073	1.232393786	0.217802021	0.560863719
C1_12230W_A-T	4515.111833	0.173572117	0.246311997	0.704683974	0.481006927	0.772840288
C1_12240C_A-T	443.1788674	-3.280831105	0.323068143	-10.15522941	3.14E-24	2.52E-21
C1_12250C_A-T	2192.204002	-0.106718033	0.422993414	-0.252292421	0.800815046	0.929720299
C1_12260W_A-T	270.3323717	-0.492181343	0.911490262	-0.539974329	0.589214736	0.833915126
C1_12270W_A-T	173.2641284	-0.033766969	0.725240216	-0.046559703	0.962864149	0.992144014
C1_12280C_A-T	150.8716469	0.181177801	0.712465428	0.254296972	0.799266139	0.928623969
C1_12290C_A-T	1739.679077	-0.003341966	0.201511451	-0.016584497	0.986768092	0.997299251
C1_12300W_A-T	1.237317425	1.038844755	1.422359187	0.730367382	0.465165651	0.761510606
C1_12310C_A-T	557.7722478	0.721785148	0.621469626	1.161416612	0.245472517	0.587230571
C1_12320C_A-T	1740.964294	-1.070065994	0.538232802	-1.988109959	0.04679953	0.249977179
C1_12330W_A-T	15.19664895	2.124325148	0.586922852	3.619428243	0.000295255	0.005569892
C1_12340C_A-T	2202.715261	-0.399384782	0.319692458	-1.249278085	0.211563381	0.555532429
C1_12350W_A-T	2253.437693	0.480507618	0.419018115	1.146746645	0.251486346	0.592373641
C1_12360C_A-T	7660.382704	-0.287198832	0.720616137	-0.398546213	0.690227601	0.877004721
C1_12370W_A-T	503.3700366	-0.366623726	0.654321216	-0.560311536	0.57526696	0.82730096
C1_12380C_A-T	3371.949281	-0.008215222	0.251756692	-0.032631593	0.973968375	0.993326945
C1_12390C_A-T	25377.19718	-0.558461594	0.235221101	-2.374198535	0.017587091	0.13116698
C1_12400C_A-T	870.1426445	-0.510597538	0.296474519	-1.722230766	0.085027724	0.357760344
C1_12410C_A-T	4271.596841	-0.462526813	0.278188282	-1.66263945	0.096384629	0.381611736
C1_12420C_A-T	39.01348139	0.352031567	0.327644236	1.074432352	0.282628949	0.619754557
C1_12430W_A-T	1744.258884	0.106717261	0.295134953	0.361588012	0.717659924	0.88879528
C1_12440W_A-T	156.4240161	1.623440846	0.717715594	2.261955655	0.023700143	0.162233424
C1_12450C_A-T	13248.03369	0.129552517	0.174267078	0.743413608	0.457231308	0.756837941
C1_12460C_A-T	44.38221642	-0.177190879	0.803566621	-0.220505524	0.82547747	0.937929583
C1_12470W_A-T	100.3618798	0.992617801	0.620051917	1.600862401	0.109407399	0.40471062
C1_12480W_A-T	59.59696575	0.469309271	0.474539656	0.98897798	0.322673915	0.660346935
C1_12490W_A-T	8296.576925	-0.149282946	0.228786127	-0.652499992	0.514078678	0.793383215
C1_12500C_A-T	5.848464271	0.580404106	0.793251934	0.731676887	0.464365807	0.761510606
C1_12510W_A-T	4099.259635	0.16980997	0.145596522	1.166305124	0.243491102	0.585803424
C1_12520W_A-T	302.5501795	0.014143635	0.411934169	0.034334696	0.972610257	0.992983467
C1_12530C_A-T	292.1674074	0.147293089	0.323415813	0.455429459	0.648800306	0.86280558
C1_12540W_A-T	259.0356234	0.033628187	0.261116495	0.128786147	0.897526868	0.964762415
C1_12550C_A-T	1880.997102	-0.154781456	0.425534508	-0.363734205	0.716056498	0.887658034
C1_12560C_A-T	15.17737764	1.541673118	0.620059873	2.486329441	0.012906842	0.105323773
C1_12570C_A-T	496.8200337	0.945880346	0.802309349	1.178947183	0.238419208	0.58056978
C1_12580W_A-T	607.7095507	-0.042771981	0.246124793	-0.173781683	0.86203704	0.951572878
C1_12590W_A-T	1428.137765	-0.509419285	0.395433033	-1.288256777	0.197656594	0.538559639
C1_12600C_A-T	750.7013029	0.381025443	0.703584196	0.541549179	0.58812911	0.833706321
C1_12610W_A-T	1100.732238	0.130637837	0.284671554	0.458907241	0.646300779	0.86200908
C1_12620W_A-T	7959.977318	-0.224555317	0.138964812	-1.615914952	0.106112702	0.399124868
C1_12630C_A-T	158.545591	0.679493195	0.510479798	1.331087339	0.183160274	0.519588678
C1_12640W_A-T	151.601613	0.146366187	0.319512537	0.458092155	0.646886235	0.86242534
C1_12650C_A-T	296.0994895	-0.070463557	0.270403688	-0.260586522	0.794411385	0.926765119
C1_12660W_A-T	430.1108392	0.105951168	0.417404401	0.253833376	0.799624288	0.928623969
C1_12670C_A-T	256.1324814	1.108525656	0.702285766	1.578453828	0.114461387	0.41244682
C1_12680W_A-T	2535.807179	0.309932125	0.525365022	0.589936733	0.555233066	0.81571476
C1_12690C_A-T	53.39602156	0.253211743	0.376175936	0.673120524	0.500870617	0.784130862
C1_12700W_A-T	436.1664664	1.175285807	0.404531151	2.905303598	0.00366897	0.042817096
C1_12710C_A-T	546.4767439	0.234427747	0.135923563	1.724702786	0.084581049	0.356675112
C1_12720C_A-T	25.14524033	2.192968882	0.598822888	3.662132701	0.000250124	0.004936298
C1_12730W_A-T	434.9592468	0.126312306	0.562547742	0.224536153	0.822340139	0.936687916
C1_12740W_A-T	1038.028766	-0.369449465	0.208969637	-1.767957631	0.077067987	0.340420956
C1_12750C_A-T	314.9773018	0.861563968	0.640098878	1.345985749	0.178307113	0.514005312
C1_12760W_A-T	638.8879884	0.221865714	0.465766993	0.476344862	0.63382871	0.855868914
C1_12770W_A-T	7475.693497	0.109040843	0.33177042	0.328663547	0.74241001	0.901623908
C1_12780W_A-T	1442.122465	0.01107271	0.293741926	0.037695366	0.969930571	0.992983467
C1_12790C_A-T	1231.103325	0.349880635	0.596225065	0.586826444	0.557320275	0.816317023
C1_12800W_A-T	95.60828964	-0.248092247	0.473833595	-0.523585177	0.600567094	0.837950029
C1_12810W_A-T	591.7191927	-0.006396507	0.199098143	-0.032127406	0.974370448	0.993421086
C1_12820C_A-T	1415.037536	0.500441195	0.492026762	1.017101576	0.309105111	0.647769875
C1_12830C_A-T	1186.219671	-0.202196162	0.299788499	-0.674462705	0.500017189	0.783881201
C1_12840W_A-T	89.98472947	-0.170857578	0.208900758	-0.817888741	0.41342072	0.725891184
C1_12850W_A-T	1134.147154	-0.467396605	1.200261292	-0.389412379	0.696971116	0.88088197
C1_12860C_A-T	64.41389876	-0.136417591	0.382623909	-0.3565318	0.721442342	0.890899342
C1_12870C_A-T	23.75632841	-0.481423504	0.377098247	-1.276652723	0.201724879	0.544097299
C1_12880C_A-T	160.9169377	-1.114097357	0.393423839	-2.831799311	0.004628689	0.050923519
C1_12890W_A-T	163.6526399	0.176178449	0.30281732	0.581797796	0.560702889	0.819605714
C1_12900W_A-T	115.2223639	0.127071788	0.260619381	0.487576125	0.62585011	0.850286508
C1_12910W_A-T	97.37461911	2.30372857	0.845150821	2.725819477	0.006414207	0.064182095
C1_12920C_A-T	512.7892545	0.058027111	0.148147496	0.391684721	0.695291181	0.880299573
C1_12930C_A-T	145.5985914	1.515577819	0.248674556	6.094623608	1.10E-09	1.05E-07
C1_12940C_A-T	17.49054563	1.215843796	0.436487082	2.785520688	0.005344183	0.056417997
C1_12950W_A-T	883.9427583	-1.005339384	0.219263705	-4.585069759	4.54E-06	0.000169238
C1_12960C_A-T	4965.907944	-0.117221518	0.146607323	-0.799561142	0.423965109	0.735943764
C1_12970C_A-T	3822.306938	-0.17946501	0.825131866	-0.217498581	0.827819812	0.938989886
C1_12980W_A-T	162.2746809	0.518007315	0.216995275	2.387182462	0.016978063	0.128258858
C1_12990W_A-T	14463.82955	0.16182914	0.448220212	0.361048287	0.718063351	0.888904779
C1_13000W_A-T	307.5193758	0.583890154	0.207116274	2.819141837	0.004815224	0.052436068
C1_13010W_A-T	3265.107524	-0.08177415	0.138845378	-0.588958392	0.555889186	0.81593893
C1_13020C_A-T	1178.231163	-0.320533612	0.158473801	-2.022628407	0.043111473	0.237353638
C1_13030C_A-T	4310.513455	-0.18356627	0.322835935	-0.568605443	0.56962393	0.823989149
C1_13040C_A-T	439.9661321	0.167725887	0.316583614	0.529799647	0.59625085	0.837021877
C1_13050W_A-T	18375.71511	-0.491973695	0.239268363	-2.056158567	0.039767235	0.225324242
C1_13060C_A-T	4249.599066	-0.683668423	0.43414281	-1.574754682	0.115313081	0.413890795
C1_13070C_A-T	2681.861035	1.296017158	0.59883061	2.164246678	0.030445423	0.19088655
C1_13080W_A-T	16.11064377	6.301813055	1.636092788	3.851745514	NA	NA
C1_13090W_A-T	3.296094861	1.610055365	1.211682137	1.328777009	0.18392155	0.521056899
C1_13100W_A-T	2.754156819	2.214761557	1.424488638	1.554776569	0.119999291	0.421186342
C1_13110C_A-T	6747.094798	0.236194272	0.35528182	0.664808213	0.506173169	0.788582634
C1_13120C_A-T	3405.070171	-0.256325454	0.173561453	-1.476857042	0.139713962	0.454655177
C1_13130C_A-T	1723.173242	0.37487718	0.683072972	0.548809857	0.583135945	0.83234817
C1_13140C_A-T	9570.772022	-0.314053538	0.318171682	-0.987056849	0.32361477	0.661208477
C1_13150W_A-T	88.22524533	0.532209981	0.408821913	1.301813734	0.192980068	0.53237598
C1_13160W_A-T	3280.87572	1.654692047	0.66266078	2.497042373	0.012523399	0.103245607
C1_13170C_A-T	4936.497345	0.162128061	0.451576697	0.359026632	0.719575166	0.889640737
C1_13180W_A-T	92.45820183	1.24547107	0.438485313	2.840394044	0.004505784	0.049913813
C1_13190W_A-T	3757.789405	0.443484124	0.674573421	0.657428993	0.510905115	0.79248982
C1_13200C_A-T	254.7812706	0.593782905	0.216813186	2.738684473	0.006168554	0.062209288
C1_13210C_A-T	25607.66029	-0.156952639	0.372736199	-0.421082363	0.67369494	0.871712597
C1_13220C_A-T	2140.376053	-0.352842815	0.201919479	-1.747443174	0.080560494	0.347021497
C1_13240W_A-T	199.4937728	-0.814284682	0.266913925	-3.050738852	0.00228279	0.029225184
C1_13250W_A-T	2874.65991	0.001347204	0.306214689	0.00439954	0.996489686	1
C1_13260W_A-T	2243.160709	-0.277322344	0.329029171	-0.842850325	0.399312158	0.717132722
C1_13270W_A-T	593.3350108	-0.372443264	0.405260989	-0.919020765	0.358084711	0.690168452
C1_13280C_A-T	1419.904771	0.107240529	0.455928677	0.235213388	0.814043116	0.934539564
C1_13290W_A-T	60.77314279	3.494440885	0.397310391	8.795241603	1.43E-18	5.09E-16
C1_13300C_A-T	9164.544176	-0.221815648	0.265109636	-0.836694023	0.402764579	0.718754393
C1_13310W_A-T	425.2739829	0.260871015	0.298526444	0.873862334	0.382193229	0.705638276
C1_13320C_A-T	3765.92471	-0.509039663	0.377966704	-1.346784404	0.178049679	0.514005312
C1_13330C_A-T	1141.938754	0.387619201	0.25026877	1.548811711	0.12142699	0.423739233
C1_13350W_A-T	3624.378692	-0.091965479	0.109637158	-0.838816697	0.401572179	0.718728518
C1_13360C_A-T	93.90215609	1.832120477	1.003980443	1.82485674	0.068022651	0.315471643
C1_13370W_A-T	331.4606492	1.160997797	0.795877558	1.458764336	0.144629982	0.465224024
C1_13380W_A-T	131.6764076	0.827676602	0.767868348	1.077888683	0.281083436	0.618476873
C1_13390W_A-T	118.5062331	0.540623573	0.623288243	0.867373289	0.385737512	0.708631555
C1_13400C_A-T	1187.692722	-0.257966887	0.338465115	-0.762166838	0.445960436	0.752304653
C1_13410W_A-T	393.8486479	0.342664785	0.361738197	0.947272883	0.343499745	0.678174074
C1_13420C_A-T	9480.910515	-0.373632472	0.234585114	-1.592737346	0.111219126	0.406472634
C1_13430C_A-T	114.0508407	1.822634085	0.4693522	3.883297204	0.000103049	0.002327322
C1_13440C_A-T	15.4540117	3.009575699	0.628954362	4.785046228	1.71E-06	7.31E-05
C1_13450W_A-T	282.0877457	1.062851712	0.256255966	4.147617427	3.36E-05	0.000894109
C1_13460W_A-T	1.999952823	3.731989323	1.547379683	2.41181228	0.015873452	0.122665446
C1_13470W_A-T	357.0903989	1.276291663	0.518140047	2.46321756	0.013769633	0.110606022
C1_13480W_A-T	20747.03009	-0.067686118	0.929116169	-0.072850005	0.941925478	0.983158668
C1_13490C_A-T	444.4409861	0.502081792	0.245839555	2.042314926	0.041120302	0.230950631
C1_13500C_A-T	31283.63735	0.257330628	0.347330647	0.740880859	0.458765682	0.757601206
C1_13510C_A-T	261.6099463	-0.374394512	0.512776559	-0.730131878	0.465309577	0.761510606
C1_13520C_A-T	301.7550449	-0.320312991	0.353662115	-0.905703432	0.365092846	0.694868104
C1_13530W_A-T	1039.781099	0.122892091	0.552998503	0.222228614	0.82413592	0.937069277
C1_13540W_A-T	555.8519645	0.71553297	0.381184565	1.877129967	0.060500283	0.293255816
C1_13550C_A-T	1290.808261	0.172862462	0.195224606	0.885454279	0.375911669	0.701920653
C1_13560W_A-T	306.5091895	0.054353498	0.387783001	0.140164725	0.888529842	0.96104369
C1_13570W_A-T	3677.641358	0.66709147	0.199364767	3.346085072	0.000819612	0.012759695
C1_13580W_A-T	4636.417431	-0.020345965	0.241625189	-0.084204653	0.932893719	0.980914806
C1_13590W_A-T	37.14595828	0.235665333	0.310786068	0.758287959	0.448278614	0.754265223
C1_13600W_A-T	28.09334609	0.427063694	0.354634074	1.204237623	0.228497748	0.570911076
C1_13610C_A-T	1483.021597	-0.043443504	0.308143064	-0.140984852	0.887881909	0.960798696
C1_13620W_A-T	9964.160295	0.043108841	0.323438653	0.133282899	0.893969652	0.963661025
C1_13630W_A-T	480.7544265	-1.723242014	0.489227205	-3.522375692	0.000427698	0.007578045
C1_13640W_A-T	1077.52617	-0.334892862	0.13992452	-2.393382252	0.016693839	0.126715126
C1_13650C_A-T	586.0589824	0.034793248	0.343669139	0.101240536	0.919359519	0.97572562
C1_13660W_A-T	1058.102224	0.20000828	0.266809152	0.749630508	0.453477271	0.756597066
C1_13670W_A-T	880.9533074	-1.002902958	0.311405843	-3.220565643	0.001279379	0.01839896
C1_13680C_A-T	6058.035918	-0.415216745	0.431523707	-0.962210738	0.335943756	0.670092753
C1_13690C_A-T	1549.310843	-0.310163431	0.292028567	-1.062099621	0.288190462	0.626222056
C1_13700W_A-T	57386.80261	-0.290000306	0.262273999	-1.105715042	0.268849877	0.609008122
C1_13710C_A-T	118.3828849	0.506057617	0.379091272	1.334922892	0.181901585	0.518456131
C1_13720W_A-T	1016.220749	0.495936816	0.393225765	1.261201223	0.207236358	0.552228501
C1_13730C_A-T	323.3734953	1.076440776	0.889863969	1.209668908	0.226405965	0.570163811
C1_13740W_A-T	420.2662477	0.689842459	0.419316833	1.645158041	0.099937224	0.389016094
C1_13750C_A-T	59.26947685	0.638240156	0.666730933	0.957267954	0.338432026	0.672854604
C1_13760W_A-T	1537.552496	0.289038246	0.219666125	1.315807097	0.188238797	0.524869098
C1_13770C_A-T	88.43361199	-0.493753367	0.418008847	-1.181203149	0.23752203	0.579044585
C1_13780W_A-T	16871.06513	-0.30545708	0.305088371	-1.001208532	0.316726003	0.654016387
C1_13790C_A-T	502.237764	-0.168783155	0.276048869	-0.611424911	0.540918315	0.812502514
C1_13800C_A-T	142.7993367	0.208377473	0.187852121	1.109263351	0.26731659	0.60832566
C1_13810W_A-T	1028.069122	-0.282058228	0.459527266	-0.613800855	0.539346932	0.812249642
C1_13820C_A-T	400.0184318	0.92795978	1.037783185	0.894175	0.371228266	0.699282848
C1_13830C_A-T	7023.779033	-0.145869046	0.26162414	-0.557551935	0.577150385	0.828338011
C1_13840W_A-T	1303.456722	-0.178525342	0.168004423	-1.062622866	0.287953013	0.626222056
C1_13850C_A-T	23.33644238	1.095324129	0.488248272	2.243375329	0.024872621	0.166701143
C1_13860C_A-T	77070.45958	-0.288553499	0.36750052	-0.785178479	0.432348931	0.744053138
C1_13870W_A-T	4933.337083	0.734356098	0.878487079	0.835932725	0.403192751	0.718754393
C1_13880C_A-T	2467.66117	-0.154547957	0.385786829	-0.400604545	0.688711299	0.876989135
C1_13890C_A-T	3.351304609	1.958075223	0.823626008	2.377383916	0.01743593	0.130647262
C1_13900C_A-T	3594.095986	0.110962146	0.271360791	0.408910019	0.682605696	0.875818349
C1_13910C_A-T	459.4069692	-0.815323455	0.381355494	-2.137961739	0.032519849	0.197895929
C1_13920W_A-T	797.7681106	-1.675131649	0.760937578	-2.201404815	0.027707378	0.179266274
C1_13930W_A-T	1630.510321	0.190764028	0.397331475	0.480113054	0.631147006	0.854494864
C1_13940W_A-T	14509.67326	0.066576039	0.199355926	0.333955656	0.738413021	0.899901409
C1_13950C_A-T	50.83207596	-0.445593679	0.42785935	-1.041448971	0.297667225	0.63471994
C1_13960W_A-T	1855.600997	0.03293724	0.101295183	0.325160974	0.745059244	0.902172926
C1_13970C_A-T	607.4804674	0.096183971	0.372545876	0.258180206	0.796267833	0.9274694
C1_13980C_A-T	237.0925442	-0.064467277	0.209460785	-0.307777312	0.758251787	0.909420607
C1_13990W_A-T	168.2727646	-0.257216818	0.288326178	-0.892103588	0.372337412	0.700287733
C1_14000C_A-T	1017.060414	-0.952120063	0.396333133	-2.402322652	0.016291332	0.124786217
C1_14010W_A-T	1.639946082	-0.063336947	1.629881234	-0.038859854	0.969002124	0.992983467
C1_14020W_A-T	7.094165004	1.991816808	0.77151196	2.581705678	0.009831339	0.086381107
C1_14030W_A-T	243.1308051	-2.56521477	0.471235913	-5.443589295	5.22E-08	3.53E-06
C1_14040W_A-T	1435.495262	-1.047009255	0.662372394	-1.58069579	0.113947612	0.411641538
C1_14050C_A-T	1670.828833	-0.181278718	0.433373135	-0.418297084	0.675729922	0.871802447
C1_14060W_A-T	3468.760731	-0.301473288	0.433541006	-0.695374333	0.486820742	0.776154173
C1_14080W_A-T	8758.964818	0.537352418	0.276907036	1.940551696	0.052312678	0.266719806
C1_14090W_A-T	2141.766703	-0.326404992	0.404018392	-0.80789637	0.419150241	0.731628142
C1_14100W_A-T	904.8879494	-0.510798644	0.209274853	-2.440802784	0.014654655	0.115472923
C1_14110C_A-T	60578.15498	-0.489016715	0.244345054	-2.001336663	0.045356121	0.244881727
C1_14120C_A-T	974.9154243	-0.767210691	0.529184263	-1.449798766	0.147114644	0.469316563
C1_14130W_A-T	2322.353986	0.239404231	0.650870736	0.367821471	0.713006358	0.886785058
C1_14140C_A-T	3971.017746	-0.481468838	0.557720065	-0.863280468	0.387983281	0.710398162
C1_14150C_A-T	586.3516616	-0.530011841	0.353494385	-1.4993501	0.133782832	0.443224733
C1_14160W_A-T	664.6687926	0.263561688	0.399549192	0.659647655	0.509479965	0.791427585
C1_14170W_A-T	2416.603465	-0.39306779	0.140806537	-2.791545039	0.005245706	0.055797605
C1_14180W_A-T	258.2754045	1.157375463	0.967033295	1.19683104	0.231372417	0.573950601
C1_14190C_A-T	435.4436552	0.201871266	1.208760233	0.167006872	0.867364642	0.954086231
C1_14200W_A-T	808.8454811	-0.639069241	0.421152179	-1.517430689	0.129157981	0.436699677
C1_14210C_A-T	3280.211617	-1.077032755	0.441168366	-2.441319093	0.014633718	0.115449776
C1_14220C_A-T	6368.795484	0.355614549	0.497057387	0.71543962	0.474337438	0.76731408
C1_14230C_A-T	2299.574993	-0.025687724	0.23889748	-0.10752614	0.914371589	0.97324583
C1_14240W_A-T	3669.585692	-0.450891491	0.101797178	-4.429312281	9.45E-06	0.000314167
C1_14250C_A-T	1676.392725	-0.298216593	0.302996923	-0.984223174	0.325005794	0.662404564
C1_14260C_A-T	4189.714903	-0.079957515	0.188371493	-0.42446717	0.671225143	0.870566198
C1_14270W_A-T	221.1270829	-2.037621124	0.269566733	-7.558874571	4.07E-14	8.99E-12
C1_14280C_A-T	5689.079497	0.41123169	0.38506432	1.067955841	0.285540432	0.623912604
C1_14290C_A-T	16662.31585	-0.39050451	0.145856358	-2.67732251	0.007421316	0.071471954
C1_14300C_A-T	4462.386183	-0.161513965	0.404097817	-0.399690269	0.689384661	0.877004721
C1_14310W_A-T	764.9169123	-1.469713153	0.354096836	-4.150596679	3.32E-05	0.000886227
C1_14320C_A-T	1157.84676	-0.660510955	0.402446654	-1.641238529	0.100747911	0.390009892
C1_14330W_A-T	387.6865802	-0.200686491	0.244638338	-0.820339495	0.412022597	0.724825271
C1_14340C_A-T	3853.397095	-0.438635249	0.131534553	-3.334753043	0.000853752	0.013195095
C1_14350W_A-T	609.3817462	-0.249874157	0.486149043	-0.513986731	0.607261268	0.841428769
C1_14360C_A-T	1524.645735	-0.411189966	0.347796085	-1.182273128	0.237097344	0.579044585
C1_14370W_A-T	17.10494824	-2.047874639	0.546785101	-3.745300734	0.000180178	0.00371595
C1_14380C_A-T	586.3023384	0.278304032	0.479729987	0.580126404	0.561829379	0.819739226
C1_14390W_A-T	932.7395753	0.216032824	0.15300338	1.411948047	0.157965259	0.486642253
C1_14400C_A-T	609.8070166	0.338446113	0.223079512	1.517154626	0.129227649	0.436705027
C1_14410W_A-T	1628.123787	0.052306088	0.184133096	0.284066741	0.776359234	0.917951961
C1_14420W_A-T	2100.787063	0.771812797	0.490171534	1.574576947	0.115354128	0.413890795
C1_14430C_A-T	655.3457575	-0.255874422	0.331245582	-0.772461388	0.439841207	0.747124339
C1_14440C_A-T	4835.945473	-0.337371056	0.309792994	-1.089020936	0.276144654	0.615865679
C1_14450C_A-T	3681.302908	-0.095343045	0.2523532	-0.377815874	0.70556738	0.884644562
C1_14460W_A-T	6022.422085	0.124140192	0.316515341	0.392209084	0.694903733	0.88024609
C1_14470W_A-T	286.8806416	-1.699459758	0.622385777	-2.730556866	0.006322742	0.063464898
C1_14480W_A-T	80.77048734	-1.393836226	0.778987924	-1.789291185	0.073567933	0.3307625
C1_14490C_A-T	202.0104266	0.603059071	0.329406662	1.830743396	0.067138852	0.312627199
C1_14500C_A-T	4412.110077	-0.258867385	0.446910014	-0.579238273	0.562428409	0.819850614
C1_14520W_A-T	872.3017817	0.31665546	0.549479573	0.576282496	0.564424252	0.820552602
C1_14530W_A-T	1631.57121	-0.139087421	0.193630073	-0.71831518	0.472562973	0.76635896
C1_14550C_A-T	514.6531306	0.065953668	0.268071314	0.246030309	0.80565877	0.932329959
C1_14560C_A-T	1224.456607	0.020627072	0.439670619	0.04691483	0.962581109	0.992125218
C1_14570C_A-T	680.9817254	0.00027898	0.530329026	0.00052605	0.999580273	1
C1_14580C_A-T	555.4671406	0.040274996	0.584384313	0.06891868	0.945054349	0.984453856
C1_14590C_A-T	660.3458579	0.162340222	0.215544565	0.753163144	0.451351884	0.755231225
C1_14630C_A-T	1435.119528	0.696380053	0.424971549	1.638650999	0.101285965	0.390009892
C2_00010W_A-T	73.47420872	-0.493118442	0.242737758	-2.031486348	0.042205683	0.234175823
C2_00030W_A-T	766.5180458	0.940300055	0.685154492	1.372391286	0.169941661	0.503932416
C2_00040C_A-T	0.376211122	-0.105131092	2.541484081	-0.041366024	0.967004098	0.992599375
C2_00050C_A-T	2.390085122	0.579840199	1.094263515	0.529890827	0.596187626	0.837021877
C2_00060C_A-T	2149.750046	-0.116097858	0.261718725	-0.443597828	0.657333376	0.865054978
C2_00070C_A-T	1018.637082	0.711294611	0.672985917	1.056923471	0.290546516	0.628733249
C2_00080C_A-T	334.5093112	0.325828737	0.179150221	1.818745936	0.0689502	0.317477805
C2_00090W_A-T	401.6886868	0.346646784	0.262540889	1.320353506	0.186717019	0.524704547
C2_00100C_A-T	6365.597265	-0.548198731	0.450231289	-1.21759359	0.223378451	0.566652319
C2_00110W_A-T	527.2954419	0.017320362	0.259721713	0.066688156	0.946829963	0.984592637
C2_00120C_A-T	2551.447702	-0.262447584	0.16116292	-1.628461338	0.103427101	0.393550753
C2_00130W_A-T	80.82851734	-0.438678454	0.47799351	-0.917749812	0.358749863	0.690168452
C2_00140W_A-T	3024.666397	-0.025363642	0.385354001	-0.065819069	0.947521874	0.984865745
C2_00150W_A-T	374.8061257	-0.256420559	0.342979659	-0.74762614	0.454685693	0.756837941
C2_00160C_A-T	605.004624	-3.38396473	0.225040157	-15.03715946	4.19E-51	2.69E-47
C2_00170C_A-T	1779.74136	0.223987343	0.413794052	0.541301505	0.588299783	0.833706321
C2_00180C_A-T	594.3827787	0.477063877	0.666672822	0.715589209	0.474245039	0.76731408
C2_00190C_A-T	1923.846966	-0.222532508	0.216046413	-1.030021766	0.302999788	0.641393068
C2_00200W_A-T	417.7081809	-0.120397384	0.231250192	-0.520636904	0.602619736	0.838946746
C2_00210W_A-T	21237.34951	-0.408629066	0.232481731	-1.75768248	0.078801551	0.34406613
C2_00220C_A-T	1510.595267	-0.070875148	0.182023652	-0.389373289	0.697000029	0.88088197
C2_00230W_A-T	703.3282438	-0.602620804	0.384347084	-1.567907834	0.116902643	0.416563086
C2_00240C_A-T	400.7442665	-0.867440528	0.644338577	-1.346249564	0.178222045	0.514005312
C2_00250W_A-T	16714.7409	-0.497783825	0.982208301	-0.50680067	0.612294686	0.843979298
C2_00260C_A-T	4625.451957	-0.429743311	0.524732423	-0.818976095	0.412800052	0.725595927
C2_00270C_A-T	415.6088847	-0.934849433	0.3545157	-2.636976111	0.008364872	0.077756943
C2_00280C_A-T	198.6046382	0.212045799	0.212838585	0.996275176	0.319116462	0.656649346
C2_00290W_A-T	182.0339636	-0.561540963	0.226657908	-2.477482337	0.013231296	0.107288914
C2_00300C_A-T	639.7647245	-0.795295522	0.150861518	-5.271692428	1.35E-07	7.95E-06
C2_00310W_A-T	0	NA	NA	NA	NA	NA
C2_00320W_A-T	926.6035465	-0.924403814	0.197812693	-4.673126886	2.97E-06	0.000118496
C2_00330C_A-T	987.5522195	-1.340485825	0.28434785	-4.71424638	2.43E-06	9.97E-05
C2_00340C_A-T	6909.155044	-0.020184626	0.4141981	-0.048731816	0.96113302	0.991269849
C2_00350W_A-T	1175.907419	0.204327802	0.467881626	0.436708328	0.662322889	0.866927273
C2_00360C_A-T	8481.572883	0.077848446	0.381573805	0.204019368	0.838338364	0.943351275
C2_00370W_A-T	1691.352628	0.04171353	0.237680186	0.175502765	0.860684598	0.950353606
C2_00380C_A-T	6611.434744	0.059952788	0.202686099	0.295791315	0.767389456	0.91421364
C2_00390C_A-T	1435.996859	-0.435388582	0.402834228	-1.080813276	0.279780182	0.618081952
C2_00400C_A-T	3550.135228	-0.690931665	0.394717077	-1.750447864	0.080041063	0.346554771
C2_00410C_A-T	1473.769139	0.943447826	0.781127585	1.207802469	0.227123252	0.570163811
C2_00420W_A-T	498.1119153	-0.533905907	0.318605767	-1.675757195	0.093785762	0.376669928
C2_00430C_A-T	760.898565	0.079845439	0.145041469	0.550500757	0.581975958	0.831997407
C2_00440W_A-T	343.8146847	0.203349281	0.285848222	0.711389	0.476843214	0.769427012
C2_00450C_A-T	1020.819078	0.030776401	0.138483973	0.222237999	0.824128615	0.937069277
C2_00460W_A-T	79.04932849	1.694133517	0.387690338	4.369811035	1.24E-05	0.000394855
C2_00470W_A-T	4657.377375	0.094884474	0.269682352	0.351837905	0.72495983	0.892621791
C2_00480C_A-T	490.7367866	-0.201586259	0.723018126	-0.278812178	0.780388968	0.91983113
C2_00490W_A-T	1784.774452	-0.275727585	0.358283493	-0.769579372	0.441549445	0.748638155
C2_00500W_A-T	945.1333167	0.981561764	0.413061325	2.376310018	0.017486764	0.130840444
C2_00510W_A-T	844.6885676	0.969642161	0.516638462	1.876829218	0.060541505	0.293255816
C2_00520W_A-T	1551.837928	-1.035643722	0.290552067	-3.564399781	0.00036469	0.00662773
C2_00530W_A-T	25.4626308	1.469380315	0.929539732	1.580761171	0.113932656	0.411641538
C2_00540W_A-T	1416.507914	-0.149956623	0.622894879	-0.240741461	0.809755503	0.934088983
C2_00550W_A-T	186.8154143	0.160540272	0.262681317	0.611159842	0.541093766	0.812502514
C2_00560W_A-T	3.1976419	3.396849141	1.401530998	2.423670362	0.015364545	0.119452352
C2_00570W_A-T	2604.22432	-0.367126415	0.197914662	-1.85497331	0.063600038	0.303068829
C2_00580C_A-T	4181.064025	-0.583365214	0.701493453	-0.831604645	0.405632139	0.720100897
C2_00590W_A-T	998.9973655	-0.668127027	0.29289757	-2.281094472	0.022542857	0.155452341
C2_00600C_A-T	700.042192	-0.507178126	0.313117385	-1.619769932	0.105281707	0.398158533
C2_00610C_A-T	2494.222007	-0.899057893	0.511720216	-1.75693253	0.07892931	0.34438952
C2_00620C_A-T	233.302662	0.390488876	0.317996604	1.227965553	0.219459899	0.561737627
C2_00630C_A-T	334.1927656	-0.593199778	0.284949962	-2.081768232	0.037363645	0.21662109
C2_00640W_A-T	263.7036077	0.035727981	0.519893159	0.068721776	0.945211085	0.984453856
C2_00650W_A-T	1522.813031	-0.560023054	0.275562271	-2.0322922	0.042124084	0.234128139
C2_00660C_A-T	62.95071459	2.100948816	0.46841589	4.485221066	7.28E-06	0.000252533
C2_00670C_A-T	1.687406461	1.978842084	2.005132454	0.986888462	0.323697321	0.661208477
C2_00680C_A-T	289.8357193	2.564394949	1.182721948	2.168214561	0.030142365	0.189728295
C2_00690W_A-T	203.625267	0.201985673	0.75827771	0.266374271	0.789950978	0.923778502
C2_00700W_A-T	4218.256312	0.172136105	0.323776283	0.531651372	0.594967478	0.836570613
C2_00710W_A-T	956.9567152	-0.00113271	0.286592347	-0.00395234	0.996846497	1
C2_00720C_A-T	721.180943	0.127201469	0.213968331	0.594487364	0.552186191	0.814814655
C2_00730C_A-T	1615.038223	0.049373931	0.19604597	0.251848743	0.80115798	0.929720299
C2_00740C_A-T	1840.71219	-0.646115318	0.629607229	-1.026219661	0.304788056	0.643062901
C2_00750W_A-T	298.580698	1.016181227	0.534514647	1.901128871	0.057285135	0.282714416
C2_00760C_A-T	2559.979336	-0.186821814	1.816348861	-0.102855689	NA	NA
C2_00770W_A-T	889.7001548	0.029223298	0.833250307	0.035071452	0.972022765	0.992983467
C2_00780W_A-T	327.6600247	0.283647722	0.649314623	0.436841727	0.662226135	0.866927273
C2_00790C_A-T	1455.613937	0.881980355	0.366506693	2.406450883	0.01610837	0.124032515
C2_00800C_A-T	178.371816	0.459391001	0.490326678	0.936908027	0.34880587	0.682567616
C2_00810C_A-T	300.0282472	-0.088643433	0.319717573	-0.277255428	0.781583981	0.91983113
C2_00820W_A-T	460.233186	-0.016313403	0.283875388	-0.057466776	0.954173371	0.987844361
C2_00830C_A-T	2027.366906	-0.081601968	0.169457246	-0.481549001	0.630126362	0.853565045
C2_00840W_A-T	1221.278819	0.329378372	0.251030897	1.312102916	0.189485412	0.526357485
C2_00850W_A-T	1340.963428	-0.422399746	0.410734833	-1.028400107	0.303761658	0.642124419
C2_00860C_A-T	35.27536654	1.983073141	0.519658599	3.816107624	0.000135573	0.002937729
C2_00870W_A-T	395.7592676	-0.003237307	0.177309351	-0.018257958	0.985433067	0.997299251
C2_00880W_A-T	660.0406085	-0.386438512	0.112359435	-3.439306298	0.000583207	0.009665864
C2_00890W_A-T	32.53444069	0.177255921	0.354140622	0.500524114	0.616706081	0.846460732
C2_00900W_A-T	0.842929407	1.978701333	2.564450428	0.771588841	0.440357986	0.747606173
C2_00910W_A-T	7.436590155	1.453208403	0.648516042	2.240821057	0.025037668	0.167108851
C2_00920W_A-T	190.7311259	-0.222592953	0.298123707	-0.746646268	0.455277112	0.756837941
C2_00930C_A-T	477.4083689	-0.210204016	0.287421499	-0.731344093	0.464569004	0.761510606
C2_00940W_A-T	940.4523912	0.735192538	0.461455921	1.593202091	0.111114862	0.406323105
C2_00950C_A-T	1025.598872	-0.22611519	0.160670611	-1.407321408	0.159332104	0.488506748
C2_00960C_A-T	894.5637464	0.698874727	0.424685585	1.645628556	0.099840256	0.389016094
C2_00970C_A-T	1426.927352	-0.391900918	0.278775344	-1.405794763	0.159785078	0.488960634
C2_00980W_A-T	2.421639196	1.440594907	1.095066784	1.315531553	0.18833132	0.524869098
C2_00990W_A-T	4.794679196	-0.32116372	0.838432207	-0.3830527	0.70168069	0.882466656
C2_01000W_A-T	162766.5707	-0.564730688	0.785241647	-0.719180765	0.472029549	0.76635896
C2_01010W_A-T	9943.606179	-0.535567035	0.570065087	-0.939484011	0.347482298	0.682567616
C2_01020W_A-T	12624.97845	-0.458094517	0.802126112	-0.571100367	0.56793161	0.822654324
C2_01030W_A-T	1314.451425	-0.019315995	0.249999572	-0.077264114	0.938413438	0.982365205
C2_01040W_A-T	181.9967238	0.874600607	0.262570864	3.330912626	0.000865618	0.013346326
C2_01050W_A-T	82.61505174	0.64493318	0.946111904	0.681666912	0.495449594	0.780597813
C2_01060C_A-T	130.6290424	0.747971534	0.888604643	0.841737143	0.399935103	0.717132722
C2_01070W_A-T	1890.900858	0.170140586	0.428486518	0.39707337	0.691313357	0.87803641
C2_01080C_A-T	18.18613321	1.39826301	0.489741031	2.855106925	0.004302234	0.048144712
C2_01090C_A-T	635.7994313	-0.796691711	0.412570042	-1.931045956	0.053477369	0.270476968
C2_01110C_A-T	4625.059714	-1.176821564	0.371228125	-3.170076524	0.001523988	0.020976092
C2_01120W_A-T	27761.17595	-0.350411979	0.239364702	-1.463925031	0.143214433	0.462553883
C2_01130W_A-T	2456.631326	-0.306067098	0.248031144	-1.233986562	0.217207912	0.560649857
C2_01140C_A-T	4.487784657	-0.046308535	0.871679593	-0.053125638	0.957631804	0.989635391
C2_01150W_A-T	535.2135156	-0.232511768	0.258014696	-0.901157069	0.367504813	0.695947999
C2_01160W_A-T	712.8532712	-0.362328506	0.235023536	-1.541669029	0.123154042	0.427209315
C2_01170C_A-T	3058.267685	-0.23077436	0.119546593	-1.930413526	0.05355562	0.270476968
C2_01180W_A-T	396.2017323	0.427604809	0.495712468	0.862606524	0.388353842	0.710676006
C2_01190C_A-T	149.3720379	-0.105426482	0.30844066	-0.341804749	0.732497835	0.896097867
C2_01200C_A-T	4252.343343	-0.602006731	0.259838414	-2.316850389	0.020511883	0.144574965
C2_01210C_A-T	821.7894814	0.226706213	0.619211076	0.366121056	0.714274747	0.886828925
C2_01220W_A-T	2788.665842	0.100139346	0.243915699	0.410549001	0.681403266	0.875818349
C2_01230W_A-T	152.9751922	0.196571972	0.285796627	0.68780368	0.491576419	0.779015434
C2_01240C_A-T	490.302255	0.434116783	0.468241369	0.927121804	0.353863296	0.687156883
C2_01250W_A-T	786.0861695	-0.405686988	0.520550669	-0.779341978	0.435778293	0.746313494
C2_01260W_A-T	792.2232739	-0.517523475	0.331557261	-1.560887169	0.118550375	0.419464831
C2_01270W_A-T	3014.872383	0.772574076	0.858497191	0.899914507	0.368165749	0.696661134
C2_01290C_A-T	1.38304177	2.48354865	1.62466919	1.528648826	0.126351525	0.432399945
C2_01300C_A-T	967.3762435	0.587707381	0.513049464	1.145517971	0.251994655	0.592917725
C2_01310W_A-T	505.7561642	-0.418399236	0.298081444	-1.403640665	0.16042588	0.49021991
C2_01320W_A-T	581.1349969	0.548022576	0.478741198	1.144715723	0.252326936	0.593264285
C2_01330C_A-T	149.9029804	0.458618773	0.541553606	0.846857574	0.397074512	0.716846232
C2_01340W_A-T	2299.732922	-0.533172072	0.111717719	-4.772493339	1.82E-06	7.73E-05
C2_01350C_A-T	719.01348	-0.056636014	0.203822605	-0.277869148	0.781112808	0.91983113
C2_01360C_A-T	1483.284915	-0.340617609	0.307642511	-1.107186416	0.26821334	0.608543551
C2_01370C_A-T	1371.220956	-12.59482457	1.285531385	-9.797368396	1.16E-22	7.41E-20
C2_01380W_A-T	7962.569582	0.354084626	0.822593998	0.430448832	0.66686918	0.869245771
C2_01390W_A-T	1965.217087	-0.516699385	0.195041641	-2.649174714	0.008068861	0.075774044
C2_01400C_A-T	838.6278417	0.11807959	0.378820701	0.311703108	0.755266165	0.907848048
C2_01410C_A-T	3172.743039	0.09046772	0.373543112	0.242188164	0.808634366	0.933498565
C2_01420C_A-T	589.9420281	-0.112754343	0.487254092	-0.231407688	0.816998093	0.935322093
C2_01430W_A-T	2807.079138	-0.572527723	0.327872192	-1.746191769	0.080777635	0.347024614
C2_01440C_A-T	418.4569741	0.154114517	0.18220176	0.845845377	0.397639008	0.71706563
C2_01450C_A-T	53.07443499	-0.001011912	0.480121243	-0.002107618	0.998318365	1
C2_01460C_A-T	6.086061634	1.077443676	0.769220798	1.400694935	0.161305318	0.491268902
C2_01470W_A-T	2428.045359	-0.526290736	0.244993607	-2.148181505	0.031699339	0.19549958
C2_01480W_A-T	3856.462854	-0.129064729	0.245507252	-0.525706381	0.59909223	0.837950029
C2_01490C_A-T	706.054186	-0.503905652	0.210484072	-2.39403223	0.016664284	0.126640664
C2_01500W_A-T	15.45490051	-0.370925315	0.445263633	-0.83304651	0.404818499	0.720044802
C2_01510C_A-T	280.8840588	0.434929796	0.252050194	1.725568186	0.084425127	0.356486349
C2_01520W_A-T	570.6969173	0.138331718	0.497946131	0.277804585	0.781162371	0.91983113
C2_01530C_A-T	4969.907361	-0.039428983	0.200449436	-0.19670289	0.844060048	0.945476974
C2_01540W_A-T	529.4064853	0.568425592	0.473585073	1.200260785	0.230038075	0.572845597
C2_01550W_A-T	4490.402923	-0.095244173	0.174414757	-0.546078635	0.585011885	0.833139472
C2_01560W_A-T	1478.144208	0.057620317	0.211738397	0.272129748	0.785522257	0.922211957
C2_01570W_A-T	79.16188694	-0.347706491	0.253705504	-1.370512209	0.170527067	0.504723637
C2_01580W_A-T	538.5333394	-0.129250729	0.337709714	-0.382727307	0.701921966	0.88247262
C2_01590W_A-T	7145.60895	-0.706883065	0.578961858	-1.220949283	0.222105223	0.565575052
C2_01600C_A-T	3491.512219	-0.302247685	0.224103183	-1.348698758	0.177433745	0.513333351
C2_01610C_A-T	32971.02463	-0.626194699	0.307497635	-2.036421184	0.04170808	0.232931762
C2_01620W_A-T	6772.997798	-0.469559893	0.492567104	-0.953291216	0.340442541	0.674615882
C2_01630W_A-T	91.86903551	-0.336069171	0.526517243	-0.638287113	0.523286799	0.799857023
C2_01640W_A-T	7300.22284	-0.824041915	0.296975149	-2.774784076	0.005523837	0.057422836
C2_01650W_A-T	72.26112102	0.007269657	0.333708433	0.021784458	0.982619892	0.997204588
C2_01660C_A-T	368.2709491	-0.119462689	0.306066628	-0.390315957	0.696302926	0.880537651
C2_01670C_A-T	7394.498193	-0.115714499	0.116170317	-0.996076299	0.319213075	0.656649346
C2_01680C_A-T	1530.86942	-0.318047345	0.317796908	-1.000788042	0.316929292	0.654016387
C2_01690W_A-T	3161.407045	-0.76917183	0.403094523	-1.908167406	0.056369583	0.280192014
C2_01700C_A-T	1044.962537	-0.475920525	0.203186728	-2.342281554	0.01916625	0.137971187
C2_01710W_A-T	258.0525018	-0.51432244	0.42037808	-1.223475878	0.221150009	0.564447338
C2_01720C_A-T	409.5868677	0.255147636	0.205833894	1.239580279	0.215130679	0.558895851
C2_01730W_A-T	82.70251638	-0.013754451	0.543126904	-0.025324561	0.979796083	0.996399537
C2_01740C_A-T	709.3277164	-0.866018627	0.348779109	-2.483000282	0.013028098	0.106043431
C2_01750C_A-T	447.7271233	0.779534318	0.543148148	1.435214907	0.151225867	0.477343854
C2_01760C_A-T	43.27204934	0.494622391	0.575711659	0.859149513	0.390258033	0.711517439
C2_01770C_A-T	20.38823377	0.88983186	0.451017077	1.972944942	0.048501836	0.254992437
C2_01780W_A-T	9690.023467	0.032974988	0.218016876	0.151249706	0.879778742	0.959253728
C2_01800W_A-T	46.18222867	0.886809883	0.315343277	2.812204822	0.004920316	0.053489674
C2_01820C_A-T	381.4203231	0.347799974	0.40200118	0.865171525	0.386944652	0.709301571
C2_01830W_A-T	285.5914104	0.442203614	0.504759978	0.876067108	0.380993553	0.704640325
C2_01840C_A-T	1294.530885	0.344585776	0.170667444	2.019048081	0.043482222	0.238984554
C2_01850W_A-T	3831.894552	0.052972534	0.140364333	0.377393124	0.705881476	0.884784609
C2_01860C_A-T	171.7448263	-0.44580279	0.483546292	-0.921944387	0.356557585	0.689862399
C2_01870C_A-T	193.248949	-0.361505036	0.200026184	-1.807288575	0.070717297	0.322807291
C2_01880C_A-T	163.9551688	-1.177606669	0.25998961	-4.529437429	5.91E-06	0.000211916
C2_01890W_A-T	1041.315184	0.776662528	0.504685657	1.538903509	0.123827854	0.427696208
C2_01900C_A-T	570.5859137	-0.152612328	0.173542409	-0.879395008	0.379187138	0.703672673
C2_01910W_A-T	137.3748765	-0.2356182	0.395827833	-0.59525425	0.551673532	0.814814655
C2_01920C_A-T	1576.317288	0.077411256	0.307597831	0.251663856	0.801300897	0.929720299
C2_01930C_A-T	454.6748229	0.028804579	0.384398009	0.074934256	0.940267021	0.982365205
C2_01940C_A-T	0.086406715	0	4.407356324	0	1	1
C2_01950C_A-T	595.2982819	0.391605333	0.523788063	0.747640812	0.454676841	0.756837941
C2_01960C_A-T	86.99738426	0.237516653	0.478932299	0.495929494	0.619944156	0.848303255
C2_01970C_A-T	1840.31286	0.033462648	0.281744072	0.118769662	0.905457845	0.96982679
C2_01980C_A-T	1109.685884	0.006092856	0.406796546	0.01497765	0.988050011	0.997299251
C2_01990C_A-T	5709.160744	-0.267075881	0.334625791	-0.798132982	0.424793323	0.736146298
C2_02000W_A-T	3085.584977	-0.098804762	0.173677565	-0.568897667	0.569425589	0.82388805
C2_02010C_A-T	302.765267	0.203838449	0.480729191	0.424019287	0.671551747	0.870566198
C2_02020W_A-T	3730.17954	-0.225280989	0.40553815	-0.555511211	0.578545044	0.829226349
C2_02030W_A-T	3306.3327	-0.224872538	0.402935684	-0.558085439	0.576786043	0.828190142
C2_02040W_A-T	1217.960023	-0.082556175	0.245238256	-0.336636609	0.736390856	0.899178522
C2_02050C_A-T	3243.548126	0.305750893	0.217036511	1.408753264	0.158908139	0.48790656
C2_02060C_A-T	48.89753307	1.532882885	0.597751842	2.564413488	0.010335034	0.089217912
C2_02070W_A-T	5.899376921	2.967681686	0.981044084	3.025023782	0.002486136	0.031445224
C2_02080W_A-T	69.26138605	1.172895315	0.471320198	2.488531832	0.012827175	0.104940692
C2_02090W_A-T	610.3858797	0.141726743	0.378074004	0.374865082	0.707760809	0.885817801
C2_02100W_A-T	7478.402167	-0.101655617	0.164238583	-0.618950892	0.535948711	0.809675825
C2_02110C_A-T	77.36053192	0.760899084	0.24107973	3.156213444	0.001598319	0.021765637
C2_02120W_A-T	811.7086027	0.480583865	0.548553978	0.876092207	0.380979909	0.704640325
C2_02130C_A-T	9.595547099	3.148521753	0.850443899	3.702209818	0.00021373	0.004310889
C2_02140C_A-T	0.687358793	2.278895339	2.129766203	1.070021365	0.284609692	0.622607969
C2_02150C_A-T	1092.162207	0.694609548	0.307521099	2.258737861	0.023899696	0.163077286
C2_02160W_A-T	200.5966982	0.083197005	0.350726826	0.237213122	0.812491457	0.934088983
C2_02170W_A-T	1335.918433	0.388636423	0.558035319	0.696436963	0.486155221	0.775864541
C2_02180W_A-T	716.1996967	0.357724769	0.412599701	0.867002008	0.38594091	0.708631555
C2_02190C_A-T	351.7951148	-0.239093388	0.192812215	-1.240032369	0.214963422	0.558895851
C2_02200W_A-T	2312.171028	0.483226544	0.427005872	1.131662526	0.257776342	0.601884768
C2_02210C_A-T	270.9056384	-0.181235183	0.261748512	-0.692401961	0.488684934	0.777537444
C2_02220C_A-T	36.36642965	2.531313185	0.739641314	3.422352344	0.000620818	0.010127086
C2_02230C_A-T	58.50281159	2.644218381	0.336235476	7.864186174	3.72E-15	9.53E-13
C2_02240C_A-T	934.8306535	-0.324937265	0.141500465	-2.296368894	0.021654798	0.150807681
C2_02250C_A-T	734.9265301	-0.23463841	0.356087982	-0.658933808	0.509938275	0.791564398
C2_02260W_A-T	1279.400568	-0.192356378	0.251831033	-0.763831115	0.444967892	0.75145246
C2_02270C_A-T	779.7100912	-0.036880405	0.298817337	-0.123421237	0.901773541	0.967867384
C2_02280W_A-T	976.4610511	-0.248777775	0.400514961	-0.621144775	0.534504371	0.808754668
C2_02290C_A-T	109.634954	-0.186436693	0.224081349	-0.832004511	0.405406398	0.720082193
C2_02300W_A-T	109.5705281	-0.01859711	0.271415745	-0.068518908	0.945372569	0.984453856
C2_02310W_A-T	1730.209729	-0.596624339	0.437375656	-1.364100473	0.172535946	0.507170283
C2_02320C_A-T	2071.277425	-1.12799059	0.338924111	-3.328150914	0.000874245	0.013447019
C2_02330W_A-T	1.807936389	0.740108689	1.337889786	0.553191075	0.580132577	0.830388385
C2_02340C_A-T	5830.144311	-0.140071242	0.091568377	-1.529690121	0.12609345	0.432262635
C2_02350C_A-T	2017.491701	-0.09636135	0.226621646	-0.425208056	0.670685012	0.870420668
C2_02360C_A-T	237.4571666	0.148303123	0.336224633	0.441083456	0.65915258	0.865839463
C2_02370C_A-T	7437.222896	0.199725238	0.422149322	0.473115145	0.636131032	0.857713778
C2_02380W_A-T	4753.906966	-0.428767496	0.342696824	-1.2511569	0.210877239	0.554700505
C2_02390W_A-T	533.8712853	-0.393886382	0.29501149	-1.335156069	0.181825272	0.518456131
C2_02400W_A-T	1493.334029	-0.306022385	0.383262618	-0.798466562	0.42459979	0.736146298
C2_02410W_A-T	3508.731882	0.0256502	0.329472093	0.077852421	0.937945447	0.982201159
C2_02420C_A-T	1805.290733	0.358975069	0.382916476	0.937476164	0.348513679	0.682567616
C2_02430W_A-T	2975.984019	1.104328121	0.873249159	1.264619737	0.206007675	0.551014689
C2_02440W_A-T	1348.188163	-0.34740414	0.152664437	-2.275606208	0.022869589	0.157219236
C2_02450C_A-T	5761.347751	0.321226387	0.686697415	0.467784472	0.639938726	0.858906568
C2_02460W_A-T	4381.224941	-0.843459826	0.310418284	-2.717171864	0.006584241	0.065474915
C2_02470C_A-T	0.378329037	1.914269884	4.08263309	0.468881196	0.639154558	0.858906568
C2_02480W_A-T	37.05926863	0.540540614	0.447813653	1.207065952	0.227406746	0.570200677
C2_02490C_A-T	4531.030898	0.037932287	0.314858293	0.120474155	0.904107552	0.969075173
C2_02500W_A-T	431.4007424	-0.002772604	0.259437641	-0.010686977	0.991473188	0.998281031
C2_02510W_A-T	1475.140163	0.108492202	0.451461061	0.240313531	0.810087206	0.934088983
C2_02520W_A-T	426.650516	0.135554168	0.181095568	0.748522838	0.454144855	0.756837941
C2_02530W_A-T	35.30495159	3.108669168	0.467849277	6.644595427	3.04E-11	4.15E-09
C2_02540W_A-T	8142.863534	0.067709579	0.413079148	0.163914299	0.86979861	0.9547512
C2_02550C_A-T	61.22334967	1.666796857	0.395631857	4.212999606	2.52E-05	0.000702755
C2_02560W_A-T	6.175864493	1.774365708	0.698978341	2.538513148	0.011132462	0.094449221
C2_02570W_A-T	106.553449	1.248876073	0.528266214	2.364103628	0.018073756	0.132789316
C2_02580W_A-T	576.1704476	0.416577394	0.572530192	0.727607732	0.466853746	0.761980855
C2_02590W_A-T	2976.577925	-1.010895596	0.263894434	-3.830681764	0.000127789	0.002797395
C2_02600C_A-T	7.429197229	1.017512398	0.738640516	1.377547504	0.168343039	0.502210349
C2_02610C_A-T	392.6122726	-1.863186885	0.849237	-2.193953968	0.028238719	0.180942202
C2_02620W_A-T	556.3047459	-1.413969818	0.472549146	-2.992217488	0.002769589	0.034253161
C2_02630W_A-T	242.593807	0.810276486	0.602495356	1.344867605	0.178667993	0.514583076
C2_02640C_A-T	1.729023371	-0.173114454	1.316961339	-0.131449914	0.895419406	0.963661025
C2_02650C_A-T	0	NA	NA	NA	NA	NA
C2_02660W_A-T	415.5332345	0.001707086	0.24134925	0.007073096	0.994356533	0.99949895
C2_02670C_A-T	180.3780227	0.136552151	0.348411663	0.391927612	0.6951117	0.88024609
C2_02680W_A-T	1128.608726	-0.059086799	0.413520981	-0.142887064	0.886379376	0.959979491
C2_02690W_A-T	1613.447994	-0.5282907	0.491045209	-1.075849413	0.281994609	0.618998433
C2_02700C_A-T	365.3861256	0.028835777	0.205065089	0.140617679	0.888171981	0.960825618
C2_02710C_A-T	1207.034416	0.314230053	0.43662041	0.719687047	0.471717703	0.76635896
C2_02720W_A-T	9643.856353	0.511784106	0.222015436	2.305173523	0.021156857	0.147660589
C2_02730W_A-T	1487.81598	-0.021273639	0.380111993	-0.055966767	0.955368282	0.988503333
C2_02740C_A-T	2755.754379	0.140206131	0.389830804	0.359658932	0.719102207	0.889379398
C2_02750C_A-T	65.66154908	2.205595964	0.302259293	7.297032768	2.94E-13	5.55E-11
C2_02760W_A-T	4599.461423	-0.432260793	0.200470829	-2.156227897	0.031065874	0.193469521
C2_02770W_A-T	3670.94156	-0.279955393	0.155480845	-1.800578027	0.071769415	0.326012059
C2_02780C_A-T	171.6281604	-1.369675467	0.244358013	-5.605199731	2.08E-08	1.57E-06
C2_02790C_A-T	62.69582616	1.618577509	0.457751151	3.53593324	0.000406337	0.007280022
C2_02800W_A-T	377.7631304	-1.340988213	0.290914765	-4.60955708	4.04E-06	0.00015315
C2_02810C_A-T	818.9955843	0.14903392	0.229619863	0.649046288	0.516308458	0.794559232
C2_02820C_A-T	170.429505	0.326079909	0.572375524	0.569695759	0.568884067	0.823590848
C2_02830C_A-T	5418.831753	-0.232821587	0.318953865	-0.729953804	0.465418423	0.761510606
C2_02840C_A-T	1306.288272	-0.21785861	0.16944193	-1.285742023	0.19853311	0.539878445
C2_02850W_A-T	248.183286	0.761504101	0.495351192	1.537301439	0.124219509	0.428356953
C2_02860W_A-T	16092.65466	-0.5955282	0.708224031	-0.840875449	0.400417714	0.717681162
C2_02870W_A-T	658.5641783	-0.235688852	0.237658757	-0.991711203	0.321338425	0.659144693
C2_02880C_A-T	805.1381736	-1.196285451	0.383001765	-3.123446316	0.001787465	0.023934861
C2_02890W_A-T	1991.004993	-0.254757101	0.454929888	-0.559992007	0.57548489	0.827428846
C2_02900W_A-T	166.2960541	-0.109095742	0.237732599	-0.45890106	0.646305217	0.86200908
C2_02910W_A-T	198.8617346	1.713927273	0.879465787	1.948827684	0.051316006	0.263444342
C2_02920W_A-T	1378.39731	-0.082886334	0.502400199	-0.164980695	0.868959177	0.95420376
C2_02930C_A-T	7498.074498	-0.502416817	0.404196625	-1.243001021	0.213867457	0.557620273
C2_02940W_A-T	663.6430381	0.540454349	0.589446677	0.916884208	0.35920332	0.690626527
C2_02950W_A-T	114.3369297	-0.177666623	0.390732133	-0.454701849	0.649323751	0.86280558
C2_02960C_A-T	499.5869985	0.230737876	0.405102597	0.569578862	0.568963369	0.823590848
C2_02970C_A-T	17074.38907	0.061238266	0.333988054	0.18335466	0.854519749	0.948105679
C2_02980C_A-T	2329.150588	-0.186687139	0.30791384	-0.606296681	0.544317762	0.812675542
C2_02990C_A-T	1238.186978	-1.941377186	0.336441857	-5.770320037	7.91E-09	6.34E-07
C2_03000C_A-T	369.0654149	0.722774767	0.647619767	1.116048032	0.264401575	0.605020229
C2_03010C_A-T	49381.33298	-0.183876144	0.564871571	-0.325518496	0.744788686	0.902172926
C2_03020C_A-T	3515.243718	-0.243174697	0.373762062	-0.650613644	0.515295921	0.794172016
C2_03030W_A-T	1369.479987	-0.95280776	0.536151708	-1.777123425	0.075547935	0.336138308
C2_03040W_A-T	719.9427591	-0.024145449	0.322811618	-0.074797337	0.940375961	0.982365205
C2_03050W_A-T	579.6584049	-0.073714144	0.262993256	-0.280289102	0.779255711	0.919600012
C2_03060W_A-T	7259.109392	-0.008189228	0.425733636	-0.019235566	0.984653185	0.997299251
C2_03070C_A-T	499.5676353	0.252819549	0.411317711	0.614657579	0.538780881	0.812103125
C2_03080W_A-T	7862.548545	-1.331766856	0.516914266	-2.576378608	0.009984126	0.087463414
C2_03090C_A-T	1099.439995	-0.452235142	0.344971918	-1.310933204	0.189880332	0.526778076
C2_03100W_A-T	264652.4645	-0.086652134	0.244136413	-0.354933267	0.722639586	0.892034315
C2_03110W_A-T	216.8213407	0.618274431	0.725336651	0.852396512	0.393994055	0.714873514
C2_03120W_A-T	783.3041279	-1.012607094	0.999428313	-1.01318632	0.310971173	0.649082491
C2_03130W_A-T	728.3123567	0.090442577	0.27812771	0.325183625	0.745042101	0.902172926
C2_03140C_A-T	2478.100522	-0.437902677	0.638946939	-0.685350615	0.4931227	0.77942065
C2_03150C_A-T	609.723081	-0.010622029	0.298610798	-0.035571482	0.971624048	0.992983467
C2_03160C_A-T	41529.94616	-0.118440304	0.454213496	-0.260759103	0.794278284	0.926765119
C2_03170W_A-T	364.3398687	-0.116836378	0.355199506	-0.328931703	0.742207311	0.901623908
C2_03180C_A-T	52193.07348	0.086612656	0.448876815	0.192954176	0.846994856	0.946615265
C2_03200W_A-T	270.4326571	0.14119029	0.464514123	0.303952632	0.761163979	0.91118062
C2_03210W_A-T	631.0819494	-0.581266843	0.485296134	-1.197757004	0.23101163	0.573638636
C2_03220C_A-T	951.2372024	-0.234393895	0.388030756	-0.604060095	0.545803689	0.813379383
C2_03230C_A-T	2852.527929	0.135082251	0.243058226	0.55576087	0.578374338	0.829166966
C2_03240C_A-T	4995.718166	-0.148116306	0.190859952	-0.776047067	0.437721196	0.746862106
C2_03250W_A-T	972.9789651	0.107201067	0.176052021	0.60891699	0.542579462	0.812514032
C2_03260W_A-T	980.2436166	-1.719213835	0.585078969	-2.938430412	0.003298787	0.039500872
C2_03270W_A-T	188207.1283	0.113274421	0.593807402	0.190759531	0.848713996	0.946972514
C2_03280W_A-T	6659.555951	-0.166860767	0.170244827	-0.980122393	0.327025707	0.664016003
C2_03290W_A-T	894.9715394	1.069028516	0.475780448	2.246894591	0.024646764	0.165706863
C2_03300W_A-T	1710.567116	-1.2367016	0.242221786	-5.105657999	3.30E-07	1.69E-05
C2_03310C_A-T	356.1842985	-1.167619699	0.452958878	-2.57776093	0.009944277	0.08725389
C2_03320W_A-T	2500.482582	0.506557892	0.608147841	0.832951888	0.404871864	0.720044802
C2_03330C_A-T	3965.817648	-0.086851733	0.111592142	-0.778296139	0.436394451	0.746718889
C2_03340W_A-T	1031.896447	-0.540016294	0.336484157	-1.604878814	0.108520477	0.40317852
C2_03350W_A-T	30.28575163	1.354941054	0.63424688	2.136299126	0.03265504	0.198342261
C2_03360W_A-T	5534.71379	0.297061566	0.247560363	1.199956094	0.230156393	0.572845597
C2_03370W_A-T	220.9136938	0.114623207	0.400713552	0.286047743	0.774841555	0.917620704
C2_03380W_A-T	13077.04599	-0.510701452	0.354269859	-1.441560549	0.149426385	0.473762151
C2_03390C_A-T	1818.716146	0.092423587	0.359976075	0.25674925	0.79737235	0.928193512
C2_03400C_A-T	924.5035745	-0.154364643	0.509638338	-0.302890562	0.761973264	0.911468951
C2_03410W_A-T	3354.038727	-0.101827971	0.285348469	-0.356854799	0.72120051	0.890899342
C2_03420C_A-T	968.1800667	0.115075489	0.104754465	1.098525866	0.271974929	0.612516572
C2_03430W_A-T	362.3656663	-0.20754742	0.179186647	-1.158275037	0.246751815	0.588294151
C2_03440W_A-T	983.3191335	0.031422974	0.210857699	0.149024554	0.881534258	0.959759703
C2_03450W_A-T	641.5819678	-0.230954805	0.327216582	-0.705816323	0.48030237	0.772095088
C2_03460C_A-T	588.2951203	-1.00561197	0.219871373	-4.573637548	4.79E-06	0.00017669
C2_03470C_A-T	7383.871778	-0.434389564	0.371867021	-1.168131455	0.242753744	0.585126838
C2_03480C_A-T	48.17156789	-0.646462071	0.363949946	-1.776238953	0.07569354	0.33643038
C2_03490C_A-T	346.0150884	-0.61054959	0.240095472	-2.542945045	0.010992252	0.093755721
C2_03500W_A-T	2157.145109	-0.28830546	0.248232343	-1.161433908	0.245465486	0.587230571
C2_03520C_A-T	4230.36136	-0.707439355	0.35246477	-2.007120752	0.044736807	0.243427762
C2_03530W_A-T	1083.953291	-0.460460577	0.265357608	-1.735245433	0.082697342	0.352145343
C2_03540W_A-T	2004.806602	0.205601834	0.299051838	0.687512356	0.491759917	0.779015434
C2_03550C_A-T	1869.421071	-0.006344307	0.133429882	-0.047547875	0.962076575	0.99176457
C2_03560C_A-T	1883.564766	-0.239571703	0.361867404	-0.66204278	0.507943805	0.78980644
C2_03570C_A-T	215.4196537	0.098072606	0.301473509	0.325310858	0.744945814	0.902172926
C2_03580W_A-T	18.27331633	0.411160251	0.397730344	1.033766362	0.301245401	0.638739835
C2_03590C_A-T	430.4290359	-0.505121795	0.425422194	-1.187342368	0.235092603	0.579044585
C2_03600W_A-T	543.6786382	-0.089223088	0.265994975	-0.335431481	0.737299624	0.899640303
C2_03610W_A-T	69.75396848	1.157652279	0.443385785	2.610936836	0.009029457	0.081916459
C2_03620W_A-T	581.5102384	-0.195994703	0.484957797	-0.404147956	0.686103922	0.876989135
C2_03630W_A-T	7.665112816	0.281699368	0.651317694	0.432506857	0.66537307	0.868832017
C2_03640W_A-T	544.5865862	0.359211205	0.32392463	1.108934525	0.267458428	0.60832566
C2_03660W_A-T	10.1305653	0.9683157	0.580821381	1.667148853	0.09548481	0.379228698
C2_03670W_A-T	55.33473693	0.649891918	0.352409883	1.844136472	0.065163254	0.306195685
C2_03680W_A-T	172.0144238	-1.298532558	0.264677596	-4.906091712	9.29E-07	4.32E-05
C2_03690C_A-T	326.9540928	0.499053656	0.294719502	1.693317381	0.090395072	0.369060464
C2_03700W_A-T	266.3475102	0.094775636	0.324183138	0.292352145	0.770017393	0.915626912
C2_03710W_A-T	25.80834675	2.185635413	0.940693576	2.32342972	0.020156079	0.143486228
C2_03720W_A-T	1.297273484	2.580081669	1.832901729	1.407648664	0.15923513	0.48844291
C2_03730W_A-T	0	NA	NA	NA	NA	NA
C2_03740W_A-T	18.55578386	1.429438557	0.62467596	2.288288088	0.02212075	0.153386475
C2_03750W_A-T	1152.650901	0.006800389	0.228223796	0.029797019	0.976228936	0.99436754
C2_03760C_A-T	2372.624713	-0.813153119	0.727052874	-1.118423636	0.263386104	0.60361384
C2_03770C_A-T	1792.766199	0.638123155	0.401441055	1.589581203	0.111929237	0.408137649
C2_03780C_A-T	1298.725841	-0.183746263	0.202687275	-0.90655056	0.364644517	0.694220816
C2_03790C_A-T	2259.785344	0.718128999	0.527792471	1.360627591	0.173631408	0.509223525
C2_03800C_A-T	1911.473625	-0.913544816	0.215476415	-4.239651087	2.24E-05	0.000632549
C2_03810C_A-T	44369.91162	-0.488857265	0.235538071	-2.0754915	0.037941006	0.219237488
C2_03820C_A-T	42016.77755	-0.548089931	0.196271763	-2.792505258	0.005230162	0.05572468
C2_03830W_A-T	1290.318695	-0.55650081	0.21986956	-2.531049817	0.01137217	0.096176488
C2_03840C_A-T	299.30583	-0.474109885	0.240259996	-1.973320128	0.048459101	0.254992437
C2_03850W_A-T	0	NA	NA	NA	NA	NA
C2_03860W_A-T	69.39252218	1.023862594	0.522593255	1.959195961	0.050089842	0.259722107
C2_03870W_A-T	442.2631936	-0.03604061	0.235923141	-0.152764201	0.87858423	0.958537039
C2_03880C_A-T	316.454902	0.348176298	0.2955034	1.178248028	0.23869774	0.580708581
C2_03890W_A-T	214.9083339	0.542264812	0.318937945	1.700220435	0.08908947	0.366060128
C2_03900C_A-T	2238.541315	-0.984125953	0.222672615	-4.419609261	9.89E-06	0.000325238
C2_03910C_A-T	1006.068633	-0.237622206	0.352637286	-0.673843113	0.500411062	0.783985479
C2_03920C_A-T	1658.897828	0.337278985	0.422913468	0.797512991	0.425153161	0.736146298
C2_03930C_A-T	736.0005104	-0.15063401	0.284551288	-0.529373847	0.596546137	0.837069989
C2_03940C_A-T	2473.241026	0.351854305	0.538412495	0.65350323	0.513431908	0.793201419
C2_03950W_A-T	1383.647726	-0.293284806	0.419733021	-0.698741321	0.484713705	0.774425795
C2_03960W_A-T	15302.75877	-0.430324851	0.262936816	-1.636609351	0.101712121	0.390559982
C2_03970W_A-T	294.868832	-0.406781502	0.240175855	-1.693681912	0.090325743	0.369012305
C2_03980C_A-T	1310.306227	0.327042771	0.22977402	1.423323541	0.154642386	0.481973141
C2_03990W_A-T	1828.049886	0.356333477	0.351260792	1.014441363	0.310372196	0.64879663
C2_04000C_A-T	4.227463774	1.783793518	0.827309989	2.156136808	0.031072984	0.193469521
C2_04010C_A-T	307.9597173	0.52461844	1.251259024	0.419272453	0.675017027	0.871802447
C2_04020C_A-T	1308.421669	-0.783522573	0.513874323	-1.524735792	0.127325011	0.432554353
C2_04030C_A-T	2480.470149	-0.425633142	0.330379822	-1.288314581	0.197636479	0.538559639
C2_04040C_A-T	1009.500125	-0.237523654	0.239847041	-0.990313048	0.322021131	0.660097007
C2_04050C_A-T	6823.893597	-0.359095618	0.227168265	-1.58074729	0.113935831	0.411641538
C2_04060C_A-T	823.1108213	-0.732281272	0.476171621	-1.537851564	0.124084912	0.428122985
C2_04070C_A-T	1668.288238	0.356958027	0.226615912	1.575167534	0.115217779	0.413890795
C2_04080W_A-T	3626.509002	0.32590533	0.496731119	0.656100086	0.511759729	0.79291438
C2_04090W_A-T	90.23497663	2.640213202	0.619703396	4.260446561	2.04E-05	0.000589449
C2_04100W_A-T	453.3184924	-0.103494732	0.204222745	-0.506773777	0.612313558	0.843979298
C2_04110W_A-T	430.591826	1.930313385	0.348292563	5.542218213	2.99E-08	2.20E-06
C2_04120C_A-T	916.6317829	0.706504688	0.648872638	1.088818739	0.276233826	0.615865679
C2_04130W_A-T	1638.844199	-0.202703672	0.180638195	-1.122152882	0.261797443	0.602727026
C2_04140W_A-T	3954.876139	-0.300236436	0.232971207	-1.288727648	0.197492787	0.538559639
C2_04150C_A-T	871.6880063	-0.617983445	0.251589854	-2.456313067	0.014037081	0.11182828
C2_04160W_A-T	516.7834914	-0.580862963	0.414207669	-1.402347195	0.160811594	0.490930777
C2_04170C_A-T	3772.796246	-0.411875889	0.549535762	-0.749497882	0.453557175	0.756597066
C2_04180C_A-T	338.7864435	-0.185379018	0.376837123	-0.491934066	0.622765955	0.849470662
C2_04190C_A-T	1214.072099	0.798557457	0.329157009	2.426068517	0.015263388	0.118809918
C2_04200W_A-T	1008.796428	0.511330126	0.744122595	0.687158447	0.491982887	0.779015434
C2_04210W_A-T	242.1137173	0.531885557	0.224381924	2.370447445	0.01776657	0.131788971
C2_04220C_A-T	3243.042858	-0.211514646	0.154950838	-1.365043575	0.172239355	0.506530592
C2_04230W_A-T	1925.86511	-0.527866216	0.406942809	-1.297150862	0.194579284	0.534717879
C2_04240C_A-T	1052.486458	-0.603083753	0.561530008	-1.074000933	0.282822263	0.619815008
C2_04250W_A-T	887.9415668	-0.349635024	0.418893032	-0.834664216	0.403906795	0.719227702
C2_04260W_A-T	366.8398214	-1.242870129	0.236041129	-5.265481209	1.40E-07	8.01E-06
C2_04270W_A-T	547.419588	0.343049038	0.211568848	1.621453447	0.104920426	0.397260693
C2_04280W_A-T	76.84123734	1.296178462	0.237403461	5.45981284	4.77E-08	3.32E-06
C2_04290W_A-T	0.425020232	-1.006235458	2.591339405	-0.388307088	0.697788793	0.881143976
C2_04300C_A-T	403.770148	-0.170212024	0.275685365	-0.617414073	0.536961642	0.810722366
C2_04310W_A-T	12983.77644	-0.420307531	0.441016513	-0.953042615	0.340568479	0.674615882
C2_04320W_A-T	255.623864	0.277224934	0.220951717	1.254685581	0.209592922	0.553938651
C2_04330C_A-T	1006.534544	0.394607116	0.230216264	1.714071413	0.086515611	0.361035218
C2_04340C_A-T	148.3909038	-0.567907904	0.303942611	-1.868470836	0.061696472	0.296420351
C2_04350C_A-T	1166.648055	-0.141009144	0.200409008	-0.703606819	0.481677664	0.773117182
C2_04360W_A-T	1361.078865	-0.300704493	0.329238208	-0.913334131	0.361066837	0.692134696
C2_04370W_A-T	1722.556578	0.35682134	0.479522515	0.74411801	0.456805084	0.756837941
C2_04380C_A-T	1249.588178	-0.093814245	0.123906593	-0.757136832	0.44896789	0.754603375
C2_04390W_A-T	66.49326769	0.14522254	0.292757624	0.496050413	0.619858843	0.848303255
C2_04400W_A-T	1979.772095	-0.049668655	0.300013322	-0.16555483	0.868507297	0.954149789
C2_04410W_A-T	374.3394084	0.73760394	0.300337715	2.455915136	0.014052634	0.11182828
C2_04420W_A-T	91.09441962	1.058975375	0.391553364	2.704549296	0.006839712	0.066916091
C2_04430W_A-T	27.9412304	3.044371915	0.561667459	5.42023909	5.95E-08	3.98E-06
C2_04440W_A-T	59.04883682	3.062010628	0.595105768	5.14532171	2.67E-07	1.44E-05
C2_04450W_A-T	85.0121302	2.243260922	0.562363126	3.988990065	6.64E-05	0.001606046
C2_04460W_A-T	785.0223767	-0.55767545	0.467584362	-1.192673441	0.232997291	0.577005647
C2_04470W_A-T	23.42940551	0.137556363	0.342899748	0.401156209	0.68830512	0.876989135
C2_04480W_A-T	297.9020495	1.286167889	0.466204292	2.758807485	0.00580127	0.059918431
C2_04490W_A-T	1266.494175	-0.317731832	0.235410502	-1.349692684	0.17711458	0.513105207
C2_04500W_A-T	10408.26077	0.007756118	0.216429237	0.035836741	0.971412537	0.992983467
C2_04510W_A-T	940.1622366	0.244791282	0.186026699	1.315893275	0.188209866	0.524869098
C2_04520C_A-T	96.25177393	0.183867417	0.404209761	0.454881191	0.649194715	0.86280558
C2_04530W_A-T	144.5892899	-0.10499142	0.288892709	-0.363427032	0.716285911	0.887658034
C2_04540C_A-T	1000.566323	0.38325698	0.397082976	0.965181091	0.334454116	0.669743584
C2_04550C_A-T	5175.92371	-0.708965827	0.444074741	-1.596501133	0.110376953	0.405474099
C2_04560W_A-T	298.422824	0.037415812	0.269875612	0.138640953	0.88973388	0.96121026
C2_04570W_A-T	1090.71262	1.04455167	0.693076874	1.507122382	0.131779291	0.441144244
C2_04580W_A-T	4111.601762	0.06489165	0.232296275	0.279348647	0.779977277	0.91983113
C2_04590C_A-T	3903.865908	-0.551551182	0.528317442	-1.043976857	0.296496097	0.634235907
C2_04600C_A-T	37157.64515	-0.666641473	0.234059279	-2.848173657	0.004397092	0.048963456
C2_04610C_A-T	17.87661738	0.326581016	0.41549478	0.7860051	0.431864499	0.743818179
C2_04620W_A-T	3400.641406	-0.281524958	0.179670729	-1.566893839	0.117139508	0.416848802
C2_04640C_A-T	1069.580426	0.514358694	0.543390933	0.946572095	0.343856869	0.678614756
C2_04650C_A-T	582.2677577	0.133730641	0.389978154	0.342918287	0.731659934	0.895745943
C2_04660C_A-T	1359.085062	-0.271848267	0.366914756	-0.740903063	0.458752218	0.757601206
C2_04670W_A-T	3.836800149	1.023089519	0.854005629	1.197989199	0.230921222	0.573638636
C2_04680W_A-T	726.5855046	-0.113291503	0.259392436	-0.436757156	0.662287473	0.866927273
C2_04690C_A-T	448.4948283	0.12112977	0.224969414	0.538427727	0.590281789	0.833915126
C2_04700C_A-T	181.5307506	1.232778185	0.736899455	1.672925901	0.094341884	0.377654882
C2_04710C_A-T	889.5494455	-0.011394641	0.267262987	-0.042634566	0.965992841	0.992599375
C2_04720C_A-T	2552.563032	0.750408841	0.447766313	1.675893921	0.093758973	0.376669928
C2_04730W_A-T	500.201238	0.500648684	0.424511451	1.179352602	0.2382578	0.58056978
C2_04740C_A-T	64.37361542	0.17015916	0.421131625	0.404052201	0.686174333	0.876989135
C2_04750W_A-T	410.6744517	0.159942061	0.159892122	1.000312329	0.317159383	0.654016387
C2_04760W_A-T	2126.042114	-0.282811573	0.376000711	-0.752157018	0.451956638	0.755499056
C2_04770W_A-T	215.3418589	0.256527269	0.389251016	0.659027872	0.509877871	0.791564398
C2_04780W_A-T	663.1866745	0.180505819	0.330203606	0.546650054	0.584619174	0.833092064
C2_04790C_A-T	1173.726699	-0.181772231	0.290196261	-0.626376889	0.531067765	0.80583597
C2_04800C_A-T	303.6047239	0.046494602	0.333505327	0.139411872	0.889124691	0.961207782
C2_04810W_A-T	117.991052	-0.229052187	0.430888782	-0.531580762	0.595016392	0.836570613
C2_04820W_A-T	747.7140141	0.509005904	0.298927087	1.702776117	0.088609974	0.365025288
C2_04830W_A-T	427.8713584	0.608951079	0.460511439	1.322336489	0.186056127	0.523634928
C2_04850C_A-T	1519.656563	0.022807401	0.272765979	0.083615268	0.933362327	0.981136384
C2_04860W_A-T	425.6681364	0.703274607	0.725654999	0.969158358	0.332466184	0.667867502
C2_04870C_A-T	8373.898935	-0.12507966	0.092523672	-1.351866587	0.176417998	0.512243115
C2_04880C_A-T	696.013027	-0.33418486	0.471470956	-0.708813249	0.478440375	0.770594593
C2_04890C_A-T	14.75760504	1.566442853	1.016780493	1.540590976	0.123416365	0.427425793
C2_04910W_A-T	11.6654904	1.486041174	0.474114865	3.134348411	0.001722362	0.023208469
C2_04920W_A-T	22.13865708	1.546562441	0.432157995	3.578696819	0.000345312	0.006328085
C2_04930C_A-T	1580.731911	-0.209229882	0.33083082	-0.632437697	0.527100908	0.802833629
C2_04940C_A-T	1183.199199	0.230412578	0.532307996	0.432855753	0.665119567	0.868677846
C2_04950C_A-T	10758.32167	-1.09462668	0.545685708	-2.005965456	0.044859934	0.243427762
C2_04960C_A-T	365.6385815	-0.420192792	0.2810288	-1.49519477	0.134863618	0.445554207
C2_04970W_A-T	261.5625206	1.267997423	0.232885447	5.4447259	5.19E-08	3.53E-06
C2_04980C_A-T	799.5076507	0.397362707	0.444355531	0.894244988	0.371190826	0.699282848
C2_04990W_A-T	169.9837496	0.408321869	0.331535795	1.231607189	0.218095854	0.561117854
C2_05000C_A-T	1733.184953	-0.094330552	0.29219515	-0.322834079	0.746820903	0.903231203
C2_05010W_A-T	1.349248303	-0.013119384	1.689061176	-0.007767264	0.993802683	0.999255433
C2_05020W_A-T	513.2786816	-0.125872486	0.20912097	-0.601912308	0.547232511	0.814717588
C2_05030C_A-T	1322.080355	0.135983735	0.2616716	0.519673266	0.603291323	0.838946746
C2_05040C_A-T	1303.010615	0.343176866	0.249306635	1.376525202	0.16865909	0.502685597
C2_05050C_A-T	690.2912423	0.090335636	0.226148164	0.399453323	0.68955921	0.877004721
C2_05060C_A-T	82.82905598	-0.13607762	0.590530249	-0.230432937	0.817755369	0.935683294
C2_05070W_A-T	88.83753932	0.288401814	0.722824808	0.39899269	0.689898591	0.877004721
C2_05080C_A-T	176.833378	0.391965698	0.418268025	0.937116094	0.348698843	0.682567616
C2_05090W_A-T	832.4169074	0.078256906	0.579787465	0.13497516	0.892631514	0.963213077
C2_05100C_A-T	5726.621736	-0.192272038	0.405430804	-0.474241317	0.635327833	0.857271415
C2_05110W_A-T	2198.831116	-0.21677367	0.166600243	-1.301160585	0.193203494	0.532534254
C2_05120C_A-T	52.18379119	0.67056851	0.411953867	1.62777574	0.103572446	0.393550753
C2_05130W_A-T	379.9215636	-0.614318797	0.612005652	-1.003779613	0.315484853	0.652777279
C2_05140W_A-T	1238.105253	-0.066107808	0.279459253	-0.23655616	0.813001134	0.934179375
C2_05150W_A-T	489.9678854	-0.547781628	0.26111998	-2.09781583	0.035921418	0.211536736
C2_05160C_A-T	2132.241122	0.166455255	0.446532092	0.372773331	0.709317154	0.885817801
C2_05170W_A-T	1033.793181	-0.098723149	0.354676819	-0.278346776	0.780746172	0.91983113
C2_05180W_A-T	10101.44257	0.075769584	0.749158107	0.101139644	0.919439608	0.97572562
C2_05190W_A-T	1072.359097	-0.724228709	0.265163463	-2.731253775	0.006309387	0.063430104
C2_05200C_A-T	586.7060205	0.054840712	0.197103508	0.278233059	0.780833459	0.91983113
C2_05210W_A-T	178.6665323	-0.029984487	0.177869502	-0.168575763	0.866130346	0.953682288
C2_05220C_A-T	3401.808531	0.111738323	0.262846433	0.425108766	0.670757388	0.870420668
C2_05230C_A-T	1105.883372	0.034160794	0.490375906	0.069662463	0.944462319	0.984405046
C2_05240C_A-T	7.30756521	0.714042794	0.632541048	1.128848153	0.258961895	0.602030135
C2_05250C_A-T	7510.082688	-0.642690299	0.745733399	-0.861823139	0.38878485	0.711107443
C2_05260W_A-T	1519.048301	0.545141831	0.205253079	2.655949595	0.007908543	0.074706035
C2_05270W_A-T	2941.312893	0.472483281	0.543282372	0.869682702	0.384473828	0.707608359
C2_05280C_A-T	136.8117057	-0.189782067	0.402595916	-0.471395908	0.637358037	0.858241341
C2_05290C_A-T	1818.021814	0.182856749	0.330774402	0.552814088	0.580390721	0.830547055
C2_05300C_A-T	2564.34204	0.012867637	0.290609731	0.044278068	0.964682754	0.992599375
C2_05310C_A-T	1.557980532	1.145592093	1.297303316	0.883056475	0.377205759	0.70249644
C2_05320W_A-T	1324.443628	0.442707925	0.313025463	1.414287259	0.157277576	0.485547075
C2_05330C_A-T	373.2992504	0.237162283	0.420894537	0.563471993	0.573113526	0.825499699
C2_05340C_A-T	1564.152018	0.025061535	0.286435358	0.087494559	0.93027841	0.979221546
C2_05350C_A-T	116.8483543	-0.0166964	0.329649892	-0.050648888	0.959605306	0.990331204
C2_05360C_A-T	117.7611111	1.375714371	0.343952082	3.999726829	6.34E-05	0.00154657
C2_05370C_A-T	936.1363193	0.003450557	0.21122919	0.016335605	0.986966652	0.997299251
C2_05380W_A-T	790.6429516	0.156004826	0.214383818	0.72768937	0.466803759	0.761980855
C2_05390C_A-T	27.53429307	0.156656815	0.361891072	0.432883888	0.665099125	0.868677846
C2_05400W_A-T	94.44416003	0.395998454	0.524299738	0.755290199	0.450074878	0.754603375
C2_05410W_A-T	23336.60622	-0.44404329	0.245677527	-1.807423318	0.070696301	0.322807291
C2_05420C_A-T	108.2562998	0.635333695	0.37399547	1.69877377	0.089361818	0.366474871
C2_05430C_A-T	4.91226824	1.533539682	0.744349306	2.060241972	0.039375414	0.223665061
C2_05440W_A-T	961.8604287	-0.152473854	0.22025788	-0.692251528	0.488779385	0.777537444
C2_05450C_A-T	106.2343744	-1.383435882	0.5594162	-2.472999321	0.01339844	0.108507061
C2_05460W_A-T	408962.1213	0.036796429	0.497746657	0.07392602	0.941069252	0.982744738
C2_05470W_A-T	2088.831904	-0.763422744	0.362145162	-2.108057278	0.035026035	0.207823303
C2_05480C_A-T	167.1969486	-0.139788957	0.425182481	-0.328774027	0.742326496	0.901623908
C2_05490W_A-T	103.0545673	0.521776792	0.39759317	1.312338419	0.189405975	0.526357485
C2_05500W_A-T	9005.755243	-1.095680962	0.523685536	-2.092249806	0.036416175	0.213308994
C2_05510C_A-T	514.623119	-0.181854882	0.433288101	-0.419708921	0.674698107	0.871802447
C2_05520W_A-T	696.5606646	0.232713777	0.263816883	0.882103429	0.377720878	0.702628798
C2_05530C_A-T	1543.107796	-0.25551602	0.12357329	-2.067728557	0.038665555	0.221034644
C2_05540C_A-T	509.3876601	0.04072832	0.219180722	0.185820721	0.852585355	0.947415231
C2_05550W_A-T	997.8302982	-0.380069423	0.287385564	-1.322507013	0.185999376	0.523634928
C2_05560W_A-T	463.349856	-0.675910585	0.435511009	-1.551994258	0.120663598	0.42245432
C2_05570C_A-T	327.296788	0.321233065	0.306122057	1.04936269	0.294011223	0.632424499
C2_05580W_A-T	4338.723889	-0.078401584	0.307073127	-0.255318934	0.798476777	0.928623969
C2_05590C_A-T	663.6503133	-0.544901013	0.159253649	-3.421592013	0.000622557	0.010127086
C2_05600W_A-T	238.7604717	0.266173407	0.343993709	0.773774057	0.439064417	0.747124339
C2_05610C_A-T	51069.25299	-0.627378174	0.267345235	-2.346696676	0.018940667	0.136998111
C2_05620W_A-T	83.8653456	0.912824356	0.993131219	0.919137711	0.358023547	0.690168452
C2_05630C_A-T	17.07257553	1.21634645	0.473516653	2.568751158	0.010206572	0.088346765
C2_05640W_A-T	2350.398372	-0.472685519	0.295528313	-1.599459336	0.109718577	0.405015643
C2_05650W_A-T	2810.223224	-0.241341537	0.35372177	-0.682292011	0.495054324	0.780358426
C2_05660W_A-T	12194.21062	0.675016713	0.486991336	1.386095938	0.16571761	0.498807792
C2_05670C_A-T	361.9138302	0.261650678	0.321320505	0.814298106	0.415474195	0.727505183
C2_05680W_A-T	1475.486098	-0.420465305	0.175108021	-2.401176722	0.016342442	0.124786217
C2_05690C_A-T	2327.626673	-0.746858605	0.823843624	-0.906553845	0.364642779	0.694220816
C2_05700W_A-T	42906.57689	-0.362832512	0.805058961	-0.450690607	0.652212553	0.863068149
C2_05710C_A-T	29101.76569	-0.458568971	0.235928774	-1.943675474	0.051934598	0.265425109
C2_05720C_A-T	4272.624663	-0.68227538	0.166871286	-4.088632595	4.34E-05	0.001113274
C2_05730C_A-T	1267.60098	0.390761797	0.149398829	2.615561303	0.008908093	0.081183421
C2_05740W_A-T	1118.403397	0.398239118	0.329803468	1.207504337	0.227237976	0.570200677
C2_05750W_A-T	828.9655805	0.936841045	0.756076812	1.239081837	0.215315193	0.558895851
C2_05760C_A-T	1593.437934	-1.217794051	0.389276869	-3.128349375	0.001757911	0.02363782
C2_05770W_A-T	499.4919889	-0.467321132	0.634724454	-0.736258276	0.461573533	0.760475891
C2_05780C_A-T	1301.933896	-0.539586857	0.288029744	-1.873371996	0.061017034	0.294037008
C2_05790C_A-T	4463.754229	-0.074130708	0.225733637	-0.328399034	0.742609974	0.901623908
C2_05800C_A-T	1026.034259	-0.367616651	0.274914642	-1.337202881	0.181156422	0.518111165
[truncated: 4,470 more rows]
