# Supplementary material for: CTG clade-specific proteins of the RSC chromatin-remodeling complex regulate cell cycle progression of a critical priority fungal pathogen, Candida albicans
Source: mSphere. 2026 Mar 30;11(4):e00084-26. doi: 10.1128/msphere.00084-26 (PMC13123710; doi:10.1128/msphere.00084-26)
Supplement: Data S2 — DESeq2 output for nri1 nri2 vs. WT comparison. [file msphere.00084-26-s0002.csv]

DESeq2 output for the nri1 nri2 vs WT comparison
	baseMean	log2FoldChange	lfcSE	stat	pvalue	padj
C1_00010W_A-T	0.424325473	1.275959797	2.479034626	0.514700272	0.606762483	0.830865621
C1_00020C_A-T	44.45630663	-0.154700956	0.764539351	-0.202345316	0.839646776	0.939385038
C1_00030C_A-T	24.28327405	-0.946907151	0.640891038	-1.477485397	0.13954557	0.388358243
C1_00040W_A-T	444.3792009	0.005517561	0.289016816	0.019090797	0.984768673	0.995644471
C1_00050C_A-T	11.03681509	1.06175687	0.484083016	2.193336342	0.028283155	0.14306637
C1_00060W_A-T	11204.47412	-0.407596471	0.264847863	-1.538983426	0.123808343	0.361335062
C1_00070W_A-T	6249.191683	-0.018989917	0.267618942	-0.070958792	0.943430552	0.981327806
C1_00080C_A-T	876.9571179	-0.522193454	0.474201669	-1.101205433	0.270807258	0.576870724
C1_00090W_A-T	59.01422491	0.315886676	0.507148661	0.622868008	0.533371263	0.790922437
C1_00100C_A-T	252.1308274	0.040982765	0.36097701	0.113532896	0.909608084	0.968551186
C1_00110W_A-T	6070.430206	-0.178141379	0.216160764	-0.824115239	0.409874082	0.701858678
C1_00120C_A-T	589.6655427	-2.274405815	0.319888459	-7.109996467	1.16E-12	1.16E-10
C1_00130C_A-T	1436.753513	-0.009909032	0.178876957	-0.055395799	0.955823142	0.985778474
C1_00140W_A-T	3977.279972	-0.56424602	0.170894904	-3.301713553	0.000960962	0.010077197
C1_00150C_A-T	2422.247936	0.80809424	0.42121107	1.918501903	0.055047401	0.222059138
C1_00160C_A-T	9608.138323	-0.539086372	0.498053906	-1.082385593	0.279081227	0.587664804
C1_00170W_A-T	942.6712311	-0.422984051	0.371198488	-1.139509089	0.254490879	0.559199897
C1_00180W_A-T	51049.53244	-0.406768415	0.20115729	-2.022141059	0.043161781	0.187560749
C1_00190C_A-T	17.25842392	0.545587485	0.41087628	1.327863182	0.18422331	0.460307093
C1_00200C_A-T	145.0346536	-0.015420595	0.360163381	-0.042815554	0.965848565	0.989645408
C1_00210C_A-T	7240.846957	-0.349541467	0.397779712	-0.878731258	0.379547006	0.681717865
C1_00220W_A-T	31293.76637	0.991693553	0.311836816	3.180168289	0.001471895	0.014282508
C1_00230C_A-T	563.3824467	-0.079693383	0.248214339	-0.321066797	0.748159772	0.89544631
C1_00240C_A-T	3.018870802	1.142809686	0.863210287	1.323906472	0.185534108	0.46142527
C1_00270W_A-T	669.6888358	0.203691444	0.603552699	0.337487422	0.735749493	0.889049307
C1_00280C_A-T	0	NA	NA	NA	NA	NA
C1_00290W_A-T	1658.541476	0.046535954	0.694123875	0.067042723	0.946547692	0.982471639
C1_00310W_A-T	1331.769707	0.827761921	0.591968802	1.398320179	0.162016941	0.426241451
C1_00320W_A-T	536.8521758	-0.444599579	0.330622485	-1.344734855	0.178710874	0.452018893
C1_00330C_A-T	733.7131571	-0.690152589	0.225234445	-3.064152058	0.002182879	0.019775406
C1_00340W_A-T	1115.050203	-0.026772567	0.271706432	-0.098534903	0.921507558	0.973578437
C1_00350C_A-T	2829.388458	0.287004816	0.744404965	0.385549303	0.699830486	0.871755695
C1_00360W_A-T	521.3991151	0.04594056	0.488838097	0.093979091	0.925125766	0.974824489
C1_00370W_A-T	97.10793777	0.066959335	0.206994758	0.323483241	0.746329297	0.89518724
C1_00380C_A-T	1830.408028	-0.404934162	0.162621532	-2.490040254	0.012772863	0.078186205
C1_00390W_A-T	1493.346812	-0.462678606	0.324991379	-1.423664241	0.15454369	0.415615608
C1_00400W_A-T	3439.332975	-0.666081515	0.42929669	-1.551564525	0.120766457	0.355860183
C1_00410C_A-T	835.2268047	0.176856783	0.421874516	0.41921656	0.67505787	0.859632055
C1_00420W_A-T	4034.347956	-0.223856513	0.636290936	-0.351814714	0.724977223	0.885377744
C1_00430W_A-T	1102.542178	0.046383974	0.155155293	0.298951931	0.764976723	0.904953219
C1_00440W_A-T	4006.184151	-0.119779373	0.397154752	-0.301593706	0.762961807	0.903505119
C1_00450C_A-T	1103.211045	-0.683888795	0.453203052	-1.509011892	0.131295744	0.373428764
C1_00460W_A-T	1669.278204	-0.149314429	0.367002526	-0.406848505	0.684119259	0.862945563
C1_00470C_A-T	1187.882407	-0.261297119	0.473978199	-0.5512851	0.581438251	0.815157365
C1_00480C_A-T	3803.445553	-0.728262248	0.209797795	-3.471257879	0.000518026	0.006210505
C1_00490C_A-T	5295.832517	0.653131591	0.420207927	1.554305738	0.120111506	0.355020828
C1_00500C_A-T	6182.330946	-0.335240163	0.334964815	-1.000822022	0.316912861	0.627951526
C1_00510W_A-T	977.67764	-1.289503029	0.27437617	-4.699763213	2.60E-06	6.79E-05
C1_00520W_A-T	708.3653869	-0.423110373	0.549807905	-0.769560366	0.441560723	0.727129776
C1_00530C_A-T	2424.988613	-0.305150646	0.586137955	-0.520612329	0.602636859	0.828222158
C1_00540C_A-T	1191.20865	0.246818799	0.502390647	0.491288602	0.62322234	0.83822032
C1_00550W_A-T	1035.574599	0.548061459	0.182040968	3.010649012	0.0026069	0.022783241
C1_00560W_A-T	720.3410349	0.535521609	0.607136031	0.882045507	0.377752199	0.680165067
C1_00570C_A-T	889.2551716	-0.255729491	0.148040793	-1.727425842	0.084091213	0.288002736
C1_00580W_A-T	347.9349411	-0.064387467	0.23140888	-0.278241122	0.78082727	0.913909874
C1_00590W_A-T	15447.89946	-0.251598055	0.447795679	-0.561859052	0.574212055	0.811715975
C1_00600W_A-T	1953.626872	0.064380571	0.179652935	0.358360809	0.720073317	0.8821084
C1_00610W_A-T	5496.280243	-0.385275904	0.41181717	-0.93555085	0.349504491	0.658276057
C1_00620W_A-T	969.4640378	0.030675061	0.103283535	0.296998557	0.766467611	0.905694268
C1_00630W_A-T	789.7570245	1.270745564	0.346213011	3.670415394	0.000242157	0.003300417
C1_00640C_A-T	6697.078706	0.10422932	0.452617762	0.230281108	0.81787334	0.928960439
C1_00650C_A-T	1540.729448	-0.292647455	0.186531062	-1.568893947	0.116672653	0.350017958
C1_00660C_A-T	837.4389058	-0.749769017	0.202668569	-3.699483452	0.000216039	0.002990067
C1_00670C_A-T	491.1455464	0.123224443	0.212751833	0.57919333	0.562458731	0.806012464
C1_00680W_A-T	616.4768759	0.003386585	0.639814597	0.005293073	0.995776758	0.999288874
C1_00690W_A-T	710.7631303	-1.141709923	0.2764544	-4.129830896	3.63E-05	0.000650412
C1_00700W_A-T	559.7734572	-0.465542801	0.387535793	-1.201289814	0.2296388	0.525661408
C1_00710C_A-T	11890.4669	0.150216736	0.214683381	0.699712922	0.484106605	0.760396669
C1_00720W_A-T	17.78189308	0.184672368	0.495638721	0.372594715	0.709450107	0.876934474
C1_00730C_A-T	2069.184996	0.094726803	0.187047697	0.506431267	0.612553929	0.833634819
C1_00740C_A-T	4056.385474	-0.257303456	0.243461888	-1.056853124	0.290578625	0.60270758
C1_00750C_A-T	1801.760779	-0.609540772	0.37125612	-1.6418336	0.100624494	0.32284658
C1_00760W_A-T	729.9289718	-0.013809787	0.306682701	-0.045029558	0.964083749	0.989381306
C1_00770C_A-T	1953.609314	0.301863803	0.238205408	1.267241604	0.205068914	0.489807867
C1_00780C_A-T	325.2959858	2.007516449	0.41588844	4.827055186	1.39E-06	3.99E-05
C1_00790W_A-T	198.883687	-0.261786578	0.248895358	-1.051793734	0.292894194	0.606295987
C1_00800C_A-T	1496.701621	-0.328073166	0.585870495	-0.559975574	0.575496099	0.812296083
C1_00810W_A-T	175.1954605	-1.027711651	0.607714303	-1.691109863	0.090815822	0.301864455
C1_00820W_A-T	141.0766646	0.031459809	0.491500725	0.064007655	0.948964131	0.983106857
C1_00830W_A-T	430.8466275	0.36833281	0.409504442	0.899459863	0.368407766	0.672635186
C1_00840C_A-T	1408.315359	0.436860439	0.650645194	0.671426521	0.501948855	0.771507298
C1_00850W_A-T	111.0204791	0.246715969	0.53749335	0.459012132	0.646225454	0.847452476
C1_00860W_A-T	199.7890905	0.24899979	0.258002733	0.965105243	0.334492101	0.645825508
C1_00870W_A-T	2222.018094	0.043948344	0.196127807	0.224080129	0.822694954	0.931467861
C1_00880W_A-T	127.2543646	1.032099467	0.514153749	2.007375166	0.044709731	0.192461889
C1_00890W_A-T	887.1566477	-0.555453299	0.354182617	-1.568268096	0.116818578	0.350128206
C1_00900W_A-T	784.6948775	0.468878896	0.685373524	0.684121694	0.493898324	0.766577721
C1_00910W_A-T	255.073218	0.654839308	0.528074297	1.24005147	0.214956357	0.505399588
C1_00920W_A-T	1617.772994	-0.142998842	0.225654593	-0.633706765	0.526272209	0.787141953
C1_00930C_A-T	10613.95529	-0.626011154	0.188582385	-3.31956324	0.000901584	0.009621894
C1_00940W_A-T	940.5377791	0.367015386	0.164591346	2.229858343	0.025756849	0.133985748
C1_00950C_A-T	5369.594117	0.387048628	0.462111381	0.83756567	0.40227468	0.697348595
C1_00960C_A-T	1416.579606	-0.311279505	0.281190782	-1.107004656	0.268291915	0.574373947
C1_00970W_A-T	167.8839291	0.816616098	0.207673797	3.932205751	8.42E-05	0.001359865
C1_00980W_A-T	700.1801128	0.022412387	0.363827434	0.061601696	0.950880026	0.983700724
C1_00990C_A-T	2465.690233	0.040048765	0.508464115	0.078764191	0.937220187	0.978666645
C1_01000C_A-T	519.802431	-0.013434014	0.185629123	-0.072370183	0.942307313	0.980887159
C1_01010W_A-T	1774.856729	-0.585034917	0.359257827	-1.628454197	0.103428614	0.326793659
C1_01020W_A-T	4.979870559	1.725903744	0.928898788	1.858010545	0.063167517	0.240734672
C1_01030W_A-T	3640.295806	0.133765862	0.148407481	0.901341773	0.36740663	0.671571993
C1_01040W_A-T	616.2033486	-0.291104558	0.224715293	-1.295437235	0.19516944	0.475001653
C1_01050C_A-T	2681.472243	0.276253289	0.183548551	1.505069295	0.132306262	0.374828783
C1_01060W_A-T	8760.020865	-0.305142055	0.350449184	-0.87071698	0.383908705	0.685639031
C1_01070C_A-T	523.6711282	-0.463391921	0.230607763	-2.009437649	0.044490741	0.191776621
C1_01080W_A-T	466.7192192	0.075274427	0.216274387	0.348050586	0.727802193	0.88697003
C1_01090C_A-T	738.7236015	-0.69578367	0.3591636	-1.937233255	0.052716837	0.21555681
C1_01100W_A-T	7783.901256	0.333277749	0.380390795	0.876145675	0.380950845	0.683091619
C1_01110C_A-T	2548.341159	-0.375211993	0.356466234	-1.052587754	0.292529972	0.605840246
C1_01130W_A-T	1475.777359	-0.571184955	0.329976127	-1.730988724	0.083453776	0.286910315
C1_01140C_A-T	3683.534247	-1.047839301	0.647354696	-1.618647872	0.105523049	0.329515499
C1_01150C_A-T	1121.93996	0.367883241	0.426927299	0.861699969	0.388852643	0.688640736
C1_01160C_A-T	567.6351139	0.534551764	0.580440467	0.920941586	0.357080925	0.664630602
C1_01170C_A-T	941.3085882	0.324451878	0.469642539	0.690848572	0.489660708	0.764238954
C1_01180C_A-T	82.76496411	1.164316051	0.677879436	1.717585737	0.085872204	0.291728981
C1_01190C_A-T	629.1936851	-3.312741973	0.443443374	-7.470496045	7.99E-14	1.05E-11
C1_01200W_A-T	563.1462882	-3.509948164	0.350939165	-10.00158577	1.50E-23	9.62E-21
C1_01210W_A-T	1099.052955	0.51931671	0.617550307	0.84093021	0.400387033	0.695156748
C1_01220C_A-T	320.7942383	1.168884004	0.783096275	1.49264406	0.135530383	0.381500952
C1_01240W_A-T	234.8803697	-1.801403816	0.38169971	-4.719426729	2.37E-06	6.22E-05
C1_01250W_A-T	3073.300389	-0.250331639	0.384095965	-0.651742434	0.514567343	0.78048327
C1_01260C_A-T	322.8223404	0.16182252	0.285783225	0.566242191	0.571229152	0.810902738
C1_01270W_A-T	937.1036694	-0.390539317	0.398956642	-0.978901656	0.327628574	0.639463295
C1_01280C_A-T	101.0066536	-0.040623073	0.319622165	-0.127097171	0.898863491	0.963897633
C1_01290C_A-T	555.7991521	-0.044817251	0.275101843	-0.162911491	0.870588123	0.951991928
C1_01300W_A-T	3143.402356	-0.166526365	0.34918464	-0.476900601	0.633432904	0.842276279
C1_01310W_A-T	7.21255709	1.319255603	0.613466505	2.150493291	0.031516216	0.15301193
C1_01320W_A-T	4547.833241	-0.256652311	0.139652592	-1.83779124	0.066093173	0.247040566
C1_01330C_A-T	1331.689182	0.127664828	0.385488696	0.33117658	0.740511109	0.892453637
C1_01340C_A-T	279.9048424	0.222820301	0.245481744	0.907685834	0.36404423	0.668760339
C1_01350C_A-T	35452.46716	-0.303237431	0.279494577	-1.084949248	0.277944134	0.585847412
C1_01360C_A-T	11748.18828	-0.367314746	0.580718516	-0.63251771	0.527048639	0.787141953
C1_01370C_A-T	19135.78324	-0.578428073	0.285303582	-2.027412585	0.042620236	0.186089989
C1_01380C_A-T	806.3853332	0.582563496	0.617680848	0.943146444	0.345606003	0.65468359
C1_01390C_A-T	969.7790483	0.278581024	0.455471413	0.611632292	0.540781068	0.79499651
C1_01400C_A-T	1678.836665	-0.112533099	0.259016675	-0.434462758	0.663952433	0.854967056
C1_01420C_A-T	697.9773564	0.483669179	0.174369529	2.773817087	0.005540282	0.041152579
C1_01440C_A-T	9.895100533	1.538561377	0.586530004	2.623158861	0.008711864	0.058346089
C1_01450W_A-T	2165.805228	-0.421188149	0.281564718	-1.495883974	0.134683893	0.379886759
C1_01460W_A-T	1897.762525	-0.156569517	0.327178922	-0.47854402	0.632263051	0.841945781
C1_01470W_A-T	2273.817438	-0.004237229	0.152866736	-0.02771845	0.977886708	0.992913443
C1_01480C_A-T	49226.56028	-0.439038748	0.171297162	-2.563024065	0.010376486	0.066952788
C1_01490W_A-T	3358.981891	-0.467186323	0.296370394	-1.576359626	0.114942947	0.34661216
C1_01500W_A-T	3.581879431	2.189530365	1.470601358	1.488867362	0.1365223	0.382715922
C1_01510W_A-T	206.3933082	2.847273245	0.841453696	3.383755113	0.000715017	0.008003703
C1_01520C_A-T	2626.634321	-0.249526101	0.348992502	-0.714989862	0.474615308	0.7532888
C1_01530C_A-T	6589.678108	-0.51688837	0.317543395	-1.627772387	0.103573158	0.327089233
C1_01540W_A-T	1301.224269	-0.342537361	0.384327409	-0.891264461	0.37278731	0.676041523
C1_01550W_A-T	1009.955479	-0.286594155	0.157945666	-1.814511038	0.069599085	0.255236439
C1_01560W_A-T	4484.919069	-0.196478566	0.189688427	-1.035796274	0.300297196	0.613019165
C1_01570C_A-T	932.7588155	-0.253788882	0.218837039	-1.159716306	0.246164329	0.548038183
C1_01580W_A-T	1290.802112	-0.27929923	0.324730123	-0.860096464	0.38973587	0.688640736
C1_01590C_A-T	13924.5	-0.175456746	0.134433376	-1.305157628	0.191839179	0.471619967
C1_01600W_A-T	2060.989867	-0.114812526	0.267546205	-0.429131579	0.667827472	0.856468685
C1_01610C_A-T	106.7147356	0.970109526	0.361979342	2.680013505	0.007361919	0.051437199
C1_01620C_A-T	161.7049856	0.690503478	0.294781527	2.342424526	0.019158909	0.107229703
C1_01630W_A-T	1872.334758	0.533696909	0.437961621	1.218592872	0.222998756	0.515986299
C1_01640W_A-T	2546.082151	-0.191236501	0.235466569	-0.812159884	0.416699895	0.707441272
C1_01650W_A-T	3253.298895	-0.77322852	0.59645944	-1.296363957	0.194850123	0.474973221
C1_01660C_A-T	1.385031908	2.35072795	1.528906722	1.53752215	0.124165495	0.361670066
C1_01670C_A-T	1574.615926	0.177762533	0.2952317	0.602111945	0.547099624	0.798611058
C1_01680C_A-T	914.6136573	0.039296691	0.322912378	0.121694594	0.903140895	0.966506232
C1_01690C_A-T	10431.77877	-0.368525478	0.328472463	-1.121937209	0.261889139	0.567130534
C1_01700W_A-T	2612.579976	-1.246060195	0.288191528	-4.323722502	1.53E-05	0.000309442
C1_01710W_A-T	946.7927964	-0.456750114	0.525325626	-0.869460943	0.384595062	0.68565124
C1_01720C_A-T	334.8429508	0.0892408	0.55600533	0.160503497	0.872484467	0.95325937
C1_01730W_A-T	0.389607577	2.296454428	3.045657441	0.754009429	0.45084356	0.733192341
C1_01740W_A-T	14.65449229	0.510526468	0.691742375	0.738029773	0.460496357	0.743798447
C1_01750W_A-T	1774.56892	-0.222023992	0.443934253	-0.500128094	0.616984885	0.83470598
C1_01760W_A-T	801.0852059	0.032832119	0.328056374	0.100080722	0.92028024	0.973075744
C1_01770W_A-T	144.5810325	-1.719996747	0.343136862	-5.012567682	5.37E-07	1.72E-05
C1_01780C_A-T	639.121492	-0.736775577	0.255568916	-2.882884149	0.003940523	0.031593146
C1_01790W_A-T	3503.086915	-0.479639705	0.157125965	-3.05258081	0.002268826	0.020239572
C1_01800W_A-T	245.5405934	-9.816840783	1.036444791	-9.471648527	2.75E-21	1.18E-18
C1_01810C_A-T	1346.657792	0.412295864	0.509115571	0.809827645	0.418039241	0.708416941
C1_01820C_A-T	429.938556	-0.370074437	0.160013921	-2.312764	0.020735618	0.113860302
C1_01830C_A-T	1722.111349	0.147473829	0.640094484	0.230393845	0.817785744	0.928960439
C1_01840C_A-T	743.6541767	-0.05031399	0.722281668	-0.069659791	0.944464446	0.981716501
C1_01850C_A-T	520.1092953	0.52451226	0.205841769	2.548133278	0.010830109	0.069118723
C1_01860W_A-T	1251.462164	-0.033634277	0.334287121	-0.100614934	0.919856141	0.972948102
C1_01870C_A-T	8106.399605	-0.35590671	0.172958665	-2.057755882	0.039613573	0.176839556
C1_01880C_A-T	510.9268816	-0.559485386	0.211822476	-2.641293768	0.008259007	0.056115754
C1_01890C_A-T	1495.588497	-0.129231668	0.279480889	-0.462398942	0.643795258	0.846620596
C1_01900C_A-T	830.6777133	-0.361886139	0.314140717	-1.151987369	0.249326264	0.552393318
C1_01910W_A-T	1925.764485	-0.114352807	0.304829966	-0.375136371	0.707559049	0.876189988
C1_01920W_A-T	1549.197713	-0.200909395	0.625107785	-0.321399604	0.747907583	0.895390024
C1_01930W_A-T	9237.801595	0.854586824	0.622282325	1.373310457	0.169655853	0.436841687
C1_01940C_A-T	754.6748392	-0.431505652	0.213926644	-2.017072972	0.043687899	0.189206065
C1_01950C_A-T	899.1104197	-0.886199857	0.262103496	-3.381106583	0.000721945	0.008039162
C1_01970W_A-T	1.015033403	0.832138053	1.685997831	0.493558199	0.621618228	0.83735547
C1_01980W_A-T	229.4291197	0.317048873	0.201460191	1.573754454	0.115544227	0.348040273
C1_01990W_A-T	17.65262099	4.246706638	0.734769967	5.779641012	7.49E-09	3.81E-07
C1_02000W_A-T	1009.885173	-0.120590674	0.156452264	-0.770782547	0.440835834	0.726495642
C1_02010C_A-T	693.892812	-0.058230354	0.646146805	-0.090119387	0.928192344	0.977253068
C1_02020W_A-T	314.4788877	-0.644366515	0.677612488	-0.950936599	0.341636561	0.651631464
C1_02030C_A-T	152.3975301	-0.19730936	0.347805927	-0.567297291	0.570512217	0.81068269
C1_02040C_A-T	1397.333068	-0.583240189	0.361731154	-1.612358192	0.106884017	0.332351429
C1_02050C_A-T	4023.140228	-0.599438236	0.306417966	-1.956276402	0.050432602	0.209098069
C1_02060W_A-T	590.96254	-0.975880742	0.243188104	-4.012863815	6.00E-05	0.001007208
C1_02070W_A-T	37.65219127	2.538747321	0.829453932	3.060745419	0.002207867	0.01997357
C1_02080W_A-T	351.233555	0.529752204	0.566295879	0.935468937	0.349546685	0.658276057
C1_02090C_A-T	461.1005487	0.178837095	0.354459115	0.504535185	0.613885343	0.83406716
C1_02100W_A-T	266.6682758	-0.081311297	0.300697735	-0.270408744	0.786845814	0.915197921
C1_02110C_A-T	163.8565478	0.984813089	0.37573801	2.621010022	0.008766968	0.058574308
C1_02120C_A-T	5156.264785	-0.145559809	0.36730607	-0.396290235	0.69189093	0.867905963
C1_02130C_A-T	900.9636048	-0.762940243	0.874275969	-0.872653796	0.382851809	0.684777329
C1_02140C_A-T	4.603720222	1.355085648	0.721037438	1.879355462	0.060195973	0.234709406
C1_02150W_A-T	1337.931185	-0.651124703	1.012281057	-0.643225217	0.520077973	0.783046976
C1_02160W_A-T	126.3519671	-0.256950451	0.195188018	-1.316425328	0.188031326	0.465092077
C1_02170C_A-T	147.9367063	-0.191681999	0.188705335	-1.015774137	0.309736955	0.621076737
C1_02180W_A-T	695.6621086	-1.034634441	0.518195478	-1.996610324	0.04586753	0.196036426
C1_02190W_A-T	249.9973165	0.529522592	0.729672312	0.725699171	0.46802321	0.749806907
C1_02200C_A-T	172.6293158	-0.657459535	0.53700093	-1.224317312	0.220832548	0.513009767
C1_02210W_A-T	1176.222722	-0.567284601	0.271857414	-2.086699021	0.03691535	0.169364666
C1_02220C_A-T	557.772149	0.037425724	0.359732767	0.104037574	0.917139531	0.971239465
C1_02230W_A-T	2441.814271	-0.126344001	0.307274961	-0.411175713	0.680943696	0.861624159
C1_02240W_A-T	4290.882473	-0.260764136	0.283572381	-0.919568172	0.357798465	0.664778458
C1_02250W_A-T	2136.0265	0.064342557	0.662984845	0.097049815	0.922686834	0.973887645
C1_02260C_A-T	2277.603512	-0.260334844	0.118357798	-2.199558016	0.027838269	0.141261595
C1_02270C_A-T	159.2617567	0.420461333	0.413072096	1.017888493	0.308730951	0.620363508
C1_02280C_A-T	681.8732107	-0.396278345	0.31157229	-1.27186646	0.203420571	0.488011951
C1_02290C_A-T	696.4012153	-0.20462395	0.212775864	-0.961687789	0.336206458	0.647463292
C1_02300W_A-T	110.0549021	-0.094044535	0.481827425	-0.195183027	0.845249666	0.941063785
C1_02310C_A-T	143.3104628	-0.943239623	0.224477189	-4.20193974	2.65E-05	0.000496312
C1_02320C_A-T	1147.345973	-0.284444266	0.292686169	-0.971840475	0.331129916	0.642233832
C1_02330C_A-T	12763.09494	-0.510002511	0.212107593	-2.404451929	0.016196736	0.093759807
C1_02340C_A-T	514.552803	1.400003146	0.284627809	4.918715248	8.71E-07	2.69E-05
C1_02350W_A-T	415.9957459	-0.6425311	0.404443702	-1.588678715	0.112132947	0.341997489
C1_02360C_A-T	82.26841229	0.874385129	0.295639409	2.957606811	0.003100373	0.026022229
C1_02370C_A-T	2220.05116	-0.319899341	0.328345548	-0.974276469	0.329919285	0.640854722
C1_02380C_A-T	110.5001314	0.105356329	0.225828185	0.466533125	0.640833943	0.845394675
C1_02390W_A-T	510.1957103	-0.065690195	0.151435238	-0.433784078	0.664445245	0.855085277
C1_02400C_A-T	445.9201536	0.429695713	0.696215679	0.617187641	0.537110966	0.79207121
C1_02410C_A-T	1255.210294	0.111415387	0.225726899	0.49358489	0.621599374	0.83735547
C1_02420C_A-T	58541.11275	0.151181718	0.243792536	0.620124474	0.53517584	0.791300582
C1_02430C_A-T	2996.638926	-0.088915248	0.36400549	-0.244268975	0.80702251	0.92334258
C1_02440C_A-T	445.5515853	0.498187767	0.266897143	1.866590858	0.061958745	0.238534394
C1_02450C_A-T	335.4722627	0.765434851	0.855328473	0.894901637	0.370839671	0.675129153
C1_02460W_A-T	45445.15868	-0.448560838	0.248366578	-1.806043479	0.070911548	0.25857116
C1_02470W_A-T	98.52308535	0.137902761	0.275133736	0.501220834	0.616215713	0.834193243
C1_02480W_A-T	6716.092906	0.131267013	0.277855411	0.472429213	0.636620457	0.843305166
C1_02490C_A-T	679.1925553	-0.782754613	0.406025024	-1.927848201	0.05387401	0.218541682
C1_02500W_A-T	172.0986733	-0.09549244	0.313965312	-0.304149651	0.761013881	0.902800889
C1_02510W_A-T	366.0877361	-0.133935977	0.277292511	-0.48301332	0.629086278	0.840091482
C1_02520W_A-T	19.63956235	3.672691094	0.577361996	6.361158366	2.00E-10	1.31E-08
C1_02530C_A-T	2710.350517	-0.670031598	0.639790806	-1.047266688	0.294976595	0.607377169
C1_02540C_A-T	12.33979075	0.996639819	1.447496337	0.68852666	0.491121187	0.764604254
C1_02560W_A-T	27.23371531	1.053487718	0.560981295	1.877937337	0.060389738	0.235321859
C1_02570C_A-T	142.8634591	0.931395685	0.236786544	3.933482316	8.37E-05	0.001356075
C1_02580W_A-T	62.40816315	1.441862958	0.487451586	2.957961367	0.003096809	0.026022229
C1_02590C_A-T	3552.186672	-0.284013078	0.302227193	-0.939733697	0.347354176	0.656318548
C1_02600W_A-T	659.6137106	-0.833062471	0.493416207	-1.68835652	0.091342812	0.302984005
C1_02610W_A-T	2372.248606	-0.102747885	0.325678257	-0.315488929	0.752390456	0.897628225
C1_02620C_A-T	4724.146659	-0.471891324	0.285143014	-1.654928585	0.097938985	0.317079645
C1_02630C_A-T	538.3708299	0.524640145	0.253421189	2.070229985	0.038430813	0.173588192
C1_02640C_A-T	2800.452798	-0.230049729	0.301806797	-0.762241709	0.445915757	0.729060327
C1_02650W_A-T	2443.502212	-0.758031592	0.46145099	-1.642713111	0.100442305	0.322745675
C1_02660C_A-T	778.3474885	0.271827688	0.355470387	0.764698546	0.444451072	0.7284374
C1_02670C_A-T	55.44788389	2.153897058	0.333211606	6.464051726	1.02E-10	6.96E-09
C1_02680C_A-T	813.8993548	0.833564798	0.648739389	1.284899317	0.19882747	0.48178292
C1_02690C_A-T	11.01407309	7.216981929	1.251050852	5.768735871	7.99E-09	4.03E-07
C1_02700C_A-T	1210.207209	1.562150546	0.519651739	3.006148981	0.002645793	0.023025941
C1_02710W_A-T	8955.747542	-0.319738427	0.129956194	-2.460355429	0.013879948	0.082969233
C1_02720W_A-T	774.2096938	-0.497355694	0.212556915	-2.339870682	0.019290418	0.107871614
C1_02730W_A-T	155.3592587	1.362287339	0.371276961	3.669194383	0.000243316	0.003306417
C1_02740C_A-T	163.2886458	-0.078209513	0.225345955	-0.347064199	0.728543089	0.887347165
C1_02750C_A-T	4864.811668	-0.119080737	0.117237996	-1.015717951	0.309763717	0.621076737
C1_02760W_A-T	5689.26081	-0.035167734	0.347662403	-0.101154836	0.919427548	0.972815621
C1_02770W_A-T	715.8112136	-0.27246999	0.211964037	-1.285453862	0.19863373	0.481495367
C1_02780W_A-T	2931.200151	-0.20188984	0.408371511	-0.494377876	0.621039336	0.83735547
C1_02790W_A-T	6806.310546	-0.029849962	0.148517199	-0.200986567	0.840709078	0.939385128
C1_02800W_A-T	36.54593883	1.071353933	0.437784624	2.447216908	0.014396417	0.08479212
C1_02810W_A-T	4609.804877	-0.261726228	0.935689111	-0.279714945	0.779696212	0.913723644
C1_02820W_A-T	5417.991599	-0.607696404	0.292846788	-2.075134265	0.037974093	0.17213133
C1_02830W_A-T	748.7025821	-0.139040851	0.257693061	-0.539559935	0.589500553	0.819619444
C1_02840W_A-T	1677.513354	-0.242477916	0.311929883	-0.777347503	0.436953776	0.724045891
C1_02850W_A-T	1839.384518	-0.014614802	0.471640315	-0.030987177	0.975279766	0.991825657
C1_02860C_A-T	1545.154995	-0.114855688	0.112878965	-1.017511886	0.308909981	0.620500447
C1_02870W_A-T	682.5713828	-0.058680531	0.211196029	-0.277848646	0.781128547	0.914095694
C1_02880C_A-T	2251.011437	-0.439136514	0.354034759	-1.240376836	0.214836045	0.50530194
C1_02890C_A-T	122.9265242	-0.918799726	0.523994893	-1.753451682	0.079524506	0.279031829
C1_02900C_A-T	565.0601936	-0.338322046	0.35403714	-0.955611738	0.339268429	0.649600576
C1_02910C_A-T	447.7675075	0.929552956	0.190819171	4.871381374	1.11E-06	3.22E-05
C1_02920W_A-T	2142.825903	-0.68577196	0.268299415	-2.555994991	0.010588464	0.067846563
C1_02930C_A-T	748.8626094	-0.574665088	0.469468132	-1.224076883	0.220923226	0.513034601
C1_02940C_A-T	733.5248938	0.674770129	0.199451496	3.383128941	0.00071665	0.008007999
C1_02950W_A-T	90.80519904	0.622271959	0.260950631	2.384634815	0.017096083	0.097731082
C1_02960C_A-T	1316.849622	-0.544433623	0.178680977	-3.046959061	0.002311692	0.020593322
C1_02970W_A-T	4468.46214	-0.217658409	0.373166702	-0.58327393	0.559708909	0.805045918
C1_02980W_A-T	1453.464399	-1.028298832	0.76768846	-1.33947413	0.180416371	0.454156438
C1_02990C_A-T	1130.440066	0.406345605	0.966476147	0.420440387	0.67416377	0.859078258
C1_03000W_A-T	274.4989604	0.841301565	0.397851687	2.11461103	0.034463113	0.161465599
C1_03010W_A-T	16373.87173	-0.690258743	0.289245001	-2.386415461	0.017013519	0.097607073
C1_03020C_A-T	52655.01366	-0.632514552	0.220328102	-2.870784732	0.004094543	0.032543242
C1_03030W_A-T	24173.67153	-0.509932432	0.243638851	-2.09298488	0.036350504	0.16734906
C1_03040W_A-T	275.912722	-0.067896394	0.38262739	-0.177447814	0.859156653	0.948473454
C1_03050W_A-T	1276.832864	0.065465382	0.29824572	0.219501496	0.826259414	0.932620376
C1_03060C_A-T	365.6961826	0.21989166	0.588829298	0.373438721	0.708821945	0.876495847
C1_03070C_A-T	1518.456069	-0.782346822	0.190084121	-4.115792623	3.86E-05	0.000684213
C1_03080C_A-T	280.1642903	-0.000181799	0.470448915	-0.000386437	0.999691668	1
C1_03090W_A-T	60065.30551	-0.514912889	0.288675987	-1.783705301	0.074471564	0.26670051
C1_03100W_A-T	13989.65043	0.372418643	0.192638717	1.933249184	0.053205508	0.216948589
C1_03110W_A-T	35340.01953	-0.619459921	0.239856973	-2.582622106	0.009805266	0.0643057
C1_03120W_A-T	1834.000409	-0.049946251	0.705106715	-0.070835024	0.943529057	0.981327806
C1_03130C_A-T	4267.520502	-0.601828005	0.324113538	-1.856843158	0.063333471	0.241080645
C1_03140W_A-T	205.0626286	0.161147237	0.2732806	0.589676826	0.555407335	0.803166824
C1_03150C_A-T	776.9128955	0.724430683	0.244173306	2.966870931	0.003008472	0.025456914
C1_03160C_A-T	1404.861615	-0.288999349	0.332619676	-0.868858249	0.384924668	0.68565124
C1_03170C_A-T	169.71329	-0.068401407	0.419430623	-0.163081577	0.870454205	0.951991928
C1_03180W_A-T	274.9843473	-0.627775899	0.213861699	-2.935429305	0.003330865	0.02764072
C1_03190C_A-T	39273.89378	0.065547874	0.221598124	0.295796159	0.767385756	0.905780685
C1_03200C_A-T	832.6316494	-0.043298639	0.410878385	-0.105380669	0.916073754	0.971021463
C1_03210C_A-T	5176.105255	-0.030720974	0.132111349	-0.232538496	0.816119791	0.927625791
C1_03220C_A-T	29442.72717	-0.249255113	0.268138841	-0.929574813	0.352591273	0.661263283
C1_03230C_A-T	2892.886572	-0.003082282	0.501941711	-0.006140716	0.995100448	0.99899804
C1_03240W_A-T	976.022774	0.310775558	0.23046755	1.348456896	0.177511475	0.449667693
C1_03250C_A-T	486.6638312	0.08248796	0.255397194	0.322979117	0.746711057	0.89518724
C1_03260W_A-T	475.9981794	0.038343445	0.173768913	0.220657678	0.825358987	0.932620376
C1_03270W_A-T	436.6958971	0.328591852	0.676687947	0.48558845	0.627258987	0.839468686
C1_03280W_A-T	2514.132554	-0.154364705	0.285299021	-0.541062864	0.588464254	0.818566411
C1_03290W_A-T	1182.87125	0.245753818	0.155152582	1.583949269	0.113205264	0.343796953
C1_03300C_A-T	1880.822541	-0.000352793	0.364733553	-0.000967262	0.999228237	1
C1_03310W_A-T	2672.440476	-0.389048805	0.148563919	-2.6187301	0.008825775	0.058905847
C1_03320C_A-T	657.5947483	0.715943953	0.389394853	1.838606618	0.065973067	0.246927705
C1_03330C_A-T	585.8964943	0.484388346	0.225480259	2.148251681	0.031693767	0.153305695
C1_03340C_A-T	1810.900569	0.275661792	0.24011006	1.148064318	0.250942013	0.554440948
C1_03350C_A-T	7288.738818	0.174696432	0.565075586	0.309155866	0.757202964	0.900890338
C1_03360W_A-T	6454.560364	-0.280374457	0.184451052	-1.520048024	0.128498906	0.368601066
C1_03370W_A-T	26445.32213	-0.292749795	0.159397988	-1.836596547	0.066269477	0.247411192
C1_03380W_A-T	27185.4942	-0.340098269	0.712727526	-0.477178524	0.633235002	0.842276279
C1_03390W_A-T	4055.362489	-0.393517189	0.403233648	-0.97590365	0.329112213	0.639989214
C1_03400W_A-T	1456.343461	-0.668865381	0.47495796	-1.408262283	0.15905342	0.422255229
C1_03410W_A-T	182.5209366	0.239606534	0.529585473	0.452441666	0.650950836	0.849653777
C1_03420W_A-T	7.721790518	0.976737929	0.601661947	1.623399873	0.104503952	0.328430703
C1_03430W_A-T	572.0422121	-0.259417777	0.288483858	-0.899245379	0.368521974	0.672652232
C1_03440C_A-T	1978.859253	-0.406680267	0.217734478	-1.867780749	0.061792638	0.238183882
C1_03450C_A-T	5282.733595	-0.581293919	0.488074681	-1.190993802	0.233656018	0.531443156
C1_03460C_A-T	1797.373919	-0.046936278	0.339827947	-0.138117768	0.890147344	0.959563876
C1_03470C_A-T	16.38915593	1.99359671	0.571606126	3.487710537	0.000487175	0.005906884
C1_03480C_A-T	2105.594114	-0.465503243	0.262820309	-1.771184444	0.076530035	0.272550609
C1_03490W_A-T	4798.806909	-0.502811032	0.483610622	-1.039702209	0.298478274	0.611251484
C1_03500W_A-T	3619.72219	-0.27953207	0.274781326	-1.017289181	0.309015882	0.620500447
C1_03510C_A-T	14788.67919	-0.087667072	0.503537709	-0.174102298	0.861785068	0.948669024
C1_03520W_A-T	6575.176402	-0.069634697	0.385946467	-0.180425792	0.856818308	0.946841249
C1_03530W_A-T	1500.656634	-0.055658455	0.164268286	-0.338826539	0.734740407	0.888670073
C1_03540C_A-T	460.9903112	-0.189355684	0.152253821	-1.243684283	0.213615783	0.50298518
C1_03550C_A-T	4656.159268	-0.514400596	0.364623516	-1.410771862	0.158311894	0.421507881
C1_03560C_A-T	4292.669607	-0.148990572	0.361363032	-0.412301645	0.680118343	0.861259438
C1_03570C_A-T	5.587569185	2.214698876	0.819176911	2.703566038	0.006859982	0.048565035
C1_03580W_A-T	1.918831083	4.786640912	1.51775999	3.15375352	0.001611852	0.015407658
C1_03600W_A-T	1692.626924	-0.589158863	0.221609171	-2.658549098	0.007847792	0.054080741
C1_03610C_A-T	362.7330781	-0.239305669	0.258392564	-0.92613218	0.354377292	0.66201913
C1_03620C_A-T	4918.043464	0.067878897	0.228348861	0.297259624	0.766268304	0.905694268
C1_03630W_A-T	1126.722224	-0.349540778	0.219704405	-1.590959355	0.111618723	0.34107789
C1_03640C_A-T	368.5967053	-0.496776119	0.259611895	-1.913533733	0.055679759	0.224187053
C1_03650C_A-T	1467.148815	0.09864282	0.244079559	0.40414208	0.686108243	0.864572622
C1_03660W_A-T	230.6264628	1.207139884	0.269632962	4.476974456	7.57E-06	0.000166299
C1_03670C_A-T	1223.240399	-0.376684538	0.203100664	-1.854669161	0.063643485	0.241686983
C1_03680W_A-T	6851.710427	-0.598170139	0.379404335	-1.576603331	0.114886826	0.34660588
C1_03690W_A-T	1771.144552	-0.603261378	0.346018382	-1.74343737	0.081257245	0.282210423
C1_03700C_A-T	0.594791972	0.832306109	2.40236521	0.346452782	0.729002464	0.887347165
C1_03710C_A-T	2166.467216	0.167871231	0.403920797	0.415604328	0.677699559	0.860978277
C1_03720C_A-T	1011.791491	-0.823509583	0.574131988	-1.434355862	0.151470737	0.410275889
C1_03730C_A-T	2683.178183	0.053898147	0.22251597	0.242221476	0.808608555	0.92334258
C1_03740W_A-T	607.2423044	0.080353691	0.201554809	0.398669184	0.690136977	0.866928823
C1_03750W_A-T	2750.797571	-0.117471209	0.76016898	-0.154533021	0.877189477	0.954701171
C1_03760C_A-T	1847.277895	-0.567122193	0.403289675	-1.4062403	0.159652781	0.42275978
C1_03770W_A-T	771.4655952	-0.512341841	0.601964828	-0.851115908	0.394704969	0.690979271
C1_03780C_A-T	9520.804295	0.141182101	0.199373732	0.708127895	0.478865838	0.757439764
C1_03790C_A-T	4126.810378	-0.510138543	0.399694485	-1.276321194	0.201842001	0.486148928
C1_03800W_A-T	127.5891685	0.563143735	0.714349647	0.788330668	0.430503313	0.718700742
C1_03810C_A-T	227.518956	0.265849179	0.451916374	0.588270739	0.556350583	0.80335048
C1_03820W_A-T	1252.20261	-0.072000402	0.323933093	-0.222269363	0.824104201	0.932165081
C1_03830C_A-T	695.6913884	-0.103248487	0.52522293	-0.196580312	0.844155979	0.941063785
C1_03840W_A-T	49.84903443	0.201546762	0.598432503	0.336791135	0.736274356	0.889049307
C1_03860C_A-T	3777.47458	-0.748622473	0.16136151	-4.639411687	3.49E-06	8.65E-05
C1_03870C_A-T	445.5912999	0.96789607	0.660160647	1.466152331	0.142606792	0.394258605
C1_03880C_A-T	0.824386774	-0.019020392	1.908195827	-0.009967736	0.992047029	0.998374742
C1_03890W_A-T	6.31732663	2.120613381	0.721820078	2.937869762	0.003304758	0.027528207
C1_03900W_A-T	116.5262614	-0.355015664	0.497233228	-0.713982179	0.475238199	0.753753167
C1_03910C_A-T	386.4285468	0.109079796	0.330917629	0.329628243	0.74168088	0.893192107
C1_03920C_A-T	182.483936	-0.093184554	0.306843623	-0.303687439	0.761366029	0.902800889
C1_03930W_A-T	500.6264282	0.024883524	0.337338013	0.073764365	0.941197882	0.980643797
C1_03940W_A-T	3459.844864	-0.369494071	0.312061807	-1.184041308	0.236396711	0.534831924
C1_03950C_A-T	72.44794989	-0.366774576	0.281639887	-1.302282075	0.192819977	0.472582091
C1_03960C_A-T	1138.0472	0.196533994	0.238497061	0.824052058	0.409909979	0.701858678
C1_03970W_A-T	13.14561316	1.17885749	0.655722272	1.797799985	0.07220871	0.261222033
C1_03980W_A-T	84.59045897	-0.115448195	0.446351245	-0.258648758	0.79590626	0.918816189
C1_03990W_A-T	373.385431	0.077727029	0.35782371	0.217221571	0.828035674	0.933395574
C1_04000C_A-T	1041.926975	0.54111536	0.16893849	3.203031831	0.001359889	0.013481192
C1_04010C_A-T	572.2456923	4.602948963	0.382501481	12.0338069	2.36E-33	3.78E-30
C1_04020C_A-T	5153.827822	2.077723019	0.59950998	3.465702137	0.000528849	0.006293203
C1_04030W_A-T	794.778527	-0.997578685	0.387946793	-2.571431706	0.010127899	0.065839438
C1_04040C_A-T	1383.769051	0.425255483	0.63701907	0.66757104	0.504407449	0.773162703
C1_04050C_A-T	0.137874779	1.672425901	4.37495088	0.382273069	0.702258828	0.872585843
C1_04060W_A-T	258.6338255	-0.559189427	0.560698094	-0.997309306	0.318614398	0.62976664
C1_04070C_A-T	151.8320124	0.121862347	0.584256076	0.208576945	0.83477851	0.936142296
C1_04080W_A-T	165.0826213	-0.178341778	0.282153287	-0.632074076	0.527338474	0.787141953
C1_04090C_A-T	234.1188764	-0.039825671	0.421431353	-0.094500968	0.924711214	0.974547769
C1_04100C_A-T	27708.23763	-0.512183168	0.233919742	-2.189567943	0.028555586	0.144216952
C1_04110W_A-T	256.1380939	-0.274193811	0.340678407	-0.804846463	0.420908286	0.709888442
C1_04120C_A-T	228.2641508	0.162620717	0.693589085	0.234462623	0.814625847	0.926955568
C1_04130W_A-T	2094.916695	-0.836095885	0.614365532	-1.360909493	0.173542293	0.44221232
C1_04140W_A-T	1086.063446	1.665881762	0.581121996	2.86666444	0.004148226	0.032888407
C1_04150C_A-T	96.59699743	0.080892928	0.268529909	0.301243644	0.763228712	0.903534322
C1_04160C_A-T	78.36564565	-0.183209475	0.336034966	-0.545209557	0.585609399	0.817158172
C1_04170C_A-T	10876.37246	-0.297100018	0.286163269	-1.038218564	0.299168312	0.611369882
C1_04180W_A-T	9529.731219	-0.243397528	0.262538083	-0.927094178	0.353877639	0.661547996
C1_04190C_A-T	894.688279	-0.029795983	0.108911662	-0.273579364	0.784407895	0.915023522
C1_04200C_A-T	835.457666	-0.019290522	0.262892581	-0.073377964	0.941505352	0.980804828
C1_04210C_A-T	5335.481297	0.525816268	0.232177733	2.264714452	0.023530208	0.125455324
C1_04220C_A-T	728.9766288	0.043665708	0.300952569	0.145091661	0.884638502	0.957487572
C1_04230W_A-T	1953.44227	0.264304033	0.295530993	0.894336093	0.371142094	0.675129153
C1_04240C_A-T	11712.99304	0.049157134	0.327737088	0.149989535	0.880772872	0.955484634
C1_04250C_A-T	10.14207699	0.779048355	0.856493985	0.909578314	0.363044939	0.668408369
C1_04260W_A-T	12748.84705	-0.372170329	0.229782043	-1.619666725	0.105303888	0.329515499
C1_04270C_A-T	60.0375565	2.437717018	0.552991061	4.408239462	1.04E-05	0.000220069
C1_04280C_A-T	272.8716533	0.052554659	0.337895344	0.155535316	0.876399315	0.954510163
C1_04290C_A-T	47061.47527	-0.272707138	0.176341714	-1.546469812	0.121991145	0.358394659
C1_04300C_A-T	59544.16653	-0.940853535	0.346923416	-2.711992016	0.00668802	0.047663292
C1_04310C_A-T	143.1440305	-0.078942753	0.501017336	-0.157564913	0.874799653	0.953688832
C1_04320W_A-T	4391.997039	-0.387026219	0.811657635	-0.476834324	0.633480102	0.842276279
C1_04330W_A-T	2080.037143	0.389464406	0.240606116	1.618680411	0.105516044	0.329515499
C1_04340C_A-T	286.5801947	0.204713094	0.20400705	1.003460881	0.315638542	0.626976033
C1_04350C_A-T	267.4865352	1.52437316	0.576482306	2.644267041	0.008186804	0.055684157
C1_04360C_A-T	2735.811184	-0.871723602	0.525163075	-1.659910309	0.096932497	0.315499099
C1_04370C_A-T	1148.467055	-0.304100107	0.31850226	-0.954781628	0.33968814	0.649600576
C1_04380W_A-T	1280.238395	-0.437147327	0.191566588	-2.281960192	0.022491691	0.120721091
C1_04390C_A-T	2374.332884	0.598657915	0.692229124	0.864826245	0.387134164	0.687426101
C1_04400C_A-T	57331.08301	-0.518304102	0.319503709	-1.62221623	0.104757058	0.328913072
C1_04410C_A-T	1497.584811	-0.89127771	0.289461858	-3.079085154	0.002076373	0.019080026
C1_04420C_A-T	3245.569976	-0.421221506	0.223751372	-1.882542676	0.059762371	0.23343755
C1_04430C_A-T	396.3515218	0.152981777	0.337612359	0.453128485	0.650456225	0.849653777
C1_04440W_A-T	0	NA	NA	NA	NA	NA
C1_04450C_A-T	3362.991118	0.246319776	0.415021546	0.593510816	0.552839347	0.802169567
C1_04460C_A-T	225.4967182	1.016153568	0.21848591	4.650888336	3.31E-06	8.35E-05
C1_04470C_A-T	338.9916168	1.850512763	0.538661854	3.435388543	0.000591705	0.006833211
C1_04480C_A-T	3390.098048	-0.150691121	0.364347209	-0.413592082	0.679172873	0.861127596
C1_04490W_A-T	1327.068145	-0.723696427	0.270248362	-2.677893855	0.007408669	0.051651309
C1_04500W_A-T	233.0386252	0.229528621	0.87843276	0.26129333	0.79386631	0.917948172
C1_04510W_A-T	290.1735521	0.063464426	0.472715357	0.134255055	0.893200892	0.960917565
C1_04520C_A-T	2151.078127	-0.420546609	0.407784653	-1.03129582	0.302402118	0.615748313
C1_04530C_A-T	565.5437617	-0.503245577	0.192546045	-2.613637567	0.008958401	0.059604963
C1_04540C_A-T	1381.400498	-0.310485054	0.19405365	-1.599995944	0.109599483	0.336510811
C1_04550W_A-T	288.6293392	0.147966163	0.237973033	0.621777017	0.534088501	0.790922437
C1_04560W_A-T	311.5230847	-0.873897407	0.313019538	-2.791830219	0.005241085	0.039455773
C1_04570C_A-T	262.2379083	0.087751173	0.400681528	0.219004787	0.826646318	0.932620376
C1_04580C_A-T	548.6341445	-0.321162422	0.397844939	-0.807255265	0.419519432	0.708664112
C1_04590W_A-T	2747.415703	0.51303406	0.697225244	0.735822554	0.461838694	0.74456706
C1_04600C_A-T	1867.286954	-0.212026158	0.36626143	-0.578892945	0.562661411	0.806012464
C1_04610W_A-T	49194.08697	-0.99052182	0.558153847	-1.774639421	0.075957444	0.270962761
C1_04620W_A-T	1032.848254	0.541777023	0.516777362	1.048376077	0.294465371	0.607281298
C1_04630C_A-T	1595.48249	0.46560712	0.228970655	2.033479441	0.042004109	0.183900582
C1_04640W_A-T	846.7419899	0.231432976	0.379470975	0.609883208	0.541939176	0.795604916
C1_04650W_A-T	93.23620379	1.5185165	0.4018551	3.778766282	0.000157607	0.002313256
C1_04660W_A-T	4301.944275	-0.754156606	0.602684569	-1.251328878	0.210814514	0.498560075
C1_04670W_A-T	1333.513123	-0.590976774	0.20659535	-2.860552154	0.00422904	0.033275688
C1_04680W_A-T	31576.59254	-0.340874763	0.413516025	-0.824332654	0.409750569	0.701858678
C1_04690C_A-T	11.82741868	1.868990747	0.58378472	3.201506797	0.001367108	0.013531842
C1_04700C_A-T	1383.907245	-1.110728306	0.425205269	-2.612216702	0.008995721	0.059791251
C1_04710C_A-T	275.7948881	0.653595156	0.728227535	0.897515028	0.369444158	0.673603929
C1_04720W_A-T	462.2339768	0.482358322	0.408330095	1.181295054	0.237485531	0.536133064
C1_04730C_A-T	3102.850699	-0.120784814	0.26831398	-0.450162209	0.652593483	0.850159668
C1_04740W_A-T	1558.828213	0.680122186	0.540701875	1.257850615	0.208445787	0.494991217
C1_04750W_A-T	752.8540161	0.796469192	0.496701699	1.60351614	0.108820749	0.336067083
C1_04760C_A-T	3265.957008	-0.860989712	0.856789291	-1.004902514	0.314943794	0.62656622
C1_04770C_A-T	12461.70125	-0.301387858	0.534099884	-0.564291188	0.572555977	0.810902738
C1_04780C_A-T	1303.123977	-0.372447784	0.253747445	-1.467789294	0.142161466	0.393420762
C1_04790W_A-T	174.7221186	-0.69576177	0.380009726	-1.830905165	0.067114699	0.249260962
C1_04800C_A-T	16.06087638	3.461608665	0.651729356	5.3114205	1.09E-07	4.11E-06
C1_04810W_A-T	894.1155305	-0.490175716	0.153680762	-3.189571085	0.001424841	0.014059892
C1_04820C_A-T	444.8417087	-0.19561316	0.388748389	-0.503187063	0.61483276	0.83406716
C1_04830W_A-T	11595.49872	-0.287162746	0.231751575	-1.239097277	0.215309475	0.505673736
C1_04840C_A-T	239.2854329	0.143104859	0.267070051	0.535832673	0.592074199	0.82163111
C1_04850C_A-T	130.682856	0.21738323	0.284259451	0.764735279	0.444429194	0.7284374
C1_04860W_A-T	1681.992041	-0.34312538	0.200136526	-1.714456559	0.086444909	0.292589786
C1_04870W_A-T	270.0287576	3.270104926	0.462329011	7.073112106	1.51E-12	1.47E-10
C1_04880C_A-T	532.5055257	-0.051310367	0.390967867	-0.131239346	0.895585971	0.962647232
C1_04890W_A-T	12941.04792	-0.173859431	0.240653823	-0.722446161	0.470020215	0.750487842
C1_04900W_A-T	1995.186474	1.211054977	0.324544792	3.731549568	0.000190306	0.002682681
C1_04910C_A-T	2406.42786	-0.794275775	0.323138202	-2.458006417	0.013971068	0.083126557
C1_04930C_A-T	135.3797973	0.867295148	0.507662409	1.708409235	0.087560435	0.295119616
C1_04940C_A-T	31.28524395	1.378248416	0.506408863	2.721611958	0.006496438	0.046818147
C1_04950C_A-T	2727.802534	-0.366161847	0.346622456	-1.056370818	0.290798833	0.602838951
C1_04960C_A-T	1193.35732	-0.465486157	0.755238696	-0.616343097	0.537668101	0.79207121
C1_04970W_A-T	4536.272704	-1.391359522	0.370366079	-3.75671424	0.000172159	0.002470307
C1_04980C_A-T	1211.263572	-0.373051662	0.246505116	-1.513362758	0.13018754	0.371616768
C1_04990C_A-T	196.7295627	-0.648640246	0.333974383	-1.942185624	0.052114633	0.213839825
C1_05000W_A-T	5864.912371	-0.390684303	0.4766369	-0.819668604	0.412405052	0.703876
C1_05010C_A-T	853.8723548	0.278533893	0.458192812	0.607896688	0.543255996	0.796080411
C1_05020C_A-T	520.0966326	-0.087384682	0.223676572	-0.390674271	0.696038019	0.870189577
C1_05030C_A-T	670.9110715	-0.258286666	0.413510792	-0.624618924	0.532221197	0.79052274
C1_05050C_A-T	1912.611032	0.283426213	0.577153061	0.49107634	0.623372455	0.83822032
C1_05060W_A-T	507.9495339	0.902332176	0.874052927	1.032354161	0.301906237	0.615417577
C1_05070C_A-T	1060.339265	-0.35614528	0.356277436	-0.999629063	0.317490053	0.628545265
C1_05080W_A-T	153.3233607	0.998933639	0.28531186	3.501199139	0.00046317	0.005680248
C1_05090W_A-T	648.0031069	0.192581706	0.191380999	1.006273912	0.314283826	0.626089909
C1_05100W_A-T	164.5755621	-0.5562579	0.170285194	-3.266625163	0.001088377	0.011151516
C1_05110C_A-T	10567.47056	0.097729803	0.206088214	0.474213448	0.635347704	0.842430647
C1_05120W_A-T	605.668815	-0.060089877	0.221176929	-0.271682391	0.785866242	0.915023522
C1_05130W_A-T	0.942615103	3.953778135	1.897094758	2.08412264	0.037149013	0.169815126
C1_05140W_A-T	1533.220033	0.737767231	0.756793486	0.974859383	0.329630016	0.640486799
C1_05150C_A-T	25.52042498	1.709455646	0.448875735	3.80830487	0.000139923	0.002098547
C1_05160C_A-T	946.667745	-1.222543069	0.554271264	-2.205676439	0.027406663	0.139957273
C1_05170C_A-T	2196.277567	-0.573804439	0.328366078	-1.747453458	0.080558711	0.280649137
C1_05180C_A-T	516.8651943	-0.797791851	0.4041352	-1.974071675	0.048373594	0.203454576
C1_05190C_A-T	669.1725616	-0.545200185	0.30537134	-1.785367894	0.074201663	0.266179791
C1_05200C_A-T	592.3847615	0.383578622	0.171270725	2.23960412	0.025116635	0.131294293
C1_05210C_A-T	1413.707744	-0.050485306	0.398648905	-0.126641024	0.899224526	0.963897633
C1_05220C_A-T	119.1764106	0.338978613	0.541546757	0.625945237	0.531350862	0.790337838
C1_05230W_A-T	360.9469821	0.305959739	0.478105851	0.639941424	0.522210682	0.784413434
C1_05240C_A-T	3184.81136	0.081507125	0.392756573	0.207525808	0.83559924	0.936326612
C1_05250W_A-T	0	NA	NA	NA	NA	NA
C1_05260C_A-T	1319.117347	0.154097924	0.311830298	0.494172389	0.621184438	0.83735547
C1_05270C_A-T	1183.297905	0.108020374	0.335271093	0.322188153	0.747310159	0.895264729
C1_05280W_A-T	587.1036888	-0.304737056	0.137440942	-2.217221819	0.026607937	0.137340368
C1_05290W_A-T	14924.64198	-0.233543747	0.22666255	-1.030358773	0.302841619	0.615973253
C1_05300C_A-T	15003.34865	-1.0403278	0.697915146	-1.490622185	0.136060716	0.382592475
C1_05310W_A-T	9.894731241	0.955731251	0.613203801	1.55858664	0.119094247	0.35358079
C1_05320C_A-T	560.6149948	0.245273306	0.216381798	1.133520973	0.256995539	0.561450657
C1_05330C_A-T	376.2258698	0.628919962	0.25337819	2.482139294	0.013059621	0.079238172
C1_05340C_A-T	1726.334567	-0.697881687	0.638530913	-1.092948944	0.274416217	0.581468654
C1_05350W_A-T	320.184124	-0.397374422	0.425734228	-0.933386126	0.350620641	0.659689291
C1_05360C_A-T	957.0329481	0.495142481	0.547467768	0.904423072	0.365771109	0.669841684
C1_05370C_A-T	365.9043105	-0.696032849	0.275107209	-2.530042206	0.011404881	0.071716573
C1_05380C_A-T	1816.062083	0.4689795	0.440461825	1.064744941	0.286991367	0.597456224
C1_05390C_A-T	1562.132095	-0.1053716	0.228110062	-0.461933151	0.64412926	0.846620596
C1_05400C_A-T	181.7041344	0.283666785	0.326671241	0.868355549	0.385199721	0.68565124
C1_05410C_A-T	3082.251544	0.391813218	0.367962936	1.064817075	0.286958716	0.597456224
C1_05420W_A-T	450.5349267	-0.161233074	0.139514754	-1.155670415	0.247815994	0.550187534
C1_05430W_A-T	777.0906715	-0.09442862	0.198315387	-0.476153773	0.63396483	0.842397021
C1_05440C_A-T	307.4200833	1.453894457	0.370593851	3.923147819	8.74E-05	0.001401451
C1_05450W_A-T	0	NA	NA	NA	NA	NA
C1_05460W_A-T	4119.360923	0.073008618	0.140449301	0.51982187	0.603187735	0.82841289
C1_05470W_A-T	590.230515	0.185481934	0.375891442	0.493445481	0.621697853	0.83735547
C1_05480C_A-T	84.59141491	1.910786086	0.284171119	6.724068549	1.77E-11	1.40E-09
C1_05490C_A-T	1532.752323	-0.7115958	0.401745533	-1.771260016	0.076517473	0.272550609
C1_05500W_A-T	658.2260805	0.730345162	0.759889157	0.961120653	0.336491506	0.647541711
C1_05510C_A-T	243.6554085	0.179580018	0.165348494	1.086069874	0.27744808	0.585663516
C1_05520W_A-T	578.0363519	1.460212372	0.351371637	4.155749127	3.24E-05	0.000590787
C1_05530C_A-T	3298.908487	-0.576724004	0.202096529	-2.853705639	0.004321255	0.033841917
C1_05540C_A-T	2245.495301	-0.408463635	0.826757316	-0.49405506	0.621267295	0.83735547
C1_05550C_A-T	1.475897384	0.632215295	1.454168921	0.43476056	0.663736235	0.854901716
C1_05560W_A-T	2869.750428	-0.598147415	0.462425093	-1.293501205	0.195837767	0.475796758
C1_05570W_A-T	14.99526784	2.084817095	0.564203314	3.695152161	0.000219755	0.003024698
C1_05580W_A-T	29.18997669	2.78413817	0.555356747	5.013242717	5.35E-07	1.72E-05
C1_05590W_A-T	7.682307877	2.126435452	0.659548431	3.224077799	0.001263791	0.012645792
C1_05600W_A-T	516.7875903	0.454734738	0.137568465	3.305515836	0.000948017	0.010000961
C1_05610W_A-T	713.1596395	-0.264496569	0.113370864	-2.333020669	0.019647061	0.109579345
C1_05620C_A-T	195.5958158	0.484112317	0.556800331	0.869454075	0.384598817	0.68565124
C1_05630C_A-T	20947.28208	-0.191517487	0.377866538	-0.50683897	0.612267811	0.833567304
C1_05640C_A-T	526.5456158	0.316187074	0.442261518	0.714932368	0.474650835	0.7532888
C1_05650W_A-T	302.5024878	0.115230761	0.182187873	0.632483155	0.527071212	0.787141953
C1_05660C_A-T	10306.9681	-0.067885931	0.181776679	-0.373457866	0.708807698	0.876495847
C1_05670W_A-T	4691.330225	-0.291068442	0.614436612	-0.47371598	0.635702456	0.842437098
C1_05680C_A-T	2703.444316	-0.03762389	0.263810191	-0.142617272	0.886592456	0.958537181
C1_05690C_A-T	11.17521569	2.615047809	0.757011061	3.454438042	0.000551441	0.006457194
C1_05700W_A-T	592.7989551	0.664959471	0.387804953	1.714675033	0.086404823	0.292589786
C1_05710C_A-T	51.44075457	-0.389003763	0.417338922	-0.93210516	0.351282182	0.66004566
C1_05720W_A-T	51669.991	-0.67679571	0.294982408	-2.294359567	0.021769854	0.117733424
C1_05730W_A-T	89.45043986	0.640781224	0.338565127	1.892637997	0.058406027	0.230533082
C1_05740C_A-T	243.6717913	0.468870278	0.424338242	1.104944668	0.269183566	0.574791639
C1_05750C_A-T	2816.219987	-0.28619759	0.15338387	-1.865891047	0.06205661	0.238534394
C1_05760C_A-T	165.9641651	0.74901889	0.431143353	1.737285023	0.082336874	0.28475
C1_05770C_A-T	2168.069804	-1.506222873	0.476264182	-3.162578524	0.001563786	0.015060241
C1_05780W_A-T	1982.682559	-0.115119638	0.130796252	-0.880144777	0.378780885	0.68053238
C1_05790W_A-T	526.1125237	0.232437374	0.287394385	0.808774934	0.418644617	0.708416941
C1_05800C_A-T	181.1697525	0.087976856	0.218187668	0.403216445	0.686789003	0.864755529
C1_05810W_A-T	692.9372852	-0.050234216	0.124740435	-0.402709962	0.687161605	0.865013034
C1_05820C_A-T	116.5140738	-3.336989997	0.324802781	-10.27389603	9.24E-25	7.41E-22
C1_05830W_A-T	4.920544373	0.658508437	0.843196669	0.780966602	0.434822138	0.722151526
C1_05840W_A-T	279.5125497	0.38469446	0.313019759	1.2289782	0.21907998	0.510511205
C1_05850W_A-T	1177.764462	-0.443454545	0.206400136	-2.148518667	0.031672575	0.153305695
C1_05860W_A-T	239.5116667	0.196971292	0.301107594	0.654155842	0.513011407	0.779685062
C1_05870W_A-T	204.6607474	0.312434452	0.511125789	0.611267243	0.541022673	0.79503034
C1_05880W_A-T	674.1357204	1.429452338	0.169083561	8.454117759	2.81E-17	5.64E-15
C1_05890W_A-T	22.22237245	4.433252669	0.638255032	6.945895367	3.76E-12	3.35E-10
C1_05900W_A-T	1289.861522	0.30128824	0.144404905	2.086412779	0.036941248	0.169364666
C1_05910W_A-T	555.6137388	-0.215717313	0.383653321	-0.56227146	0.57393108	0.811550694
C1_05920W_A-T	49.10523332	3.449600303	0.640148719	5.388748269	7.10E-08	2.88E-06
C1_05930C_A-T	1665.732045	-0.37821138	0.275198133	-1.374323932	0.16934114	0.436206454
C1_05940W_A-T	5120.74912	-0.954484137	0.49516291	-1.927616384	0.053902859	0.218541682
C1_05950C_A-T	3617.474264	-0.077389119	0.376370591	-0.205619463	0.837088173	0.937503674
C1_05960W_A-T	12453.50964	0.146143437	0.381594109	0.382981377	0.701733572	0.872410648
C1_05970W_A-T	30.20077624	5.624637383	0.876355317	6.418215616	1.38E-10	9.25E-09
C1_05980W_A-T	525.8499253	-0.200653888	0.322737603	-0.62172454	0.534123013	0.790922437
C1_05990C_A-T	240.9497554	-1.435018665	0.388018916	-3.698321407	0.00021703	0.002993613
C1_06000W_A-T	67.46644024	3.141071345	0.494511555	6.351866428	2.13E-10	1.38E-08
C1_06010W_A-T	781.9203367	0.917353117	0.482786367	1.900122246	0.057417079	0.227750862
C1_06020W_A-T	1051.323252	-0.87520695	0.25323021	-3.456171167	0.000547907	0.006447852
C1_06030C_A-T	95.29107844	0.003332733	0.433036211	0.007696199	0.993859382	0.998842694
C1_06040W_A-T	444.0214553	-0.025682615	0.289805723	-0.088620109	0.929383826	0.977418951
C1_06050C_A-T	1343.563948	-0.506631771	0.60247287	-0.840920473	0.400392488	0.695156748
C1_06060C_A-T	1131.926751	-0.538518703	0.320833998	-1.678496379	0.093250237	0.307510035
C1_06070W_A-T	1339.614618	0.02455839	0.294244743	0.083462461	0.933483825	0.978666645
C1_06080C_A-T	1084.50474	-0.678671444	0.305816727	-2.219209691	0.026472462	0.136930945
C1_06090C_A-T	1499.636421	-0.01448344	0.232025902	-0.062421653	0.950227052	0.983496374
C1_06100C_A-T	19557.93667	-0.759783008	0.135105589	-5.623623826	1.87E-08	8.88E-07
C1_06110C_A-T	1430.831428	0.042568654	0.315047468	0.135118224	0.892518402	0.96034441
C1_06120C_A-T	43.20816375	-0.103394452	0.370336057	-0.279190886	0.780098337	0.913723655
C1_06130C_A-T	1546.507267	0.461453705	0.192595677	2.39597125	0.01657639	0.095612382
C1_06140C_A-T	14.68015659	0.932668778	0.789065399	1.181991732	0.237208981	0.535724791
C1_06150W_A-T	3.535029588	3.498375462	1.329895162	2.630564846	0.008524311	0.057431647
C1_06160W_A-T	11.69354518	2.605349924	0.650583275	4.004637109	6.21E-05	0.001037477
C1_06180W_A-T	400.0873473	0.019343077	0.285902497	0.067656203	0.946059315	0.982208715
C1_06190C_A-T	0	NA	NA	NA	NA	NA
C1_06200W_A-T	1228.488544	-0.024193535	0.137467595	-0.175994459	0.860298295	0.948513761
C1_06210W_A-T	220.6319468	-0.309741442	0.446565494	-0.693608095	0.487928016	0.763458829
C1_06220C_A-T	18.64789714	1.256829682	0.673848773	1.865150956	0.062160248	0.238560803
C1_06230C_A-T	355.5824592	0.398705876	0.640914629	0.622088899	0.533883414	0.790922437
C1_06250W_A-T	132.8130643	0.620440879	0.55355338	1.12083297	0.262358967	0.567130534
C1_06260W_A-T	1.786045486	1.050039023	1.273530245	0.824510472	0.409649568	0.701858678
C1_06270W_A-T	903.4640245	-0.112290937	0.362931518	-0.309399793	0.757017427	0.900836694
C1_06280C_A-T	158.2370711	1.476245157	0.679439918	2.172738336	0.029800017	0.147939092
C1_06290C_A-T	0	NA	NA	NA	NA	NA
C1_06300W_A-T	1221.881957	0.553819035	0.526969395	1.050951042	0.293281076	0.606808007
C1_06310W_A-T	2.705506122	0.565199912	1.353773057	0.41749975	0.676312907	0.85999314
C1_06320W_A-T	598.8736022	0.096392528	0.550163553	0.17520704	0.860916953	0.948620741
C1_06330W_A-T	0.491749577	-0.109817468	3.199508755	-0.034323228	0.972619403	0.991643435
C1_06340W_A-T	132.2567617	2.160134781	0.569410904	3.793630864	0.00014846	0.002199133
C1_06350W_A-T	1156.651559	-0.372968434	0.423222304	-0.881258929	0.378177691	0.680210799
C1_06360W_A-T	366.9399437	-0.682710312	0.273955861	-2.492044917	0.012700997	0.07795617
C1_06370C_A-T	4.11234939	2.876330656	1.040941783	2.763200308	0.005723763	0.0422282
C1_06380C_A-T	141.4964219	0.011825453	0.261409264	0.045237315	0.963918151	0.989381306
C1_06390W_A-T	176.1135577	-0.436410755	0.475941836	-0.91694136	0.359173369	0.665101975
C1_06400C_A-T	1549.950914	0.237826414	0.351184984	0.677211227	0.498271946	0.770100304
C1_06410W_A-T	388.5731164	-0.263060128	0.242411492	-1.085180104	0.277841894	0.585824428
C1_06420C_A-T	802.0679329	-0.09702775	0.119457624	-0.812235728	0.416656382	0.707441272
C1_06430C_A-T	8.129823932	3.170983237	1.413134639	2.24393568	0.02483654	0.130042096
C1_06440C_A-T	1066.642468	0.053562117	0.354020765	0.151296539	0.879741799	0.955484634
C1_06450C_A-T	21663.67788	-0.521774437	0.288632566	-1.807746242	0.070646004	0.257896112
C1_06460C_A-T	21067.0934	-0.360591935	0.199125881	-1.810874271	0.070160316	0.256561156
C1_06470W_A-T	14184.10057	-0.432822087	0.343639022	-1.259525432	0.20784061	0.49391985
C1_06480C_A-T	1751.249187	0.44873099	0.375521058	1.194955598	0.232104379	0.529039618
C1_06490C_A-T	22.64656386	0.978066581	0.472818053	2.068589757	0.0385846	0.174062386
C1_06500W_A-T	533.2089553	0.371286558	0.216273145	1.716748317	0.086025168	0.291784995
C1_06510C_A-T	965.7226404	-0.314248924	0.402305009	-0.781121081	0.434731284	0.722151526
C1_06520C_A-T	5442.412108	-0.673732984	0.740748747	-0.909529698	0.363070589	0.668408369
C1_06530C_A-T	3555.569253	-0.201024396	0.332866635	-0.603918732	0.545897674	0.797400975
C1_06540C_A-T	442.0126123	-0.108294337	0.407109202	-0.266008081	0.790232986	0.916952722
C1_06550W_A-T	29051.11529	-0.570329809	0.487146038	-1.17075736	0.241696322	0.542219865
C1_06560W_A-T	614.4271217	-0.320266087	0.288092415	-1.111678305	0.266276491	0.571938003
C1_06570W_A-T	340.8235397	0.615157062	0.440297942	1.397138173	0.162372025	0.426825478
C1_06580W_A-T	41099.2697	-0.616520504	0.231197253	-2.666642865	0.007661304	0.053009279
C1_06590C_A-T	1682.699501	-0.733513518	0.143276108	-5.119580142	3.06E-07	1.05E-05
C1_06600W_A-T	5459.004854	-0.113092478	0.203182025	-0.556606709	0.577796169	0.81416797
C1_06610C_A-T	75.06704125	2.034692409	0.396777443	5.128044564	2.93E-07	1.01E-05
C1_06620C_A-T	13.31158143	2.886024448	0.543195054	5.313053621	1.08E-07	4.11E-06
C1_06630W_A-T	1962.042895	-0.151574304	0.278746981	-0.543770208	0.586599612	0.817158172
C1_06640C_A-T	439.0582633	-1.002851849	0.300054376	-3.342233709	0.000831071	0.009080897
C1_06650W_A-T	701.8831984	-0.802540419	0.359171633	-2.234420389	0.025455425	0.13274073
C1_06660W_A-T	2047.382669	-0.159727798	0.354784811	-0.450210363	0.652558765	0.850159668
C1_06670W_A-T	1187.837934	-0.645168194	0.217275148	-2.969360273	0.002984205	0.025307556
C1_06680W_A-T	828.3787375	-0.198734248	0.144225781	-1.377938443	0.168222295	0.43542284
C1_06690W_A-T	1339.028815	0.381033286	0.23439936	1.625573064	0.104040509	0.327758264
C1_06700W_A-T	2367.682156	0.253394232	0.191380776	1.324031791	0.185492487	0.46142527
C1_06710W_A-T	418.3793365	-0.273396525	0.162299808	-1.684515393	0.092082107	0.304597543
C1_06720C_A-T	335.4866972	-1.971583842	0.322741879	-6.108856551	1.00E-09	5.80E-08
C1_06730W_A-T	1537.774478	0.123242336	0.207013493	0.5953348	0.551619699	0.802031617
C1_06740C_A-T	309.6961653	0.82041126	0.724893052	1.131768689	0.257731695	0.56227588
C1_06750W_A-T	74.57744298	0.193968856	0.499768373	0.388117508	0.697929076	0.871099978
C1_06760C_A-T	1182.43038	0.793636567	0.688546939	1.152625221	0.249064247	0.552194289
C1_06770W_A-T	1212.865587	0.469348099	0.232793157	2.016159347	0.043783316	0.189491355
C1_06780W_A-T	4124.511759	-0.981704709	0.698089935	-1.406272543	0.15964321	0.42275978
C1_06790C_A-T	953.9632305	-0.040776344	0.272615811	-0.14957439	0.881100415	0.955484634
C1_06800W_A-T	652.2605947	0.486772523	0.632442782	0.769670454	0.441495401	0.727129776
C1_06810W_A-T	5733.94696	-0.566458254	0.747204781	-0.758103091	0.448389269	0.730868812
C1_06820W_A-T	1562.123969	0.229176085	0.502821048	0.455780613	0.648547747	0.848792708
C1_06830W_A-T	8904.053088	-0.481090751	0.392038011	-1.227153331	0.219764966	0.511641559
C1_06840C_A-T	937.4871065	0.355978265	0.567031637	0.627792599	0.530139815	0.789153474
C1_06850W_A-T	3638.73453	-0.717000067	0.5681036	-1.262093862	0.206915014	0.492267396
C1_06860W_A-T	5.352171418	2.010612001	0.873347661	2.302189714	0.021324476	0.116009489
C1_06870C_A-T	418.6646424	-0.476807037	1.21717491	-0.391732554	0.695255834	0.869442565
C1_06880C_A-T	74.50381787	2.040683781	0.418466963	4.876570823	1.08E-06	3.15E-05
C1_06890C_A-T	23578.73725	-0.352061468	0.208353663	-1.689730164	0.09107959	0.302519886
C1_06900C_A-T	7780.069153	-0.519361139	0.25514391	-2.035561577	0.041794399	0.183754075
C1_06910C_A-T	1500.571763	0.12947444	0.225198381	0.574935038	0.565335232	0.807204492
C1_06920C_A-T	781.556212	0.151517224	0.258121692	0.586999191	0.55720425	0.803847967
C1_06930W_A-T	16161.97806	-0.409048686	0.157979067	-2.589258776	0.009618278	0.063338437
C1_06940C_A-T	5453.402272	-0.05290786	0.961049884	-0.055052147	0.956096919	0.985778474
C1_06950C_A-T	76.41957174	1.078345012	0.333640097	3.232060602	0.00122901	0.012367396
C1_06960W_A-T	4576.315478	0.032255605	0.173503675	0.185907332	0.852517432	0.944068855
C1_06970C_A-T	1942.593681	-0.135123255	0.395745498	-0.341439779	0.732772533	0.887798078
C1_06980C_A-T	881.3442095	0.176988615	0.320619906	0.552020045	0.58093462	0.814900418
C1_06990C_A-T	4.002385124	0.561292813	0.783368216	0.71651211	0.473675192	0.7532888
C1_07000W_A-T	739.0271758	-0.840228053	0.524489618	-1.601991771	0.109157429	0.33628038
C1_07010W_A-T	245.6009654	0.601927415	0.47160168	1.276347055	0.201832863	0.486148928
C1_07020C_A-T	1190.078721	-0.162025971	0.254676381	-0.636203368	0.524643879	0.78604668
C1_07030C_A-T	4425.916647	1.323178656	0.615704564	2.14904799	0.031630596	0.153305695
C1_07040C_A-T	63.47749667	0.28571709	1.08524626	0.263273969	0.792339422	0.917723727
C1_07050C_A-T	599.499239	0.604030652	0.135217734	4.467096404	7.93E-06	0.000172978
C1_07060C_A-T	562.5413474	0.23754943	0.362428164	0.65543866	0.512185368	0.7792118
C1_07070C_A-T	8078.214655	-0.578769948	0.261528349	-2.213029483	0.026895613	0.138227934
C1_07080W_A-T	212.0015119	1.640314157	0.324361404	5.057057149	4.26E-07	1.41E-05
C1_07090C_A-T	1959.660579	-0.168397999	0.262826899	-0.64071828	0.521705736	0.784381621
C1_07100C_A-T	507.2765037	-0.495509936	0.454937604	-1.089182192	0.27607355	0.583823195
C1_07110W_A-T	2540.264129	-0.276951186	0.173905644	-1.592537081	0.111264078	0.340318454
C1_07120W_A-T	4424.50571	0.24338824	0.455505791	0.534325238	0.593116534	0.82163111
C1_07130C_A-T	589.5702975	0.31185184	0.435582285	0.715942432	0.474026896	0.7532888
C1_07140C_A-T	2222.594018	0.085543321	0.306193639	0.279376544	0.77995587	0.913723644
C1_07150W_A-T	121.6903883	1.330066212	0.283205156	4.696475983	2.65E-06	6.87E-05
C1_07160C_A-T	756.406035	0.367302156	1.459397311	0.251680713	0.801287866	0.92064871
C1_07170C_A-T	203.846099	0.710532091	0.557996273	1.273363506	0.202889081	0.487207251
C1_07180W_A-T	2402.903081	-0.031890432	0.530668501	-0.060094828	0.952080109	0.984148561
C1_07190W_A-T	1375.175836	-0.051745815	0.135076526	-0.383085176	0.701656611	0.872410648
C1_07200W_A-T	1410.359882	0.199672112	0.308381534	0.647484007	0.517318742	0.780961096
C1_07210C_A-T	1127.188698	-0.101475144	0.148150096	-0.684948216	0.493376599	0.766301137
C1_07220W_A-T	180.4086893	-0.085645626	0.305783198	-0.280086107	0.779411443	0.913723644
C1_07230W_A-T	9057.776615	-0.565289728	0.771197286	-0.733002746	0.463556755	0.745549906
C1_07240W_A-T	865.469802	0.056799578	0.225768747	0.251582999	0.801363401	0.92064871
C1_07250C_A-T	1655.173676	-0.154924891	0.438861441	-0.353015501	0.72407682	0.884952119
C1_07260C_A-T	961.5373359	0.221915862	0.24655106	0.900080747	0.368077281	0.672313486
C1_07270W_A-T	2879.476865	-0.477579032	0.185257186	-2.57792447	0.009939572	0.064945156
C1_07280C_A-T	177.5779782	0.016704933	0.141514174	0.118044238	0.906032606	0.967435731
C1_07290W_A-T	69.42171073	0.427345309	0.224594011	1.902745792	0.057073724	0.226873452
C1_07310C_A-T	16.14212609	1.235294801	0.542583109	2.276692329	0.022804605	0.121992274
C1_07320W_A-T	131.2097861	0.281696144	0.507343916	0.555237059	0.578732524	0.8142253
C1_07330W_A-T	429.3332697	-0.203066177	0.914018963	-0.222168451	0.824182753	0.932165081
C1_07340W_A-T	6542.946699	-0.621912649	0.174800983	-3.557832666	0.000373927	0.004750773
C1_07350C_A-T	798.7771511	0.036388396	0.788954123	0.046122322	0.963212755	0.989268437
C1_07360W_A-T	2997.240413	0.251119979	0.291876325	0.860364332	0.389588241	0.688640736
C1_07370C_A-T	432.0326275	0.190009726	0.231094304	0.82221726	0.410953257	0.702894451
C1_07380C_A-T	6004.984205	-0.326890068	0.225288751	-1.450982642	0.146784694	0.401140616
C1_07390W_A-T	2255.662836	0.012494037	0.242589432	0.051502807	0.958924865	0.98772187
C1_07400C_A-T	614.9262197	0.303802072	0.334792924	0.907432775	0.364177984	0.668760339
C1_07410C_A-T	4050.902501	0.081048716	0.30523841	0.265525939	0.79060433	0.9171525
C1_07420C_A-T	754.8535883	0.204091249	0.402795403	0.506687135	0.612374359	0.833567304
C1_07430W_A-T	90.42540122	1.040111373	0.587873986	1.769276066	0.076847816	0.273378752
C1_07440W_A-T	2007.259087	-0.430251271	0.187050226	-2.300191134	0.021437394	0.116327787
C1_07450W_A-T	41.46759325	0.837715748	0.545383161	1.536013224	0.124535137	0.362089016
C1_07460C_A-T	855.7051114	-0.22442806	0.135756478	-1.653166493	0.098296984	0.317780672
C1_07470C_A-T	361.4215739	-0.185675605	0.337594857	-0.549995359	0.582322557	0.815862141
C1_07480C_A-T	23.75557878	0.261029833	0.372809205	0.700170034	0.483821123	0.760266262
C1_07490C_A-T	976.2543693	0.141804927	0.499298301	0.284008432	0.776403919	0.912562715
C1_07500C_A-T	1447.232099	-0.373489442	0.390081904	-0.957464157	0.338333029	0.648749791
C1_07510W_A-T	527.7273706	0.056705752	0.258455375	0.219402486	0.826336534	0.932620376
C1_07520C_A-T	5156.479183	0.07424935	0.338863834	0.219112643	0.826562302	0.932620376
C1_07530W_A-T	20.48512037	0.235805835	0.501965354	0.469765159	0.638522809	0.844604103
C1_07540C_A-T	2586.542133	-0.796934189	0.407342733	-1.956421765	0.05041549	0.209098069
C1_07550W_A-T	711.4323923	-0.472753084	0.184219436	-2.566249767	0.010280477	0.066672377
C1_07560W_A-T	192.2445213	0.141171637	0.165771467	0.851603958	0.394433942	0.690851803
C1_07570C_A-T	167.7495335	0.099104588	0.294291305	0.336756765	0.736300268	0.889049307
C1_07580C_A-T	2.493212149	4.012479798	1.466598792	2.735908293	0.006220836	0.045444695
C1_07590C_A-T	1049.301221	-0.520733277	0.296124	-1.758497377	0.078662918	0.277453989
C1_07600W_A-T	1986.608092	-0.652081947	0.45799165	-1.423785666	0.154508526	0.415615608
C1_07610C_A-T	53.37790834	0.314083406	0.511584469	0.613942418	0.539253379	0.79329614
C1_07620C_A-T	27.54781274	0.599031449	0.362346257	1.653201701	0.09828982	0.317780672
C1_07630W_A-T	1182.275466	-0.284968971	0.323038771	-0.882150988	0.377695162	0.680165067
C1_07640C_A-T	135.1349529	0.730604712	0.504288961	1.448781886	0.147398504	0.401961737
C1_07650W_A-T	662.9079422	0.774213633	0.633265299	1.22257391	0.221490672	0.513794276
C1_07660W_A-T	345.1238947	0.139492422	0.659982525	0.211357751	0.832608122	0.935390994
C1_07670W_A-T	12.47138415	2.690172399	0.745560029	3.608257274	0.000308261	0.004002397
C1_07680W_A-T	391.8681729	-0.060868913	0.407172053	-0.149491874	0.881165521	0.955484634
C1_07690C_A-T	1909.799533	-0.051725645	0.230211298	-0.22468769	0.822222242	0.931323129
C1_07700C_A-T	3161.154787	0.356720995	0.541985451	0.658174485	0.510426018	0.778011521
C1_07710C_A-T	5260.317039	-0.431116749	0.32877924	-1.311265117	0.189768209	0.468143575
C1_07770W_A-T	88.11140947	-0.30731849	0.391994046	-0.783987649	0.433047358	0.720509923
C1_07780W_A-T	1719.022622	-0.297496561	0.185904195	-1.600268148	0.10953911	0.336510811
C1_07790C_A-T	227.4068442	0.520765893	0.792752522	0.656908529	0.511239734	0.778729733
C1_07800W_A-T	373.0158769	-0.183769922	0.45152641	-0.40699706	0.684010148	0.862945563
C1_07810C_A-T	467.7027544	-0.015479233	0.392799477	-0.039407468	0.968565526	0.989982728
C1_07820W_A-T	363.4701658	-0.637846748	0.167522406	-3.807530972	0.000140361	0.002098547
C1_07830C_A-T	191.8666778	-0.013482252	0.302373558	-0.044588064	0.964435657	0.989425832
C1_07840W_A-T	1864.083486	-0.487186588	0.644198066	-0.756268318	0.449488339	0.73173051
C1_07850C_A-T	174.3547904	0.209142763	0.351555445	0.594906909	0.551905699	0.802078044
C1_07860W_A-T	125.1705561	0.865627734	0.56709477	1.526425176	0.126904012	0.36549723
C1_07870C_A-T	8937.976543	-0.214505834	0.5425634	-0.395356254	0.692579989	0.868127428
C1_07880C_A-T	3752.931144	-0.456421937	0.317300036	-1.438455357	0.150304895	0.408152244
C1_07890C_A-T	12338.69256	-0.80404661	0.748701391	-1.073921618	0.282857813	0.592583797
C1_07900W_A-T	1493.477337	-0.495039041	0.352650478	-1.403766821	0.160388297	0.424043914
C1_07910C_A-T	1498.994661	-0.400791827	0.448123078	-0.894378903	0.371119196	0.675129153
C1_07920W_A-T	478.3278602	-0.570487813	0.441323508	-1.292674881	0.196123529	0.476310608
C1_07930C_A-T	276.8071392	-0.390872827	0.503496807	-0.776316397	0.437562194	0.724080211
C1_07940W_A-T	319.5560126	0.565639084	0.368939427	1.533148921	0.125239166	0.363040226
C1_07950C_A-T	279.8551164	0.55431561	0.793938038	0.698184976	0.485061521	0.761425501
C1_07960W_A-T	177.2062253	0.967251686	0.864527512	1.118821174	0.263216437	0.568058622
C1_07970C_A-T	3362.425626	-0.121545581	0.178454865	-0.681099844	0.495808316	0.768445975
C1_07980C_A-T	109.5556841	-0.22847696	0.642876517	-0.355397893	0.722291527	0.883536796
C1_07990C_A-T	326.6975372	0.664008379	0.463695931	1.431990954	0.15214641	0.411411077
C1_08000W_A-T	2836.949434	-0.098196585	0.313762067	-0.312965126	0.754307158	0.899112825
C1_08010W_A-T	3201.720381	-0.222833349	0.143724339	-1.550421807	0.121040308	0.356031748
C1_08020W_A-T	1751.243644	-0.486023594	0.180997934	-2.685243875	0.00724769	0.050694312
C1_08030W_A-T	5335.07943	-0.082169013	0.263548528	-0.311779441	0.755208149	0.899318081
C1_08040W_A-T	158.2727784	-0.49100444	0.510529362	-0.961755536	0.336172418	0.647463292
C1_08050W_A-T	2170.875849	-0.693534713	0.298788307	-2.32115748	0.020278346	0.112318922
C1_08060W_A-T	4782.338652	-0.216663837	0.472867694	-0.458191244	0.64681505	0.847995235
C1_08070W_A-T	15147.97437	-0.887305148	0.922415353	-0.961936665	0.33608142	0.647463292
C1_08080C_A-T	1710.499933	-0.662788572	0.418871951	-1.582317868	0.113577024	0.344012088
C1_08090C_A-T	13248.83392	-0.163542322	0.217979471	-0.750264789	0.453095245	0.735921221
C1_08100W_A-T	3136.82841	0.440000179	0.295452841	1.489239964	0.136424191	0.382709527
C1_08110W_A-T	8086.473346	-0.319441464	0.245999819	-1.298543492	0.194100641	0.474318542
C1_08120W_A-T	1364.241357	-0.1222446	0.127381307	-0.959674557	0.337219032	0.648207118
C1_08130C_A-T	502.5936691	-0.584032458	0.231386418	-2.52405678	0.011600919	0.07273538
C1_08140W_A-T	319.1876967	-1.124143508	0.244296187	-4.601559776	4.19E-06	0.000101114
C1_08150C_A-T	52.5958462	0.264982278	0.337575356	0.784957413	0.432478538	0.720498012
C1_08160W_A-T	1040.455064	-0.540349274	0.157369904	-3.433625229	0.000595567	0.006858109
C1_08170C_A-T	826.9988457	1.309816765	0.487488175	2.686868795	0.007212528	0.050613953
C1_08180C_A-T	8696.366512	-0.287490981	0.2752289	-1.044552302	0.296229934	0.608785261
C1_08190C_A-T	195.9323349	-0.43705562	0.379775675	-1.150825735	0.249803935	0.5526522
C1_08200W_A-T	210.0385314	0.364312758	0.20275275	1.79683263	0.072362195	0.261482319
C1_08210C_A-T	10588.45272	-0.641362627	0.400849864	-1.600007096	0.109597009	0.336510811
C1_08220W_A-T	3652.982341	-0.048950005	0.197207402	-0.24821586	0.803967396	0.922147153
C1_08230C_A-T	1641.75341	0.45172868	0.520239175	0.86830962	0.385224857	0.68565124
C1_08240C_A-T	1263.574271	-0.224018622	0.613768083	-0.364989037	0.71511959	0.878861285
C1_08260C_A-T	1332.007996	-0.046203246	0.322685285	-0.143183616	0.886145169	0.958471351
C1_08270C_A-T	2803.161475	-0.453726969	0.182221165	-2.489979518	0.012775046	0.078186205
C1_08290C_A-T	2635.962844	0.380510215	0.647748861	0.587434788	0.556911736	0.803847967
C1_08300W_A-T	2279.084851	-0.232028221	0.168362977	-1.378142781	0.168159209	0.43542284
C1_08310W_A-T	904.070213	0.788119567	0.315937129	2.49454557	0.012611853	0.077483167
C1_08320W_A-T	50848.72385	-0.026114908	0.306162288	-0.085297598	0.932024801	0.978666645
C1_08330C_A-T	2485.423426	0.110372168	0.649607902	0.169905828	0.865084198	0.949692973
C1_08340C_A-T	410.4666595	0.076079299	0.537234946	0.141612715	0.887385923	0.958537181
C1_08350C_A-T	5987.358978	-0.761044279	1.128060095	-0.674648702	0.499898983	0.770679583
C1_08360C_A-T	113408.6655	0.021078148	0.281168977	0.074966122	0.940241667	0.979965884
C1_08370W_A-T	4016.299239	-0.774454935	0.512257719	-1.511846295	0.130572969	0.372382124
C1_08380W_A-T	57640.4199	-0.209414963	0.241739964	-0.86628193	0.386335573	0.686604701
C1_08390C_A-T	1489.165431	0.205092467	0.146409829	1.400810779	0.161270664	0.42488654
C1_08400C_A-T	16415.47246	-0.781090656	0.466570242	-1.674111605	0.094108667	0.30891146
C1_08410C_A-T	4624.331437	-0.587939258	0.548558789	-1.071788967	0.28381483	0.593733959
C1_08420W_A-T	5733.60255	-0.28992405	0.388827507	-0.745636677	0.455886921	0.739332164
C1_08430W_A-T	4271.562022	-0.504326301	0.95872821	-0.526036781	0.598862652	0.824700333
C1_08440C_A-T	212.8328362	0.154978589	0.504717751	0.307059912	0.75879777	0.902118424
C1_08450C_A-T	2712.344986	0.110077468	0.280700744	0.392152389	0.69494562	0.869442565
C1_08460C_A-T	8937.881241	-0.187256097	0.601276266	-0.311431048	0.755472954	0.899318081
C1_08470W_A-T	712.449625	-0.365539994	0.37711868	-0.969296969	0.332397041	0.643770736
C1_08480C_A-T	512.4950392	-0.724228729	0.409645882	-1.767938507	0.077071184	0.273869571
C1_08490W_A-T	1586.199294	-0.963895694	0.517611759	-1.862198216	0.062575156	0.239330381
C1_08500C_A-T	537650.5973	0.177801297	0.514771911	0.345398211	0.729795022	0.88742365
C1_08510W_A-T	447.2153257	-0.517913338	0.338387083	-1.530535187	0.125884311	0.363376224
C1_08520C_A-T	776.0435512	-0.072467976	0.274733526	-0.263775508	0.791952908	0.917618109
C1_08530W_A-T	144.0691097	0.056819959	0.470139321	0.120857705	0.903803743	0.966649526
C1_08540C_A-T	4444.93268	-0.306243613	0.39939996	-0.766759249	0.44322467	0.728039697
C1_08550C_A-T	3757.611111	-0.336059761	0.205243732	-1.63736918	0.101553354	0.324306632
C1_08560W_A-T	5123.050569	-0.3111069	0.154368318	-2.015354605	0.043867507	0.18959986
C1_08570C_A-T	572.6425656	0.279433876	0.283451006	0.98582778	0.324217631	0.636721337
C1_08580C_A-T	1643.834207	0.317219371	0.323098608	0.981803583	0.326196623	0.638327705
C1_08590C_A-T	41266.50865	-0.668243033	0.801965146	-0.833256952	0.404699829	0.698747593
C1_08600C_A-T	3675.784418	-0.153389081	0.125746219	-1.21983056	0.222529114	0.515085433
C1_08610C_A-T	7382.078333	-0.710082984	0.698915896	-1.015977727	0.309639993	0.621076737
C1_08620W_A-T	775.8284151	0.529319743	0.374342861	1.413997161	0.157362736	0.419503154
C1_08630W_A-T	747.9168351	0.006978332	0.297445499	0.023460875	0.981282647	0.994304407
C1_08640W_A-T	776.5662273	0.043365423	0.102547478	0.422881422	0.672381778	0.858885992
C1_08650C_A-T	735.1802248	-0.144240506	0.334010812	-0.431843823	0.665854927	0.855266765
C1_08660C_A-T	302.3544506	-0.026554368	0.195913712	-0.13554114	0.89218404	0.96034441
C1_08670W_A-T	1810.10842	-0.14025099	0.217247416	-0.645581857	0.51855019	0.781379685
C1_08680C_A-T	846.8551324	-0.146502818	0.229164387	-0.639291383	0.522633393	0.784413434
C1_08690W_A-T	730.5025686	-0.479328487	0.183069698	-2.618284141	0.008837318	0.05892158
C1_08700W_A-T	4610.947111	-0.195444163	0.309402317	-0.631682932	0.527594083	0.787193961
C1_08710W_A-T	270.2193205	-0.042121265	0.297437926	-0.141613633	0.887385198	0.958537181
C1_08730W_A-T	787.4890533	-0.759196411	0.228760685	-3.318736396	0.000904257	0.009634398
C1_08740C_A-T	17374.02096	-0.152612683	0.250993589	-0.608034187	0.5431648	0.796080411
C1_08750W_A-T	446.0038151	-0.054608111	0.36571344	-0.149319399	0.881301609	0.955484634
C1_08760W_A-T	967.6447679	-0.362572539	0.626895225	-0.578362259	0.563019569	0.806012464
C1_08770W_A-T	778.7502191	1.276657051	0.535121704	2.385732144	0.017045161	0.097701216
C1_08780W_A-T	4174.751253	-0.329510304	0.576530909	-0.571539702	0.567633856	0.808805919
C1_08790W_A-T	12592.99968	-0.613065011	1.153050195	-0.531689785	0.594940868	0.822580454
C1_08800W_A-T	2105.861624	-0.376324045	0.633351533	-0.594178787	0.552392539	0.802169567
C1_08810C_A-T	3538.688612	0.493907254	0.536651221	0.920350564	0.357389594	0.664778458
C1_08820C_A-T	161.3706502	-0.834640826	0.397446481	-2.100008092	0.035728129	0.165697919
C1_08830C_A-T	93.41392052	-1.582451887	0.513590571	-3.081154476	0.002061996	0.0189751
C1_08840W_A-T	116.1738737	-1.513109177	0.517073249	-2.926295604	0.003430248	0.028243405
C1_08850C_A-T	133.5656292	-0.978536717	0.385741625	-2.536767241	0.011188131	0.070700172
C1_08860C_A-T	921.0636303	-0.267788112	0.154331501	-1.735148758	0.08271446	0.285629237
C1_08870C_A-T	870.5464994	-0.109828693	0.571377233	-0.192217482	0.847571852	0.941636954
C1_08880W_A-T	4895.302205	-0.357123826	0.696061664	-0.51306349	0.60790691	0.831899919
C1_08890C_A-T	39.76810158	-0.228369798	0.468517428	-0.487430743	0.625953111	0.839325367
C1_08900W_A-T	970.914164	1.49608005	0.407827122	3.668417253	0.000244057	0.00330947
C1_08910C_A-T	342.2898598	-0.34331143	0.422690456	-0.812205303	0.416673837	0.707441272
C1_08920W_A-T	998.3063367	-0.040548236	0.291990801	-0.138868197	0.889554303	0.959408323
C1_08930C_A-T	738.7753053	-0.625174524	0.385614911	-1.621240535	0.104966063	0.329379807
C1_08940C_A-T	3078.618037	-0.868238856	0.425680409	-2.039649552	0.041385243	0.183029461
C1_08950W_A-T	5245.05155	-0.543361533	0.503490448	-1.079189357	0.280503323	0.590271757
C1_08960W_A-T	845.9260809	0.706987851	0.992364279	0.712427751	0.476199936	0.754617001
C1_08970W_A-T	1102.182752	1.491758714	0.244358717	6.104790252	1.03E-09	5.89E-08
C1_08980C_A-T	6766.214077	-0.418962698	0.267617415	-1.565528529	0.117459033	0.350736611
C1_08990C_A-T	2418.694529	-0.363974458	0.256408552	-1.419509826	0.155750434	0.417140373
C1_09000W_A-T	454.8294347	0.016783537	0.30340231	0.055317762	0.955885312	0.985778474
C1_09010W_A-T	857.0903166	0.364320089	0.19731385	1.846398965	0.064834297	0.244041775
C1_09020W_A-T	1930.952873	-0.104975201	0.308498238	-0.34027812	0.733647093	0.888133802
C1_09030C_A-T	4002.787214	-0.46625813	0.432742945	-1.077448253	0.281280057	0.590768738
C1_09040C_A-T	455.5932452	0.400568004	0.769107317	0.520821991	0.602490782	0.828198859
C1_09050W_A-T	422.0344176	-0.314444874	0.241792916	-1.300471823	0.193439307	0.473223341
C1_09060C_A-T	371.0175965	-0.158290121	0.440249955	-0.359546024	0.719186654	0.881832002
C1_09070W_A-T	1436.850093	-0.323435562	0.21784666	-1.484693691	0.137624984	0.384965829
C1_09080C_A-T	6758.48803	0.899031142	0.616163778	1.459078209	0.144543583	0.397216171
C1_09090C_A-T	1060.527048	-0.122957297	0.182680483	-0.673072982	0.500900862	0.77137667
C1_09100W_A-T	190.943767	-0.192905225	0.272638534	-0.707549377	0.479225139	0.757454422
C1_09110W_A-T	141.6725195	-0.236784259	0.329684019	-0.718215762	0.47262426	0.752422507
C1_09120W_A-T	587.8944262	0.493902412	0.595911256	0.828818734	0.407206986	0.700973056
C1_09130W_A-T	1125.499157	0.230051617	0.312719036	0.735649547	0.461944002	0.74456706
C1_09140C_A-T	1213.839233	0.163034378	0.295616727	0.55150593	0.581286903	0.815123348
C1_09150W_A-T	352.6044584	-0.048309112	1.255239173	-0.038485982	0.969300208	0.989982728
C1_09160W_A-T	761.5886161	1.602486961	0.45132532	3.550624992	0.000384318	0.004852388
C1_09170W_A-T	1476.585204	0.269302407	0.495366669	0.543642566	0.586687462	0.817158172
C1_09180W_A-T	284.788214	1.129092989	0.246423822	4.581914935	4.61E-06	0.000109047
C1_09190C_A-T	30108.00461	-0.290011064	0.790819786	-0.366722064	0.713826347	0.878259017
C1_09200W_A-T	1187.339715	0.189630506	0.336306254	0.56386256	0.572847672	0.810902738
C1_09210C_A-T	1328.757525	0.745770534	0.380248347	1.961272256	0.049847272	0.207475926
C1_09220W_A-T	698.4713091	0.502149245	0.269480181	1.863399536	0.062406075	0.238839228
C1_09230C_A-T	477.2601423	-0.40871373	0.299868136	-1.362978192	0.172889384	0.441270396
C1_09240C_A-T	139.5744379	-0.077879788	0.681194663	-0.114328242	0.908977596	0.968507842
C1_09250W_A-T	18441.16468	-1.15742262	1.228132068	-0.942425208	0.345974986	0.654918028
C1_09260C_A-T	625.4530911	-0.507012346	0.159057039	-3.187613378	0.001434522	0.014112001
C1_09270W_A-T	414.3294623	1.646459947	0.376443802	4.373720424	1.22E-05	0.000253544
C1_09280W_A-T	513.6536924	-0.434578315	0.432989653	-1.003669052	0.315538159	0.626970802
C1_09290C_A-T	1398.310695	0.353412973	0.314261769	1.124581504	0.260766415	0.566200334
C1_09300C_A-T	8.744162202	1.16825036	0.87278356	1.338533875	0.180722465	0.454748487
C1_09310C_A-T	439.4428147	1.172667498	0.477145949	2.457670446	0.013984143	0.083127243
C1_09320C_A-T	1094.190911	0.103218973	0.259219759	0.39819099	0.690489407	0.867086283
C1_09330W_A-T	214.8974458	0.783185273	0.746014767	1.049825429	0.293798382	0.60709498
C1_09340C_A-T	501.168624	0.781280063	0.246995153	3.163139246	0.001560777	0.015053866
C1_09350W_A-T	1863.456421	-0.293654462	0.365302986	-0.803865484	0.421474666	0.709951395
C1_09360C_A-T	3323.036474	-0.308544624	0.121499231	-2.539477994	0.011101803	0.070362613
C1_09370W_A-T	686.8990024	-0.035224646	0.329735193	-0.106827075	0.914926168	0.971021463
C1_09380W_A-T	1570.704889	-0.405258432	0.472626875	-0.857459559	0.391190956	0.689877264
C1_09390W_A-T	135.8629282	-0.097032071	0.422064246	-0.229898818	0.818170395	0.929016248
C1_09400C_A-T	308.4634724	-1.123719607	0.950541449	-1.182188961	0.237130732	0.535724791
C1_09410W_A-T	0.920097465	3.412453113	2.21786623	1.538619898	0.123897118	0.361335062
C1_09420W_A-T	5.92457179	2.169076495	0.750410832	2.890518637	0.003846067	0.03110804
C1_09430W_A-T	2125.17384	0.911762422	0.487909363	1.868712696	0.061662797	0.237969421
C1_09440W_A-T	426.1068559	-0.554750745	0.340336806	-1.630005148	0.103100409	0.326238788
C1_09450C_A-T	7345.114173	0.190508925	0.187881663	1.013983601	0.310590577	0.622151144
C1_09460W_A-T	2831.911555	-0.386020125	0.209373449	-1.843691869	0.065228059	0.245379923
C1_09470C_A-T	984.112782	-0.234978579	0.1986461	-1.182900541	0.236848567	0.535476458
C1_09480W_A-T	196.6751352	-0.681706985	0.191672808	-3.556618146	0.00037566	0.004761819
C1_09490C_A-T	8257.047476	-0.518091063	0.347116785	-1.492555492	0.135553581	0.381500952
C1_09500W_A-T	11.83109551	0.733412359	0.447517436	1.638846445	0.101245244	0.323911855
C1_09510W_A-T	1604.892663	0.773762935	0.641180636	1.206778389	0.227517501	0.522148998
C1_09520C_A-T	982.5733672	-0.131979885	0.351024224	-0.37598512	0.706927958	0.876157086
C1_09530W_A-T	530.5504978	-1.066628637	0.355474103	-3.000580426	0.002694656	0.023356111
C1_09540W_A-T	663.7271255	0.180215186	0.382766558	0.470822704	0.63776735	0.843952916
C1_09550W_A-T	9.531694565	0.44313587	0.870330102	0.509158387	0.610641209	0.832975907
C1_09560C_A-T	94.12399352	0.853982782	0.572722044	1.491094663	0.135936643	0.382411242
C1_09570W_A-T	1019.728851	0.140230041	0.300284921	0.466989954	0.640507066	0.845217924
C1_09580C_A-T	98.5863058	2.461399088	0.824743962	2.984440263	0.002840977	0.024328471
C1_09590C_A-T	2.11269962	1.580511422	1.479378129	1.068362031	0.285357237	0.595620897
C1_09600C_A-T	459.0374491	0.049954996	0.311419951	0.16041039	0.872557805	0.95325937
C1_09610W_A-T	1543.991532	-0.795515115	0.261243634	-3.04510813	0.002325967	0.020663089
C1_09620C_A-T	348.6157602	-0.308975689	0.316495534	-0.976240281	0.328945406	0.639989214
C1_09630W_A-T	12941.48441	-0.792096582	0.513615573	-1.542197363	0.123025641	0.360893298
C1_09640W_A-T	18662.36121	-0.784456395	0.426081051	-1.841096647	0.065607397	0.246229282
C1_09650W_A-T	2136.194734	-0.490649903	0.765187801	-0.64121501	0.521382999	0.784381621
C1_09660W_A-T	4510.813734	-0.6072848	0.488434156	-1.24332992	0.213746283	0.503107765
C1_09670C_A-T	500.6663869	-0.447155764	0.281369122	-1.589214055	0.112012074	0.341954043
C1_09680W_A-T	16792.48728	-0.268078194	0.174863585	-1.533070439	0.1252585	0.363040226
C1_09690W_A-T	7772.860213	0.964462958	0.561099582	1.718880194	0.085636189	0.291235693
C1_09700W_A-T	4.710405052	2.843048534	0.871985768	3.260429973	0.001112434	0.011343647
C1_09710C_A-T	1467.34694	0.368841231	0.42816104	0.861454444	0.388987801	0.688640736
C1_09720W_A-T	18852.45183	-0.248624534	0.561266878	-0.442970258	0.657787247	0.852313468
C1_09730W_A-T	430.8222074	0.008881866	0.199158624	0.044596942	0.96442858	0.989425832
C1_09740C_A-T	117.9096359	-0.06398234	0.45430331	-0.140836174	0.887999365	0.958537181
C1_09750W_A-T	1020.241623	0.365778062	0.231460647	1.580303462	0.114037387	0.344854221
C1_09760C_A-T	832.0813492	0.003134005	0.358093932	0.008751908	0.993017077	0.998374742
C1_09770W_A-T	112.2401922	-1.394639193	0.694035669	-2.009463283	0.044488025	0.191776621
C1_09780C_A-T	572.9570079	-0.685402097	0.315557812	-2.172033367	0.029853146	0.148088229
C1_09790C_A-T	632.5613859	-0.049874772	0.338567545	-0.147311144	0.882886437	0.956230807
C1_09800C_A-T	851.0194638	-0.391179232	0.180754801	-2.164142968	0.030453379	0.149676606
C1_09810W_A-T	416.2420896	-1.439988695	0.231202665	-6.228253025	4.72E-10	2.83E-08
C1_09820C_A-T	0	NA	NA	NA	NA	NA
C1_09830W_A-T	4112.920224	-0.380369096	0.160902744	-2.363968977	0.018080327	0.102444536
C1_09840C_A-T	811.6803128	0.394707419	0.33905714	1.16413245	0.24437034	0.545559123
C1_09850C_A-T	3198.472498	-0.342991171	0.549270831	-0.624448181	0.532333291	0.79052274
C1_09860C_A-T	1707.243214	0.190523283	0.137856241	1.382043211	0.166958434	0.434378677
C1_09870W_A-T	1130.792847	0.265275873	0.742433054	0.357306119	0.720862649	0.882362501
C1_09880C_A-T	183.5539868	0.18130355	0.420029617	0.431644682	0.665999678	0.855266765
C1_09890C_A-T	2.107916741	2.177526784	1.336940061	1.628739273	0.103368225	0.326763822
C1_09900W_A-T	32.2603502	1.538810561	0.730820759	2.105592299	0.035239782	0.164145216
C1_09910C_A-T	666.3138528	0.850125096	0.528384826	1.608912774	0.107635416	0.333250883
C1_09920W_A-T	1018.024251	0.051902455	0.211835052	0.245013537	0.80644595	0.92334258
C1_09930W_A-T	30.89564994	0.057418173	0.383572095	0.1496933	0.881006595	0.955484634
C1_09940W_A-T	136.1786902	-0.06620373	0.389363953	-0.170030456	0.864986185	0.949692973
C1_09950C_A-T	536.9793353	-0.230042208	0.248293182	-0.926494261	0.354189178	0.661937467
C1_09960W_A-T	605.8034728	-0.102772644	0.300931082	-0.341515551	0.7327155	0.887798078
C1_09970C_A-T	695.4424052	0.069540357	0.423523224	0.164194909	0.869577709	0.951526964
C1_09980C_A-T	834.5580302	-0.025292643	0.219950821	-0.114992267	0.908451252	0.968507842
C1_09990W_A-T	2631.212964	-0.090274175	0.191222262	-0.472090302	0.636862334	0.843326908
C1_10000C_A-T	1166.325271	0.503230935	0.186403906	2.699680204	0.006940616	0.049081707
C1_10010C_A-T	3365.226365	-0.092366382	0.358870708	-0.257380668	0.796884925	0.919383522
C1_10020W_A-T	893.79327	0.001011345	0.316808768	0.003192288	0.997452927	0.999578455
C1_10030W_A-T	1921.245185	0.562219082	0.580195191	0.969017135	0.33253664	0.643794147
C1_10040W_A-T	7890.135048	-0.010375628	0.587335231	-0.017665598	0.985905626	0.995918271
C1_10050W_A-T	8.259869607	2.986844268	0.791163549	3.775255156	0.000159844	0.002335397
C1_10060C_A-T	86.93662104	2.527734875	0.761152188	3.320932285	0.000897173	0.009613936
C1_10070C_A-T	1938.172482	-0.553091031	0.209918865	-2.634784787	0.008419064	0.056901875
C1_10080W_A-T	192.3297427	-0.887707353	0.206498128	-4.298863926	1.72E-05	0.000339855
C1_10090C_A-T	2348.164274	-0.609036966	0.28798068	-2.114853559	0.03444243	0.161465599
C1_10100C_A-T	4880.339078	0.149927021	0.295259416	0.507780657	0.611607176	0.833161975
C1_10110W_A-T	303.8898297	0.826964122	0.379855925	2.177046787	0.029477077	0.147331695
C1_10120C_A-T	1106.18797	-0.406376793	0.206424688	-1.968644337	0.048993947	0.205256159
C1_10130W_A-T	4239.375171	0.720931053	0.29745482	2.423665728	0.015364741	0.089509035
C1_10140C_A-T	655.6303513	1.567180363	0.279741321	5.602248388	2.12E-08	9.98E-07
C1_10150W_A-T	96.28116666	2.834456841	0.535284203	5.29523723	1.19E-07	4.46E-06
C1_10160W_A-T	11121.70727	-0.953668919	0.468789814	-2.034320907	0.041919251	0.183900582
C1_10170W_A-T	3.721092084	4.499910678	1.366019372	3.294177792	0.0009871	0.010294735
C1_10180C_A-T	1440.986344	-0.929559994	0.811254655	-1.145830091	0.251865462	0.555333473
C1_10190W_A-T	848.7317792	-0.281885502	0.208222457	-1.353770897	0.175809481	0.446767834
C1_10200C_A-T	1841.150924	0.116727556	0.547309765	0.21327512	0.831112378	0.934728177
C1_10210C_A-T	2143.311707	0.202677886	0.52967382	0.382646599	0.701981814	0.872410648
C1_10220C_A-T	1112.742893	-0.178363879	0.188825613	-0.944595793	0.344865276	0.654427774
C1_10230C_A-T	1888.111872	-0.674335202	0.27501874	-2.451960916	0.014208009	0.08414605
C1_10240C_A-T	58.64430772	0.008345392	0.298070219	0.027998073	0.977663688	0.992913443
C1_10250C_A-T	124.4153713	0.900526243	0.70831385	1.271366137	0.203598424	0.488011951
C1_10260C_A-T	623.5460252	0.638889805	0.715838719	0.892505237	0.372122187	0.676041523
C1_10270C_A-T	1946.975829	0.297631364	0.505456515	0.588836736	0.5559708	0.80335048
C1_10280C_A-T	1784.50579	-0.503042215	0.659167441	-0.76314785	0.445375226	0.728566612
C1_10290W_A-T	169.3686077	0.051704468	0.535941191	0.096474144	0.923144008	0.97392461
C1_10300W_A-T	825.3505615	0.690974975	0.436431569	1.58323784	0.113367265	0.343962931
C1_10310W_A-T	114.2236413	0.45930017	0.237876068	1.930838079	0.05350308	0.217608594
C1_10320W_A-T	431.0157688	-0.493424508	0.350357446	-1.408346001	0.15902864	0.422255229
C1_10330C_A-T	364.59319	-0.419437303	0.231060965	-1.815266821	0.069482915	0.255102128
C1_10340W_A-T	333.1792698	0.358899999	0.252021997	1.42408204	0.154422725	0.415615608
C1_10350C_A-T	1493.316236	-0.525134264	0.141367497	-3.714674685	0.000203465	0.002837014
C1_10360C_A-T	2716.706183	-0.320116492	0.55805549	-0.573628425	0.566219272	0.80776922
C1_10370W_A-T	7.413899997	2.46990499	0.783164467	3.153750067	0.001611871	0.015407658
C1_10380C_A-T	2962.981354	-0.227996371	0.192031221	-1.187288037	0.235114025	0.533370787
C1_10390C_A-T	24452.44961	-0.49681583	0.252794802	-1.965292906	0.049380346	0.206470365
C1_10400C_A-T	1996.557901	-1.013405254	0.382960722	-2.646238103	0.00813925	0.055537396
C1_10410W_A-T	398.0208438	-0.100757464	0.296212953	-0.34015212	0.733741973	0.888133802
C1_10420C_A-T	919.3055791	-0.479135623	0.167215652	-2.865375437	0.004165151	0.032941157
C1_10430W_A-T	91.96201582	1.819128845	0.31974653	5.689284086	1.28E-08	6.20E-07
C1_10440W_A-T	1990.09638	-0.420960057	0.392190572	-1.07335588	0.283111472	0.592649145
C1_10450W_A-T	6790.110718	-0.193508612	0.404151304	-0.478802395	0.632079213	0.841945781
C1_10460W_A-T	807.2192394	-0.240660771	0.213358979	-1.127961764	0.259336067	0.563858148
C1_10470W_A-T	2398.714296	-0.186898098	0.265776451	-0.703215418	0.481921512	0.759657061
C1_10480W_A-T	822.2494238	0.194316073	0.322084688	0.603307393	0.546304216	0.797737319
C1_10490W_A-T	4622.892722	-1.389441841	0.267110608	-5.201747138	1.97E-07	7.11E-06
C1_10500W_A-T	2246.036487	-0.0588077	0.52812492	-0.111351875	0.911337321	0.969051323
C1_10510W_A-T	121.4980331	-1.105964184	0.402652139	-2.746698889	0.006019837	0.044076755
C1_10520W_A-T	243.5326178	1.953110578	0.219017828	8.917587208	4.77E-19	1.39E-16
C1_10530W_A-T	987.8501456	-0.378688719	0.280738459	-1.34890218	0.177368388	0.449660411
C1_10540C_A-T	298.0173148	-0.704686398	0.286628031	-2.458539712	0.013950335	0.083109548
C1_10550C_A-T	201.6209864	0.808275355	0.528900333	1.528218652	0.126458259	0.364540798
C1_10560C_A-T	442.1446295	-0.539179441	0.559478369	-0.96371812	0.335187267	0.646665115
C1_10570C_A-T	20.15215591	0.94731197	0.467657364	2.025653915	0.042800262	0.186621946
C1_10580C_A-T	65.93154951	2.279554797	0.661195024	3.447628484	0.000565531	0.006571228
C1_10590W_A-T	19.45101414	0.248114782	0.574908411	0.431572713	0.666051995	0.855266765
C1_10600C_A-T	2.69236214	1.24652985	0.971322906	1.283332085	0.199375756	0.482708418
C1_10610W_A-T	1214.148375	0.362019865	0.398602637	0.908222452	0.363760704	0.66875971
C1_10620W_A-T	8085.062387	0.10061896	0.228753932	0.439856747	0.660040864	0.852313468
C1_10630C_A-T	743.521434	0.072187068	0.265780756	0.271603817	0.785926664	0.915023522
C1_10640C_A-T	1223.524447	-0.015625879	0.490667439	-0.03184617	0.974594727	0.991643435
C1_10650W_A-T	426.2502741	0.034445626	0.44725002	0.077016488	0.938610428	0.978956905
C1_10660W_A-T	2848.956542	0.388494297	0.237391444	1.636513477	0.101732168	0.324306632
C1_10670C_A-T	13639.6605	-0.151607818	0.495078507	-0.306229853	0.759429644	0.902487788
C1_10680C_A-T	10862.63422	0.265137153	0.201436483	1.316232043	0.188096172	0.465092077
C1_10690W_A-T	631.1850261	-0.613018191	0.196985186	-3.112001478	0.001858236	0.017425035
C1_10700C_A-T	602.7909117	-3.636124497	0.508575172	-7.149630369	8.70E-13	8.90E-11
C1_10710C_A-T	978.2492915	-0.443963545	0.265846773	-1.669997869	0.094919785	0.310303518
C1_10720C_A-T	2277.421453	-0.484906856	0.170567713	-2.842899433	0.004470517	0.034621297
C1_10730W_A-T	1060.582518	-0.516059469	0.56155663	-0.918980279	0.358105888	0.664802395
C1_10740C_A-T	1390.874735	0.492059374	0.979317058	0.50245155	0.615349925	0.83406716
C1_10750C_A-T	744.4101424	-0.044020942	0.20069843	-0.219338745	0.826386183	0.932620376
C1_10760W_A-T	548.5423454	-0.3879205	0.220904995	-1.756051281	0.079079653	0.278079437
C1_10770W_A-T	177.2539883	-1.87680349	0.311123017	-6.032351792	1.62E-09	8.78E-08
C1_10780C_A-T	2232.376752	0.194089206	0.393688497	0.493001974	0.622011192	0.837379037
C1_10790W_A-T	35861.6153	0.093580429	0.390501671	0.239641557	0.810608145	0.924473799
C1_10800C_A-T	2754.010485	0.105432888	0.356099649	0.296076923	0.767171337	0.905694268
C1_10810W_A-T	60.56513089	0.199836393	0.391281214	0.510723198	0.609544895	0.832365543
C1_10820C_A-T	10361.13858	-0.387520816	0.503490628	-0.769668379	0.441496632	0.727129776
C1_10830W_A-T	1187.348591	-0.335411253	0.561124341	-0.597748536	0.550007735	0.80141759
C1_10840C_A-T	6239.078012	0.558860136	0.563854915	0.99114173	0.321616379	0.633163737
C1_10850W_A-T	7.144583355	1.199625833	1.085930724	1.104698308	0.269290337	0.574791639
C1_10860C_A-T	814.0229507	0.284378081	0.438020031	0.649235333	0.516186277	0.780961096
C1_10870W_A-T	31940.58047	-0.54460156	0.28504489	-1.910581735	0.056058353	0.225062639
C1_10880W_A-T	1337.901143	0.628009916	0.697130625	0.900849702	0.367668237	0.67185871
C1_10890C_A-T	2111.002372	0.016210177	0.154370643	0.105008159	0.916369335	0.971021463
C1_10900C_A-T	37.75182249	0.932637798	0.693853713	1.344141828	0.178902528	0.452018893
C1_10910C_A-T	702.5333943	-0.30884109	0.19495597	-1.584158154	0.113157733	0.343796953
C1_10920W_A-T	434.1399094	-0.578458516	0.141088912	-4.099957318	4.13E-05	0.000726146
C1_10930C_A-T	1560.631932	-1.95657206	0.782998781	-2.498818782	0.012460801	0.076810484
C1_10940C_A-T	4011.732749	-0.217411106	0.145408378	-1.495175922	0.134868536	0.380240346
C1_10950C_A-T	592.8900296	0.823998263	0.7996633	1.030431512	0.302807487	0.615973253
C1_10960W_A-T	666.9437047	0.549260536	0.307836883	1.784258372	0.074381691	0.266527467
C1_10970W_A-T	1048.224353	-0.200625374	0.687475142	-0.291829277	0.770417159	0.908188874
C1_10980W_A-T	22.76638419	1.38270108	0.509232703	2.715263711	0.006622301	0.047405627
C1_10990C_A-T	1358.164687	0.152848487	0.276463356	0.552870693	0.580351956	0.814702878
C1_11000C_A-T	348.9374213	0.916568285	0.784702219	1.168045996	0.242788212	0.543540521
C1_11010C_A-T	542.4680724	-0.082558349	0.288741715	-0.285924564	0.7749359	0.911338258
C1_11020W_A-T	336.629349	-0.239723635	0.303327403	-0.79031315	0.429344909	0.718082066
C1_11030W_A-T	5819.507973	0.031828911	0.299900308	0.106131637	0.91547791	0.971021463
C1_11040W_A-T	12810.77247	-0.519436818	0.295380961	-1.758531814	0.078657063	0.277453989
C1_11050W_A-T	73.4989127	1.820281616	0.271769097	6.697897726	2.11E-11	1.61E-09
C1_11060C_A-T	69576.61289	-0.482923863	0.291389628	-1.657313152	0.09745618	0.316498195
C1_11070W_A-T	1024.543727	0.633199874	0.633879514	0.998927809	0.317829664	0.62860298
C1_11080W_A-T	3043.533042	-0.359325058	0.210574421	-1.706404113	0.087932865	0.295927666
C1_11090C_A-T	1098.172538	-0.028647718	0.201397053	-0.142244973	0.88688651	0.958537181
C1_11100W_A-T	288.4844365	-1.428073826	0.390332837	-3.658605404	0.000253591	0.003402794
C1_11110C_A-T	383.7891486	0.260748819	0.194063929	1.343623308	0.179070229	0.452187577
C1_11120C_A-T	3430.672223	0.188259037	0.294699692	0.638816537	0.522942289	0.784413434
C1_11130W_A-T	285.4875926	0.582447684	0.227958703	2.555057892	0.010617014	0.067961604
C1_11140W_A-T	1093.211911	0.242876394	0.286685296	0.847188178	0.396890242	0.692506532
C1_11150W_A-T	559.1967134	0.086404949	0.333905653	0.258770548	0.795812284	0.918816189
C1_11160C_A-T	378.7973552	0.066731534	0.162053843	0.411786187	0.680496147	0.8614582
C1_11170W_A-T	5126.425155	0.04573644	0.109123754	0.419124511	0.675125138	0.859632055
C1_11180C_A-T	32.45229691	1.178307071	0.697934822	1.688276662	0.091358133	0.302984005
C1_11190W_A-T	626.4668172	-0.171374209	0.224217485	-0.764321343	0.444675769	0.7284374
C1_11200W_A-T	17039.52909	-0.823682985	0.677764715	-1.2152934	0.224254208	0.517770515
C1_11210C_A-T	789.2892525	-0.865254418	0.231317289	-3.740552303	0.000183616	0.002611342
C1_11220C_A-T	7016.247222	-0.162325024	0.232802842	-0.697263928	0.485637638	0.761491398
C1_11230W_A-T	184.6831743	0.355781857	0.41730381	0.852572752	0.393896278	0.69069885
C1_11240C_A-T	1384.061258	0.513332963	0.558334148	0.91940098	0.357885877	0.664778458
C1_11250W_A-T	734.295714	0.372258418	0.394555459	0.943488195	0.345431251	0.65468359
C1_11260C_A-T	5.739067562	4.864944325	1.203128295	4.043579015	5.26E-05	0.000900379
C1_11270W_A-T	2548.059861	1.445722184	0.55628438	2.59889049	0.00935256	0.061842601
C1_11280W_A-T	559.7760724	0.956749079	0.263792923	3.626894421	0.000286851	0.003770203
C1_11290W_A-T	168.0225381	0.449686551	0.175748758	2.558689773	0.010506746	0.067525317
C1_11300C_A-T	589.5517796	0.089294566	0.137060264	0.651498569	0.514724701	0.78048327
C1_11310C_A-T	1901.028679	-0.250468972	0.28986114	-0.864099864	0.387533034	0.687589731
C1_11320C_A-T	137.5791018	-1.164293985	1.168451087	-0.996442211	0.319035332	0.630016201
C1_11330C_A-T	6287.777324	-0.009646691	0.398130455	-0.024229976	0.980669168	0.994284978
C1_11340W_A-T	192.1375043	2.022621789	0.611214787	3.309183339	0.000935685	0.009919812
C1_11350C_A-T	4042.126777	-0.002375085	0.280250198	-0.008474875	0.993238109	0.998374742
C1_11360W_A-T	18024.44555	-0.462624203	0.266830367	-1.733776434	0.082957759	0.285894496
C1_11370C_A-T	715.2794818	-0.082990527	0.212805693	-0.389982644	0.696549381	0.870551
C1_11380W_A-T	1045.309362	0.073858847	0.524093701	0.140926797	0.887927772	0.958537181
C1_11390W_A-T	41.00755567	4.313524033	0.514962662	8.376382118	5.46E-17	1.00E-14
C1_11400C_A-T	7708.177274	0.137746435	0.434917896	0.31671825	0.7514574	0.897368128
C1_11410C_A-T	63.9063601	0.947013188	1.105072545	0.856969249	0.39146188	0.689877264
C1_11420W_A-T	550.6618364	0.830041585	0.830275642	0.999718098	0.317446951	0.628545265
C1_11430W_A-T	523.8312277	0.086452043	0.565723306	0.152816832	0.878542724	0.955080175
C1_11440C_A-T	3025.619693	0.02825381	0.517067556	0.054642397	0.956423362	0.985778474
C1_11450C_A-T	21287.43202	-0.625127439	0.286581512	-2.181325075	0.029159381	0.146115836
C1_11470C_A-T	333.5819634	-0.506781286	0.432048263	-1.172973786	0.240806318	0.541560913
C1_11480W_A-T	7737.799006	-2.468881594	0.56347021	-4.381565431	1.18E-05	0.000245376
C1_11490C_A-T	60.31350561	1.991089284	0.274059516	7.265171146	3.73E-13	4.27E-11
C1_11500C_A-T	756.3423339	-0.214118233	0.348029644	-0.615229869	0.538402924	0.792590397
C1_11510C_A-T	287.3788849	-0.151671114	0.60864724	-0.249193793	0.803210881	0.921904997
C1_11520C_A-T	1535.454463	0.202297047	0.361237717	0.560010866	0.575472026	0.812296083
C1_11530C_A-T	61.80012869	-1.058543062	0.48664856	-2.175169413	0.029617423	0.147331695
C1_11540C_A-T	10213.8242	-0.18611254	0.248403817	-0.749233817	0.45371629	0.736556893
C1_11550W_A-T	1920.485087	-0.353107644	0.373066257	-0.946501156	0.343893033	0.654131053
C1_11560C_A-T	445.2599079	0.429011903	0.168781842	2.541813142	0.011027911	0.070032696
C1_11570W_A-T	124.3312754	1.368652914	0.367329264	3.725956646	0.000194576	0.002729692
C1_11580W_A-T	838.6868249	-1.212063339	0.423994452	-2.858677359	0.004254112	0.033397645
C1_11590W_A-T	11219.48427	-0.460979916	0.108112645	-4.26388529	2.01E-05	0.000391668
C1_11600W_A-T	584.9248859	-0.483924196	0.177793793	-2.721828409	0.006492184	0.046818147
C1_11610C_A-T	561.7699933	0.498669153	0.293514684	1.698958109	0.089327077	0.298408266
C1_11620W_A-T	120.2435387	0.198056357	0.40534435	0.488612599	0.625115991	0.838763187
C1_11630C_A-T	19.80492878	0.383247452	0.47528285	0.806356576	0.420037277	0.709165332
C1_11640C_A-T	641.0553237	-0.325058967	0.146639814	-2.216716986	0.026642437	0.137367036
C1_11650W_A-T	17815.02846	-0.326673824	0.222269836	-1.469717305	0.141638334	0.392715546
C1_11660W_A-T	10989.96715	0.179492273	0.488390618	0.367517856	0.713232775	0.878259017
C1_11670W_A-T	5317.260712	0.4305252	0.625817304	0.68794071	0.491490119	0.764964237
C1_11680C_A-T	604.2588268	0.243902723	0.469089965	0.519948713	0.603099322	0.82841289
C1_11690W_A-T	261.7906124	-0.318812281	0.471392907	-0.67631964	0.498837726	0.770417812
C1_11700C_A-T	5147.103024	1.759858022	0.64832247	2.714479452	0.006638002	0.047412187
C1_11710C_A-T	13.20761666	2.565177988	0.623977997	4.111007118	3.94E-05	0.000696064
C1_11720W_A-T	541.3078791	0.240887042	0.249109778	0.966991519	0.333548274	0.645168464
C1_11730W_A-T	4764.002117	0.097573413	0.201032292	0.485361889	0.627419662	0.839468686
C1_11740W_A-T	444.9309224	-0.480705621	0.203669399	-2.360225065	0.018263851	0.103210871
C1_11750W_A-T	631.8137858	-0.266406349	0.289707193	-0.919571053	0.35779696	0.664778458
C1_11760C_A-T	1002.62427	-0.530583726	0.383905724	-1.382067765	0.166950895	0.434378677
C1_11770C_A-T	3520.124009	0.030258073	0.379643419	0.079701298	0.936474827	0.978666645
C1_11780W_A-T	3521.574836	0.7798428	0.510129874	1.528714237	0.126335301	0.3643501
C1_11790W_A-T	572.741724	0.054024545	0.286477978	0.188581841	0.850420566	0.942886346
C1_11800C_A-T	76.51219721	-0.215135603	0.385145472	-0.558582715	0.576446539	0.813135717
C1_11810W_A-T	861.2992035	-0.673125245	0.41184656	-1.634407838	0.102173244	0.325136085
C1_11820W_A-T	52.76287555	1.020594484	0.310055015	3.291656103	0.000995993	0.010370618
C1_11830W_A-T	1.403328708	-0.108820407	1.128930402	-0.096392485	0.92320886	0.97392461
C1_11850W_A-T	3625.998459	-0.616218863	1.266436461	-0.486577007	0.626558121	0.839468686
C1_11860W_A-T	24889.69416	-0.169515615	0.261895924	-0.64726328	0.517461563	0.780961096
C1_11870W_A-T	3881.292293	-0.875971201	0.400146337	-2.189127126	0.028587601	0.144263872
C1_11880W_A-T	992.0606146	0.253138916	0.296083081	0.85495907	0.392573807	0.689991826
C1_11890W_A-T	465.8237665	0.404536064	0.312249481	1.295553999	0.195129186	0.475001653
C1_11900C_A-T	282.8274679	-0.084913105	0.454296786	-0.186911086	0.851730347	0.943574508
C1_11910W_A-T	111.5761284	-0.448167011	0.467460036	-0.95872797	0.337695804	0.648303169
C1_11920W_A-T	672.3924463	-1.226206246	0.263535341	-4.652910087	3.27E-06	8.30E-05
C1_11930W_A-T	2255.757115	-0.22651422	0.262905369	-0.861580807	0.388918236	0.688640736
C1_11940C_A-T	247.9682733	0.229059219	0.624768667	0.366630452	0.71389469	0.878259017
C1_11950W_A-T	108.3297515	-0.348095683	0.671541477	-0.518353213	0.604211852	0.829143093
C1_11960C_A-T	511.238452	-0.289773651	0.223308995	-1.297635375	0.19441266	0.474852552
C1_11970C_A-T	555.7845201	-0.082750613	0.172563686	-0.479536658	0.631556896	0.841638465
C1_11980W_A-T	283.8046191	-0.419804961	0.198241612	-2.117642993	0.034205314	0.161050135
C1_11990W_A-T	1777.749122	-1.153058981	0.4167352	-2.766886459	0.005659446	0.041868152
C1_12000C_A-T	12.31645823	0.261650438	0.473104698	0.553049756	0.58022934	0.814702878
C1_12010C_A-T	2003.487917	1.073764326	0.401772937	2.672565094	0.007527377	0.052251726
C1_12020W_A-T	7.16649653	1.2720837	0.875954568	1.45222566	0.14643887	0.40082688
C1_12030W_A-T	9384.025698	-0.364516669	0.514893238	-0.707946117	0.478978719	0.757439764
C1_12040W_A-T	4.847328988	3.700930176	1.231556804	3.005082805	0.002655086	0.0230755
C1_12050W_A-T	15880.98955	-0.130598839	0.447504611	-0.291837974	0.770410509	0.908188874
C1_12060C_A-T	261.873292	0.251884129	0.25768447	0.97749053	0.328326364	0.639989214
C1_12070C_A-T	528.8228044	-0.085698341	0.187839095	-0.456232721	0.648222638	0.848792708
C1_12080W_A-T	855.1161036	-0.11579613	0.227262564	-0.509525758	0.610383748	0.832801821
C1_12090C_A-T	25.11222352	3.77861229	0.523994135	7.211172869	5.55E-13	6.13E-11
C1_12100C_A-T	521.1630736	-0.099602455	0.354726637	-0.280786512	0.77887415	0.91365638
C1_12110C_A-T	100.8274165	-0.40051442	0.249928731	-1.602514518	0.10904188	0.336247412
C1_12120W_A-T	462.682845	-0.82140568	0.351870052	-2.334400656	0.019574752	0.109366256
C1_12130C_A-T	585.6457843	0.219660496	0.323397369	0.679227839	0.496993511	0.769572757
C1_12140W_A-T	122.3615159	0.035560523	0.415739489	0.08553559	0.931835602	0.978666645
C1_12150C_A-T	75.95064025	0.12397349	0.285916258	0.4336007	0.664578426	0.855085277
C1_12160W_A-T	456.9582201	-0.481485265	0.409736835	-1.175108567	0.239951284	0.540016679
C1_12170C_A-T	409.7619055	-1.78800985	0.214859448	-8.321765065	8.67E-17	1.46E-14
C1_12180C_A-T	717.1574987	-0.030647567	0.226218509	-0.135477715	0.892234182	0.96034441
C1_12190W_A-T	277.4151591	-0.26828384	0.350003266	-0.766518104	0.443368084	0.728049895
C1_12200W_A-T	1790.181697	0.140830672	0.340646367	0.413421912	0.679297523	0.861127596
C1_12210W_A-T	1336.55501	-0.155104579	0.352312473	-0.440247197	0.65975808	0.852313468
C1_12220W_A-T	556.2253229	0.394320159	0.518845293	0.759995638	0.447257192	0.729951051
C1_12230W_A-T	4515.111833	0.139227329	0.246303531	0.565267288	0.571891975	0.810902738
C1_12240C_A-T	443.1788674	-2.69111135	0.319092717	-8.433634502	3.35E-17	6.51E-15
C1_12250C_A-T	2192.204002	0.289925522	0.422884144	0.685590903	0.49297112	0.766301137
C1_12260W_A-T	270.3323717	-0.399006333	0.91131789	-0.437834413	0.661506323	0.853359122
C1_12270W_A-T	173.2641284	0.022189205	0.725011964	0.030605295	0.97558432	0.991933423
C1_12280C_A-T	150.8716469	-0.207465836	0.713024059	-0.290966108	0.77107724	0.908799967
C1_12290C_A-T	1739.679077	0.227104952	0.201325208	1.128050254	0.259298696	0.563858148
C1_12300W_A-T	1.237317425	1.130353773	1.410063556	0.801633209	0.422765162	0.711150209
C1_12310C_A-T	557.7722478	0.265307602	0.62166925	0.426766487	0.669549418	0.857645076
C1_12320C_A-T	1740.964294	-0.862502828	0.538143313	-1.602738168	0.108992473	0.336247412
C1_12330W_A-T	15.19664895	2.929781122	0.572858874	5.114315684	3.15E-07	1.07E-05
C1_12340C_A-T	2202.715261	-0.562234297	0.31972159	-1.758512134	0.078660409	0.277453989
C1_12350W_A-T	2253.437693	0.199293262	0.419060775	0.475571263	0.634379853	0.842430647
C1_12360C_A-T	7660.382704	-0.199722413	0.72060946	-0.277157634	0.781659069	0.91417825
C1_12370W_A-T	503.3700366	-0.107649774	0.654089075	-0.164579685	0.869274822	0.951455411
C1_12380C_A-T	3371.949281	-0.156664538	0.251775877	-0.622238077	0.533785332	0.790922437
C1_12390C_A-T	25377.19718	-0.677358485	0.235223004	-2.879643887	0.003981246	0.031840038
C1_12400C_A-T	870.1426445	-0.432609355	0.296312798	-1.45997526	0.144296873	0.396708164
C1_12410C_A-T	4271.596841	-0.360564076	0.278148953	-1.296298519	0.194872659	0.474973221
C1_12420C_A-T	39.01348139	0.502635441	0.323943162	1.551616144	0.120754098	0.355860183
C1_12430W_A-T	1744.258884	0.225429473	0.295055743	0.764023337	0.444853336	0.7284374
C1_12440W_A-T	156.4240161	1.128004674	0.718294427	1.570393188	0.116323666	0.349417778
C1_12450C_A-T	13248.03369	0.175843436	0.174255502	1.009112674	0.3129206	0.625451147
C1_12460C_A-T	44.38221642	0.420722636	0.799051753	0.526527392	0.598521825	0.824687215
C1_12470W_A-T	100.3618798	1.24532977	0.619157135	2.011330726	0.044290535	0.191170587
C1_12480W_A-T	59.59696575	0.24069139	0.475525339	0.506158917	0.612745093	0.833705113
C1_12490W_A-T	8296.576925	-0.350324664	0.228802182	-1.531124665	0.125738585	0.363376224
C1_12500C_A-T	5.848464271	1.495663106	0.756890413	1.976062956	0.048147647	0.202637146
C1_12510W_A-T	4099.259635	0.204172493	0.145556995	1.40269791	0.160706941	0.424349501
C1_12520W_A-T	302.5501795	-0.353955347	0.412448858	-0.858179967	0.390793096	0.689877264
C1_12530C_A-T	292.1674074	0.187044073	0.32317281	0.578774164	0.562741566	0.806012464
C1_12540W_A-T	259.0356234	-0.135704964	0.261417352	-0.519112305	0.603682428	0.82877121
C1_12550C_A-T	1880.997102	-0.322390008	0.425561355	-0.757564107	0.448711975	0.731023268
C1_12560C_A-T	15.17737764	2.756622494	0.595820212	4.626601177	3.72E-06	9.13E-05
C1_12570C_A-T	496.8200337	0.68786769	0.802390838	0.857272612	0.391294241	0.689877264
C1_12580W_A-T	607.7095507	-0.248051074	0.24630751	-1.007078807	0.313896905	0.626089909
C1_12590W_A-T	1428.137765	-0.43786875	0.395367559	-1.107497922	0.26807871	0.574300884
C1_12600C_A-T	750.7013029	0.335323667	0.703572455	0.476601471	0.633645935	0.842276279
C1_12610W_A-T	1100.732238	0.041570216	0.284679293	0.146024728	0.883901868	0.956877401
C1_12620W_A-T	7959.977318	-0.393522828	0.138984848	-2.831408135	0.004634354	0.035598502
C1_12630C_A-T	158.545591	0.530378389	0.510636614	1.038661102	0.298962378	0.611369882
C1_12640W_A-T	151.601613	0.260432176	0.318673214	0.817238992	0.413791864	0.705492029
C1_12650C_A-T	296.0994895	-0.411669782	0.271152524	-1.518222204	0.128958392	0.369588528
C1_12660W_A-T	430.1108392	-0.299161164	0.417804577	-0.716031322	0.473972008	0.7532888
C1_12670C_A-T	256.1324814	0.670850387	0.702621938	0.954781443	0.339688234	0.649600576
C1_12680W_A-T	2535.807179	0.116876921	0.525382627	0.222460575	0.823955361	0.932165081
C1_12690C_A-T	53.39602156	-0.150155557	0.379319544	-0.395855051	0.692211962	0.867905963
C1_12700W_A-T	436.1664664	1.147227401	0.404486448	2.836256709	0.004564574	0.035231261
C1_12710C_A-T	546.4767439	-0.087287202	0.136623072	-0.638890638	0.522894079	0.784413434
C1_12720C_A-T	25.14524033	1.784720695	0.602210443	2.963616318	0.003040471	0.025693785
C1_12730W_A-T	434.9592468	-0.293960789	0.562856334	-0.522266111	0.601485061	0.827703322
C1_12740W_A-T	1038.028766	-0.689647153	0.209252979	-3.295757876	0.000981566	0.010253685
C1_12750C_A-T	314.9773018	0.67737849	0.640193195	1.05808449	0.290016925	0.601996296
C1_12760W_A-T	638.8879884	-0.117830129	0.465954633	-0.252878973	0.800361738	0.92064871
C1_12770W_A-T	7475.693497	-0.220337007	0.331793242	-0.664079248	0.506639591	0.774681502
C1_12780W_A-T	1442.122465	0.189963903	0.293613114	0.64698712	0.51764028	0.781026759
C1_12790C_A-T	1231.103325	-0.131720064	0.596346374	-0.220878452	0.825187076	0.932620376
C1_12800W_A-T	95.60828964	-0.657969908	0.475733598	-1.383063778	0.166645311	0.434269903
C1_12810W_A-T	591.7191927	-0.009744784	0.198966265	-0.048977069	0.960937571	0.988525033
C1_12820C_A-T	1415.037536	0.211002027	0.492083871	0.428792812	0.66807401	0.856491446
C1_12830C_A-T	1186.219671	-0.438767018	0.299894754	-1.46307	0.143448226	0.396072716
C1_12840W_A-T	89.98472947	0.170448775	0.203852059	0.836139582	0.403076383	0.698172271
C1_12850W_A-T	1134.147154	-0.257379644	1.200207728	-0.214445915	0.83019934	0.934356653
C1_12860C_A-T	64.41389876	-0.670610908	0.386932905	-1.7331452	0.083069864	0.285995764
C1_12870C_A-T	23.75632841	-1.001803237	0.390958154	-2.562430857	0.010394228	0.066952788
C1_12880C_A-T	160.9169377	-0.906896925	0.391939546	-2.313869409	0.020674887	0.11382723
C1_12890W_A-T	163.6526399	-0.066013502	0.303483618	-0.217519162	0.827803775	0.93332949
C1_12900W_A-T	115.2223639	-0.490351674	0.264572389	-1.853374328	0.063828724	0.242166017
C1_12910W_A-T	97.37461911	1.697299216	0.846062874	2.006114755	0.044844006	0.192910432
C1_12920C_A-T	512.7892545	-0.071502043	0.148292745	-0.482168182	0.629686478	0.840465273
C1_12930C_A-T	145.5985914	1.605198356	0.247970923	6.473332995	9.59E-11	6.68E-09
C1_12940C_A-T	17.49054563	1.421268827	0.430485578	3.301548064	0.000961529	0.010077197
C1_12950W_A-T	883.9427583	-0.99791544	0.219125258	-4.554086779	5.26E-06	0.000122714
C1_12960C_A-T	4965.907944	-0.137489776	0.14658912	-0.937926203	0.348282336	0.657217683
C1_12970C_A-T	3822.306938	-0.112720179	0.825121934	-0.136610329	0.891338812	0.96034441
C1_12980W_A-T	162.2746809	0.616230412	0.21606928	2.852003819	0.004344458	0.033982138
C1_12990W_A-T	14463.82955	0.498183988	0.448207175	1.111503822	0.266351546	0.571938003
C1_13000W_A-T	307.5193758	0.593511507	0.206871376	2.868988055	0.004117873	0.032688169
C1_13010W_A-T	3265.107524	-0.135183438	0.138833193	-0.973711222	0.330199944	0.641011634
C1_13020C_A-T	1178.231163	-0.108930201	0.158107725	-0.688961915	0.490847234	0.764531496
C1_13030C_A-T	4310.513455	-0.078219231	0.322805777	-0.242310504	0.808539575	0.92334258
C1_13040C_A-T	439.9661321	0.510090793	0.315980378	1.614311614	0.106459852	0.331811997
C1_13050W_A-T	18375.71511	-0.547017305	0.239267026	-2.286221018	0.022241332	0.119477305
C1_13060C_A-T	4249.599066	-0.576801245	0.434118153	-1.328673406	0.183955742	0.459930698
C1_13070C_A-T	2681.861035	1.210192875	0.598831712	2.02092316	0.04328772	0.187980661
C1_13080W_A-T	16.11064377	4.885402433	1.647334524	2.965640774	NA	NA
C1_13090W_A-T	3.296094861	1.576867906	1.210216095	1.302963919	0.19258708	0.472372287
C1_13100W_A-T	2.754156819	3.064963176	1.387754391	2.208577537	0.027204039	0.139144105
C1_13110C_A-T	6747.094798	0.380683702	0.355262196	1.071557024	0.283919045	0.593758316
C1_13120C_A-T	3405.070171	-0.482194852	0.173622502	-2.777260129	0.005481929	0.040961321
C1_13130C_A-T	1723.173242	0.249500073	0.68308217	0.365256311	0.714920088	0.878861285
C1_13140C_A-T	9570.772022	-0.149696636	0.318153031	-0.470517711	0.637985183	0.844067031
C1_13150W_A-T	88.22524533	0.330392215	0.409535109	0.806749427	0.419810861	0.708969685
C1_13160W_A-T	3280.87572	1.649535779	0.662656088	2.489278843	0.012800253	0.078218439
C1_13170C_A-T	4936.497345	0.158563088	0.451569602	0.351137648	0.725485085	0.885829305
C1_13180W_A-T	92.45820183	1.771624144	0.436202453	4.061472217	4.88E-05	0.000843056
C1_13190W_A-T	3757.789405	0.453292635	0.674567367	0.671975338	0.501599396	0.771507298
C1_13200C_A-T	254.7812706	0.661004849	0.216343477	3.05534911	0.002247987	0.020165857
C1_13210C_A-T	25607.66029	0.363956161	0.37272265	0.976479861	0.328826723	0.639989214
C1_13220C_A-T	2140.376053	0.187493777	0.201603705	0.930011565	0.352365097	0.661263283
C1_13240W_A-T	199.4937728	-0.555052927	0.265145538	-2.093389654	0.036314385	0.16734906
C1_13250W_A-T	2874.65991	0.365264566	0.306107121	1.193257332	0.232768607	0.529988586
C1_13260W_A-T	2243.160709	-0.478917261	0.329070048	-1.455365701	0.145568047	0.398665009
C1_13270W_A-T	593.3350108	-0.684421394	0.405495406	-1.687864728	0.091437199	0.303089506
C1_13280C_A-T	1419.904771	0.057656038	0.455919222	0.126461082	0.899366954	0.963897633
C1_13290W_A-T	60.77314279	3.018613174	0.39940241	7.557824139	4.10E-14	5.71E-12
C1_13300C_A-T	9164.544176	-0.477547394	0.265128027	-1.801195441	0.071672081	0.260320042
C1_13310W_A-T	425.2739829	0.067590039	0.298717346	0.226267541	0.820993342	0.930691286
C1_13320C_A-T	3765.92471	-0.194327424	0.377892649	-0.514239758	0.607084374	0.830951595
C1_13330C_A-T	1141.938754	-0.256487083	0.250709881	-1.023043375	0.306287338	0.618120169
C1_13350W_A-T	3624.378692	-0.043935137	0.109566162	-0.400991841	0.688426131	0.865966896
C1_13360C_A-T	93.90215609	1.218793482	1.004863004	1.212895168	0.225169903	0.518437377
C1_13370W_A-T	331.4606492	0.498385073	0.796268211	0.625901004	0.531379876	0.790337838
C1_13380W_A-T	131.6764076	0.649021044	0.768048664	0.84502594	0.398096356	0.693855986
C1_13390W_A-T	118.5062331	0.168527026	0.624048396	0.270054417	0.78711839	0.915197921
C1_13400C_A-T	1187.692722	-0.526975008	0.338579413	-1.556429563	0.11960598	0.354677035
C1_13410W_A-T	393.8486479	0.111331759	0.361949163	0.307589492	0.758394717	0.901806398
C1_13420C_A-T	9480.910515	-0.641712647	0.234607679	-2.735258498	0.006233131	0.045479734
C1_13430C_A-T	114.0508407	2.4605217	0.467482559	5.263344376	1.41E-07	5.21E-06
C1_13440C_A-T	15.4540117	3.846106896	0.617169816	6.231845433	4.61E-10	2.79E-08
C1_13450W_A-T	282.0877457	0.977253928	0.256275918	3.81328818	0.00013713	0.002069535
C1_13460W_A-T	1.999952823	4.939636978	1.494242649	3.305779674	0.000947125	0.010000961
C1_13470W_A-T	357.0903989	2.620028901	0.516881326	5.068917702	4.00E-07	1.34E-05
C1_13480W_A-T	20747.03009	-0.072355477	0.929116218	-0.077875594	0.937927013	0.978666645
C1_13490C_A-T	444.4409861	0.510764923	0.245694077	2.078865432	0.037629721	0.171175198
C1_13500C_A-T	31283.63735	0.469406131	0.347325499	1.351487673	0.176539266	0.448089771
C1_13510C_A-T	261.6099463	-0.707573898	0.513240979	-1.378638742	0.168006165	0.435390523
C1_13520C_A-T	301.7550449	-0.284495366	0.353432606	-0.804949404	0.420848878	0.709888442
C1_13530W_A-T	1039.781099	0.282628736	0.552914635	0.511161612	0.609237896	0.832365543
C1_13540W_A-T	555.8519645	0.631615199	0.381189917	1.656956729	0.097528224	0.316571876
C1_13550C_A-T	1290.808261	0.032475246	0.195277892	0.16630273	0.867918718	0.950652839
C1_13560W_A-T	306.5091895	-0.03155268	0.387799717	-0.08136334	0.935153003	0.978666645
C1_13570W_A-T	3677.641358	0.560069891	0.199372457	2.809163805	0.004967037	0.037657888
C1_13580W_A-T	4636.417431	0.093320501	0.241587636	0.386280118	0.699289223	0.871428226
C1_13590W_A-T	37.14595828	0.360448042	0.307645886	1.171632901	0.241344473	0.542019351
C1_13600W_A-T	28.09334609	0.357650744	0.354620361	1.008545429	0.31319269	0.625605081
C1_13610C_A-T	1483.021597	0.115439961	0.308029281	0.374769439	0.707831945	0.876189988
C1_13620W_A-T	9964.160295	-0.104637653	0.323443525	-0.323511356	0.746308009	0.89518724
C1_13630W_A-T	480.7544265	-1.37267052	0.488460839	-2.810195643	0.004951139	0.037626312
C1_13640W_A-T	1077.52617	-0.111751871	0.139440009	-0.801433331	0.422880826	0.711158264
C1_13650C_A-T	586.0589824	-0.17524873	0.343812155	-0.509722322	0.610246012	0.832791048
C1_13660W_A-T	1058.102224	0.028149081	0.266879045	0.105475052	0.915998865	0.971021463
C1_13670W_A-T	880.9533074	-0.7137534	0.311003485	-2.29500129	0.02173305	0.117633574
C1_13680C_A-T	6058.035918	-0.488041819	0.43152333	-1.130974354	0.258065886	0.562622227
C1_13690C_A-T	1549.310843	-0.085669009	0.291875619	-0.293512043	0.769130795	0.907339511
C1_13700W_A-T	57386.80261	-0.267793847	0.262272345	-1.021052552	0.307229541	0.6188977
C1_13710C_A-T	118.3828849	0.211315054	0.379982675	0.556117602	0.578130463	0.81416797
C1_13720W_A-T	1016.220749	-0.063771901	0.393469982	-0.162075645	0.871246285	0.952313169
C1_13730C_A-T	323.3734953	0.815716522	0.889973566	0.916562641	0.359371869	0.665226888
C1_13740W_A-T	420.2662477	0.499453828	0.419437465	1.190770661	0.23374363	0.531453967
C1_13750C_A-T	59.26947685	0.659251264	0.666258996	0.989481971	0.322427387	0.634044101
C1_13760W_A-T	1537.552496	-0.037072413	0.219825357	-0.168644845	0.866076005	0.950061826
C1_13770C_A-T	88.43361199	-0.623010684	0.418355432	-1.489189898	0.13643737	0.382709527
C1_13780W_A-T	16871.06513	-0.303044573	0.305084465	-0.99331368	0.320557113	0.631956649
C1_13790C_A-T	502.237764	-0.249638439	0.276055406	-0.904305561	0.365833399	0.669841684
C1_13800C_A-T	142.7993367	0.499452884	0.185167681	2.697300529	0.006990415	0.049270904
C1_13810W_A-T	1028.069122	-0.096389988	0.459389846	-0.209821764	0.833806786	0.935697839
C1_13820C_A-T	400.0184318	0.809989207	1.037803202	0.780484398	0.435105808	0.722435581
C1_13830C_A-T	7023.779033	-0.489526657	0.261661559	-1.870839032	0.061367396	0.237687485
C1_13840W_A-T	1303.456722	-0.209323597	0.167955506	-1.246303866	0.212652859	0.501638632
C1_13850C_A-T	23.33644238	1.63368258	0.479338783	3.40820029	0.000653929	0.007423538
C1_13860C_A-T	77070.45958	-0.619866034	0.367503081	-1.686696158	0.091661791	0.303590477
C1_13870W_A-T	4933.337083	-0.487794673	0.878565356	-0.555217286	0.578746046	0.8142253
C1_13880C_A-T	2467.66117	-0.228915539	0.385786059	-0.593374317	0.552930673	0.802169567
C1_13890C_A-T	3.351304609	0.467632808	0.907537595	0.515276513	0.606359809	0.830618096
C1_13900C_A-T	3594.095986	0.067436404	0.271353191	0.248518927	0.803732928	0.922043105
C1_13910C_A-T	459.4069692	-0.793393959	0.381199585	-2.081308558	0.037405672	0.170640101
C1_13920W_A-T	797.7681106	-1.644672606	0.760868087	-2.161573912	0.030651034	0.150302548
C1_13930W_A-T	1630.510321	0.484762783	0.397218872	1.220392123	0.222316262	0.514778522
C1_13940W_A-T	14509.67326	0.756703961	0.199299837	3.796811733	0.000146569	0.002181192
C1_13950C_A-T	50.83207596	-0.112888516	0.423333459	-0.266665706	0.789726561	0.916797495
C1_13960W_A-T	1855.600997	-0.009599479	0.101256213	-0.094803855	0.924470625	0.974547234
C1_13970C_A-T	607.4804674	0.256511671	0.372322414	0.688950386	0.49085449	0.764531496
C1_13980C_A-T	237.0925442	-0.01850774	0.208940848	-0.088578851	0.929416617	0.977418951
C1_13990W_A-T	168.2727646	-0.151752909	0.287473589	-0.527884698	0.597579366	0.824451291
C1_14000C_A-T	1017.060414	-0.914628519	0.396249621	-2.308212982	0.020987293	0.114759165
C1_14010W_A-T	1.639946082	2.699110736	1.325130487	2.036864114	0.041663661	0.183604346
C1_14020W_A-T	7.094165004	2.665896281	0.749321216	3.5577483	0.000374047	0.004750773
C1_14030W_A-T	243.1308051	-1.759543287	0.466660869	-3.770496745	0.000162923	0.002369587
C1_14040W_A-T	1435.495262	-1.130534247	0.662374692	-1.706789617	0.087861163	0.295927666
C1_14050C_A-T	1670.828833	0.163976786	0.433240381	0.378489155	0.705067249	0.874876336
C1_14060W_A-T	3468.760731	0.516894922	0.433404786	1.192637782	0.233011262	0.530352816
C1_14080W_A-T	8758.964818	0.391996009	0.276912354	1.41559596	0.156893835	0.418775304
C1_14090W_A-T	2141.766703	-0.11604693	0.403946646	-0.287282817	0.773895779	0.910742909
C1_14100W_A-T	904.8879494	-0.52471771	0.209189939	-2.508331484	0.012130281	0.075172583
C1_14110C_A-T	60578.15498	-0.435053678	0.244342771	-1.780505622	0.07499325	0.26811968
C1_14120C_A-T	974.9154243	-1.474902771	0.529636241	-2.784746692	0.005356955	0.040186564
C1_14130W_A-T	2322.353986	0.162295152	0.650870988	0.249350724	0.803089498	0.921904997
C1_14140C_A-T	3971.017746	-0.87728884	0.557763313	-1.572869387	0.115749065	0.348171658
C1_14150C_A-T	586.3516616	-0.263599915	0.353117731	-0.746493001	0.455369658	0.738680067
C1_14160W_A-T	664.6687926	0.088578196	0.399622754	0.221654536	0.824582825	0.932453145
C1_14170W_A-T	2416.603465	-0.329630431	0.140700247	-2.342785021	0.019140408	0.107219719
C1_14180W_A-T	258.2754045	1.051794882	0.9670523	1.087629781	0.276758578	0.584693517
C1_14190C_A-T	435.4436552	-0.19150205	1.208891158	-0.158411325	0.87413269	0.953470596
C1_14200W_A-T	808.8454811	-0.47168237	0.420968094	-1.120470594	0.262513277	0.567130534
C1_14210C_A-T	3280.211617	-0.925750829	0.441120002	-2.098637164	0.035848898	0.166017928
C1_14220C_A-T	6368.795484	0.392727084	0.497050947	0.790114346	0.429460992	0.718082066
C1_14230C_A-T	2299.574993	0.04248387	0.238839787	0.177876017	0.858820346	0.948265398
C1_14240W_A-T	3669.585692	-0.385400364	0.101698468	-3.789637835	0.000150867	0.002229635
C1_14250C_A-T	1676.392725	-0.199657985	0.302916421	-0.659119054	0.509819321	0.777602193
C1_14260C_A-T	4189.714903	-0.077378249	0.188348554	-0.410824755	0.68120104	0.861779777
C1_14270W_A-T	221.1270829	-1.911374021	0.267360918	-7.149040475	8.74E-13	8.90E-11
C1_14280C_A-T	5689.079497	-0.195705143	0.385117614	-0.508169806	0.611334264	0.833035473
C1_14290C_A-T	16662.31585	-0.44570023	0.145853909	-3.055799012	0.002244617	0.020163825
C1_14300C_A-T	4462.386183	-0.110265095	0.404081942	-0.272878058	0.784946954	0.915023522
C1_14310W_A-T	764.9169123	-1.014616129	0.353308099	-2.87176018	0.004081926	0.032483218
C1_14320C_A-T	1157.84676	-0.644997732	0.402392098	-1.602908543	0.108954847	0.336247412
C1_14330W_A-T	387.6865802	-0.054726413	0.24412296	-0.224175609	0.822620662	0.931467861
C1_14340C_A-T	3853.397095	-0.34879404	0.131451815	-2.653398431	0.007968575	0.054668974
C1_14350W_A-T	609.3817462	-0.353868882	0.486169909	-0.727870802	0.466692678	0.74815467
C1_14360C_A-T	1524.645735	0.137046901	0.347514411	0.394363218	0.693312896	0.868536897
C1_14370W_A-T	17.10494824	-1.783746178	0.526315809	-3.389117616	0.000701179	0.007862524
C1_14380C_A-T	586.3023384	0.142280636	0.479774635	0.296557228	0.76680457	0.905694268
C1_14390W_A-T	932.7395753	0.221404853	0.152885062	1.448178457	0.147567148	0.402223183
C1_14400C_A-T	609.8070166	0.411600971	0.222856411	1.846933502	0.064756779	0.243893117
C1_14410W_A-T	1628.123787	0.168594701	0.183994054	0.916305163	0.359506861	0.665284768
C1_14420W_A-T	2100.787063	0.743334959	0.490163717	1.516503432	0.129392103	0.370335096
C1_14430C_A-T	655.3457575	-0.526642667	0.331477579	-1.588773118	0.112111624	0.341997489
C1_14440C_A-T	4835.945473	-0.444002308	0.309797861	-1.433200044	0.151800677	0.410649322
C1_14450C_A-T	3681.302908	-0.277034131	0.252380951	-1.097682415	0.272343191	0.578413652
C1_14460W_A-T	6022.422085	0.173139831	0.316501427	0.547042814	0.584349319	0.816561336
C1_14470W_A-T	286.8806416	-2.428553589	0.624312893	-3.889962254	0.00010026	0.001576143
C1_14480W_A-T	80.77048734	-2.354110028	0.786018681	-2.994979744	0.002744631	0.023597937
C1_14490C_A-T	202.0104266	0.443789526	0.329633718	1.346311078	0.178202215	0.451239244
C1_14500C_A-T	4412.110077	-0.321847009	0.446908245	-0.720163508	0.471424329	0.751794045
C1_14520W_A-T	872.3017817	-0.177543731	0.549670673	-0.323000188	0.7466951	0.89518724
C1_14530W_A-T	1631.57121	-0.302723781	0.193695065	-1.562888459	0.118078833	0.351931986
C1_14550C_A-T	514.6531306	0.216286311	0.267724697	0.807868356	0.419166369	0.708664112
C1_14560C_A-T	1224.456607	-0.082770895	0.439680844	-0.18825222	0.850678938	0.943009801
C1_14570C_A-T	680.9817254	-0.146705332	0.530371035	-0.276608869	0.782080454	0.91417825
C1_14580C_A-T	555.4671406	-0.018838397	0.584372293	-0.032236978	0.974283067	0.991643435
C1_14590C_A-T	660.3458579	0.338392858	0.215165346	1.572710774	0.115785804	0.348171658
C1_14630C_A-T	1435.119528	0.65115457	0.424961656	1.532266644	0.125456649	0.363169175
C2_00010W_A-T	73.47420872	0.268867371	0.230547979	1.166210055	0.243529528	0.544440012
C2_00030W_A-T	766.5180458	0.767437756	0.685189619	1.120037045	0.262697976	0.567130534
C2_00040C_A-T	0.376211122	-1.038226681	2.603787884	-0.398737043	0.69008697	0.866928823
C2_00050C_A-T	2.390085122	1.261253812	1.042430879	1.209916011	0.226311123	0.520429965
C2_00060C_A-T	2149.750046	-0.258662744	0.261747	-0.988216654	0.323046554	0.63500478
C2_00070C_A-T	1018.637082	0.259319067	0.673088925	0.385267172	0.700039481	0.871755695
C2_00080C_A-T	334.5093112	0.871237667	0.177164674	4.917671482	8.76E-07	2.69E-05
C2_00090W_A-T	401.6886868	0.186546471	0.262712687	0.71007789	0.477655836	0.756104643
C2_00100C_A-T	6365.597265	1.417872359	0.450055837	3.150436555	0.001630267	0.015537192
C2_00110W_A-T	527.2954419	0.301884566	0.259153654	1.164886396	0.244064981	0.545256979
C2_00120C_A-T	2551.447702	-0.40230184	0.161200961	-2.495654102	0.012572513	0.077370603
C2_00130W_A-T	80.82851734	0.27652156	0.472686874	0.584999447	0.558548089	0.805045918
C2_00140W_A-T	3024.666397	-0.059746545	0.38534546	-0.155046708	0.876784494	0.954624978
C2_00150W_A-T	374.8061257	-0.117269453	0.342583848	-0.342308763	0.732118542	0.887613324
C2_00160C_A-T	605.004624	-3.291137611	0.223795956	-14.70597447	5.90E-49	3.79E-45
C2_00170C_A-T	1779.74136	0.135274155	0.41379731	0.326909217	0.743736549	0.894324377
C2_00180C_A-T	594.3827787	0.608469085	0.666574217	0.912830214	0.361331845	0.666930203
C2_00190C_A-T	1923.846966	-0.085967716	0.215927535	-0.398132255	0.6905327	0.867086283
C2_00200W_A-T	417.7081809	0.052322346	0.230666802	0.226830848	0.820555276	0.930359119
C2_00210W_A-T	21237.34951	-0.545833047	0.232484882	-2.347821687	0.018883559	0.106151751
C2_00220C_A-T	1510.595267	-0.252353518	0.182109936	-1.385720754	0.165832188	0.433257701
C2_00230W_A-T	703.3282438	-0.619779216	0.384288041	-1.612798604	0.10678827	0.3323338
C2_00240C_A-T	400.7442665	-0.662300868	0.644003709	-1.028411573	0.303756267	0.616548321
C2_00250W_A-T	16714.7409	-0.518059197	0.982208548	-0.527443176	0.597885867	0.824482716
C2_00260C_A-T	4625.451957	-0.697910047	0.524754382	-1.32997469	0.183526611	0.459561168
C2_00270C_A-T	415.6088847	-1.150211662	0.354821003	-3.241667358	0.001188326	0.012021964
C2_00280C_A-T	198.6046382	-0.040833079	0.21375038	-0.191031607	0.84850083	0.941785879
C2_00290W_A-T	182.0339636	-0.379727364	0.225145578	-1.686585933	0.091682999	0.303590477
C2_00300C_A-T	639.7647245	-0.703193186	0.150354091	-4.676914212	2.91E-06	7.50E-05
C2_00310W_A-T	0	NA	NA	NA	NA	NA
C2_00320W_A-T	926.6035465	-0.832523592	0.197527499	-4.214722495	2.50E-05	0.000473171
C2_00330C_A-T	987.5522195	-1.343338966	0.284251605	-4.725879965	2.29E-06	6.05E-05
C2_00340C_A-T	6909.155044	-0.758326826	0.414267953	-1.830522542	0.067171839	0.249328806
C2_00350W_A-T	1175.907419	-0.573456646	0.468201057	-1.224808524	0.220647373	0.5128274
C2_00360C_A-T	8481.572883	0.070429713	0.381569241	0.184579115	0.853559168	0.944704824
C2_00370W_A-T	1691.352628	-0.239711171	0.237794035	-1.008062171	0.313424617	0.625678647
C2_00380C_A-T	6611.434744	0.04946939	0.202675172	0.244082142	0.807167203	0.92334258
C2_00390C_A-T	1435.996859	-0.467542109	0.402815498	-1.160685504	0.245769819	0.547349868
C2_00400C_A-T	3550.135228	-0.583109921	0.394682475	-1.477415285	0.139564351	0.388358243
C2_00410C_A-T	1473.769139	0.645557159	0.781162905	0.826405292	0.408574223	0.701685349
C2_00420W_A-T	498.1119153	-0.479736992	0.318404459	-1.506690558	0.131889993	0.374145252
C2_00430C_A-T	760.898565	-0.004820991	0.145058762	-0.033234747	0.97348739	0.991643435
C2_00440W_A-T	343.8146847	0.198655631	0.285697025	0.695336716	0.48684431	0.762172176
C2_00450C_A-T	1020.819078	-0.064037544	0.138512489	-0.462323247	0.643849531	0.846620596
C2_00460W_A-T	79.04932849	2.143278804	0.385137334	5.564972841	2.62E-08	1.21E-06
C2_00470W_A-T	4657.377375	0.115686508	0.269665088	0.429000686	0.667922725	0.856468685
C2_00480C_A-T	490.7367866	-0.332003249	0.723053657	-0.459168203	0.646113382	0.847452476
C2_00490W_A-T	1784.774452	-0.408131458	0.358303946	-1.139064925	0.254676076	0.559415188
C2_00500W_A-T	945.1333167	0.832280752	0.413092225	2.014757724	0.043930041	0.189742276
C2_00510W_A-T	844.6885676	1.196530301	0.516517235	2.316535092	0.020529071	0.11331623
C2_00520W_A-T	1551.837928	-0.757723077	0.290307011	-2.610075018	0.009052237	0.060104604
C2_00530W_A-T	25.4626308	1.823553683	0.926745027	1.967697296	0.049102877	0.205578234
C2_00540W_A-T	1416.507914	0.071809257	0.622821945	0.115296607	0.908210028	0.968507842
C2_00550W_A-T	186.8154143	0.04887898	0.262831087	0.185971077	0.852467442	0.944068855
C2_00560W_A-T	3.1976419	3.641919591	1.389149758	2.621689685	0.008749506	0.058518592
C2_00570W_A-T	2604.22432	-0.239117386	0.197813303	-1.208803362	0.2267384	0.521067752
C2_00580C_A-T	4181.064025	-0.614091139	0.701489703	-0.875410054	0.381350831	0.683235819
C2_00590W_A-T	998.9973655	-0.729650334	0.292883186	-2.491267404	0.012728828	0.078052297
C2_00600C_A-T	700.042192	-0.416060087	0.312939573	-1.32952213	0.18367577	0.459655243
C2_00610C_A-T	2494.222007	-0.696454158	0.511658636	-1.361169555	0.173460113	0.44221232
C2_00620C_A-T	233.302662	0.385839737	0.317813376	1.21404499	0.224730545	0.518317513
C2_00630C_A-T	334.1927656	-0.8804726	0.285606356	-3.082818648	0.002050501	0.018896425
C2_00640W_A-T	263.7036077	-0.076499644	0.519949015	-0.147129125	0.883030101	0.956230807
C2_00650W_A-T	1522.813031	-0.443165455	0.27544433	-1.608911155	0.10763577	0.333250883
C2_00660C_A-T	62.95071459	2.503565881	0.46619342	5.370229981	7.86E-08	3.13E-06
C2_00670C_A-T	1.687406461	2.290173531	1.990320502	1.15065565	0.249873929	0.5526522
C2_00680C_A-T	289.8357193	2.723391667	1.182637428	2.302812004	0.021289423	0.115917112
C2_00690W_A-T	203.625267	0.308453243	0.758045623	0.406905909	0.684077096	0.862945563
C2_00700W_A-T	4218.256312	-0.048517287	0.323797792	-0.149838227	0.880892249	0.955484634
C2_00710W_A-T	956.9567152	-0.32221324	0.286803032	-1.12346525	0.261239951	0.566653043
C2_00720C_A-T	721.180943	0.09514796	0.213904381	0.444815388	0.656453173	0.852080291
C2_00730C_A-T	1615.038223	0.143376773	0.195923024	0.731801553	0.464289701	0.745894117
C2_00740C_A-T	1840.71219	-0.372260031	0.629532748	-0.591327508	0.554301002	0.802904609
C2_00750W_A-T	298.580698	3.940324628	0.530294089	7.430451718	1.08E-13	1.36E-11
C2_00760C_A-T	2559.979336	0.685903771	1.816314924	0.377634826	NA	NA
C2_00770W_A-T	889.7001548	0.404498995	0.833124273	0.485520597	0.627307106	0.839468686
C2_00780W_A-T	327.6600247	0.566113267	0.648983311	0.872307898	0.38304043	0.684923702
C2_00790C_A-T	1455.613937	0.86552995	0.36648653	2.361696484	0.018191529	0.102983643
C2_00800C_A-T	178.371816	0.453328257	0.490168895	0.924840931	0.355048656	0.662378596
C2_00810C_A-T	300.0282472	-0.177923424	0.319746529	-0.556451465	0.577902265	0.81416797
C2_00820W_A-T	460.233186	-0.113286899	0.283908669	-0.399025852	0.689874155	0.866928823
C2_00830C_A-T	2027.366906	-0.317403777	0.16956796	-1.871838147	0.061228999	0.237294743
C2_00840W_A-T	1221.278819	0.251454348	0.251031261	1.001685396	0.316495562	0.627512376
C2_00850W_A-T	1340.963428	-0.19639203	0.410612902	-0.478289965	0.632443838	0.841945781
C2_00860C_A-T	35.27536654	1.733298357	0.520948772	3.327195398	0.000877248	0.00945659
C2_00870W_A-T	395.7592676	-0.065546794	0.177269388	-0.369758112	0.711562728	0.877685257
C2_00880W_A-T	660.0406085	-0.179669896	0.111446949	-1.612156258	0.106927941	0.332351429
C2_00890W_A-T	32.53444069	0.370346261	0.349682751	1.059092163	0.289557809	0.601721661
C2_00900W_A-T	0.842929407	3.9253131	2.423644367	1.619591205	0.10532012	0.329515499
C2_00910W_A-T	7.436590155	1.584681349	0.642310975	2.467155958	0.013619103	0.081714615
C2_00920W_A-T	190.7311259	0.161313013	0.296441693	0.544164389	0.586328355	0.817158172
C2_00930C_A-T	477.4083689	0.277872004	0.28656858	0.969652725	0.332219622	0.64376334
C2_00940W_A-T	940.4523912	2.077681321	0.460895073	4.50792695	6.55E-06	0.000146302
C2_00950C_A-T	1025.598872	-0.201070912	0.160528074	-1.252559178	0.210366179	0.497869744
C2_00960C_A-T	894.5637464	0.52237614	0.424731731	1.229896668	0.218735802	0.510171431
C2_00970C_A-T	1426.927352	-0.237677538	0.278638295	-0.85299667	0.393661151	0.69069885
C2_00980W_A-T	2.421639196	1.5477816	1.085367019	1.426044437	0.153855515	0.415157457
C2_00990W_A-T	4.794679196	1.356064084	0.737585072	1.838518885	0.065985982	0.246927705
C2_01000W_A-T	162766.5707	-0.19452025	0.785241386	-0.247720323	0.804350806	0.922421969
C2_01010W_A-T	9943.606179	-0.230463418	0.57004899	-0.404287039	0.686001655	0.864572622
C2_01020W_A-T	12624.97845	0.277573901	0.802108946	0.346055112	0.729301297	0.887347165
C2_01030W_A-T	1314.451425	0.076368078	0.249887859	0.305609397	0.759902065	0.902761964
C2_01040W_A-T	181.9967238	0.6421974	0.26312229	2.440680336	0.014659625	0.086105158
C2_01050W_A-T	82.61505174	0.418120074	0.946484455	0.441761164	0.658662045	0.852313468
C2_01060C_A-T	130.6290424	0.556199106	0.888791599	0.625792488	0.53145106	0.790337838
C2_01070W_A-T	1890.900858	-0.090556499	0.428534662	-0.211316626	0.83264021	0.935390994
C2_01080C_A-T	18.18613321	1.668901017	0.483540155	3.451421766	0.000557641	0.006503113
C2_01090C_A-T	635.7994313	-0.710627841	0.412395345	-1.723171343	0.084857544	0.289662741
C2_01110C_A-T	4625.059714	-1.182929069	0.371213677	-3.186652712	0.001439295	0.014115653
C2_01120W_A-T	27761.17595	-0.166632825	0.239354997	-0.696174414	0.486319609	0.761732542
C2_01130W_A-T	2456.631326	-0.163389258	0.247942883	-0.658979426	0.509908981	0.777602193
C2_01140C_A-T	4.487784657	-0.860532086	0.910755486	-0.944855232	0.34473279	0.654427774
C2_01150W_A-T	535.2135156	-0.400728333	0.258165923	-1.552212344	0.120611423	0.355860183
C2_01160W_A-T	712.8532712	-0.622458122	0.235302498	-2.645352797	0.008160578	0.055567887
C2_01170C_A-T	3058.267685	-0.519264451	0.119693851	-4.338271741	1.44E-05	0.000294281
C2_01180W_A-T	396.2017323	0.221791106	0.495832503	0.447310543	0.654650856	0.851447329
C2_01190C_A-T	149.3720379	-0.240726912	0.308716902	-0.779765897	0.435528683	0.722950563
C2_01200C_A-T	4252.343343	-0.538822444	0.259805964	-2.073941782	0.038084718	0.172267547
C2_01210C_A-T	821.7894814	-0.03321801	0.619285876	-0.053639218	0.95722261	0.986285273
C2_01220W_A-T	2788.665842	-0.202627316	0.243989326	-0.830476149	0.406269627	0.700422037
C2_01230W_A-T	152.9751922	0.120979767	0.285795967	0.423308169	0.672070435	0.858868254
C2_01240C_A-T	490.302255	0.141477198	0.468428926	0.302024896	0.762633084	0.903496233
C2_01250W_A-T	786.0861695	-0.30168483	0.520439164	-0.579673574	0.562134767	0.806012464
C2_01260W_A-T	792.2232739	-0.025380866	0.331060567	-0.076665325	0.93888979	0.979034159
C2_01270W_A-T	3014.872383	1.360134654	0.858450342	1.584406909	0.113101151	0.343796953
C2_01290C_A-T	1.38304177	2.17293409	1.643499377	1.322138676	0.186121977	0.461848788
C2_01300C_A-T	967.3762435	0.317558227	0.513124149	0.618872115	0.53600061	0.791597493
C2_01310W_A-T	505.7561642	-0.45345076	0.298010517	-1.521593145	0.128111056	0.367652937
C2_01320W_A-T	581.1349969	-0.128622624	0.479149325	-0.268439539	0.788361008	0.915975139
C2_01330C_A-T	149.9029804	0.258676122	0.541861491	0.477384215	0.633088553	0.842276279
C2_01340W_A-T	2299.732922	-0.573111995	0.111678826	-5.131787416	2.87E-07	9.95E-06
C2_01350C_A-T	719.01348	0.125408347	0.20345459	0.616394778	0.537633999	0.79207121
C2_01360C_A-T	1483.284915	-1.242309627	0.308180822	-4.031106217	5.55E-05	0.000939506
C2_01370C_A-T	1371.220956	-13.62201026	1.28553709	-10.59635724	3.10E-26	2.84E-23
C2_01380W_A-T	7962.569582	-0.676407635	0.82263661	-0.822243536	0.410938305	0.702894451
C2_01390W_A-T	1965.217087	-0.439765151	0.194936455	-2.255941052	0.024074323	0.126984135
C2_01400C_A-T	838.6278417	0.04546361	0.378817503	0.120014545	0.904471626	0.967008371
C2_01410C_A-T	3172.743039	0.127816793	0.373521404	0.342194027	0.73220488	0.887613324
C2_01420C_A-T	589.9420281	-0.100743863	0.487186135	-0.206787213	0.836176043	0.936645676
C2_01430W_A-T	2807.079138	-0.790127027	0.327914545	-2.409551634	0.015972136	0.092543161
C2_01440C_A-T	418.4569741	-0.058946972	0.182583601	-0.322849214	0.746809439	0.89518724
C2_01450C_A-T	53.07443499	1.385295247	0.467720903	2.96179888	0.003058475	0.025811919
C2_01460C_A-T	6.086061634	1.784832071	0.739940886	2.412127921	0.015859716	0.092141502
C2_01470W_A-T	2428.045359	-0.402047699	0.244909518	-1.641617291	0.100669342	0.32284658
C2_01480W_A-T	3856.462854	-0.505334048	0.245582479	-2.057695848	0.039619339	0.176839556
C2_01490C_A-T	706.054186	-0.605316456	0.210527851	-2.875232198	0.004037305	0.03224816
C2_01500W_A-T	15.45490051	0.164079019	0.424536772	0.386489534	0.699134152	0.871428226
C2_01510C_A-T	280.8840588	0.595913671	0.25141161	2.370271094	0.017775047	0.101161624
C2_01520W_A-T	570.6969173	0.261941314	0.497801431	0.526196387	0.598751764	0.824700333
C2_01530C_A-T	4969.907361	-0.351617413	0.200506233	-1.753648291	0.079490791	0.279031829
C2_01540W_A-T	529.4064853	-0.17647668	0.474210852	-0.372148125	0.709782567	0.877007394
C2_01550W_A-T	4490.402923	-0.279134942	0.174447151	-1.600111784	0.109573787	0.336510811
C2_01560W_A-T	1478.144208	0.28338177	0.211539992	1.33961322	0.180371124	0.454156438
C2_01570W_A-T	79.16188694	-0.470678168	0.254327085	-1.850680468	0.064215536	0.242851322
C2_01580W_A-T	538.5333394	-0.346601338	0.337868351	-1.025847308	0.304963563	0.617066933
C2_01590W_A-T	7145.60895	-0.555860613	0.578947104	-0.960123316	0.336993155	0.648207118
C2_01600C_A-T	3491.512219	-0.104359453	0.224020148	-0.465848516	0.641323935	0.845519367
C2_01610C_A-T	32971.02463	-0.681292102	0.307497046	-2.215605352	0.026718542	0.137538305
C2_01620W_A-T	6772.997798	-0.30526023	0.492549481	-0.61975546	0.535418797	0.791300582
C2_01630W_A-T	91.86903551	1.113451391	0.520073301	2.140950877	0.032278	0.154861436
C2_01640W_A-T	7300.22284	-0.783719972	0.296958563	-2.639155994	0.008311273	0.056351483
C2_01650W_A-T	72.26112102	0.033584809	0.332784754	0.100920514	0.919613558	0.972851948
C2_01660C_A-T	368.2709491	-0.142047418	0.305955952	-0.464274081	0.642451392	0.846620596
C2_01670C_A-T	7394.498193	0.19535088	0.116067664	1.683077556	0.092360079	0.305253722
C2_01680C_A-T	1530.86942	-0.252363864	0.317726234	-0.794280852	0.427031948	0.716073965
C2_01690W_A-T	3161.407045	-0.650548715	0.403054269	-1.614047449	0.106517135	0.331811997
C2_01700C_A-T	1044.962537	-0.428334599	0.203032919	-2.109680549	0.034885881	0.163088951
C2_01710W_A-T	258.0525018	-0.410942441	0.419947795	-0.978556013	0.327799402	0.639463295
C2_01720C_A-T	409.5868677	0.271835918	0.205618961	1.32203721	0.186155761	0.461848788
C2_01730W_A-T	82.70251638	-0.298297225	0.544149526	-0.54818981	0.583561579	0.816371661
C2_01740C_A-T	709.3277164	-0.743999812	0.348561681	-2.134485377	0.032803069	0.156314181
C2_01750C_A-T	447.7271233	1.195514	0.542796346	2.202509301	0.027629353	0.140646563
C2_01760C_A-T	43.27204934	-0.016042306	0.579040368	-0.027704987	0.977897446	0.992913443
C2_01770C_A-T	20.38823377	1.311442991	0.441699313	2.96908542	0.002986876	0.025307556
C2_01780W_A-T	9690.023467	0.400016689	0.217970779	1.83518493	0.066478293	0.247861877
C2_01800W_A-T	46.18222867	0.250234723	0.322534804	0.775837893	0.437844707	0.724080211
C2_01820C_A-T	381.4203231	0.053862994	0.402285436	0.133892479	0.893487597	0.960962131
C2_01830W_A-T	285.5914104	0.203903027	0.50498485	0.403780484	0.686374149	0.864572622
C2_01840C_A-T	1294.530885	0.485374864	0.170475178	2.847187897	0.004410732	0.034290262
C2_01850W_A-T	3831.894552	-0.051423791	0.140375455	-0.36633036	0.714118578	0.878259017
C2_01860C_A-T	171.7448263	-0.716451091	0.484116028	-1.479916073	0.138895646	0.387843566
C2_01870C_A-T	193.248949	-0.232542136	0.198775902	-1.169870861	0.242052942	0.542462463
C2_01880C_A-T	163.9551688	-0.602231557	0.255120653	-2.360575475	0.018246605	0.103204342
C2_01890W_A-T	1041.315184	0.737077236	0.504672283	1.460506673	0.144150875	0.396708164
C2_01900C_A-T	570.5859137	-0.131774867	0.173324147	-0.760279907	0.44708729	0.729890436
C2_01910W_A-T	137.3748765	-0.320208768	0.395860429	-0.808893095	0.418576641	0.708416941
C2_01920C_A-T	1576.317288	-0.452266528	0.307812614	-1.469291729	0.141753679	0.392746479
C2_01930C_A-T	454.6748229	-0.268256043	0.384693065	-0.697324873	0.485599505	0.761491398
C2_01940C_A-T	0.086406715	0	4.407463343	0	1	1
C2_01950C_A-T	595.2982819	-0.045588648	0.524051541	-0.086992679	0.930677331	0.978103294
C2_01960C_A-T	86.99738426	0.163943727	0.478917526	0.34232142	0.732109017	0.887613324
C2_01970C_A-T	1840.31286	-0.438703128	0.281922785	-1.55611093	0.119681716	0.354677035
C2_01980C_A-T	1109.685884	0.172900576	0.406681847	0.42514948	0.67072771	0.85852076
C2_01990C_A-T	5709.160744	-0.306415146	0.33462106	-0.915707893	0.359820124	0.665465322
C2_02000W_A-T	3085.584977	-0.022223041	0.173611801	-0.128004208	0.898145643	0.963651079
C2_02010C_A-T	302.765267	0.687928436	0.479953098	1.433324294	0.151765182	0.410649322
C2_02020W_A-T	3730.17954	-0.241769406	0.405528725	-0.596183182	0.55105286	0.801826915
C2_02030W_A-T	3306.3327	-0.240683652	0.402925131	-0.59734088	0.550279817	0.80141759
C2_02040W_A-T	1217.960023	-0.169725057	0.245245506	-0.692061843	0.488898493	0.764082586
C2_02050C_A-T	3243.548126	0.33642615	0.21700397	1.550322555	0.121064116	0.356031748
C2_02060C_A-T	48.89753307	1.69865547	0.596448252	2.847951123	0.004400168	0.034290262
C2_02070W_A-T	5.899376921	3.949303743	0.958162371	4.121747901	3.76E-05	0.000669922
C2_02080W_A-T	69.26138605	0.831091199	0.472657014	1.758338869	0.078689868	0.277453989
C2_02090W_A-T	610.3858797	-0.07264559	0.37820298	-0.192080956	0.847678792	0.941636954
C2_02100W_A-T	7478.402167	-0.174748551	0.164237726	-1.063997629	0.287329774	0.597966635
C2_02110C_A-T	77.36053192	0.828391501	0.239813465	3.454316046	0.00055169	0.006457194
C2_02120W_A-T	811.7086027	0.335249399	0.548583212	0.61111859	0.541121073	0.79503034
C2_02130C_A-T	9.595547099	4.04314509	0.834018219	4.847789892	1.25E-06	3.61E-05
C2_02140C_A-T	0.687358793	2.670096246	2.080871657	1.283162389	0.19943519	0.482708418
C2_02150C_A-T	1092.162207	0.260788758	0.307727424	0.847466742	0.396735017	0.692506532
C2_02160W_A-T	200.5966982	-0.21846541	0.351402576	-0.621695528	0.534142093	0.790922437
C2_02170W_A-T	1335.918433	0.057361484	0.558108974	0.102778287	0.918138939	0.97209362
C2_02180W_A-T	716.1996967	0.477110962	0.412480622	1.156686973	0.247400274	0.549645083
C2_02190C_A-T	351.7951148	-0.345830152	0.192923116	-1.792580172	0.073040079	0.263190488
C2_02200W_A-T	2312.171028	0.193919171	0.427049073	0.454091073	0.649763278	0.849486683
C2_02210C_A-T	270.9056384	-0.225202692	0.26164514	-0.860718039	0.389393355	0.688640736
C2_02220C_A-T	36.36642965	3.945805042	0.731489795	5.394203816	6.88E-08	2.85E-06
C2_02230C_A-T	58.50281159	2.606520461	0.336005714	7.757369441	8.67E-15	1.29E-12
C2_02240C_A-T	934.8306535	-0.071623187	0.140912214	-0.508282321	0.611255366	0.833035473
C2_02250C_A-T	734.9265301	-0.320481853	0.356095779	-0.89998779	0.368126748	0.672313486
C2_02260W_A-T	1279.400568	-0.284499342	0.251842511	-1.12967164	0.258614611	0.563244183
C2_02270C_A-T	779.7100912	-0.252366746	0.298945229	-0.844190579	0.398562918	0.694277243
C2_02280W_A-T	976.4610511	-0.301777532	0.400500921	-0.75350022	0.451149379	0.733317821
C2_02290C_A-T	109.634954	-0.132710114	0.222908697	-0.595356375	0.55160528	0.802031617
C2_02300W_A-T	109.5705281	-0.268462619	0.272749034	-0.984284398	0.324975699	0.637319527
C2_02310W_A-T	1730.209729	-0.667836566	0.437373618	-1.526924668	0.126779745	0.365303362
C2_02320C_A-T	2071.277425	-0.95553662	0.338810084	-2.820272079	0.004798295	0.036638407
C2_02330W_A-T	1.807936389	2.077439317	1.239891243	1.675501241	0.093835928	0.30891146
C2_02340C_A-T	5830.144311	-0.21295547	0.091566545	-2.3256908	0.020035052	0.11116334
C2_02350C_A-T	2017.491701	-0.136122009	0.226602665	-0.600707892	0.548034561	0.799527957
C2_02360C_A-T	237.4571666	0.23527358	0.335828738	0.700576078	0.483567612	0.760266262
C2_02370C_A-T	7437.222896	0.133121279	0.422148666	0.315342176	0.752501866	0.897628225
C2_02380W_A-T	4753.906966	-0.48596171	0.342693722	-1.418064234	0.156172012	0.417892067
C2_02390W_A-T	533.8712853	-0.103079231	0.294428726	-0.350099097	0.726264329	0.885868044
C2_02400W_A-T	1493.334029	-0.264739051	0.383210508	-0.690844966	0.489662974	0.764238954
C2_02410W_A-T	3508.731882	0.304669499	0.329404169	0.924910876	0.355012269	0.662378596
C2_02420C_A-T	1805.290733	0.411265465	0.382880949	1.07413405	0.282762605	0.592583797
C2_02430W_A-T	2975.984019	0.93368898	0.873256317	1.069203809	0.284977843	0.595390191
C2_02440W_A-T	1348.188163	-0.524849188	0.152790162	-3.435098057	0.000592339	0.006833211
C2_02450C_A-T	5761.347751	0.173388967	0.686701619	0.252495352	0.800658206	0.92064871
C2_02460W_A-T	4381.224941	-0.748207315	0.310380145	-2.410615907	0.01592561	0.092357019
C2_02470C_A-T	0.378329037	2.293421517	4.050150875	0.566255823	0.571219887	0.810902738
C2_02480W_A-T	37.05926863	1.332446989	0.438348993	3.039694426	0.002368183	0.020980782
C2_02490C_A-T	4531.030898	-0.162371543	0.314877525	-0.51566571	0.606087908	0.830618096
C2_02500W_A-T	431.4007424	-0.378589665	0.26004173	-1.455880427	0.145425677	0.398591323
C2_02510W_A-T	1475.140163	0.030042543	0.451461425	0.066545095	0.946943857	0.982471639
C2_02520W_A-T	426.650516	-0.15193702	0.181666468	-0.836351484	0.402957198	0.698154367
C2_02530W_A-T	35.30495159	3.397990238	0.465021454	7.307168755	2.73E-13	3.24E-11
C2_02540W_A-T	8142.863534	-0.299293069	0.413097867	-0.724508872	0.468753382	0.749806907
C2_02550C_A-T	61.22334967	1.319297477	0.397323964	3.320457858	0.000898699	0.009613936
C2_02560W_A-T	6.175864493	1.954312096	0.691478789	2.826279167	0.00470922	0.03604408
C2_02570W_A-T	106.553449	1.724134827	0.526691692	3.273518174	0.001062176	0.010910861
C2_02580W_A-T	576.1704476	0.686434181	0.572336893	1.199353371	0.230390571	0.52696169
C2_02590W_A-T	2976.577925	-0.823883781	0.263799821	-3.123140032	0.001789326	0.016828059
C2_02600C_A-T	7.429197229	1.976036229	0.709330858	2.785775083	0.005339991	0.040106208
C2_02610C_A-T	392.6122726	-1.668683796	0.848920166	-1.96565456	0.049338527	0.20643008
C2_02620W_A-T	556.3047459	-1.451893159	0.472495872	-3.072816602	0.002120488	0.01934681
C2_02630W_A-T	242.593807	0.544536393	0.602721539	0.90346264	0.366280408	0.670169985
C2_02640C_A-T	1.729023371	-0.709284571	1.372169412	-0.516907435	0.605220777	0.829994882
C2_02650C_A-T	0	NA	NA	NA	NA	NA
C2_02660W_A-T	415.5332345	-0.395409638	0.242100665	-1.633244741	0.102417533	0.325443068
C2_02670C_A-T	180.3780227	-0.003464769	0.348630844	-0.009938216	0.992070582	0.998374742
C2_02680W_A-T	1128.608726	-0.420527477	0.413666643	-1.016585416	0.309350695	0.620830837
C2_02690W_A-T	1613.447994	-0.798609678	0.491108941	-1.626135489	0.103920836	0.327542134
C2_02700C_A-T	365.3861256	-0.384579106	0.206028353	-1.866631944	0.061953003	0.238534394
C2_02710C_A-T	1207.034416	0.309000099	0.436592253	0.707754423	0.479097774	0.757439764
C2_02720W_A-T	9643.856353	0.470195547	0.222011998	2.117883498	0.034184936	0.161050135
C2_02730W_A-T	1487.81598	0.048798863	0.38005753	0.128398623	0.897833521	0.963640557
C2_02740C_A-T	2755.754379	0.217046994	0.389801285	0.556814464	0.5776542	0.81416797
C2_02750C_A-T	65.66154908	2.440946558	0.300152735	8.132348218	4.21E-16	6.92E-14
C2_02760W_A-T	4599.461423	-0.352574337	0.2004273	-1.759113341	0.078558259	0.277453989
C2_02770W_A-T	3670.94156	-0.231449852	0.155429082	-1.48910261	0.136460351	0.382709527
C2_02780C_A-T	171.6281604	-0.676945384	0.237790591	-2.846813164	0.004415927	0.034290262
C2_02790C_A-T	62.69582616	2.228575804	0.454081843	4.907872531	9.21E-07	2.80E-05
C2_02800W_A-T	377.7631304	-1.98620549	0.29327691	-6.772457789	1.27E-11	1.04E-09
C2_02810C_A-T	818.9955843	0.185582461	0.229493645	0.808660563	0.418710418	0.708416941
C2_02820C_A-T	170.429505	-0.120991061	0.573127497	-0.211106712	0.832804003	0.935390994
C2_02830C_A-T	5418.831753	-0.196603947	0.318938132	-0.616432865	0.537608868	0.79207121
C2_02840C_A-T	1306.288272	-0.281151362	0.169427748	-1.659417448	0.097031703	0.315499099
C2_02850W_A-T	248.183286	1.424474	0.494291223	2.881851701	0.003953458	0.031657274
C2_02860W_A-T	16092.65466	-0.513839587	0.708220736	-0.725535926	0.468123313	0.749806907
C2_02870W_A-T	658.5641783	-0.274073811	0.23760234	-1.153497947	0.24870606	0.551590826
C2_02880C_A-T	805.1381736	-0.937098921	0.382617297	-2.449180758	0.014318157	0.084486349
C2_02890W_A-T	1991.004993	-0.107773865	0.454873733	-0.236931388	0.812710019	0.925718711
C2_02900W_A-T	166.2960541	-0.166253482	0.237636345	-0.699613027	0.484169005	0.760396669
C2_02910W_A-T	198.8617346	3.601692599	0.877572503	4.104153886	4.06E-05	0.000715051
C2_02920W_A-T	1378.39731	0.152681389	0.502304887	0.303961584	0.761157158	0.902800889
C2_02930C_A-T	7498.074498	-0.620997186	0.404200536	-1.536359134	0.124450324	0.36200652
C2_02940W_A-T	663.6430381	-0.088688646	0.58977929	-0.150375993	0.880467981	0.955484634
C2_02950W_A-T	114.3369297	-0.750556894	0.393893388	-1.905482336	0.056717401	0.225983569
C2_02960C_A-T	499.5869985	0.178082256	0.405077522	0.439625124	0.660208641	0.852313468
C2_02970C_A-T	17074.38907	-0.442681059	0.334007282	-1.325363495	0.185050619	0.46111681
C2_02980C_A-T	2329.150588	-0.171026419	0.30788116	-0.555494915	0.578556188	0.8142253
C2_02990C_A-T	1238.186978	-1.872840084	0.336280306	-5.569282678	2.56E-08	1.19E-06
C2_03000C_A-T	369.0654149	0.464956966	0.647767918	0.717783256	0.472890939	0.752422507
C2_03010C_A-T	49381.33298	-0.114121347	0.564870564	-0.202030968	0.839892514	0.939385128
C2_03020C_A-T	3515.243718	-0.1076155	0.373722271	-0.287955812	0.773380564	0.910465576
C2_03030W_A-T	1369.479987	-0.752216687	0.536045562	-1.403270058	0.160536323	0.424260395
C2_03040W_A-T	719.9427591	0.87919425	0.321960714	2.730750091	0.006319037	0.045900682
C2_03050W_A-T	579.6584049	-0.064167178	0.262870775	-0.244101604	0.80715213	0.92334258
C2_03060W_A-T	7259.109392	0.045610033	0.425724604	0.107135065	0.91468183	0.971021463
C2_03070C_A-T	499.5676353	0.021786906	0.411472993	0.052948568	0.957772887	0.986693752
C2_03080W_A-T	7862.548545	-1.0521538	0.516886134	-2.035562052	0.041794352	0.183754075
C2_03090C_A-T	1099.439995	-0.495153733	0.34494994	-1.435436493	0.151162753	0.409961057
C2_03100W_A-T	264652.4645	-0.021785277	0.244135923	-0.089234214	0.928895775	0.977351952
C2_03110W_A-T	216.8213407	0.374195935	0.725560885	0.515733334	0.60604067	0.830618096
C2_03120W_A-T	783.3041279	-0.93534326	0.999366029	-0.935936617	0.349305823	0.658276057
C2_03130W_A-T	728.3123567	-0.088590503	0.278236174	-0.318400378	0.750181251	0.896634508
C2_03140C_A-T	2478.100522	-0.349248896	0.638922117	-0.546622016	0.584638441	0.816587297
C2_03150C_A-T	609.723081	0.243231785	0.298225055	0.81559809	0.414730042	0.706217854
C2_03160C_A-T	41529.94616	-0.246290084	0.454214252	-0.542233281	0.587657811	0.818154373
C2_03170W_A-T	364.3398687	-0.2510465	0.355299119	-0.706577883	0.479828837	0.758044637
C2_03180C_A-T	52193.07348	0.256504212	0.448874719	0.571438313	0.567702564	0.808805919
C2_03200W_A-T	270.4326571	0.09772437	0.464459122	0.210404674	0.833351845	0.93560629
C2_03210W_A-T	631.0819494	-0.903515825	0.485523327	-1.860911258	0.06275671	0.239595149
C2_03220C_A-T	951.2372024	0.504211841	0.387533007	1.301081022	0.193230723	0.47304651
C2_03230C_A-T	2852.527929	-0.151465398	0.243126983	-0.622988843	0.533291854	0.790922437
C2_03240C_A-T	4995.718166	-0.18737646	0.190850549	-0.981796811	0.32619996	0.638327705
C2_03250W_A-T	972.9789651	0.348369751	0.175669091	1.98310215	0.047356021	0.200804053
C2_03260W_A-T	980.2436166	-1.765374613	0.585053855	-3.017456594	0.002549055	0.022366131
C2_03270W_A-T	188207.1283	-0.062386536	0.593807881	-0.105061819	0.916326756	0.971021463
C2_03280W_A-T	6659.555951	-0.15651554	0.170226715	-0.919453449	0.357858444	0.664778458
C2_03290W_A-T	894.9715394	1.087681818	0.475743977	2.286275541	0.022238144	0.119477305
C2_03300W_A-T	1710.567116	-0.880788946	0.241858266	-3.641756643	0.000270784	0.003618351
C2_03310C_A-T	356.1842985	-1.478551064	0.45343594	-3.260771663	0.001111095	0.011343647
C2_03320W_A-T	2500.482582	1.165960308	0.608056576	1.917519446	0.055171973	0.222421769
C2_03330C_A-T	3965.817648	-0.101050833	0.11155915	-0.905804971	0.36503909	0.669053685
C2_03340W_A-T	1031.896447	-0.438400077	0.336351414	-1.303398942	0.192438598	0.47236937
C2_03350W_A-T	30.28575163	1.893447981	0.629351994	3.008567539	0.002624825	0.02287449
C2_03360W_A-T	5534.71379	0.247790441	0.247556079	1.000946701	0.316852577	0.627951526
C2_03370W_A-T	220.9136938	0.562987722	0.399443317	1.409430822	0.158707816	0.421861554
C2_03380W_A-T	13077.04599	-0.547799461	0.354267607	-1.546287186	0.122035225	0.358394659
C2_03390C_A-T	1818.716146	-0.223102223	0.360054064	-0.619635342	0.535497893	0.791300582
C2_03400C_A-T	924.5035745	-0.167299245	0.509609277	-0.328289246	0.742692975	0.893739726
C2_03410W_A-T	3354.038727	-0.459480714	0.285416809	-1.609858633	0.107428722	0.333250883
C2_03420C_A-T	968.1800667	0.090909299	0.104652368	0.868678852	0.385022812	0.68565124
C2_03430W_A-T	362.3656663	-0.250812257	0.17907594	-1.400591602	0.161336234	0.42488654
C2_03440W_A-T	983.3191335	0.259287885	0.210533411	1.231575951	0.218107529	0.509632675
C2_03450W_A-T	641.5819678	-0.149396866	0.327056154	-0.456792705	0.64782005	0.848676021
C2_03460C_A-T	588.2951203	-0.879194332	0.219393818	-4.007379697	6.14E-05	0.001028185
C2_03470C_A-T	7383.871778	-0.43818836	0.371860211	-1.178368503	0.238649729	0.53803141
C2_03480C_A-T	48.17156789	-0.29842094	0.357765268	-0.834124959	0.404210572	0.69836933
C2_03490C_A-T	346.0150884	-0.317874835	0.238989421	-1.330079103	0.18349221	0.459561168
C2_03500W_A-T	2157.145109	-0.041213449	0.248090177	-0.166122856	0.868060267	0.950652839
C2_03520C_A-T	4230.36136	-0.433433295	0.352402706	-1.229937477	0.218720519	0.510171431
C2_03530W_A-T	1083.953291	-0.347795409	0.265196579	-1.311462652	0.189701504	0.468143575
C2_03540W_A-T	2004.806602	0.167409347	0.299038093	0.559826158	0.575598019	0.812296083
C2_03550C_A-T	1869.421071	-0.192442934	0.133528452	-1.441212948	0.149524532	0.406721945
C2_03560C_A-T	1883.564766	-0.037619974	0.361780574	-0.103985611	0.917180767	0.971239465
C2_03570C_A-T	215.4196537	1.086350277	0.298217112	3.642816699	0.000269671	0.003611
C2_03580W_A-T	18.27331633	0.309659115	0.398559375	0.776946008	0.437190625	0.724045891
C2_03590C_A-T	430.4290359	-0.39221608	0.425161665	-0.922510451	0.356262381	0.664070594
C2_03600W_A-T	543.6786382	0.145891085	0.265533763	0.549425743	0.582713312	0.816231313
C2_03610W_A-T	69.75396848	1.23366423	0.442548933	2.787633498	0.005309457	0.039923633
C2_03620W_A-T	581.5102384	0.073306601	0.484673314	0.15124951	0.879778896	0.955484634
C2_03630W_A-T	7.665112816	0.967750737	0.618441495	1.564821806	0.117624697	0.35106785
C2_03640W_A-T	544.5865862	0.671028422	0.323493341	2.074319115	0.038049684	0.172230537
C2_03660W_A-T	10.1305653	1.009395817	0.577796567	1.74697441	0.080641777	0.280649137
C2_03670W_A-T	55.33473693	0.928517033	0.349122408	2.659574444	0.007823944	0.054018057
C2_03680W_A-T	172.0144238	-0.887717635	0.261257754	-3.397861394	0.000679148	0.007655635
C2_03690C_A-T	326.9540928	1.06193425	0.293499127	3.618185375	0.000296676	0.003875517
C2_03700W_A-T	266.3475102	-0.141642065	0.324562859	-0.436408731	0.662540205	0.853834213
C2_03710W_A-T	25.80834675	3.993832168	0.92845927	4.301569598	1.70E-05	0.000337816
C2_03720W_A-T	1.297273484	2.869759471	1.813748234	1.582225922	0.113598005	0.344012088
C2_03730W_A-T	0	NA	NA	NA	NA	NA
C2_03740W_A-T	18.55578386	1.426456997	0.623633905	2.287330734	0.022176526	0.119329058
C2_03750W_A-T	1152.650901	0.286451048	0.2279487	1.256646995	0.20888149	0.495292375
C2_03760C_A-T	2372.624713	-0.376862041	0.726978976	-0.51839469	0.604182919	0.829143093
C2_03770C_A-T	1792.766199	-0.059408164	0.401627977	-0.14791839	0.882407174	0.95587901
C2_03780C_A-T	1298.725841	-0.14901018	0.202588946	-0.735529668	0.462016978	0.74456706
C2_03790C_A-T	2259.785344	1.085911391	0.52772376	2.057726927	0.039616354	0.176839556
C2_03800C_A-T	1911.473625	-0.760014621	0.215312757	-3.529816958	0.000415847	0.00515908
C2_03810C_A-T	44369.91162	-0.47976639	0.235535927	-2.036913841	0.041658677	0.183604346
C2_03820C_A-T	42016.77755	-0.654841423	0.196272732	-3.336385116	0.000848755	0.009242639
C2_03830W_A-T	1290.318695	-0.699466573	0.219933192	-3.180359302	0.001470925	0.014282508
C2_03840C_A-T	299.30583	-0.316929114	0.239491644	-1.323341008	0.185722	0.461534641
C2_03850W_A-T	0	NA	NA	NA	NA	NA
C2_03860W_A-T	69.39252218	1.548588791	0.519760676	2.979426616	0.002887884	0.0246315
C2_03870W_A-T	442.2631936	-0.166539739	0.236036507	-0.705567717	0.480457006	0.758280324
C2_03880C_A-T	316.454902	-0.005052174	0.296097959	-0.017062508	0.986386749	0.995931797
C2_03890W_A-T	214.9083339	0.217421226	0.319625471	0.680237484	0.496354102	0.768803479
C2_03900C_A-T	2238.541315	-1.038366127	0.222659188	-4.663477557	3.11E-06	7.94E-05
C2_03910C_A-T	1006.068633	-0.205798185	0.352568764	-0.583710769	0.559414921	0.805045918
C2_03920C_A-T	1658.897828	0.167732133	0.422940697	0.396585465	0.691673173	0.867905963
C2_03930C_A-T	736.0005104	-0.258126424	0.284584787	-0.907028191	0.36439189	0.668760339
C2_03940C_A-T	2473.241026	0.409723801	0.538391744	0.761014273	0.446648542	0.729890436
C2_03950W_A-T	1383.647726	-0.223285612	0.419676525	-0.532042176	0.594696785	0.822420262
C2_03960W_A-T	15302.75877	-0.396398798	0.262929839	-1.507621957	0.13165131	0.373964349
C2_03970W_A-T	294.868832	0.272265337	0.237852411	1.144681843	0.252340975	0.555999662
C2_03980C_A-T	1310.306227	0.30033629	0.229739753	1.307289166	0.191114522	0.470379335
C2_03990W_A-T	1828.049886	0.141126287	0.351305048	0.401720064	0.687890057	0.865462304
C2_04000C_A-T	4.227463774	1.199856796	0.852351462	1.407701928	0.159219351	0.422372506
C2_04010C_A-T	307.9597173	1.376127067	1.250815135	1.100184215	0.271251867	0.577434276
C2_04020C_A-T	1308.421669	-0.88038794	0.513882641	-1.71320817	0.086674249	0.293056739
C2_04030C_A-T	2480.470149	-0.421201146	0.33035557	-1.274993323	0.202311605	0.486754162
C2_04040C_A-T	1009.500125	0.10992452	0.239462101	0.459047672	0.646199932	0.847452476
C2_04050C_A-T	6823.893597	-0.377372889	0.227158696	-1.661274235	0.096658382	0.315344284
C2_04060C_A-T	823.1108213	-0.792717551	0.476159555	-1.664814961	0.095949678	0.313191469
C2_04070C_A-T	1668.288238	-0.057857347	0.226798159	-0.25510501	0.798641994	0.920152641
C2_04080W_A-T	3626.509002	0.289955389	0.496726724	0.583732211	0.559400492	0.805045918
C2_04090W_A-T	90.23497663	3.309379413	0.617894253	5.355899327	8.51E-08	3.35E-06
C2_04100W_A-T	453.3184924	0.204614736	0.203351652	1.006211329	0.314313924	0.626089909
C2_04110W_A-T	430.591826	2.358214919	0.347822477	6.779938262	1.20E-11	1.00E-09
C2_04120C_A-T	916.6317829	0.420826926	0.648936949	0.648486616	0.516670264	0.780961096
C2_04130W_A-T	1638.844199	-0.242168939	0.1806087	-1.340848693	0.179969583	0.453524004
C2_04140W_A-T	3954.876139	-0.164555954	0.232916891	-0.706500731	0.479876798	0.758044637
C2_04150C_A-T	871.6880063	-0.663232301	0.251550501	-2.63657714	0.008374716	0.056718719
C2_04160W_A-T	516.7834914	-0.530554588	0.414061179	-1.281343469	0.200073051	0.483568255
C2_04170C_A-T	3772.796246	-0.140952426	0.549495579	-0.256512394	0.797555212	0.919650022
C2_04180C_A-T	338.7864435	-0.009389382	0.376397265	-0.024945405	0.98009851	0.994227674
C2_04190C_A-T	1214.072099	1.055679944	0.329007144	3.208683959	0.00133344	0.013239447
C2_04200W_A-T	1008.796428	0.401253628	0.744131853	0.53922383	0.589732419	0.819619444
C2_04210W_A-T	242.1137173	0.873331688	0.222988347	3.916490259	8.98E-05	0.001429979
C2_04220C_A-T	3243.042858	-0.219170225	0.154918296	-1.414747197	0.157142631	0.419128028
C2_04230W_A-T	1925.86511	-0.623665498	0.406948804	-1.532540437	0.125389127	0.363169175
C2_04240C_A-T	1052.486458	-0.746792278	0.561559788	-1.32985355	0.183566528	0.459561168
C2_04250W_A-T	887.9415668	-0.632125783	0.419030477	-1.508543693	0.131415433	0.373459719
C2_04260W_A-T	366.8398214	-1.181344983	0.235511773	-5.016076124	5.27E-07	1.72E-05
C2_04270W_A-T	547.419588	-0.053641096	0.212129635	-0.252869413	0.800369126	0.92064871
C2_04280W_A-T	76.84123734	1.566834423	0.234195829	6.690274673	2.23E-11	1.68E-09
C2_04290W_A-T	0.425020232	0.729277475	2.53222432	0.287998764	0.773347685	0.910465576
C2_04300C_A-T	403.770148	-0.243433378	0.275677992	-0.883035228	0.377217238	0.680165067
C2_04310W_A-T	12983.77644	-0.793910935	0.441032186	-1.800120172	0.071841665	0.260334712
C2_04320W_A-T	255.623864	0.052684487	0.221468222	0.237887343	0.811968473	0.925367055
C2_04330C_A-T	1006.534544	0.511260781	0.230050897	2.222381165	0.026257557	0.136038749
C2_04340C_A-T	148.3909038	-0.5670678	0.303511326	-1.868357952	0.061712194	0.238016844
C2_04350C_A-T	1166.648055	-0.095062812	0.200290585	-0.474624468	0.635054663	0.842430647
C2_04360W_A-T	1361.078865	-0.562801939	0.329338592	-1.708885482	0.087472164	0.295028245
C2_04370W_A-T	1722.556578	-0.17739001	0.47963885	-0.369840788	0.711501122	0.877685257
C2_04380C_A-T	1249.588178	-0.2362786	0.124003126	-1.905424554	0.056724906	0.225983569
C2_04390W_A-T	66.49326769	0.209268152	0.291259338	0.718494222	0.472452609	0.752422507
C2_04400W_A-T	1979.772095	-0.142244852	0.300018961	-0.474119541	0.635414665	0.842430647
C2_04410W_A-T	374.3394084	0.85055431	0.300033506	2.834864415	0.004584514	0.035342634
C2_04420W_A-T	91.09441962	1.06356127	0.391208923	2.718652896	0.006554835	0.047080307
C2_04430W_A-T	27.9412304	2.53464396	0.565160234	4.484823608	7.30E-06	0.000160844
C2_04440W_A-T	59.04883682	2.468903387	0.59696732	4.135742951	3.54E-05	0.000639246
C2_04450W_A-T	85.0121302	1.654375229	0.563899918	2.933810017	0.003348291	0.027746689
C2_04460W_A-T	785.0223767	-0.113315158	0.467250745	-0.242514664	0.808381395	0.92334258
C2_04470W_A-T	23.42940551	0.738207689	0.326394347	2.261704882	0.023715643	0.126129464
C2_04480W_A-T	297.9020495	0.642770723	0.4669198	1.376619116	0.168630037	0.435786445
C2_04490W_A-T	1266.494175	-0.526560527	0.235523171	-2.235705834	0.025371047	0.1325162
C2_04500W_A-T	10408.26077	-0.188432958	0.216441414	-0.870595671	0.383974961	0.685639031
C2_04510W_A-T	940.1622366	0.255020979	0.185925837	1.371627434	0.170179449	0.437324739
C2_04520C_A-T	96.25177393	0.186617201	0.403793296	0.462160226	0.643966423	0.846620596
C2_04530W_A-T	144.5892899	-0.296767474	0.289483128	-1.025163284	0.305286149	0.617114832
C2_04540C_A-T	1000.566323	0.509623034	0.396979263	1.28375228	0.199228645	0.482572708
C2_04550C_A-T	5175.92371	-0.588074944	0.444052369	-1.324336915	0.185391176	0.46142527
C2_04560W_A-T	298.422824	0.170828058	0.269320716	0.634292306	0.525890077	0.787141953
C2_04570W_A-T	1090.71262	0.504576986	0.693187804	0.727908055	0.466669872	0.74815467
C2_04580W_A-T	4111.601762	-0.093379213	0.232313946	-0.401952678	0.687718853	0.865416662
C2_04590C_A-T	3903.865908	-0.462887418	0.52829659	-0.87618854	0.380927546	0.683091619
C2_04600C_A-T	37157.64515	-0.80267097	0.234061245	-3.429320266	0.000605095	0.006942897
C2_04610C_A-T	17.87661738	0.336999369	0.413352924	0.815282412	0.414910674	0.706217854
C2_04620W_A-T	3400.641406	-0.572324463	0.179758448	-3.183852945	0.001453288	0.014174228
C2_04640C_A-T	1069.580426	0.066800511	0.543516293	0.12290434	0.902182849	0.965882289
C2_04650C_A-T	582.2677577	-0.208793876	0.390226837	-0.535057705	0.592609956	0.82163111
C2_04660C_A-T	1359.085062	-0.161589068	0.366828098	-0.440503518	0.659572465	0.852313468
C2_04670W_A-T	3.836800149	1.10856531	0.847313355	1.308329798	0.190761472	0.469690627
C2_04680W_A-T	726.5855046	-0.276693887	0.259496197	-1.066273383	0.286300078	0.597180065
C2_04690C_A-T	448.4948283	-0.131367923	0.225328135	-0.583007189	0.559888461	0.805045918
C2_04700C_A-T	181.5307506	0.738742615	0.737429128	1.001781169	0.316449294	0.627512376
C2_04710C_A-T	889.5494455	-0.279745637	0.26744138	-1.046007304	0.29555766	0.60779315
C2_04720C_A-T	2552.563032	0.806668004	0.447745986	1.801619733	0.071605255	0.260320042
C2_04730W_A-T	500.201238	0.182539493	0.424729557	0.429778171	0.667357013	0.856274487
C2_04740C_A-T	64.37361542	0.548754532	0.418018083	1.312753096	0.18926616	0.467264491
C2_04750W_A-T	410.6744517	0.484423808	0.158687662	3.052687289	0.002268022	0.020239572
C2_04760W_A-T	2126.042114	-0.211405082	0.37595656	-0.562312525	0.573903106	0.811550694
C2_04770W_A-T	215.3418589	-0.286538949	0.390478809	-0.733814339	0.4630619	0.745446051
C2_04780W_A-T	663.1866745	-0.366001097	0.330701616	-1.106741181	0.268405845	0.574426124
C2_04790C_A-T	1173.726699	-0.132892431	0.29011522	-0.458067767	0.646903755	0.847995235
C2_04800C_A-T	303.6047239	-0.07452535	0.333596121	-0.223399929	0.82322426	0.931789934
C2_04810W_A-T	117.991052	-0.232644157	0.43057421	-0.540311407	0.588982293	0.819109373
C2_04820W_A-T	747.7140141	0.350265256	0.298996095	1.171471008	0.241409505	0.542019351
C2_04830W_A-T	427.8713584	-0.075186485	0.461183003	-0.163029609	0.870495122	0.951991928
C2_04850C_A-T	1519.656563	-0.184023374	0.272833923	-0.674488614	0.500000722	0.770679583
C2_04860W_A-T	425.6681364	0.47432419	0.725746995	0.653566867	0.513390897	0.779751175
C2_04870C_A-T	8373.898935	-0.31618048	0.09255918	-3.41598185	0.000635525	0.007253125
C2_04880C_A-T	696.013027	-0.147042043	0.47128607	-0.312001675	0.755039251	0.899318081
C2_04890C_A-T	14.75760504	2.317978616	1.008636655	2.298130457	0.021554365	0.116764948
C2_04910W_A-T	11.6654904	1.461154105	0.473060023	3.088728773	0.002010149	0.018577944
C2_04920W_A-T	22.13865708	2.314185696	0.417813619	5.538799095	3.05E-08	1.38E-06
C2_04930C_A-T	1580.731911	-0.310722966	0.330841706	-0.939189229	0.347633598	0.656318548
C2_04940C_A-T	1183.199199	0.292136102	0.53225253	0.548867473	0.583096402	0.816371661
C2_04950C_A-T	10758.32167	-0.721735493	0.545663366	-1.322675368	0.185943359	0.461726946
C2_04960C_A-T	365.6385815	-0.635397312	0.281357296	-2.258328899	0.023925162	0.126823131
C2_04970W_A-T	261.5625206	1.10821322	0.233113231	4.753969622	1.99E-06	5.33E-05
C2_04980C_A-T	799.5076507	0.084636165	0.444493308	0.190410436	0.84898752	0.941785879
C2_04990W_A-T	169.9837496	0.2995694	0.331650593	0.903268095	0.366383625	0.670169985
C2_05000C_A-T	1733.184953	-0.237890131	0.292222792	-0.814071105	0.415604218	0.706703461
C2_05010W_A-T	1.349248303	0.729064638	1.623362316	0.449107775	0.653353912	0.850540286
C2_05020W_A-T	513.2786816	-0.126688588	0.208967307	-0.606260329	0.544341897	0.79670606
C2_05030C_A-T	1322.080355	0.150513649	0.261615147	0.575324673	0.565071738	0.807204492
C2_05040C_A-T	1303.010615	0.611863119	0.249101439	2.456280948	0.014038336	0.083372117
C2_05050C_A-T	690.2912423	-0.430405074	0.226825333	-1.897517657	0.057759651	0.228826682
C2_05060C_A-T	82.82905598	0.047620837	0.589224113	0.080819565	0.935585448	0.978666645
C2_05070W_A-T	88.83753932	-0.127288199	0.723994952	-0.175813655	0.860440342	0.948513761
C2_05080C_A-T	176.833378	0.250021027	0.418440748	0.597506404	0.550169333	0.80141759
C2_05090W_A-T	832.4169074	-0.067245328	0.579818482	-0.115976517	0.907671153	0.968459844
C2_05100C_A-T	5726.621736	-0.216144916	0.405425351	-0.533131229	0.593942742	0.821779127
C2_05110W_A-T	2198.831116	-0.0775811	0.166462994	-0.466056139	0.641175318	0.845497222
C2_05120C_A-T	52.18379119	0.838288997	0.409884019	2.045185855	0.040836538	0.18138889
C2_05130W_A-T	379.9215636	-0.195455709	0.611440007	-0.319664574	0.749222617	0.896383859
C2_05140W_A-T	1238.105253	-0.010579927	0.279375579	-0.037869908	0.969791406	0.990191964
C2_05150W_A-T	489.9678854	-0.304913074	0.260484752	-1.170560163	0.241775618	0.542219865
C2_05160C_A-T	2132.241122	-0.051640898	0.44656242	-0.11564094	0.907937115	0.968486388
C2_05170W_A-T	1033.793181	-0.203921379	0.354694064	-0.574921883	0.56534413	0.807204492
C2_05180W_A-T	10101.44257	0.944624015	0.749131788	1.260958392	0.207323838	0.492874388
C2_05190W_A-T	1072.359097	-0.853967331	0.265216733	-3.219884807	0.001282421	0.012812226
C2_05200C_A-T	586.7060205	-0.043144987	0.197143486	-0.218850684	0.826766364	0.932620376
C2_05210W_A-T	178.6665323	0.125524684	0.176337539	0.711843232	0.476561858	0.754818539
C2_05220C_A-T	3401.808531	-0.046342405	0.262866169	-0.176296574	0.860060954	0.948513761
C2_05230C_A-T	1105.883372	-0.239492854	0.490455429	-0.488307071	0.625332354	0.838763187
C2_05240C_A-T	7.30756521	1.392735669	0.607339662	2.293174242	0.021837975	0.117952344
C2_05250C_A-T	7510.082688	-0.8863839	0.745742356	-1.188592672	0.234599993	0.533021419
C2_05260W_A-T	1519.048301	0.817317051	0.205045862	3.98602071	6.72E-05	0.001107868
C2_05270W_A-T	2941.312893	0.142656855	0.543314708	0.262567629	0.792883853	0.917723727
C2_05280C_A-T	136.8117057	0.138120996	0.401061282	0.344388756	0.730553944	0.88751822
C2_05290C_A-T	1818.021814	-0.000604164	0.330811732	-0.001826307	0.998542819	1
C2_05300C_A-T	2564.34204	0.04514694	0.290578349	0.15536925	0.876530224	0.954510163
C2_05310C_A-T	1.557980532	-0.528342639	1.465517932	-0.360515984	0.718461306	0.881111054
C2_05320W_A-T	1324.443628	0.483866294	0.312969182	1.546050928	0.122092269	0.358398083
C2_05330C_A-T	373.2992504	0.437371023	0.420520895	1.040069656	0.29830754	0.611096954
C2_05340C_A-T	1564.152018	-0.006788732	0.286413926	-0.023702521	0.981089895	0.994284978
C2_05350C_A-T	116.8483543	0.214460603	0.328010155	0.65382306	0.513225808	0.779685062
C2_05360C_A-T	117.7611111	1.65110897	0.342635294	4.81885258	1.44E-06	4.10E-05
C2_05370C_A-T	936.1363193	-0.077857659	0.211234004	-0.368584873	0.712437173	0.878088399
C2_05380W_A-T	790.6429516	-0.01183916	0.214501602	-0.055193809	0.955984061	0.985778474
C2_05390C_A-T	27.53429307	-0.28195355	0.369758707	-0.762533904	0.445741416	0.728961102
C2_05400W_A-T	94.44416003	0.349264806	0.524186648	0.666298554	0.505220289	0.773939082
C2_05410W_A-T	23336.60622	-0.551824072	0.245678887	-2.24611923	0.024696372	0.129625638
C2_05420C_A-T	108.2562998	0.861952569	0.372638772	2.313104902	0.020716872	0.113860302
C2_05430C_A-T	4.91226824	1.385700202	0.747709662	1.853259724	0.063845141	0.242166017
C2_05440W_A-T	961.8604287	-0.253779519	0.220283965	-1.152056248	0.24929796	0.552393318
C2_05450C_A-T	106.2343744	-1.28933461	0.558528607	-2.308448654	0.020974196	0.114759165
C2_05460W_A-T	408962.1213	0.019763897	0.49774674	0.039706733	0.968326934	0.989982728
C2_05470W_A-T	2088.831904	-0.837997528	0.36214409	-2.31398924	0.020668312	0.11382723
C2_05480C_A-T	167.1969486	0.369117244	0.423518762	0.871548743	0.383454604	0.68521892
C2_05490W_A-T	103.0545673	0.305321024	0.398217423	0.766719402	0.443248366	0.728039697
C2_05500W_A-T	9005.755243	-0.917273703	0.523669269	-1.751627903	0.079837811	0.279537079
C2_05510C_A-T	514.623119	-0.02511773	0.433050137	-0.058001898	0.953747116	0.985236593
C2_05520W_A-T	696.5606646	0.088982416	0.263892655	0.337191712	0.735972385	0.889049307
C2_05530C_A-T	1543.107796	-0.236637003	0.123452759	-1.916822306	0.05526051	0.222638764
C2_05540C_A-T	509.3876601	-0.003675935	0.219118653	-0.016776001	0.986615316	0.995931797
C2_05550W_A-T	997.8302982	-0.476882649	0.28740274	-1.659283586	0.097058661	0.315499099
C2_05560W_A-T	463.349856	-1.014425952	0.435872635	-2.327344894	0.019946916	0.110770147
C2_05570C_A-T	327.296788	-0.129194038	0.306857004	-0.421023593	0.673737854	0.858945457
C2_05580W_A-T	4338.723889	0.059031522	0.307035751	0.192262698	0.847536436	0.941636954
C2_05590C_A-T	663.6503133	0.13899318	0.157576995	0.882065175	0.377741563	0.680165067
C2_05600W_A-T	238.7604717	0.63914163	0.34290968	1.863877479	0.062338912	0.238839228
C2_05610C_A-T	51069.25299	-0.608773938	0.267343323	-2.277124148	0.022778813	0.121956016
C2_05620W_A-T	83.8653456	0.798328315	0.993218548	0.803779105	0.421524559	0.709951395
C2_05630C_A-T	17.07257553	1.786673987	0.460118934	3.883069906	0.000103146	0.00161755
C2_05640W_A-T	2350.398372	-0.50833973	0.295512913	-1.720194646	0.085397066	0.291089914
C2_05650W_A-T	2810.223224	-0.244443679	0.353704383	-0.691095985	0.489505223	0.764238954
C2_05660W_A-T	12194.21062	1.15617413	0.486974219	2.374199874	0.017587027	0.100358713
C2_05670C_A-T	361.9138302	0.033993929	0.321597677	0.105703279	0.915817779	0.971021463
C2_05680W_A-T	1475.486098	-0.518431539	0.175128369	-2.960294457	0.003073451	0.025904227
C2_05690C_A-T	2327.626673	-0.517148607	0.823802542	-0.627757965	0.530162507	0.789153474
C2_05700W_A-T	42906.57689	-0.489745793	0.805059988	-0.608334535	0.542965621	0.796080411
C2_05710C_A-T	29101.76569	-0.477446795	0.235926615	-2.02370892	0.04300011	0.187238769
C2_05720C_A-T	4272.624663	-0.703844449	0.166848804	-4.218456656	2.46E-05	0.000468165
C2_05730C_A-T	1267.60098	0.455766943	0.149253335	3.05364663	0.002260782	0.020239572
C2_05740W_A-T	1118.403397	0.306147189	0.329811887	0.928247892	0.353278997	0.661392728
C2_05750W_A-T	828.9655805	0.489866843	0.756182689	0.647815469	0.517104309	0.780961096
C2_05760C_A-T	1593.437934	-0.818597205	0.389037867	-2.104158167	0.035364652	0.164607315
C2_05770W_A-T	499.4919889	0.264076978	0.634140685	0.416432796	0.677093334	0.860657282
C2_05780C_A-T	1301.933896	-0.433840859	0.287902323	-1.506902948	0.131835536	0.374145252
C2_05790C_A-T	4463.754229	-0.099407917	0.225722106	-0.440399563	0.659647741	0.852313468
C2_05800C_A-T	1026.034259	-0.583675373	0.275041621	-2.122134716	0.033826427	0.159531398
[truncated: 4,470 more rows]
