# Supplementary material for: CTG clade-specific proteins of the RSC chromatin-remodeling complex regulate cell cycle progression of a critical priority fungal pathogen, Candida albicans
Source: mSphere. 2026 Mar 30;11(4):e00084-26. doi: 10.1128/msphere.00084-26 (PMC13123710; doi:10.1128/msphere.00084-26)
Supplement: Data S3 — Sum counts for the RNA-seq data. [file msphere.00084-26-s0003.csv]

Sum data counts file
	S10_nri1_R3	S11_nri2_R3	S12_nri1_2_R3	S1_WT_R1	S2_nri1_R1	S3_nri2_R1	S4_nri1_2_R1	S5_WT_R2	S6_nri1_R2	S7_nri2_R2	S8_nri1_2_R2	S9_WT_R3
C1_00010W_A-T	0	0	0	1	1	0	2	0	1	0	1	0
C1_00020C_A-T	75	10	17	19	65	74	93	67	80	21	11	31
C1_00030C_A-T	43	18	19	17	17	16	32	33	13	11	13	61
C1_00040W_A-T	462	370	472	312	432	434	573	458	481	318	443	595
C1_00050C_A-T	12	5	11	8	21	9	21	10	13	8	18	4
C1_00060W_A-T	10824	10789	9965	8683	10676	11833	11217	14173	8530	10461	9957	15483
C1_00070W_A-T	7125	5489	6525	4214	6801	6835	6891	6783	5332	5097	6152	7454
C1_00080C_A-T	1118	916	954	756	774	575	898	831	640	540	652	1732
C1_00090W_A-T	105	55	82	46	77	52	76	29	46	33	37	69
C1_00100C_A-T	298	147	231	204	408	325	466	256	229	152	150	276
C1_00110W_A-T	6621	4443	5806	6278	7752	6713	8645	6638	4794	4092	5114	7244
C1_00120C_A-T	274	622	213	889	261	908	383	1161	177	625	142	1169
C1_00130C_A-T	1353	1008	1628	1416	1674	1565	2070	1569	1114	1045	1382	1714
C1_00140W_A-T	2749	2832	2971	4447	4394	5659	4923	5714	2855	3499	3256	4882
C1_00150C_A-T	2735	1206	4732	1178	1794	1392	3651	3033	2453	1889	3392	2203
C1_00160C_A-T	11093	8368	10451	17888	10909	7436	12887	5789	6021	3880	6501	15450
C1_00170W_A-T	1043	917	946	741	1047	945	1009	1002	697	534	782	1641
C1_00180W_A-T	49905	43767	45357	62489	58434	54422	56866	54494	38998	35376	48585	66607
C1_00190C_A-T	26	5	25	12	28	13	27	14	21	12	16	17
C1_00200C_A-T	163	140	182	107	171	153	197	161	105	90	99	179
C1_00210C_A-T	7417	8073	7752	5786	6456	6811	8242	6899	4865	5045	5599	12612
C1_00220W_A-T	25792	16371	40939	13409	35212	28990	69333	34956	26240	27811	46889	24344
C1_00230C_A-T	449	350	492	814	760	706	754	583	502	391	677	462
C1_00240C_A-T	1	0	6	1	6	3	6	3	2	1	7	4
C1_00270W_A-T	877	642	1111	909	413	401	1403	550	308	209	453	875
C1_00280C_A-T	0	0	0	0	0	0	0	0	0	0	0	0
C1_00290W_A-T	2279	1892	2974	1966	894	890	2708	1279	610	502	1045	2749
C1_00310W_A-T	2915	925	2906	660	999	604	1490	1060	1155	731	1171	1293
C1_00320W_A-T	583	531	582	551	571	515	566	569	370	372	380	806
C1_00330C_A-T	726	541	588	1040	954	740	824	789	547	487	586	1105
C1_00340W_A-T	973	584	795	897	2079	1343	1586	1459	1382	821	1125	905
C1_00350C_A-T	1559	709	1669	619	5176	2654	3119	5966	5774	2167	5323	1345
C1_00360W_A-T	451	193	457	268	804	789	670	961	519	531	535	288
C1_00370W_A-T	108	59	88	86	130	84	120	107	114	67	128	103
C1_00380C_A-T	1524	1420	1530	2013	2501	1589	1831	2185	1844	1507	1946	2303
C1_00390W_A-T	1565	1222	1718	2253	1473	1530	1355	1333	1130	957	1306	2042
C1_00400W_A-T	1807	1711	1782	3531	4863	4146	2894	6375	4105	4130	3851	2735
C1_00410C_A-T	515	283	694	1172	1280	987	1367	1031	918	602	1245	469
C1_00420W_A-T	5580	5433	6170	3264	3199	2671	3545	2728	2112	2065	2565	7504
C1_00430W_A-T	1235	721	1218	946	1502	966	1374	1211	1203	761	1160	1212
C1_00440W_A-T	5678	3022	5456	4480	4826	2969	5324	3539	2790	2300	2745	5536
C1_00450C_A-T	674	873	801	2424	1626	1414	1599	876	577	539	858	1348
C1_00460W_A-T	1938	1203	2071	2714	1684	1331	2554	1377	1089	909	1463	2055
C1_00470C_A-T	1332	1131	1553	1274	1318	886	1490	839	766	535	942	2266
C1_00480C_A-T	3315	2964	2903	5162	5212	4314	4504	4496	2968	2648	2531	5265
C1_00490C_A-T	7330	4118	8935	2337	4998	3775	6486	5171	4770	3672	6476	5696
C1_00500C_A-T	7990	4983	7073	4813	6723	4652	6101	7938	6083	4349	4906	8664
C1_00510W_A-T	661	1120	711	1313	763	969	687	1348	533	927	562	1786
C1_00520W_A-T	807	778	861	830	774	360	905	495	530	267	483	1422
C1_00530C_A-T	3590	2588	3781	2419	1950	1396	2049	1901	1494	1306	1635	4402
C1_00540C_A-T	668	419	764	880	2029	1234	1914	1924	1660	1171	1740	626
C1_00550W_A-T	862	643	1263	725	1222	1057	1883	1212	954	817	1299	864
C1_00560W_A-T	368	227	358	348	1433	766	1237	1077	1121	744	1162	323
C1_00570C_A-T	753	604	728	972	1165	1006	1189	1170	815	785	818	847
C1_00580W_A-T	341	244	413	443	384	407	432	369	308	272	300	299
C1_00590W_A-T	20182	8652	19412	31425	16827	13269	23943	12467	9150	8152	11355	15308
C1_00600W_A-T	1561	1038	1959	2101	2755	2185	2845	2484	1847	1452	2327	1701
C1_00610W_A-T	5279	6179	6489	5424	5372	5201	6232	5308	3090	3100	4116	9572
C1_00620W_A-T	932	590	988	974	1376	997	1286	1117	921	744	1071	932
C1_00630W_A-T	1191	434	1538	351	971	424	1520	594	821	449	922	594
C1_00640C_A-T	4164	2271	4897	8072	10435	8049	10609	9640	7666	5903	9222	3363
C1_00650C_A-T	1570	1264	1560	1789	1865	1562	1775	1681	1284	1096	1348	1825
C1_00660C_A-T	626	612	522	1164	1091	1164	972	1152	639	638	655	962
C1_00670C_A-T	470	343	535	530	618	331	613	479	596	323	657	524
C1_00680W_A-T	919	706	991	424	601	263	533	377	438	291	566	1163
C1_00690W_A-T	539	612	618	1398	729	737	534	920	498	599	399	875
C1_00700W_A-T	417	372	473	1169	1019	421	705	428	587	270	556	569
C1_00710C_A-T	11127	7059	12233	9550	15891	14739	12762	14394	12195	9127	15877	10632
C1_00720W_A-T	25	3	17	10	45	12	20	22	16	15	24	18
C1_00730C_A-T	2360	1379	2238	1981	3000	2016	3182	2182	1880	1268	1932	2134
C1_00740C_A-T	2872	2581	3149	4008	6416	4118	4171	5800	4880	3466	4753	3635
C1_00750C_A-T	1704	1788	1808	2513	1671	1421	2292	1766	1061	1171	1238	3121
C1_00760W_A-T	785	602	920	768	724	531	1065	717	544	448	727	1029
C1_00770C_A-T	1366	1254	1694	1472	3381	1951	2922	2232	2162	1464	2705	1747
C1_00780C_A-T	368	57	448	96	589	133	691	246	586	154	763	101
C1_00790W_A-T	154	137	134	229	332	247	210	218	176	153	248	205
C1_00800C_A-T	601	743	522	1013	2699	2081	1396	2813	1604	1734	2253	1057
C1_00810W_A-T	105	261	145	290	215	78	165	110	112	79	117	389
C1_00820W_A-T	70	83	123	230	322	60	197	111	215	98	176	100
C1_00830W_A-T	317	418	558	356	547	219	590	303	532	241	587	578
C1_00840C_A-T	751	417	783	713	3083	2654	2016	2202	1681	1115	2104	460
C1_00850W_A-T	79	29	87	81	164	121	153	194	185	89	170	49
C1_00860W_A-T	167	100	215	256	354	151	256	197	240	127	297	146
C1_00870W_A-T	1532	1609	2017	1977	2778	2542	2590	2835	2223	1892	3006	2061
C1_00880W_A-T	143	74	174	181	158	108	237	32	115	56	238	74
C1_00890W_A-T	976	874	939	1205	988	675	790	842	672	535	752	1345
C1_00900W_A-T	368	157	340	549	1935	790	1316	1139	1456	626	1274	251
C1_00910W_A-T	125	83	212	198	518	361	434	315	329	200	389	94
C1_00920W_A-T	1548	1265	1832	2067	1983	1731	1931	1573	1286	964	1635	1870
C1_00930C_A-T	9641	9647	9081	12695	12452	10609	10548	12481	8650	7932	8583	14962
C1_00940W_A-T	1053	639	1171	837	1410	865	1264	826	889	586	1138	904
C1_00950C_A-T	3230	2444	3713	2919	7911	8070	6401	7587	6192	5484	9119	3279
C1_00960C_A-T	918	832	933	1425	1888	2030	1917	2122	1404	1242	1420	1286
C1_00970W_A-T	182	55	208	156	297	87	299	126	259	84	269	122
C1_00980W_A-T	717	268	737	1258	969	655	1267	712	611	409	741	474
C1_00990C_A-T	1398	783	1527	2112	4323	3548	3571	3862	3046	2484	3023	1288
C1_01000C_A-T	416	306	554	724	702	514	720	571	504	319	635	479
C1_01010W_A-T	1193	1402	1429	3558	2363	1842	2281	1394	1256	958	1711	2367
C1_01020W_A-T	4	1	10	1	11	3	3	6	4	5	14	1
C1_01030W_A-T	3386	1948	3611	4040	6132	3547	5160	3705	3858	2295	4470	3329
C1_01040W_A-T	594	523	618	622	740	560	792	723	459	524	487	786
C1_01050C_A-T	2272	2273	3111	1999	3004	2838	3023	2936	2320	2594	3344	2412
C1_01060W_A-T	10824	7795	10481	8219	10138	7738	9557	9380	6225	5483	6519	12924
C1_01070C_A-T	369	319	388	681	646	702	580	770	499	444	535	462
C1_01080W_A-T	403	256	500	463	593	509	584	656	501	336	591	368
C1_01090C_A-T	838	418	696	1520	937	617	1046	768	528	357	472	945
C1_01100W_A-T	8766	6477	11208	6411	7363	4747	13717	6506	5878	4369	8341	11187
C1_01110C_A-T	1405	1461	1367	3589	4300	2711	3036	2989	3067	1999	3275	2458
C1_01130W_A-T	948	754	834	1634	2488	1561	1397	2282	1720	1462	1672	1445
C1_01140C_A-T	4681	4227	4882	5414	1879	2083	1758	3520	2042	2561	1701	7675
C1_01150C_A-T	848	412	839	650	2152	1065	1529	1508	1830	1054	1553	665
C1_01160C_A-T	280	177	315	281	1201	583	941	800	955	540	891	282
C1_01170C_A-T	553	389	541	783	1924	1209	1388	1207	1268	749	1442	479
C1_01180C_A-T	51	18	58	28	141	95	102	93	182	76	178	22
C1_01190C_A-T	187	981	166	1230	157	713	157	815	125	517	109	1900
C1_01200W_A-T	132	747	138	1329	146	762	123	879	80	552	81	1396
C1_01210W_A-T	1678	988	2186	1170	1141	720	1820	507	431	493	769	1392
C1_01220C_A-T	587	331	794	90	196	70	396	157	262	139	364	409
C1_01240W_A-T	120	290	134	281	272	404	100	375	83	188	89	405
C1_01250W_A-T	3470	2575	4032	4787	2983	2413	3821	2550	1924	1890	2521	4046
C1_01260C_A-T	344	228	402	434	425	257	414	227	311	180	398	339
C1_01270W_A-T	964	873	1119	1449	796	913	1003	742	522	543	852	1411
C1_01280C_A-T	62	53	83	123	188	72	123	122	132	70	149	92
C1_01290C_A-T	641	392	690	661	658	427	597	465	642	430	508	598
C1_01300W_A-T	4119	2831	3841	2411	3667	2598	3268	3440	2572	2338	2371	4117
C1_01310W_A-T	9	2	13	7	15	7	15	3	5	3	10	4
C1_01320W_A-T	4174	3618	4356	5567	5367	4398	5519	5003	3866	3471	4504	5227
C1_01330C_A-T	1243	544	1231	973	2168	1910	1836	2090	1318	1103	1423	774
C1_01340C_A-T	313	184	399	328	358	225	386	245	241	180	291	282
C1_01350C_A-T	36440	32840	36808	44533	36477	33481	40501	32933	26452	23556	33084	47855
C1_01360C_A-T	15612	13857	16834	9132	7601	7002	6406	11186	10053	9995	8344	19002
C1_01370C_A-T	19073	18836	17457	23425	19295	18829	20032	20598	13464	12335	15909	29282
C1_01380C_A-T	433	244	498	341	1683	1023	1285	1273	1173	748	1290	298
C1_01390C_A-T	611	412	594	717	1722	1297	1548	1427	1156	856	1364	508
C1_01400C_A-T	1846	1281	2037	1658	1889	1490	2072	1714	1397	1089	1574	2315
C1_01420C_A-T	594	445	663	575	975	635	1333	707	720	485	946	625
C1_01440C_A-T	7	5	21	4	8	13	13	8	13	9	15	4
C1_01450W_A-T	1985	2201	2170	2445	2402	2129	2408	2179	1565	1440	1774	3200
C1_01460W_A-T	2021	1700	2203	1607	1949	1695	2438	1899	1478	1219	1671	2967
C1_01470W_A-T	1987	1445	2031	2101	3498	2543	3281	2745	2115	1621	2475	2303
C1_01480C_A-T	45996	40733	40785	61037	53613	55471	55345	55523	37141	36713	48038	62612
C1_01490W_A-T	2386	3595	3083	4492	3821	3747	3628	2999	1988	2237	3153	4996
C1_01500W_A-T	17	2	5	0	6	0	5	0	1	0	5	3
C1_01510W_A-T	80	28	135	23	472	186	460	133	304	159	730	18
C1_01520C_A-T	2236	2359	2786	3876	3388	2865	3780	2038	1573	1511	2114	3425
C1_01530C_A-T	6289	6356	6745	9044	7027	6288	7063	5901	4805	4086	5210	10062
C1_01540W_A-T	1458	1212	1598	1623	1331	957	1489	1103	924	846	987	2041
C1_01550W_A-T	841	789	880	1137	1258	1043	1295	1054	878	754	1004	1344
C1_01560W_A-T	3399	3110	3568	3788	5828	5335	5481	6332	4121	4028	4969	4705
C1_01570C_A-T	742	606	623	1071	1484	1172	1225	1094	864	685	1016	936
C1_01580W_A-T	1319	573	1280	2406	1790	1212	2024	1427	1062	802	1152	1071
C1_01590C_A-T	12929	10979	13805	14742	17259	15664	16563	15402	11498	10239	13813	15914
C1_01600W_A-T	2087	990	2161	3294	3055	1941	3102	2317	1787	1267	2079	1659
C1_01610C_A-T	139	54	215	85	131	39	148	79	141	62	145	81
C1_01620C_A-T	226	87	264	163	264	101	196	112	193	63	224	123
C1_01630W_A-T	2678	1206	3193	838	1825	2024	1687	2192	1715	1499	2003	1583
C1_01640W_A-T	1387	2122	2219	3968	2188	2506	3375	2608	1375	2462	3496	2896
C1_01650W_A-T	3825	4251	4088	3025	2170	1922	1848	2856	2629	2297	1776	6688
C1_01660C_A-T	2	1	2	0	4	1	3	1	3	0	1	0
C1_01670C_A-T	1132	752	1419	1870	2764	1527	2124	1709	2144	1110	2141	1052
C1_01680C_A-T	748	425	793	1376	1529	917	1384	959	897	711	1120	587
C1_01690C_A-T	7574	11832	10269	13109	10491	10267	12167	8318	8142	6731	9245	15901
C1_01700W_A-T	2398	2502	1846	3900	3106	1934	1952	3030	2559	2002	1408	4443
C1_01710W_A-T	1110	912	1325	1702	901	433	821	643	739	503	776	1414
C1_01720C_A-T	152	92	268	536	1234	180	539	256	546	128	353	187
C1_01730W_A-T	1	0	0	0	0	1	1	0	0	0	2	0
C1_01740W_A-T	31	15	20	18	17	11	17	5	10	3	17	12
C1_01750W_A-T	2209	1759	2313	2158	1703	1229	1528	1235	1389	1136	1699	2658
C1_01760W_A-T	1164	442	1002	596	892	793	930	1089	738	650	695	737
C1_01770W_A-T	50	152	94	365	72	156	114	178	63	119	62	267
C1_01780C_A-T	436	366	467	1228	841	618	657	800	645	448	659	697
C1_01790W_A-T	2756	2986	2610	3377	4820	4096	3755	4702	3008	2727	3286	4308
C1_01800W_A-T	401	0	0	560	709	0	0	571	430	0	2	531
C1_01810C_A-T	2406	1038	2295	705	1383	634	1739	1283	1163	842	1091	1640
C1_01820C_A-T	347	281	342	586	539	395	568	532	436	344	432	464
C1_01830C_A-T	2768	1670	3310	1887	1283	663	1731	961	1262	761	1443	2677
C1_01840C_A-T	1114	994	1155	425	551	228	723	467	578	377	564	1474
C1_01850C_A-T	513	250	640	573	814	480	995	450	524	275	638	415
C1_01860W_A-T	851	582	944	1555	1869	1723	1776	1614	1136	1053	1593	872
C1_01870C_A-T	8187	5544	7670	7819	10119	9951	7960	10504	7402	6102	7606	9437
C1_01880C_A-T	517	370	512	610	555	559	433	716	441	439	416	562
C1_01890C_A-T	1647	1230	1696	1302	1496	1341	1267	1740	1521	1339	1567	1648
C1_01900C_A-T	886	675	1075	910	807	655	827	984	689	570	676	1218
C1_01910W_A-T	2067	1514	2607	2598	2270	1520	2122	1726	1593	1096	1891	2362
C1_01920W_A-T	735	435	854	973	2204	2252	1675	3196	2275	1781	2057	790
C1_01930W_A-T	11011	7234	13530	1196	9238	6792	7847	10814	10469	10205	14165	7119
C1_01940C_A-T	553	579	494	667	1199	967	807	927	694	642	738	924
C1_01950C_A-T	814	878	780	1187	950	831	712	1085	680	655	670	1446
C1_01970W_A-T	0	0	0	2	0	1	3	1	2	1	3	0
C1_01980W_A-T	221	122	279	283	335	171	323	223	281	125	321	180
C1_01990W_A-T	24	4	52	4	19	2	36	3	21	8	52	0
C1_02000W_A-T	979	629	1068	1074	1355	1013	1282	1292	825	852	989	999
C1_02010C_A-T	1508	549	1178	598	563	317	546	449	528	285	532	1185
C1_02020W_A-T	624	285	425	398	279	148	222	180	216	104	191	654
C1_02030C_A-T	205	119	175	190	196	82	184	130	162	82	132	198
C1_02040C_A-T	1187	1115	1318	2959	1274	975	1471	1195	1214	1050	1410	1618
C1_02050C_A-T	3621	4135	3830	4712	4741	3127	3461	4330	3151	2778	3683	6426
C1_02060W_A-T	408	566	450	719	371	618	466	953	392	695	439	816
C1_02070W_A-T	98	12	146	21	53	8	42	3	25	4	41	14
C1_02080W_A-T	183	99	197	204	794	288	475	451	637	310	658	199
C1_02090C_A-T	315	222	302	408	857	362	615	548	701	357	731	380
C1_02100W_A-T	225	109	215	377	382	298	372	338	279	163	372	215
C1_02110C_A-T	213	117	282	83	159	100	228	169	179	132	222	100
C1_02120C_A-T	5287	4425	5480	6419	6433	4610	9003	4288	3393	3149	3453	7047
C1_02130C_A-T	1085	794	1790	3025	308	280	821	471	308	289	306	1201
C1_02140C_A-T	4	0	14	3	4	2	10	4	6	2	6	4
C1_02150W_A-T	1544	2385	2348	2565	424	344	1250	426	373	287	389	2870
C1_02160W_A-T	113	73	115	141	175	140	157	179	129	98	121	114
C1_02170C_A-T	127	112	153	143	214	145	148	162	140	128	148	172
C1_02180W_A-T	704	379	830	2281	647	371	581	588	531	358	470	729
C1_02190W_A-T	118	46	84	229	678	237	402	320	398	195	494	71
C1_02200C_A-T	137	218	206	311	133	98	146	105	114	104	141	306
C1_02210W_A-T	930	999	1150	1167	1193	988	932	1854	998	1288	1062	1394
C1_02220C_A-T	565	401	785	523	514	355	526	655	675	556	551	549
C1_02230W_A-T	1782	1189	1811	2772	4293	3334	3077	3141	2447	1876	2870	1870
C1_02240W_A-T	3561	2249	3047	3957	6690	6166	4859	6338	4151	3710	4598	3571
C1_02250W_A-T	1469	750	1617	756	4070	1988	1433	4074	3684	2748	2976	799
C1_02260C_A-T	1923	1705	2147	2609	3306	2256	2544	2583	2050	1707	2355	2608
C1_02270C_A-T	248	128	166	71	324	181	218	111	119	87	136	173
C1_02280C_A-T	418	351	490	976	1064	840	826	934	736	559	716	542
C1_02290C_A-T	592	354	619	975	1231	587	887	836	689	493	805	637
C1_02300W_A-T	58	51	66	163	296	117	186	95	129	69	106	81
C1_02310C_A-T	124	124	103	172	135	196	136	229	118	124	80	165
C1_02320C_A-T	874	611	1276	2239	1470	1057	1659	1157	943	715	1119	1113
C1_02330C_A-T	11467	11451	10239	15826	17659	11687	12007	13165	11378	9221	12810	17022
C1_02340C_A-T	570	193	904	245	731	486	757	419	600	332	933	269
C1_02350W_A-T	351	164	287	844	780	419	682	518	387	210	280	370
C1_02360C_A-T	76	29	101	85	141	73	145	62	102	33	153	53
C1_02370C_A-T	1522	1336	1731	1661	3651	2687	2533	4050	2504	1699	2260	1897
C1_02380C_A-T	103	68	121	125	186	89	134	135	134	59	141	83
C1_02390W_A-T	453	318	481	546	806	416	749	647	597	329	520	486
C1_02400C_A-T	137	125	181	519	1317	406	661	457	766	287	835	155
C1_02410C_A-T	1141	683	1244	1643	2401	1106	1853	1202	1302	729	1471	1019
C1_02420C_A-T	48287	34096	54803	42658	89625	75805	80699	78669	52727	47910	69061	49426
C1_02430C_A-T	2214	1347	1919	3109	5829	4056	4189	4075	3229	2338	3367	2012
C1_02440C_A-T	339	223	403	351	803	526	754	461	540	300	595	321
C1_02450C_A-T	89	51	81	175	993	346	622	432	709	253	599	89
C1_02460W_A-T	44430	42816	41821	54590	47037	46941	50515	48257	31304	31866	40609	63765
C1_02470W_A-T	95	34	104	120	173	90	134	84	150	57	112	88
C1_02480W_A-T	6208	4702	6899	4595	11203	5216	5826	7289	10149	5125	8500	6429
C1_02490C_A-T	417	352	426	1683	1078	623	822	729	648	425	685	585
C1_02500W_A-T	122	86	146	267	327	147	253	195	202	81	219	140
C1_02510W_A-T	254	188	290	463	662	428	521	438	357	263	407	317
C1_02520W_A-T	23	3	42	5	41	5	63	5	33	7	34	0
C1_02530C_A-T	1149	709	1436	7071	3404	2406	2349	3100	3948	2362	4211	1529
C1_02540C_A-T	37	13	47	5	2	2	4	3	6	0	3	19
C1_02560W_A-T	44	14	23	22	83	7	33	11	55	1	48	13
C1_02570C_A-T	211	51	168	101	279	97	209	124	229	66	215	64
C1_02580W_A-T	98	26	140	36	60	18	67	49	107	16	125	33
C1_02590C_A-T	3162	3092	4266	3118	3452	2976	2867	5124	3089	3060	3745	4394
C1_02600W_A-T	504	375	664	1971	720	380	465	466	500	381	822	803
C1_02610W_A-T	1482	1326	1615	2610	3529	2820	2893	3338	2694	2054	3238	1729
C1_02620C_A-T	4436	4862	4705	5059	4487	4850	3921	5178	3523	3521	4510	6815
C1_02630C_A-T	542	335	639	671	803	455	929	365	510	331	714	407
C1_02640C_A-T	2847	2096	3053	4384	3621	2546	3876	2447	1899	1572	2608	3366
C1_02650W_A-T	1948	2537	2326	4677	2749	2436	3036	1777	1178	1192	1510	4025
C1_02660C_A-T	842	271	1044	1316	1207	571	1497	707	695	391	831	518
C1_02670C_A-T	75	10	104	19	122	8	128	27	87	23	100	23
C1_02680C_A-T	1682	640	1986	549	803	417	860	396	489	305	684	947
C1_02690C_A-T	19	1	34	0	20	0	30	0	15	2	24	0
C1_02700C_A-T	1227	945	2170	481	1219	260	2304	666	1529	773	2339	989
C1_02710W_A-T	8158	6987	8022	10532	11043	9793	10146	9729	7314	6998	8862	10768
C1_02720W_A-T	513	529	517	1046	1130	892	966	931	708	564	792	935
C1_02730W_A-T	197	60	366	130	242	100	219	110	177	77	213	57
C1_02740C_A-T	122	100	162	194	217	184	174	201	175	135	200	133
C1_02750C_A-T	3827	3628	4563	5174	5405	5972	5396	5688	4207	4259	5687	4910
C1_02760W_A-T	6895	5351	7248	5311	6337	5112	6864	5101	4062	3546	4850	7594
C1_02770W_A-T	656	576	636	615	723	883	677	1012	682	662	736	695
C1_02780W_A-T	3732	2833	3442	1883	2900	2043	2328	3406	2993	2322	2756	4019
C1_02790W_A-T	5630	4563	6221	7405	9908	8288	9432	7099	5946	4995	7311	6915
C1_02800W_A-T	41	28	69	21	32	26	44	20	46	20	59	36
C1_02810W_A-T	7648	6772	8741	4534	1910	1117	3704	1641	1960	1532	2469	10731
C1_02820W_A-T	4189	5471	4537	7154	5339	4649	4499	5793	4578	3811	6068	8406
C1_02830W_A-T	604	419	549	844	1217	887	1092	966	868	561	735	570
C1_02840W_A-T	1236	1307	1413	2332	2075	861	2413	1697	1715	1220	2038	2250
C1_02850W_A-T	896	804	1085	1709	2852	1733	2385	2868	2624	1941	2757	1230
C1_02860C_A-T	1275	919	1492	1674	2034	1448	2015	1924	1630	1218	1738	1639
C1_02870W_A-T	504	399	577	756	999	845	848	824	693	556	826	582
C1_02880C_A-T	2267	1145	2441	4754	2681	1964	3200	2540	1555	1495	1818	1943
C1_02890C_A-T	46	65	52	266	141	138	105	174	161	114	149	90
C1_02900C_A-T	331	290	364	528	854	737	730	959	632	521	587	466
C1_02910C_A-T	589	199	643	383	824	225	701	297	635	226	645	287
C1_02920W_A-T	2041	1995	1908	2641	2351	2141	2297	2419	1494	1439	1548	3421
C1_02930C_A-T	871	399	885	1726	795	606	1152	701	401	422	404	862
C1_02940C_A-T	882	410	1091	635	1102	571	1253	572	687	374	917	675
C1_02950W_A-T	107	58	123	63	108	82	132	65	106	59	115	94
C1_02960C_A-T	979	978	1101	1371	1400	1367	1318	2040	1187	1384	1186	1484
C1_02970W_A-T	5482	4408	5053	3403	5584	3416	4126	4250	4063	2759	4114	6793
C1_02980W_A-T	1613	2300	1457	909	636	460	510	1215	1359	1383	894	3470
C1_02990C_A-T	320	280	687	221	817	1354	1061	2658	1711	1999	2387	172
C1_03000W_A-T	231	134	280	174	417	355	376	299	355	267	413	88
C1_03010W_A-T	17071	16489	12852	19163	17246	15927	15414	17148	12148	11234	13927	26176
C1_03020C_A-T	46061	50980	41263	67860	53375	59314	56869	59101	34292	39662	44501	75004
C1_03030W_A-T	23265	22642	21079	30336	24955	26361	26213	25401	16459	17060	21416	33968
C1_03040W_A-T	169	136	208	209	337	416	344	445	301	298	318	194
C1_03050W_A-T	1105	564	1080	926	2035	1451	2012	1804	1525	1034	1308	1120
C1_03060C_A-T	180	94	199	297	850	406	648	550	546	327	450	164
C1_03070C_A-T	978	1162	957	1840	1755	2199	1768	2095	1115	1274	1137	2080
C1_03080C_A-T	148	97	171	379	496	413	479	343	280	181	378	203
C1_03090W_A-T	62201	60137	54535	69280	63665	61871	61113	62042	40935	40029	51616	88749
C1_03100W_A-T	13918	9792	17307	9795	15580	13671	18685	14757	14183	10906	17573	14009
C1_03110W_A-T	33293	31820	29928	49994	38229	37855	36835	36884	25188	23880	30319	49807
C1_03120W_A-T	2487	2212	3703	2308	934	924	1479	1079	927	826	1365	3085
C1_03130C_A-T	3961	4686	4016	3973	4398	4159	4028	4649	2994	3174	3219	7193
C1_03140W_A-T	199	147	239	207	253	140	283	158	247	124	249	267
C1_03150C_A-T	649	388	892	725	873	565	1660	790	870	624	1152	526
C1_03160C_A-T	1739	1205	1682	1491	1349	1052	1457	1552	1090	1044	1206	1916
C1_03170C_A-T	116	58	154	315	305	164	251	166	186	114	212	108
C1_03180W_A-T	226	172	198	439	470	237	321	323	281	173	251	321
C1_03190C_A-T	37510	30458	41696	29580	40084	41795	41852	45808	35668	35191	48741	42996
C1_03200C_A-T	484	351	597	795	1200	1009	1162	1372	950	837	1068	525
C1_03210C_A-T	4484	3487	4996	4754	6358	6310	6737	6478	4616	4024	5734	5255
C1_03220C_A-T	31947	26644	31281	24327	32019	29846	28514	34390	23253	23042	27631	38543
C1_03230C_A-T	1548	897	1620	4085	6109	2798	4357	3532	3974	2183	4242	1661
C1_03240W_A-T	1000	542	982	745	1304	660	1298	1055	1371	717	1420	962
C1_03250C_A-T	389	208	481	474	795	557	751	650	511	339	543	418
C1_03260W_A-T	393	302	445	380	658	525	655	594	508	375	531	489
C1_03270W_A-T	693	417	1052	487	316	224	451	290	197	197	272	577
C1_03280W_A-T	2434	1262	2608	4182	3168	2533	3828	2703	1895	1868	2466	2145
C1_03290W_A-T	1066	713	1244	950	1583	1358	1615	1376	1226	941	1434	1031
C1_03300C_A-T	2397	1152	2648	2981	2026	1378	2883	1623	1308	1101	1617	1960
C1_03310W_A-T	2365	2159	2524	3209	3064	2913	2694	3001	2271	2052	2621	3307
C1_03320C_A-T	895	571	1140	451	602	421	755	503	669	476	779	588
C1_03330C_A-T	682	412	817	430	761	470	781	510	562	442	690	584
C1_03340C_A-T	1442	979	1843	1524	2552	2303	2943	2298	1601	1567	2022	1354
C1_03350C_A-T	3473	2492	3610	5312	12241	12262	10296	11306	8160	7496	10977	3688
C1_03360W_A-T	6475	4550	6531	7082	9082	7598	7719	7496	5278	4528	5216	7244
C1_03370W_A-T	24766	18481	21915	35680	32412	29375	33186	28357	23257	19713	27157	27923
C1_03380W_A-T	40813	36239	43558	22444	16273	12097	17441	17871	19564	14665	17234	54257
C1_03390W_A-T	5399	3378	5396	3773	4690	3694	3094	4024	4235	2338	2523	5951
C1_03400W_A-T	1295	1928	1394	1839	993	937	1313	1233	965	930	1316	2823
C1_03410W_A-T	125	57	102	151	335	261	245	277	226	139	309	87
C1_03420W_A-T	8	2	12	1	13	5	13	9	8	6	13	8
C1_03430W_A-T	587	515	646	684	567	406	649	592	546	416	515	731
C1_03440C_A-T	1907	1525	1846	2500	2495	2009	2607	2112	1567	1264	1602	2692
C1_03450C_A-T	6010	6775	6183	5505	4109	3817	4268	4717	3690	3666	3380	9172
C1_03460C_A-T	1677	939	1614	1220	2429	2414	2518	3172	1624	1317	1932	1441
C1_03470C_A-T	26	12	42	9	15	8	26	5	14	9	25	8
C1_03480C_A-T	2156	1733	2256	2074	2213	1885	1769	2588	2156	1690	1764	2864
C1_03490W_A-T	5144	5341	6321	3270	4305	4414	2562	5483	4095	3957	3159	7748
C1_03500W_A-T	3911	3081	4032	4104	3786	3263	4462	3762	2738	2464	3005	4987
C1_03510C_A-T	15915	13127	16462	4849	14527	14761	8535	21489	14784	15789	16800	16787
C1_03520W_A-T	8642	5721	9350	6150	7105	5349	7421	6292	4639	4287	4975	8910
C1_03530W_A-T	1600	1129	1566	1306	2052	1494	1715	1789	1370	1072	1576	1605
C1_03540C_A-T	465	256	502	609	594	405	620	553	431	304	456	496
C1_03550C_A-T	4869	3641	4180	3134	3936	4073	3679	7375	4446	5027	4523	6224
C1_03560C_A-T	5722	3423	5051	3009	4596	3298	4362	4543	3934	2972	4150	6503
C1_03570C_A-T	10	4	10	1	8	6	10	2	6	0	10	3
C1_03580W_A-T	2	1	8	0	0	1	4	0	1	2	4	0
C1_03600W_A-T	1480	1361	1564	1975	2006	2100	1870	2151	1125	1558	1039	2074
C1_03610C_A-T	334	285	434	468	410	298	444	343	281	260	330	504
C1_03620C_A-T	4210	3078	5610	4148	7070	6384	4974	6247	4136	3945	5878	4446
C1_03630W_A-T	844	594	866	1256	1733	1187	1369	1610	1411	845	1154	1106
C1_03640C_A-T	241	233	245	479	508	509	443	555	324	304	361	322
C1_03650C_A-T	1413	718	1566	2060	1936	1475	2497	1597	1275	974	1613	1171
C1_03660W_A-T	262	189	372	118	281	172	394	147	194	184	322	172
C1_03670C_A-T	1031	1058	1244	1614	1160	1295	1321	1275	990	939	1148	1566
C1_03680W_A-T	4976	4707	4227	3669	9231	8978	5269	11958	6617	8980	6330	6941
C1_03690W_A-T	1999	1629	1848	2013	1926	1468	1720	1826	1316	1093	1324	3043
C1_03700C_A-T	0	0	0	0	1	0	1	0	1	0	3	2
C1_03710C_A-T	1244	956	1342	2446	3509	2823	3623	2660	2351	1719	3158	1439
C1_03720C_A-T	1201	1406	1128	1551	609	631	801	806	581	665	538	1715
C1_03730C_A-T	3028	1969	3288	2826	3285	2393	3745	2672	2203	1791	2532	2997
C1_03740W_A-T	497	317	548	634	951	453	819	656	707	409	907	685
C1_03750W_A-T	4464	3405	4915	2320	1671	867	2133	1510	2012	1134	2022	5509
C1_03760C_A-T	1867	1593	1997	3341	2211	1129	1755	1348	1607	988	1701	2772
C1_03770W_A-T	315	304	378	2015	1313	838	952	678	897	456	1132	463
C1_03780C_A-T	8094	6152	7925	8219	17766	11107	12645	9962	9237	6944	11623	8594
C1_03790C_A-T	2645	2302	3171	9371	6524	3426	6062	3225	4020	1899	4395	4748
C1_03800W_A-T	41	31	51	83	351	116	250	179	251	86	198	44
C1_03810C_A-T	152	85	166	246	424	239	334	271	330	214	303	96
C1_03820W_A-T	1332	1142	1398	1062	1071	1013	1127	1374	1291	1033	1482	1529
C1_03830C_A-T	350	205	344	614	1569	669	957	1089	1165	556	917	475
C1_03840W_A-T	22	23	16	37	107	38	70	61	99	45	80	33
C1_03860C_A-T	2829	3114	2390	4356	5001	4246	3977	5036	3144	2961	3293	5400
C1_03870C_A-T	243	95	318	404	743	464	897	454	672	483	806	85
C1_03880C_A-T	1	1	2	1	0	2	0	1	0	1	0	0
C1_03890W_A-T	7	1	13	2	9	2	9	3	12	4	15	3
C1_03900W_A-T	50	39	70	198	248	75	135	158	177	74	176	91
C1_03910C_A-T	267	208	267	451	761	369	709	476	384	238	491	297
C1_03920C_A-T	136	74	151	286	298	156	269	189	229	119	233	158
C1_03930W_A-T	499	205	568	927	804	336	775	431	514	291	583	369
C1_03940W_A-T	2970	2813	3607	5938	4266	2914	4246	2834	2688	1921	3428	4545
C1_03950C_A-T	79	38	75	114	115	69	90	92	63	42	61	63
C1_03960C_A-T	1327	768	1624	1186	1615	1042	1266	1091	1091	665	1189	1072
C1_03970W_A-T	20	2	23	3	16	12	16	18	17	10	22	5
C1_03980W_A-T	56	30	69	157	176	64	116	79	131	45	106	51
C1_03990W_A-T	514	156	486	576	753	163	614	280	426	157	282	335
C1_04000C_A-T	996	679	1343	1007	1662	719	1805	891	1017	640	1326	920
C1_04010C_A-T	1096	76	1513	44	875	76	2092	71	649	101	921	56
C1_04020C_A-T	5151	2395	9224	464	4601	2719	13989	4519	6259	4089	9242	2219
C1_04030W_A-T	767	612	845	1680	541	684	739	904	468	545	474	1227
C1_04040C_A-T	692	292	606	1244	3314	1216	2315	1803	2379	1148	2381	547
C1_04050C_A-T	0	0	0	0	0	0	1	0	0	0	1	0
C1_04060W_A-T	337	314	314	389	195	133	245	192	156	159	171	417
C1_04070C_A-T	72	56	99	237	496	105	211	122	219	107	194	60
C1_04080W_A-T	110	119	117	194	326	164	203	190	192	114	185	139
C1_04090C_A-T	167	103	133	272	541	271	369	307	291	134	272	140
C1_04100C_A-T	23207	21976	23482	22888	30292	34081	21122	39672	27374	26559	26561	33204
C1_04110W_A-T	284	186	330	338	384	160	251	208	268	132	227	365
C1_04120C_A-T	62	63	80	183	515	204	337	323	511	173	363	128
C1_04130W_A-T	787	546	788	3487	3941	2373	2336	3886	3149	1853	2159	1201
C1_04140W_A-T	1464	726	2129	108	1465	597	1874	846	1000	586	1885	804
C1_04150C_A-T	73	56	86	90	165	86	122	132	119	73	128	73
C1_04160C_A-T	55	34	71	120	138	58	139	107	86	53	71	62
C1_04170C_A-T	8118	5920	8872	12183	14552	16198	11426	16496	10745	8131	12363	8775
C1_04180W_A-T	7622	5481	7967	9610	12764	13317	9370	14246	9432	7576	11354	7997
C1_04190C_A-T	837	562	917	891	1431	795	1085	1005	931	620	1019	959
C1_04200C_A-T	505	534	794	1061	1178	808	994	985	991	655	1105	674
C1_04210C_A-T	4940	2570	5570	3956	8601	6082	7602	5829	6582	3580	7697	3686
C1_04220C_A-T	906	540	994	668	820	637	811	725	580	456	757	935
C1_04230W_A-T	2768	1289	2787	1591	2601	1479	2641	1814	1744	1201	1802	2195
C1_04240C_A-T	10362	4848	11399	12368	16253	15743	15101	16273	13550	8758	13460	7346
C1_04250C_A-T	8	5	4	16	24	4	20	3	27	4	15	1
C1_04260W_A-T	12651	6612	12024	15472	15940	16610	14262	17619	13439	8724	11208	11988
C1_04270C_A-T	113	33	163	11	67	18	96	19	75	20	95	32
C1_04280C_A-T	238	219	313	329	462	156	335	181	337	179	284	315
C1_04290C_A-T	40900	34910	40676	39885	64890	65270	44011	60602	45122	40264	45538	46707
C1_04300C_A-T	59752	62949	49548	86905	59258	70044	51510	58505	36844	37800	35445	95541
C1_04310C_A-T	191	108	191	246	216	56	170	76	136	51	148	173
C1_04320W_A-T	6299	6159	7654	4516	2432	1395	3471	2295	2271	1671	2483	10023
C1_04330W_A-T	1975	958	2788	2038	2245	1408	3344	2627	2165	1697	2824	1699
C1_04340C_A-T	221	141	289	352	466	207	480	296	329	176	389	268
C1_04350C_A-T	215	72	237	82	493	194	395	250	525	265	585	68
C1_04360C_A-T	1961	2978	2589	6114	2785	2369	3544	1863	1318	1038	1622	4755
C1_04370C_A-T	1054	502	1006	2074	1653	1249	1685	1337	1004	700	1174	924
C1_04380W_A-T	1028	876	1224	1884	1787	1429	1441	1385	1042	860	1187	1531
C1_04390C_A-T	1138	435	980	1804	5931	2090	4280	3144	4315	1930	4193	740
C1_04400C_A-T	46846	51321	44925	32270	55845	90229	41768	85818	44906	63092	49923	67022
C1_04410C_A-T	1149	1681	1042	1433	1825	1591	1382	1929	963	1128	1079	2593
C1_04420C_A-T	3143	3065	2900	3415	3529	3394	3495	3516	2429	2481	2899	4518
C1_04430C_A-T	538	287	572	417	528	240	554	379	296	201	389	468
C1_04440W_A-T	0	0	0	0	0	0	0	0	0	0	0	0
C1_04450C_A-T	4218	2369	4933	5434	3723	2750	4502	1941	2479	1808	3868	2979
C1_04460C_A-T	281	121	285	156	304	135	378	158	279	127	415	177
C1_04470C_A-T	136	132	300	120	322	268	1406	362	291	271	709	118
C1_04480C_A-T	3512	2929	4385	4601	3062	2519	4479	2678	2408	2056	3196	5015
C1_04490W_A-T	1398	977	1070	1886	1623	1359	1638	1444	1014	782	910	2070
C1_04500W_A-T	121	95	161	246	886	820	232	74	74	76	141	91
C1_04510W_A-T	157	113	198	215	514	336	491	516	347	258	349	180
C1_04520C_A-T	2306	2329	2455	2220	2133	1681	2341	1999	1407	1323	1638	3730
C1_04530C_A-T	449	274	434	737	909	572	695	804	633	351	559	650
C1_04540C_A-T	1396	1051	1414	1644	1559	1155	1526	1531	1263	978	1402	1808
C1_04550W_A-T	375	187	358	296	376	215	406	260	297	159	296	325
C1_04560W_A-T	285	288	288	502	271	252	303	380	285	256	174	412
C1_04570C_A-T	170	119	196	291	400	407	374	368	241	202	361	148
C1_04580C_A-T	522	617	568	405	556	467	523	551	415	349	567	968
C1_04590W_A-T	4564	3038	5912	1498	1842	1636	2519	1597	1365	1154	2752	4379
C1_04600C_A-T	1931	717	1768	3403	2763	1947	3084	2055	1569	1140	1691	1389
C1_04610W_A-T	37311	63880	46285	96002	39186	45359	55010	32075	18120	22645	24935	98253
C1_04620W_A-T	525	424	572	819	2428	1470	1789	1170	1198	800	1575	466
C1_04630C_A-T	1262	822	1610	1594	2676	1744	2920	1605	1563	1055	2089	1163
C1_04640W_A-T	769	428	1045	1442	1163	712	1960	692	548	432	782	742
C1_04650W_A-T	150	38	212	77	112	39	130	46	121	34	160	43
C1_04660W_A-T	4504	4930	5278	7465	2717	2072	2534	2932	3328	2012	4071	8529
C1_04670W_A-T	973	835	915	1881	1947	1688	1515	1757	1205	934	1289	1478
C1_04680W_A-T	26331	27999	28972	17444	26404	32135	19848	50711	30051	38231	36353	35506
C1_04690C_A-T	8	5	14	2	16	8	28	12	16	9	29	4
C1_04700C_A-T	798	1863	1074	1288	704	1096	702	2189	985	1745	1004	2241
C1_04710C_A-T	86	63	102	178	761	250	539	358	480	240	461	98
C1_04720W_A-T	308	268	402	231	772	349	566	611	665	434	788	338
C1_04730C_A-T	3359	2661	3641	3466	3368	2750	3795	2954	2449	2042	2935	3995
C1_04740W_A-T	2964	962	2616	530	1659	598	1282	1317	2637	993	1673	1506
C1_04750W_A-T	659	585	772	203	873	605	641	771	1344	872	1183	459
C1_04760C_A-T	4467	5173	4184	4821	1672	1316	2773	1233	1181	1019	1472	8104
C1_04770C_A-T	12530	14326	11883	5397	12048	7976	7859	13889	11531	10607	15761	22110
C1_04780C_A-T	1257	1104	1227	1875	1782	991	1521	1241	1134	823	1260	1636
C1_04790W_A-T	221	95	97	161	304	177	267	241	212	110	71	221
C1_04800C_A-T	33	5	43	3	30	6	34	5	17	2	28	1
C1_04810W_A-T	866	672	802	1087	1060	950	1039	1123	715	698	718	1094
C1_04820C_A-T	324	204	317	856	743	439	797	449	386	259	509	351
C1_04830W_A-T	12228	10050	12390	11081	13439	12127	12256	13151	9462	8481	9753	14822
C1_04840C_A-T	256	175	231	144	335	226	233	288	286	194	310	227
C1_04850C_A-T	113	99	109	83	200	137	125	137	173	107	188	119
C1_04860W_A-T	1701	1266	1810	2065	2020	1643	1913	1875	1642	1081	1368	2037
C1_04870W_A-T	180	96	511	88	345	244	1363	55	119	79	479	71
C1_04880C_A-T	605	160	490	905	975	506	921	534	556	270	511	355
C1_04890W_A-T	15885	10238	13356	13328	16875	12761	15868	12724	10819	8499	10979	15637
C1_04900W_A-T	1502	1380	2527	960	2158	1421	6229	1715	1613	1175	2834	1791
C1_04910C_A-T	1265	2637	1490	1988	2791	2562	1741	3306	2436	2295	2289	3610
C1_04930C_A-T	114	61	184	68	152	122	150	156	207	193	176	45
C1_04940C_A-T	26	22	70	13	23	22	30	22	29	40	51	21
C1_04950C_A-T	2012	1439	2753	5269	4214	2443	2860	2882	3057	1998	2830	1949
C1_04960C_A-T	1725	1512	1902	1606	894	479	1010	506	776	404	639	2485
C1_04970W_A-T	3436	2467	3035	13003	5371	3837	4889	6314	3265	3001	2291	4850
C1_04980C_A-T	891	694	804	1758	1967	966	1649	1532	1288	857	1431	1269
C1_04990C_A-T	246	131	158	244	270	156	292	228	188	100	106	308
C1_05000W_A-T	6628	6590	6059	8165	6962	2947	7246	3955	4417	3364	4596	9186
C1_05010C_A-T	583	314	755	604	1827	799	779	1102	1464	840	1189	428
C1_05020C_A-T	401	326	497	678	767	427	587	540	591	443	642	479
C1_05030C_A-T	618	742	783	582	739	497	820	586	461	414	563	1210
C1_05050C_A-T	1019	519	995	1406	4098	2081	2794	2905	3069	1621	3080	895
C1_05060W_A-T	196	67	146	107	1513	431	1015	743	1141	388	858	140
C1_05070C_A-T	696	453	790	1718	1700	1145	1232	1383	1280	805	1262	766
C1_05080W_A-T	160	65	185	95	250	121	258	161	188	115	260	72
C1_05090W_A-T	522	386	550	603	989	622	954	717	766	439	907	611
C1_05100W_A-T	136	90	152	269	191	147	201	221	136	110	165	210
C1_05110C_A-T	10562	6323	12828	13569	14685	10318	14911	9945	8140	6663	11977	10668
C1_05120W_A-T	605	439	727	727	647	464	671	682	650	415	694	630
C1_05130W_A-T	1	0	2	0	1	0	1	0	0	1	6	0
C1_05140W_A-T	947	494	1265	226	2003	1739	1634	2606	2345	2198	2822	494
C1_05150C_A-T	52	15	41	9	34	12	41	15	33	15	37	10
C1_05160C_A-T	865	604	1156	3054	559	502	548	869	725	579	620	1230
C1_05170C_A-T	2039	2180	2234	2783	1902	1720	2635	2423	1540	1567	1576	3578
C1_05180C_A-T	327	451	409	1138	753	542	600	452	307	252	428	668
C1_05190C_A-T	468	432	415	1118	1147	756	843	691	672	403	659	709
C1_05200C_A-T	578	373	696	464	719	547	866	686	599	507	734	485
C1_05210C_A-T	843	579	923	1759	2148	1613	2191	2002	1541	1304	1860	927
C1_05220C_A-T	64	33	77	69	249	125	183	185	195	91	186	72
C1_05230W_A-T	211	109	251	372	779	325	583	452	573	276	520	177
C1_05240C_A-T	4708	2380	4710	2893	3650	2402	4304	3004	2438	1979	2185	3938
C1_05250W_A-T	0	0	0	0	0	0	0	0	0	0	0	0
C1_05260C_A-T	1701	857	1977	1467	1395	933	1770	1177	1129	765	1332	1599
C1_05270C_A-T	1153	500	1220	1955	1594	1108	2245	1233	1015	753	1298	802
C1_05280W_A-T	556	384	568	712	822	527	727	665	577	354	584	755
C1_05290W_A-T	15698	12691	16268	16513	16128	14712	17220	15993	11916	10653	13308	18428
C1_05300C_A-T	15865	27447	14679	7720	7716	11133	5872	12705	7517	13224	7370	34507
C1_05310W_A-T	15	9	13	2	17	5	19	11	7	7	10	7
C1_05320C_A-T	490	262	540	592	852	615	814	587	653	410	733	439
C1_05330C_A-T	314	142	485	338	590	325	642	435	417	267	558	239
C1_05340C_A-T	1412	575	722	1258	1305	2083	1178	3105	3239	3100	1504	840
C1_05350W_A-T	312	152	216	230	309	313	289	448	556	433	278	283
C1_05360C_A-T	503	284	615	555	1850	1041	1597	1363	1527	914	1448	473
C1_05370C_A-T	291	338	347	473	304	276	339	495	291	382	285	497
C1_05380C_A-T	1444	639	1485	1105	3214	2106	2982	2716	2421	1435	2566	893
C1_05390C_A-T	1126	832	1369	1994	2200	1709	2132	1943	1657	1269	1799	1297
C1_05400C_A-T	147	102	202	135	196	250	203	249	184	193	229	109
C1_05410C_A-T	4141	1849	3811	1454	3709	2253	3434	4007	3360	2794	3963	2655
C1_05420W_A-T	421	300	426	429	718	410	546	525	441	324	473	536
C1_05430W_A-T	621	452	642	819	1215	866	1167	1014	720	597	817	724
C1_05440C_A-T	407	170	707	190	316	167	384	177	322	197	525	196
C1_05450W_A-T	0	0	0	0	0	0	0	0	0	0	0	0
C1_05460W_A-T	4225	2780	4818	4065	4917	3815	5147	4592	3924	2996	4683	4295
C1_05470W_A-T	370	251	446	694	808	551	942	825	592	555	965	379
C1_05480C_A-T	100	42	139	50	156	39	232	38	104	34	126	32
C1_05490C_A-T	1201	1609	1395	2632	1881	1385	1719	1180	904	814	1164	2546
C1_05500W_A-T	325	98	337	593	1411	580	1392	879	1195	523	1151	106
C1_05510C_A-T	269	123	268	239	382	171	336	222	333	160	274	252
C1_05520W_A-T	628	304	857	186	803	454	667	411	892	410	1183	339
C1_05530C_A-T	2382	2525	2294	4209	5929	3184	3360	3995	3356	2759	2897	3494
C1_05540C_A-T	3852	2701	4134	2030	1130	730	1566	1331	1310	949	1038	5187
C1_05550C_A-T	0	0	1	2	6	1	5	2	3	0	1	0
C1_05560W_A-T	3547	3066	3167	1842	3196	2060	2056	3439	2412	1921	2058	5155
C1_05570W_A-T	19	2	32	2	22	13	25	11	20	10	28	6
C1_05580W_A-T	26	9	62	3	47	23	33	12	51	16	77	9
C1_05590W_A-T	10	4	16	1	10	5	13	4	13	3	13	4
C1_05600W_A-T	481	329	670	419	667	483	714	537	554	381	672	442
C1_05610W_A-T	567	577	635	782	885	794	813	794	667	561	725	828
C1_05620C_A-T	114	67	128	95	278	291	280	297	251	225	313	89
C1_05630C_A-T	22774	20658	23727	26462	23568	18840	25263	15154	14670	11083	19544	30097
C1_05640C_A-T	345	154	366	395	1143	474	886	723	831	374	739	344
C1_05650W_A-T	289	163	319	367	532	219	473	287	369	155	337	297
C1_05660C_A-T	8143	9025	10450	10123	13684	9811	11463	10629	9849	7562	11935	12137
C1_05670W_A-T	5354	7137	6786	3247	3161	3008	3586	3926	2670	2914	3289	8679
C1_05680C_A-T	2809	2383	3014	2257	2930	2575	2742	2831	2590	1806	3119	3428
C1_05690C_A-T	21	6	37	4	15	3	15	5	6	1	24	3
C1_05700W_A-T	861	335	1151	451	473	354	795	601	611	355	700	534
C1_05710C_A-T	32	22	40	58	54	104	70	85	31	50	43	41
C1_05720W_A-T	49081	53855	44355	69222	49671	49684	51686	53996	34867	34942	42463	79999
C1_05730W_A-T	58	53	88	50	135	104	114	100	108	71	160	67
C1_05740C_A-T	183	113	210	170	431	317	390	365	266	175	352	105
C1_05750C_A-T	2266	1591	2409	2988	4143	2918	3500	3908	2938	2220	2896	2997
C1_05760C_A-T	189	119	178	118	457	141	90	84	320	71	227	79
C1_05770C_A-T	528	2607	1072	1598	579	2664	950	3875	1263	4416	1205	3203
C1_05780W_A-T	1627	1319	1691	2016	2808	2119	2372	2379	1922	1730	2295	1958
C1_05790W_A-T	681	317	699	637	600	405	752	447	568	392	483	436
C1_05800C_A-T	175	98	149	158	310	194	278	219	227	116	190	153
C1_05810W_A-T	719	401	615	710	1110	692	926	702	755	480	729	737
C1_05820C_A-T	17	134	18	198	31	167	36	222	17	123	29	340
C1_05830W_A-T	4	2	14	2	4	2	5	2	5	3	6	11
C1_05840W_A-T	368	183	384	239	334	160	439	216	361	166	268	312
C1_05850W_A-T	1079	966	965	995	1730	1119	1356	1673	1152	819	1011	1506
C1_05860W_A-T	308	158	301	199	358	117	388	245	272	107	235	295
C1_05870W_A-T	261	155	271	144	347	71	292	106	229	75	246	344
C1_05880W_A-T	776	368	817	379	1191	411	1467	387	898	379	1105	377
C1_05890W_A-T	19	6	40	4	48	8	71	2	19	3	78	2
C1_05900W_A-T	1135	852	1330	1237	1760	1404	2148	1289	1061	869	1629	1254
C1_05910W_A-T	503	435	673	1069	485	309	735	457	411	392	618	633
C1_05920W_A-T	15	12	53	10	120	22	195	17	66	18	140	5
C1_05930C_A-T	1295	1064	1622	2915	2456	1145	1820	1575	1744	1116	1879	1879
C1_05940W_A-T	5199	6086	5550	7656	4045	3145	3653	4726	3325	3089	3232	10194
C1_05950C_A-T	3653	1526	2711	2253	7034	4530	2746	4757	6051	3363	3771	2238
C1_05960W_A-T	15243	9358	15437	5577	17585	11124	8987	14316	14864	11458	12816	12494
C1_05970W_A-T	75	2	84	3	73	1	87	0	33	0	43	1
C1_05980W_A-T	326	247	413	751	881	612	648	631	603	376	655	429
C1_05990C_A-T	89	254	136	630	195	230	208	247	165	185	159	352
C1_06000W_A-T	80	5	78	17	138	26	244	25	104	20	167	8
C1_06010W_A-T	510	279	585	429	1467	840	1347	940	1127	629	1495	313
C1_06020W_A-T	912	916	807	1626	1335	734	909	1221	984	727	911	1595
C1_06030C_A-T	50	39	65	124	215	76	138	117	151	54	131	63
C1_06040W_A-T	292	223	392	600	846	416	636	494	521	295	527	353
C1_06050C_A-T	1777	1441	1708	1880	1375	964	1529	776	733	444	815	2618
C1_06060C_A-T	948	844	900	2034	1857	1057	1327	959	987	573	1099	1386
C1_06070W_A-T	1112	582	1239	1930	2286	1346	2100	1522	1358	899	1559	939
C1_06080C_A-T	723	846	838	1827	1743	722	1120	1063	1196	813	973	1392
C1_06090C_A-T	1108	986	1111	1348	2430	1713	1730	1782	1639	1237	1995	1379
C1_06100C_A-T	15705	14953	14317	27804	25918	23199	20014	23744	16624	15439	14690	24365
C1_06110C_A-T	1978	977	1968	1721	2108	948	1829	1287	1227	821	1197	1495
C1_06120C_A-T	43	30	41	65	67	20	56	31	48	32	50	48
C1_06130C_A-T	1101	975	1925	1483	1849	1615	3280	1659	1145	1129	1686	1400
C1_06140C_A-T	6	2	7	14	36	8	32	13	18	20	29	5
C1_06150W_A-T	7	0	10	2	3	0	6	0	5	3	8	0
C1_06160W_A-T	15	3	23	6	16	1	25	4	28	4	24	1
C1_06180W_A-T	434	364	471	329	497	340	536	400	373	245	351	506
C1_06190C_A-T	0	0	0	0	0	0	0	0	0	0	0	0
C1_06200W_A-T	1122	937	1325	1136	1529	1211	1580	1449	1023	956	1301	1374
C1_06210W_A-T	128	79	121	297	414	213	264	314	266	215	296	162
C1_06220C_A-T	46	6	34	7	28	7	7	16	36	7	29	6
C1_06230C_A-T	155	82	221	392	730	443	502	446	530	301	632	111
C1_06250W_A-T	115	33	111	70	225	204	223	204	161	89	205	53
C1_06260W_A-T	4	0	1	1	4	0	5	1	3	2	1	1
C1_06270W_A-T	622	377	771	1139	1509	1255	1065	1206	999	672	1084	585
C1_06280C_A-T	135	36	214	273	236	81	610	48	112	37	300	32
C1_06290C_A-T	0	0	0	0	0	0	0	0	0	0	0	0
C1_06300W_A-T	1761	1173	2177	528	1064	909	1370	931	858	728	1346	1690
C1_06310W_A-T	1	0	2	3	5	6	3	2	10	0	3	0
C1_06320W_A-T	351	219	310	432	1214	1092	898	928	649	507	702	275
C1_06330W_A-T	0	0	0	0	0	1	0	0	3	0	1	1
C1_06340W_A-T	99	30	126	68	297	92	271	59	280	87	295	15
C1_06350W_A-T	1649	1165	1305	910	1375	912	968	1065	987	701	868	1836
C1_06360W_A-T	282	290	316	641	576	326	389	402	386	221	271	394
C1_06370C_A-T	1	0	13	1	7	0	7	1	10	1	11	2
C1_06380C_A-T	131	113	137	112	172	112	143	158	176	139	164	141
C1_06390W_A-T	148	84	166	401	421	85	248	124	211	88	130	138
C1_06400C_A-T	1460	607	1259	1089	3038	2032	2400	2017	1930	1122	1619	1002
C1_06410W_A-T	249	239	325	557	609	414	501	455	386	303	415	351
C1_06420C_A-T	695	580	817	932	1164	791	997	877	759	580	831	802
C1_06430C_A-T	16	4	47	0	6	0	7	1	2	0	10	6
C1_06440C_A-T	688	427	724	1098	2006	908	1617	1384	1531	782	1484	876
C1_06450C_A-T	23599	19372	19770	27083	22175	22604	25943	22367	15850	14036	15981	31300
C1_06460C_A-T	19687	17980	18199	24887	22753	23117	25173	22538	15792	14734	21037	28189
C1_06470W_A-T	15027	14705	13751	17678	13584	13533	15850	12683	9713	8614	12335	21484
C1_06480C_A-T	1027	738	1561	1910	3359	2151	3564	1787	1699	1174	2240	1163
C1_06490C_A-T	27	21	31	6	31	22	34	13	15	19	29	25
C1_06500W_A-T	458	309	479	434	916	609	866	590	546	353	698	421
C1_06510C_A-T	941	570	901	723	751	895	888	1510	1206	1317	854	874
C1_06520C_A-T	7640	7669	7531	4607	3682	1920	3598	3915	3183	2589	3226	13151
C1_06530C_A-T	2223	1981	2264	3041	5574	4494	4456	5427	4148	3363	4030	2900
C1_06540C_A-T	225	186	279	482	827	405	658	637	560	391	569	359
C1_06550W_A-T	32739	31868	33670	40160	25267	22172	24558	21362	18497	14278	25192	53724
C1_06560W_A-T	618	528	690	803	682	500	727	578	539	362	536	864
C1_06570W_A-T	343	131	377	207	441	440	439	465	431	322	478	130
C1_06580W_A-T	38808	37364	34849	52866	44523	43859	43328	44795	30040	28018	34236	60309
C1_06590C_A-T	1161	1244	1243	2387	1995	2206	1839	2302	1217	1399	1340	2040
C1_06600W_A-T	5500	4685	5495	4710	6122	5450	6688	6253	4499	4182	5500	6700
C1_06610C_A-T	68	22	161	49	99	18	150	38	111	39	179	25
C1_06620C_A-T	18	3	29	1	19	5	36	5	19	2	31	6
C1_06630W_A-T	2235	982	1762	1439	3383	2234	2538	3049	1881	1280	1854	1853
C1_06640C_A-T	353	354	361	937	442	444	443	470	289	298	293	600
C1_06650W_A-T	637	658	767	1163	615	599	668	745	398	467	469	1172
C1_06660W_A-T	1715	2168	2447	1898	1860	1402	1898	2130	1859	1567	2335	2976
C1_06670W_A-T	980	801	895	2099	1410	1138	1371	1273	1068	835	1145	1477
C1_06680W_A-T	720	491	830	1130	1155	720	1013	927	863	573	922	870
C1_06690W_A-T	965	773	1207	1188	1867	1553	1820	1392	1478	1140	2086	1045
C1_06700W_A-T	1808	1551	2157	2183	3329	2546	2914	2395	2575	2081	3427	2017
C1_06710W_A-T	307	270	404	593	552	418	578	477	344	293	429	489
C1_06720C_A-T	136	405	190	776	168	342	197	445	116	302	135	661
C1_06730W_A-T	1219	911	1367	1530	2155	1836	1938	1842	1571	1207	2127	1247
C1_06740C_A-T	173	49	138	127	864	297	577	412	605	254	483	83
C1_06750W_A-T	46	25	52	48	106	94	77	105	107	86	121	52
C1_06760C_A-T	599	257	536	612	2909	1189	2106	1623	2004	1009	2192	334
C1_06770W_A-T	996	577	1246	968	1886	1073	2096	1467	1489	907	1647	880
C1_06780W_A-T	5322	5563	5187	6783	2372	1962	2433	2669	2100	2065	2168	8837
C1_06790C_A-T	1002	464	1038	1405	1190	953	1426	1158	750	687	1014	727
C1_06800W_A-T	295	171	347	324	1448	613	1017	1011	1152	582	1119	306
C1_06810W_A-T	2912	2463	3186	1896	4186	5713	3986	16099	6480	10958	7277	2772
C1_06820W_A-T	1107	806	869	523	2872	2154	2050	2358	1937	1433	2202	1166
C1_06830W_A-T	7734	9862	9703	6098	7724	7595	6765	11458	7260	7575	7941	14698
C1_06840C_A-T	1747	572	1803	1094	708	344	1140	529	981	519	755	1088
C1_06850W_A-T	4401	3976	4820	6019	2959	2072	2738	2435	2384	2021	2229	6663
C1_06860W_A-T	7	1	18	5	6	0	6	1	3	3	14	3
C1_06870C_A-T	717	823	783	231	85	74	72	111	125	83	291	1218
C1_06880C_A-T	113	26	191	21	73	40	122	43	82	29	149	43
C1_06890C_A-T	22364	21158	21011	27102	26797	25884	27621	25241	17328	16177	22492	30854
C1_06900C_A-T	7439	7518	7182	8708	8040	7617	6820	8549	6174	5741	7444	11341
C1_06910C_A-T	1284	821	1319	1198	2021	1489	2298	2000	1618	1338	1802	1350
C1_06920C_A-T	616	718	851	460	866	901	958	1043	592	684	911	790
C1_06930W_A-T	13694	12978	14018	14840	18703	20360	17763	21634	12011	14607	13966	19688
C1_06940C_A-T	8383	9169	11265	2819	1842	1328	3687	2626	2415	2150	3199	12607
C1_06950C_A-T	89	46	91	27	127	83	113	78	80	49	127	42
C1_06960W_A-T	3944	2881	3966	5124	7075	5112	6859	4825	4332	2967	5323	4414
C1_06970C_A-T	2495	1646	2711	1781	1919	1352	1830	1910	1623	1140	1905	2979
C1_06980C_A-T	677	365	713	964	1490	984	1284	1094	1009	656	1259	589
C1_06990C_A-T	3	0	5	5	6	5	6	3	5	5	5	2
C1_07000W_A-T	530	211	518	1841	844	802	1066	1165	642	656	525	394
C1_07010W_A-T	163	104	142	130	546	360	447	280	258	218	334	141
C1_07020C_A-T	787	700	912	1211	1810	1410	1617	1647	1281	1085	1226	993
C1_07030C_A-T	2300	1107	4531	1338	6088	5897	8578	6089	4685	3810	10496	1487
C1_07040C_A-T	115	108	139	10	24	19	26	24	34	18	55	141
C1_07050C_A-T	610	309	736	472	1000	476	1061	607	708	372	736	454
C1_07060C_A-T	759	440	673	530	848	303	699	350	626	284	669	711
C1_07070C_A-T	7745	8079	6697	8976	9350	7472	7930	8564	5828	6185	7135	12342
C1_07080W_A-T	318	103	420	120	199	120	447	113	239	119	318	119
C1_07090C_A-T	1503	1147	1366	1491	3532	2000	2553	2606	2422	1494	2148	2137
C1_07100C_A-T	539	536	511	647	574	245	524	409	455	250	484	910
C1_07110W_A-T	2111	1820	1826	2200	3537	2997	3055	3237	2752	2074	2559	2819
C1_07120W_A-T	2549	1676	3375	4578	6821	6579	6572	6022	4473	4222	6329	2082
C1_07130C_A-T	423	229	318	394	1335	706	1015	721	825	424	753	402
C1_07140C_A-T	1735	875	1981	2772	3673	2152	3577	2781	2492	1730	2677	1536
C1_07150W_A-T	132	48	131	47	273	79	223	97	195	64	213	64
C1_07160C_A-T	1579	832	2030	1017	391	76	1278	52	130	40	162	1412
C1_07170C_A-T	113	49	166	227	356	304	469	198	231	150	281	77
C1_07180W_A-T	3805	2263	3711	1957	2037	1382	2678	2064	1656	1269	1890	3903
C1_07190W_A-T	1140	878	1200	1484	2128	1433	1897	1534	1415	966	1551	1388
C1_07200W_A-T	1439	732	1173	1773	2913	1494	2354	1046	1688	709	1459	1073
C1_07210C_A-T	1111	636	1054	1320	1731	1101	1664	1292	1192	736	1073	1098
C1_07220W_A-T	172	99	253	192	213	164	147	220	207	158	182	178
C1_07230W_A-T	13840	13242	13558	7000	6856	3728	4537	5277	6790	3989	4760	20165
C1_07240W_A-T	807	457	816	1176	1267	793	1583	860	760	501	967	875
C1_07250C_A-T	1977	1787	2167	1687	1612	1212	2042	1411	1018	1009	1253	2517
C1_07260C_A-T	1001	724	1190	863	1225	734	1476	829	896	585	1049	1224
C1_07270W_A-T	2760	2506	2452	2923	3350	2951	2920	3457	2369	2250	2670	3962
C1_07280C_A-T	188	117	177	181	279	164	223	190	201	125	181	159
C1_07290W_A-T	80	37	74	62	100	49	98	66	83	53	99	58
C1_07310C_A-T	26	11	32	6	12	14	25	10	13	10	21	15
C1_07320W_A-T	204	141	185	61	116	100	134	102	124	87	116	173
C1_07330W_A-T	899	488	889	529	248	83	231	156	306	188	172	755
C1_07340W_A-T	5659	5788	5038	6627	7741	6569	6482	8521	5817	5173	5783	9391
C1_07350C_A-T	1377	1078	1525	510	464	318	704	502	399	328	506	1522
C1_07360W_A-T	2653	1519	2655	2072	4681	3805	4086	4124	3045	2142	4219	2365
C1_07370C_A-T	329	229	422	448	703	501	651	511	413	338	517	323
C1_07380C_A-T	6560	4177	6496	5866	6790	5506	5542	7173	6733	4734	5353	7440
C1_07390W_A-T	2656	1527	2820	2412	3022	1751	3076	2072	2178	1498	1931	2663
C1_07400C_A-T	337	381	459	653	1053	845	1005	590	623	476	818	430
C1_07410C_A-T	4296	3772	5269	3034	4434	3605	4891	4222	3213	2753	3977	5211
C1_07420C_A-T	501	296	621	769	1181	834	1032	1034	971	705	1080	398
C1_07430W_A-T	54	110	58	14	183	98	64	34	103	129	142	71
C1_07440W_A-T	2231	1404	2017	2297	2495	1765	2068	2438	2169	1558	1541	2314
C1_07450W_A-T	64	30	88	19	33	21	49	39	34	37	42	38
C1_07460C_A-T	715	543	826	1112	1216	877	1078	984	793	553	920	939
C1_07470C_A-T	294	145	287	577	552	407	529	430	352	276	410	261
C1_07480C_A-T	24	16	28	24	27	18	35	16	35	14	26	28
C1_07490C_A-T	705	305	686	595	1961	1361	1424	1645	1190	797	1193	537
C1_07500C_A-T	867	623	864	2307	2922	1603	1994	1681	1634	1024	1582	1194
C1_07510W_A-T	399	287	408	476	1021	550	669	639	643	386	684	445
C1_07520C_A-T	5167	4905	7589	5192	5373	3622	5359	4789	4419	3463	5399	6428
C1_07530W_A-T	20	15	36	11	32	18	20	34	18	16	16	14
C1_07540C_A-T	2618	2959	2558	3059	2000	2045	2352	2708	1782	1871	1620	4732
C1_07550W_A-T	708	464	638	1108	876	652	864	838	592	461	683	832
C1_07560W_A-T	171	126	179	180	294	191	253	223	210	153	233	154
C1_07570C_A-T	117	77	129	171	339	142	271	206	209	109	217	147
C1_07580C_A-T	5	0	3	0	2	0	7	0	3	2	9	1
C1_07590C_A-T	790	767	892	1899	1717	836	1252	955	1030	657	952	1184
C1_07600W_A-T	1308	1948	1775	4224	2826	1916	2529	1302	1185	973	1506	2685
C1_07610C_A-T	30	25	45	82	129	49	80	42	79	29	73	21
C1_07620C_A-T	22	19	27	25	51	20	35	26	36	17	49	17
C1_07630W_A-T	1171	805	1314	2052	1670	894	1576	934	992	573	1132	1483
C1_07640C_A-T	112	47	126	157	266	124	167	94	243	107	221	36
C1_07650W_A-T	672	275	731	127	582	600	705	1006	987	798	1194	354
C1_07660W_A-T	125	86	128	349	997	261	466	449	660	249	570	166
C1_07670W_A-T	17	1	13	3	23	3	15	4	43	3	34	2
C1_07680W_A-T	216	184	226	423	773	519	517	492	447	322	519	286
C1_07690C_A-T	1648	1224	1902	2431	3605	1296	2246	1783	2526	1156	2151	1808
C1_07700C_A-T	1683	971	2023	2576	6825	3870	4196	4206	4478	3001	4958	1317
C1_07710C_A-T	3921	3194	3934	8860	10708	5259	6066	4600	5217	2776	5656	5709
C1_07770W_A-T	76	50	127	83	81	112	62	158	65	74	86	89
C1_07780W_A-T	1584	1443	1722	2119	2155	1556	1838	1879	1440	1196	1785	2089
C1_07790C_A-T	128	22	132	127	621	238	418	365	362	222	290	47
C1_07800W_A-T	271	124	272	633	632	388	578	506	411	282	434	186
C1_07810C_A-T	396	177	464	569	616	613	621	728	448	390	546	242
C1_07820W_A-T	281	236	352	602	372	364	401	514	280	262	326	437
C1_07830C_A-T	259	123	244	243	267	124	229	156	178	123	185	216
C1_07840W_A-T	3333	2011	2545	1743	1655	1014	1677	1368	1173	769	981	3706
C1_07850C_A-T	148	73	162	214	326	195	345	198	191	91	169	115
C1_07860W_A-T	100	26	116	86	246	148	245	169	161	83	205	33
C1_07870C_A-T	9749	11058	13058	8286	7277	6298	8679	6462	5288	4546	7422	16881
C1_07880C_A-T	2223	3714	2959	3307	4871	3312	2866	4622	4173	3461	4242	5005
C1_07890C_A-T	14630	17055	13371	17203	16891	8311	10909	4349	5366	2947	6882	28242
C1_07900W_A-T	1129	1134	1122	1597	2009	1409	807	1880	2085	1723	1609	1271
C1_07910C_A-T	951	490	921	2694	2851	1635	2197	1935	1631	1094	1619	1005
C1_07920W_A-T	488	532	451	725	500	489	576	359	255	237	341	756
C1_07930C_A-T	122	150	185	572	647	226	452	228	328	131	261	243
C1_07940W_A-T	391	254	527	259	345	232	584	260	258	144	309	363
C1_07950C_A-T	84	53	95	114	785	294	440	425	561	228	484	101
C1_07960W_A-T	59	25	51	69	471	168	299	224	412	158	345	35
C1_07970C_A-T	3383	2448	3878	3997	4361	2996	4162	3697	3440	2067	3122	3560
C1_07980C_A-T	116	48	136	342	135	54	202	39	84	26	112	90
C1_07990C_A-T	257	130	280	341	451	231	518	366	477	305	612	116
C1_08000W_A-T	2182	1452	1763	2544	5146	3958	3777	3666	2983	2254	3270	2392
C1_08010W_A-T	2694	2540	3034	3135	3553	3485	4329	4212	2765	2605	2843	3593
C1_08020W_A-T	1686	1441	1237	1528	2524	1901	1998	2303	1682	1330	1457	2178
C1_08030W_A-T	5798	4804	5637	3858	6172	4773	5855	6040	5048	4115	5273	6628
C1_08040W_A-T	175	185	216	199	107	88	110	168	100	145	114	223
C1_08050W_A-T	1601	1634	1751	3942	2941	2600	2575	2113	1602	1204	1757	2856
C1_08060W_A-T	6077	5240	6268	3078	4996	3460	3687	4766	4259	2875	4110	7669
C1_08070W_A-T	22537	25178	22405	13196	4293	3962	5921	9954	7705	8795	6210	38726
C1_08080C_A-T	1415	1596	1594	3312	2059	1634	1946	1155	1098	820	1415	2648
C1_08090C_A-T	11240	8170	9551	13918	21210	17089	19351	15305	11980	9810	13108	13314
C1_08100W_A-T	2434	1633	2747	2378	5194	4010	4532	3761	3475	2430	4587	1962
C1_08110W_A-T	5306	4888	5393	9157	10907	11347	9910	10800	7116	7695	8798	7546
C1_08120W_A-T	1138	1056	1341	1570	1537	1469	1749	1403	1125	1068	1481	1594
C1_08130C_A-T	329	355	401	478	483	688	547	908	329	531	442	551
C1_08140W_A-T	170	207	208	448	244	511	320	651	173	302	215	393
C1_08150C_A-T	51	21	46	44	86	53	68	74	55	39	86	37
C1_08160W_A-T	804	728	767	1441	1428	1176	1221	1300	839	757	1022	1255
C1_08170C_A-T	969	761	1941	656	702	373	1470	381	524	422	1157	681
C1_08180C_A-T	8916	6903	8888	7251	8686	6528	9482	11780	8059	7629	8624	11675
C1_08190C_A-T	128	125	182	425	329	120	229	181	184	102	239	200
C1_08200W_A-T	199	123	211	186	318	245	289	216	213	125	308	178
C1_08210C_A-T	4294	6430	5103	11244	12876	15662	9865	18129	9726	12879	12081	9633
C1_08220W_A-T	3866	2940	4161	3665	4387	3330	4234	3793	3168	2684	3732	4198
C1_08230C_A-T	1545	1223	2036	483	1214	1227	1682	2178	2196	1936	2242	1505
C1_08240C_A-T	1549	1714	1885	792	797	879	947	1025	771	812	975	2405
C1_08260C_A-T	1620	1174	1634	1184	1631	1060	1559	1221	1162	782	1232	1831
C1_08270C_A-T	2451	2414	2255	2780	3574	3325	3284	3274	2161	2164	2345	3809
C1_08290C_A-T	1248	663	1117	1792	5943	2714	4417	3905	4468	2525	4048	1025
C1_08300W_A-T	2017	1427	1775	2674	3295	2736	2998	2723	2045	1614	2448	2342
C1_08310W_A-T	818	351	956	613	1426	920	1748	1067	1036	673	1349	483
C1_08320W_A-T	50537	40309	52367	36002	47708	44718	46541	60986	59997	49590	60611	56106
C1_08330C_A-T	3753	2730	4179	639	2069	2384	1758	2834	1505	1913	1715	3424
C1_08340C_A-T	455	451	703	526	262	263	469	250	242	217	397	614
C1_08350C_A-T	8138	9267	10781	12417	2327	1851	5248	736	1018	948	1425	14550
C1_08360C_A-T	122109	85664	136468	70934	135390	138667	116186	139812	99722	92736	105105	122284
C1_08370W_A-T	4015	3621	4925	9300	2972	2338	4168	2893	2477	2026	2764	6509
C1_08380W_A-T	58512	52329	63528	62269	60518	57628	65091	59480	44704	40788	53134	72965
C1_08390C_A-T	1534	1061	1808	1457	1833	1412	1994	1488	1354	1047	1707	1484
C1_08400C_A-T	13563	15490	13491	27962	22977	17047	8140	10230	13191	9574	18463	26311
C1_08410C_A-T	5962	5337	4630	6575	5723	3692	4949	2692	2598	1768	3149	8138
C1_08420W_A-T	7013	5740	6824	6224	6209	4688	5647	4955	4033	3392	4973	8664
C1_08430W_A-T	7795	6128	7857	3740	2317	1081	2657	1871	1798	1178	1632	10874
C1_08440C_A-T	117	78	155	193	451	337	302	321	222	142	290	107
C1_08450C_A-T	2484	1290	2392	2281	4377	3588	3412	3568	2769	2318	3211	1916
C1_08460C_A-T	11373	11786	13024	6825	5809	5409	8427	6772	4875	5660	6925	16689
C1_08470W_A-T	1102	445	760	1104	869	433	986	626	589	409	499	897
C1_08480C_A-T	593	515	537	697	534	375	497	467	366	351	292	857
C1_08490W_A-T	1987	1597	1757	2650	1363	973	1357	1499	804	845	878	3088
C1_08500C_A-T	493318	422878	564816	152541	493814	622842	356840	783641	557760	627082	764764	507478
C1_08510W_A-T	410	383	430	742	466	401	653	432	366	233	305	617
C1_08520C_A-T	787	379	758	1158	1140	767	1292	855	650	531	731	637
C1_08530W_A-T	126	163	206	91	99	80	164	155	110	149	132	207
C1_08540C_A-T	4951	4482	5476	4784	3891	3280	5278	4207	2997	3010	3367	7131
C1_08550C_A-T	3532	3212	3592	3590	4381	4242	4067	4484	3081	2521	3585	5066
C1_08560W_A-T	4469	3943	4351	5977	6989	6312	6005	5619	4028	3698	5039	5916
C1_08570C_A-T	490	348	688	502	810	626	860	857	589	353	659	344
C1_08580C_A-T	1139	784	1299	1775	2391	1959	2607	1880	1657	1451	2494	1042
C1_08590C_A-T	60141	63889	53520	17464	20818	17474	19172	36176	20788	27801	28229	100336
C1_08600C_A-T	3786	2140	3221	3803	5346	3652	5036	4292	3634	2828	3605	3958
C1_08610C_A-T	8971	2107	5086	9159	3146	7381	4100	11843	12997	12239	6168	3067
C1_08620W_A-T	837	429	1044	661	663	516	915	747	1442	596	1028	542
C1_08630W_A-T	844	444	1039	1112	855	548	1077	801	666	504	651	639
C1_08640W_A-T	730	514	848	774	972	748	1023	922	749	574	881	777
C1_08650C_A-T	834	676	902	668	715	649	858	726	565	496	640	1066
C1_08660C_A-T	251	173	237	319	460	265	450	346	357	189	392	335
C1_08670W_A-T	1451	1093	1456	1983	2794	2202	2469	2481	1606	1352	2004	1534
C1_08680C_A-T	795	795	941	827	1054	778	937	904	670	616	822	1047
C1_08690W_A-T	694	536	714	1064	970	685	775	861	677	448	653	839
C1_08700W_A-T	5636	3623	5471	3987	5257	4137	5058	4785	3899	2907	4112	6821
C1_08710W_A-T	161	161	198	298	477	222	457	295	311	166	336	324
C1_08730W_A-T	666	675	668	1149	789	791	870	900	599	532	592	1242
C1_08740C_A-T	16665	15794	20098	16273	16509	18088	21173	19492	12392	13677	15171	22390
C1_08750W_A-T	414	387	518	576	815	377	406	333	379	210	545	515
C1_08760W_A-T	1462	981	1435	1262	904	455	984	561	618	348	663	1860
C1_08770W_A-T	639	324	971	394	620	332	970	800	1040	821	2216	438
C1_08780W_A-T	6281	4798	5781	3741	3939	2332	3808	3345	2745	1962	2891	7614
C1_08790W_A-T	24159	19466	24590	16563	2659	1082	3269	4477	4550	3657	6434	30409
C1_08800W_A-T	2709	2665	3340	2321	1228	1144	1587	1654	1124	1205	1480	3930
C1_08810C_A-T	2810	722	2945	4265	6964	3008	6985	4271	4607	2736	5108	1176
C1_08820C_A-T	135	205	144	163	161	131	126	170	121	112	116	306
C1_08830C_A-T	74	138	66	90	54	66	44	118	56	98	39	211
C1_08840W_A-T	102	146	79	76	82	80	72	184	70	113	53	282
C1_08850C_A-T	83	126	97	318	98	147	166	128	52	109	89	176
C1_08860C_A-T	697	599	743	1118	1317	1052	1132	1055	916	706	989	984
C1_08870C_A-T	453	308	480	507	1610	751	1092	1708	1385	957	1156	528
C1_08880W_A-T	7070	6271	8124	4310	3414	2221	3191	3453	2973	2517	3150	9958
C1_08890C_A-T	18	22	28	56	99	26	45	43	69	23	47	30
C1_08900W_A-T	857	378	952	327	1838	830	1618	814	1465	858	1971	363
C1_08910C_A-T	204	137	218	472	663	301	393	460	533	310	378	220
C1_08920W_A-T	814	458	802	1287	1831	1040	1440	1196	1066	756	1146	699
C1_08930C_A-T	546	704	673	1243	1013	873	899	564	481	399	489	1066
C1_08940C_A-T	3067	3449	3002	2853	1976	2513	1883	4126	2365	2794	2253	5392
C1_08950W_A-T	6233	6050	6179	3507	4264	3695	3057	5877	4563	4353	3994	9068
C1_08960W_A-T	126	98	270	1304	2831	248	2522	397	2933	108	697	98
C1_08970W_A-T	1095	558	2235	472	1382	872	2238	740	1030	605	1755	850
C1_08980C_A-T	5326	5522	6023	6236	9618	5418	5220	8357	8787	6505	6501	7741
C1_08990C_A-T	1593	1610	1782	2300	3044	3569	3018	3854	1763	2507	2197	2137
C1_09000W_A-T	386	272	447	309	469	512	533	647	586	460	483	398
C1_09010W_A-T	702	409	1007	822	1549	599	1172	864	1209	527	1186	740
C1_09020W_A-T	1532	1020	2067	3327	3023	2079	2490	1770	1787	1121	2226	1609
C1_09030C_A-T	3775	4528	4223	5256	4144	4212	4888	3109	2195	1977	2816	6633
C1_09040C_A-T	174	68	128	330	1400	369	773	611	972	345	696	153
C1_09050W_A-T	414	237	317	528	797	448	619	503	405	262	347	410
C1_09060C_A-T	321	250	357	196	523	264	264	605	605	391	403	300
C1_09070W_A-T	1348	1073	1495	1965	2056	985	1568	1552	1434	1065	1362	1613
C1_09080C_A-T	3546	1762	4976	2977	11582	10562	15703	10271	6238	5469	11450	2575
C1_09090C_A-T	816	648	964	1340	1569	1019	1453	1321	1083	832	1152	908
C1_09100W_A-T	179	155	214	285	231	173	243	165	167	121	174	212
C1_09110W_A-T	121	76	132	257	266	99	210	130	166	56	146	134
C1_09120W_A-T	287	205	299	506	1313	900	832	709	780	442	1036	202
C1_09130W_A-T	1191	759	1224	1152	1551	815	2209	864	905	540	1271	1573
C1_09140C_A-T	1026	722	1133	791	1888	1617	1396	1730	1297	978	1509	870
C1_09150W_A-T	684	112	948	1064	71	35	125	14	598	221	124	144
C1_09160W_A-T	817	494	1376	279	734	364	1014	530	1219	824	1191	319
C1_09170W_A-T	969	531	936	909	2275	1489	1964	2257	2167	1650	2345	882
C1_09180W_A-T	321	138	322	190	557	126	562	190	507	152	406	157
C1_09190C_A-T	65829	33414	46026	21083	19573	11045	30145	17478	18988	11632	13249	63284
C1_09200W_A-T	1511	942	1652	1147	923	971	1434	1125	1100	917	1212	1252
C1_09210C_A-T	1564	870	1548	1348	1348	630	3243	796	1248	592	2012	1464
C1_09220W_A-T	446	375	790	680	636	657	1393	907	606	670	1002	476
C1_09230C_A-T	543	396	473	608	631	393	548	443	371	264	424	707
C1_09240C_A-T	156	204	211	161	128	93	182	61	56	52	90	245
C1_09250W_A-T	34981	33029	27795	14102	3627	2072	6884	5332	4375	4215	4178	64118
C1_09260C_A-T	626	328	514	888	902	616	779	776	616	379	573	757
C1_09270W_A-T	847	143	824	201	516	133	640	185	614	170	646	246
C1_09280W_A-T	301	187	305	715	806	797	713	806	466	426	531	380
C1_09290C_A-T	2010	1004	1649	918	2523	840	1584	1155	1894	549	1685	1512
C1_09300C_A-T	8	4	25	12	16	1	12	0	13	1	11	8
C1_09310C_A-T	546	249	786	124	434	213	554	403	671	349	689	334
C1_09320C_A-T	1050	825	1126	1015	1665	755	1753	1022	885	698	1270	1468
C1_09330W_A-T	99	37	74	133	604	189	354	257	448	166	404	53
C1_09340C_A-T	458	280	791	347	547	409	688	539	525	420	783	359
C1_09350W_A-T	1279	884	1050	2321	3032	2566	2623	2652	1744	1638	2042	1374
C1_09360C_A-T	2892	2670	3096	3692	3787	3556	3370	4165	2899	2848	3434	3560
C1_09370W_A-T	438	289	480	636	1183	627	1042	951	937	486	919	692
C1_09380W_A-T	2027	1567	2164	1980	1383	1033	1454	1432	1054	859	1161	2530
C1_09390W_A-T	82	49	100	163	181	139	254	226	110	150	148	97
C1_09400C_A-T	117	108	130	47	119	260	162	975	376	840	257	144
C1_09410W_A-T	3	0	4	0	3	0	1	0	0	0	1	0
C1_09420W_A-T	3	1	13	2	7	5	10	5	8	5	15	1
C1_09430W_A-T	1140	773	1471	1465	3978	2887	3803	2212	2488	1723	4192	938
C1_09440W_A-T	380	400	473	717	415	365	435	424	246	249	387	621
C1_09450C_A-T	5941	4926	6901	5445	11241	8288	9278	8827	7941	6027	9120	6318
C1_09460W_A-T	2574	1766	2044	2884	4220	4025	3465	3790	2583	2216	2401	2777
C1_09470C_A-T	931	694	1052	1304	1182	1040	1345	1161	728	700	842	1037
C1_09480W_A-T	160	145	151	189	242	248	183	311	173	161	168	248
C1_09490C_A-T	5994	5008	5593	16105	13502	8328	12028	7429	7187	4503	8102	9313
C1_09500W_A-T	16	4	11	9	25	8	20	9	15	7	18	9
C1_09510W_A-T	805	322	883	1141	3730	1445	2784	2034	2719	1270	3198	522
C1_09520C_A-T	993	899	1321	978	795	712	951	1040	917	739	986	1345
C1_09530W_A-T	387	672	442	662	398	464	429	639	323	419	324	1014
C1_09540W_A-T	304	427	415	489	1056	754	1185	869	670	571	908	639
C1_09550W_A-T	0	4	5	10	16	12	17	11	18	10	14	3
C1_09560C_A-T	133	80	198	25	92	67	91	72	86	56	110	115
C1_09570W_A-T	728	514	802	1113	1592	1186	1535	1262	1063	887	1336	676
C1_09580C_A-T	238	78	319	11	98	19	105	22	85	37	106	60
C1_09590C_A-T	3	0	6	4	1	0	5	0	6	0	2	0
C1_09600C_A-T	396	315	481	345	472	418	420	640	471	506	625	414
C1_09610W_A-T	1006	1486	1462	2057	1078	1411	1198	2123	1030	1388	1450	2512
C1_09620C_A-T	288	182	300	633	574	329	566	338	316	179	326	354
C1_09630W_A-T	10857	14990	12197	24763	12268	11248	16498	8473	6540	5755	7619	23205
C1_09640W_A-T	20589	22112	17048	18654	19734	17873	13057	17580	11633	11638	14213	35001
C1_09650W_A-T	3197	2942	3368	1930	815	940	1592	1586	1163	1131	1148	4631
C1_09660W_A-T	5698	4925	5336	4868	3602	3242	4514	4453	2799	2889	2551	8212
C1_09670C_A-T	569	397	539	597	587	458	562	589	346	297	410	720
C1_09680W_A-T	14753	13138	15308	15732	18612	21672	20969	21702	11454	14843	14915	19310
C1_09690W_A-T	14952	5756	16509	2867	8648	3269	6649	5317	8870	4041	8780	7645
C1_09700W_A-T	5	2	10	3	4	1	12	0	5	0	17	2
C1_09710C_A-T	828	639	856	1169	2985	1103	2419	1700	2272	1122	2449	1154
C1_09720W_A-T	23839	23149	25148	10336	15037	13161	14006	17688	12777	12773	16611	34806
C1_09730W_A-T	458	256	460	395	572	525	530	534	377	285	477	427
C1_09740C_A-T	181	110	167	108	109	81	108	110	87	77	104	156
C1_09750W_A-T	957	441	1163	907	1595	1065	1444	1172	1118	829	1284	730
C1_09760C_A-T	1031	421	786	848	776	741	1012	1021	1035	968	814	552
C1_09770W_A-T	72	62	55	87	42	130	44	193	231	240	41	73
C1_09780C_A-T	329	439	345	743	560	648	439	820	670	626	638	567
C1_09790C_A-T	449	313	425	482	1160	672	853	940	785	553	760	518
C1_09800C_A-T	481	619	684	998	1034	875	1166	1132	672	795	835	1076
C1_09810W_A-T	190	418	197	624	270	556	409	613	185	399	232	802
C1_09820C_A-T	0	0	0	0	0	0	0	0	0	0	0	0
C1_09830W_A-T	3919	3255	3774	4844	5202	4035	5000	4640	3406	3004	3582	5251
C1_09840C_A-T	544	409	679	536	1453	743	1217	1047	1094	699	1178	578
C1_09850C_A-T	4124	3730	4621	3275	2746	1759	2697	2541	2276	1823	2275	5654
C1_09860C_A-T	1697	1118	1871	1363	2487	1754	2334	1998	1641	1262	1890	1591
C1_09870W_A-T	563	268	575	553	2055	1973	1837	2367	1300	953	1728	292
C1_09880C_A-T	114	75	119	163	327	246	314	255	200	157	232	115
C1_09890C_A-T	3	3	3	0	2	1	6	1	2	2	1	1
C1_09900W_A-T	75	17	95	18	29	8	44	14	17	4	47	29
C1_09910C_A-T	417	253	577	306	1090	934	1059	908	784	692	1107	215
C1_09920W_A-T	1095	448	1193	1198	1511	993	1503	1145	1048	679	964	910
C1_09930W_A-T	17	15	27	25	54	23	63	49	33	19	35	35
C1_09940W_A-T	123	50	98	140	223	98	150	151	230	154	159	102
C1_09950C_A-T	441	281	466	675	728	540	619	644	714	492	538	439
C1_09960W_A-T	774	302	677	745	661	386	798	673	820	493	516	556
C1_09970C_A-T	493	286	475	592	1214	998	1032	1006	732	725	744	369
C1_09980C_A-T	730	680	963	820	991	634	1042	862	818	581	933	1084
C1_09990W_A-T	2373	1938	2702	2856	3921	1873	2877	2828	2892	1891	3126	2927
C1_10000C_A-T	1189	790	1308	738	1705	1180	1826	1320	1164	821	1440	930
C1_10010C_A-T	2513	1411	2788	3436	4637	4207	4328	5714	3802	2586	4320	2212
C1_10020W_A-T	729	374	653	1252	1189	1027	1579	965	945	627	1095	765
C1_10030W_A-T	998	491	970	1565	4524	1806	3242	2403	3225	1350	3534	826
C1_10040W_A-T	11172	8628	12926	6424	6653	4171	8636	5486	4850	4183	6043	14087
C1_10050W_A-T	5	0	24	0	10	3	30	6	13	3	14	2
C1_10060C_A-T	89	5	204	74	173	24	166	16	169	5	218	5
C1_10070C_A-T	1711	1802	1624	2100	2557	1633	1827	2421	1811	1399	1817	2643
C1_10080W_A-T	134	173	131	289	235	185	181	234	188	145	153	265
C1_10090C_A-T	2272	2236	2163	2722	2491	2051	2623	2589	1867	1523	1773	3850
C1_10100C_A-T	6037	4342	5869	3778	5884	3877	5359	4568	4520	3227	5540	5762
C1_10110W_A-T	239	125	315	173	388	405	472	343	356	317	473	147
C1_10120C_A-T	1210	794	1140	1299	1294	1059	1269	1286	969	797	866	1423
C1_10130W_A-T	4068	2661	6890	3656	6936	2412	4387	3267	5032	2547	7001	3592
C1_10140C_A-T	988	264	1329	412	912	376	1080	405	676	369	1094	298
C1_10150W_A-T	44	31	127	40	96	76	580	47	26	35	191	23
C1_10160W_A-T	7051	8872	7852	29592	13295	12546	13757	7731	5775	5345	8812	15215
C1_10170W_A-T	6	4	6	1	4	1	14	0	3	1	7	0
C1_10180C_A-T	1755	1705	2318	3247	661	512	853	725	541	519	756	3161
C1_10190W_A-T	594	537	670	1097	1355	935	996	1014	860	625	968	831
C1_10200C_A-T	1031	733	894	991	3333	2534	2236	2971	2610	1938	2686	1024
C1_10210C_A-T	1568	694	1284	1330	4668	3298	3330	3417	2574	1610	2587	1010
C1_10220C_A-T	964	655	868	1372	1784	801	1504	1280	1333	754	1347	1184
C1_10230C_A-T	1875	1383	1873	2980	2193	1412	2357	2206	1538	1197	1226	2762
C1_10240C_A-T	40	50	70	58	38	47	79	64	36	64	71	80
C1_10250C_A-T	50	14	91	153	292	69	314	121	224	70	228	30
C1_10260C_A-T	290	119	243	383	1657	810	1083	802	1087	479	1004	180
C1_10270C_A-T	3640	1566	3105	1599	2140	937	2423	1306	1659	885	1686	2560
C1_10280C_A-T	2488	2271	2523	1811	1100	740	1402	1349	1227	954	1176	3652
C1_10290W_A-T	214	179	253	83	217	94	130	147	146	108	167	275
C1_10300W_A-T	545	222	733	901	1477	839	1846	854	937	560	1312	420
C1_10310W_A-T	114	59	167	104	156	77	151	122	141	87	144	89
C1_10320W_A-T	287	235	338	565	820	395	369	607	712	329	401	290
C1_10330C_A-T	214	261	281	482	522	372	378	440	381	326	400	384
C1_10340W_A-T	327	212	421	206	422	274	419	387	382	293	404	317
C1_10350C_A-T	913	1041	1130	1938	1522	1785	1761	2140	1169	1412	1516	1740
C1_10360C_A-T	2498	1729	3125	2678	1590	2105	1156	4509	3350	3754	3229	2027
C1_10370W_A-T	11	3	17	4	6	2	9	1	9	5	21	3
C1_10380C_A-T	2525	1792	2679	4036	4048	3472	3825	3653	2522	2250	3046	2591
C1_10390C_A-T	23221	23548	20880	29717	26889	25408	27161	25556	18252	15490	22108	35286
C1_10400C_A-T	1196	1680	1263	1215	1624	2197	1585	4150	1840	2463	1497	2851
C1_10410W_A-T	247	272	382	401	312	331	583	558	437	428	434	420
C1_10420C_A-T	715	790	846	1094	897	892	1037	1158	716	695	899	1321
C1_10430W_A-T	117	43	186	46	85	56	164	55	116	51	183	41
C1_10440W_A-T	1118	1215	958	1445	3244	2739	2161	3218	2249	1949	2238	1927
C1_10450W_A-T	6724	6439	8649	6046	4944	4133	5948	7907	5956	5806	7594	10045
C1_10460W_A-T	716	568	840	1208	1060	759	903	787	667	550	904	895
C1_10470W_A-T	2258	1353	2391	3944	3129	2544	3502	2480	1836	1675	2361	2136
C1_10480W_A-T	674	328	673	865	1570	939	1396	945	1033	546	910	552
C1_10490W_A-T	2987	5895	2512	4397	3558	5931	2857	6241	2792	5040	2472	8336
C1_10500W_A-T	1705	1672	1827	634	1794	2921	1707	3597	2739	3208	2613	1906
C1_10510W_A-T	100	160	95	101	72	125	84	177	83	122	63	209
C1_10520W_A-T	325	48	397	131	652	74	473	95	444	57	430	84
C1_10530W_A-T	646	620	685	859	1496	1063	1073	1611	1067	911	1111	990
C1_10540C_A-T	175	175	186	417	446	404	363	449	268	260	233	292
C1_10550C_A-T	278	175	494	101	195	131	201	206	164	113	176	179
C1_10560C_A-T	710	429	594	565	409	245	400	346	304	225	243	770
C1_10570C_A-T	30	4	30	7	48	5	25	17	41	13	23	14
C1_10580C_A-T	24	15	64	39	115	51	304	43	71	33	127	8
C1_10590W_A-T	4	9	26	14	45	14	34	24	16	18	20	24
C1_10600C_A-T	2	1	7	1	0	3	6	1	0	2	5	5
C1_10610W_A-T	794	553	899	1098	2604	1706	1653	1325	1417	899	1740	653
C1_10620W_A-T	7252	4202	8014	10083	14786	8508	11833	7242	8513	4621	9135	7321
C1_10630C_A-T	817	574	854	819	1130	555	1072	600	688	410	738	895
C1_10640C_A-T	633	527	721	1011	2330	1670	1800	2100	1500	977	1542	667
C1_10650W_A-T	250	186	237	394	942	546	613	598	535	299	561	266
C1_10660W_A-T	2971	2007	3398	1665	3614	2695	3409	3014	3090	2239	3714	2851
C1_10670C_A-T	6950	4656	7158	19285	25161	15839	18764	18197	17118	11301	19584	8475
C1_10680C_A-T	10378	7127	12605	8329	11493	10285	14184	13502	10783	9204	14237	10084
C1_10690W_A-T	446	485	440	904	832	776	790	762	510	452	531	772
C1_10700C_A-T	92	1097	160	1087	58	600	90	1015	67	609	71	1679
C1_10710C_A-T	999	707	1076	1542	944	993	971	1027	803	710	871	1126
C1_10720C_A-T	2220	1760	1989	2890	2895	2213	2713	2773	1742	1559	2014	2948
C1_10730W_A-T	1186	1198	1420	1175	957	746	1275	974	434	503	580	2168
C1_10740C_A-T	689	436	1430	244	583	370	1364	3175	2382	2766	2689	418
C1_10750C_A-T	858	617	741	705	977	766	897	766	708	454	751	802
C1_10760W_A-T	540	447	478	607	716	557	707	596	456	339	471	769
C1_10770W_A-T	97	153	80	385	106	211	153	283	55	175	68	324
C1_10780C_A-T	2935	1983	3179	1438	2372	1418	2098	2177	2590	1548	2274	2647
C1_10790W_A-T	50650	30971	50623	24813	40344	30126	42154	35290	27586	24427	27615	45553
C1_10800C_A-T	1920	1545	2301	2706	5008	2983	2305	3326	3435	2293	4382	1859
C1_10810W_A-T	62	31	55	34	115	30	59	61	112	58	73	57
C1_10820C_A-T	13713	12128	11229	5190	9465	8436	6309	9885	10117	8785	8014	16704
C1_10830W_A-T	1564	1424	1653	1010	985	657	792	949	1001	764	928	2089
C1_10840C_A-T	9565	5743	12141	6476	5584	3504	9408	3106	4109	2367	5697	7561
C1_10850W_A-T	3	4	3	8	19	16	20	2	2	0	14	4
C1_10860C_A-T	546	285	728	1064	1395	1196	1355	878	808	572	1059	411
C1_10870W_A-T	31767	32222	28394	39476	35358	31957	34145	33693	22326	19583	26916	46560
C1_10880W_A-T	587	346	666	517	2995	1553	2190	2144	2208	1224	2329	458
C1_10890C_A-T	2128	1504	2387	2163	2704	2351	2659	2270	1785	1485	2147	2159
C1_10900C_A-T	64	21	66	8	16	29	52	23	30	34	54	53
C1_10910C_A-T	525	412	515	816	1006	788	972	877	761	509	721	790
C1_10920W_A-T	336	285	373	645	515	447	478	534	363	315	429	578
C1_10930C_A-T	1358	2900	1222	1361	517	899	591	1577	445	990	372	5099
C1_10940C_A-T	3617	3013	3633	3702	5458	4402	5114	5065	3393	2972	3883	4733
C1_10950C_A-T	282	92	215	180	1638	819	1272	844	919	517	843	171
C1_10960W_A-T	543	281	633	533	1142	779	1077	758	845	470	957	390
C1_10970W_A-T	389	290	372	936	2096	1375	1806	2037	1315	1179	1108	429
C1_10980W_A-T	11	7	32	11	40	12	51	26	28	20	46	9
C1_10990C_A-T	917	772	1109	1137	2026	1517	1832	1784	1563	1230	1841	1055
C1_11000C_A-T	135	55	128	142	889	357	629	465	649	311	696	102
C1_11010C_A-T	487	515	590	700	578	417	711	451	406	393	592	684
C1_11020W_A-T	195	166	257	363	404	509	479	479	321	307	343	321
C1_11030W_A-T	3859	3059	4287	5658	9367	8015	8540	7543	5612	4373	7428	4902
C1_11040W_A-T	13068	12431	11381	15345	13743	14232	14676	13482	8168	7908	10320	18825
C1_11050W_A-T	84	24	117	30	135	47	181	56	76	33	142	29
C1_11060C_A-T	68353	69606	65315	87320	67735	67460	75898	69907	46931	46758	61503	102869
C1_11070W_A-T	596	170	705	954	2073	1071	2087	1351	1438	863	1648	304
C1_11080W_A-T	2420	2168	3147	4250	3756	2254	3067	3493	3296	2179	3352	3681
C1_11090C_A-T	837	659	884	1263	1760	1151	1680	1274	1105	785	1266	1012
C1_11100W_A-T	187	199	159	689	410	370	250	276	161	163	185	475
C1_11110C_A-T	341	256	387	284	693	349	545	391	449	227	466	398
C1_11120C_A-T	3972	3140	4317	2985	3967	3079	4240	2917	2718	2169	3733	4098
C1_11130W_A-T	346	159	446	239	382	255	428	259	277	138	352	265
C1_11140W_A-T	840	614	1029	768	1551	1580	1416	1471	1054	953	1393	788
C1_11150W_A-T	770	353	797	600	712	418	826	513	440	332	431	671
C1_11160C_A-T	307	256	351	394	582	431	565	407	364	266	407	353
C1_11170W_A-T	4261	3517	5428	4758	6582	5998	6946	5969	4408	4100	5458	5228
C1_11180C_A-T	8	11	21	28	102	17	83	20	76	7	52	13
C1_11190W_A-T	573	464	753	895	694	566	716	627	502	440	661	706
C1_11200W_A-T	11265	14117	15208	7511	6308	10011	8338	43369	17831	27529	16542	18782
C1_11210C_A-T	495	577	411	929	937	960	680	1173	762	777	775	1023
C1_11220C_A-T	7320	3718	6799	9970	8920	7574	9905	7864	5888	5354	6821	6237
C1_11230W_A-T	122	76	108	208	388	166	349	192	220	136	282	118
C1_11240C_A-T	690	445	1064	963	2097	1593	2258	2179	1682	1584	2283	515
C1_11250W_A-T	538	287	597	561	1294	1019	1196	1002	818	541	1004	427
C1_11260C_A-T	1	1	15	1	8	0	36	1	4	0	14	0
C1_11270W_A-T	1419	1593	4118	769	959	1033	7556	2778	2297	2500	4685	1963
C1_11280W_A-T	454	320	711	321	727	378	904	520	724	458	1008	416
C1_11290W_A-T	171	93	225	148	212	144	269	167	191	117	192	149
C1_11300C_A-T	479	321	599	624	846	566	866	701	614	432	715	560
C1_11310C_A-T	1984	1437	2068	2819	2329	1896	2488	1593	1472	1155	1614	2291
C1_11320C_A-T	267	91	250	599	44	25	71	14	42	14	43	172
C1_11330C_A-T	8148	6222	7964	4164	7263	5574	6817	5757	5053	3764	5412	9036
C1_11340W_A-T	438	70	633	82	206	42	295	62	168	37	226	127
C1_11350C_A-T	4688	2800	4807	3077	5168	4915	4580	4855	3021	2539	4106	4726
C1_11360W_A-T	19407	16620	16517	20270	19484	18584	19114	19593	12899	11746	16105	25798
C1_11370C_A-T	502	381	613	772	1053	815	924	831	786	604	842	711
C1_11380W_A-T	556	358	585	1080	2269	1621	1565	1403	1175	857	1316	515
C1_11390W_A-T	48	4	103	4	70	12	92	2	75	13	104	8
C1_11400C_A-T	4555	3621	5160	5703	12563	10898	12311	12911	7854	6193	10438	4731
C1_11410C_A-T	10	5	11	9	218	45	120	91	175	59	100	10
C1_11420W_A-T	303	90	172	98	1617	507	949	821	1055	480	971	170
C1_11430W_A-T	244	175	283	462	962	842	790	821	693	430	693	241
C1_11440C_A-T	2210	1023	1937	1722	5854	4318	4205	5606	3538	2502	3725	1670
C1_11450C_A-T	15129	16693	14644	16811	30894	37899	15702	28513	16273	18128	19261	26242
C1_11470C_A-T	353	321	355	404	435	273	385	259	226	148	253	625
C1_11480W_A-T	2442	9629	1312	8809	14233	16899	3349	11246	2348	5476	2199	13845
C1_11490C_A-T	56	39	98	24	102	62	101	28	64	36	121	23
C1_11500C_A-T	484	381	447	924	1327	935	913	974	846	573	1017	625
C1_11510C_A-T	158	113	112	169	315	402	313	468	440	488	329	138
C1_11520C_A-T	879	783	1118	1141	2661	2110	2300	1955	1770	1106	2134	1322
C1_11530C_A-T	38	73	43	32	60	62	24	111	56	72	51	93
C1_11540C_A-T	11373	7770	11796	10769	9745	9294	11603	11880	7929	8222	9809	12539
C1_11550W_A-T	2487	1336	1705	2650	2688	1925	3014	1559	1660	896	1207	2540
C1_11560C_A-T	360	237	576	428	684	352	684	500	491	314	588	347
C1_11570W_A-T	176	56	282	67	186	37	173	91	167	53	189	80
C1_11580W_A-T	496	1109	722	706	391	901	416	1326	448	926	500	1593
C1_11590W_A-T	8987	8661	9913	12794	12918	12051	11881	13727	10892	10064	9647	13458
C1_11600W_A-T	378	385	508	837	814	644	700	783	481	465	546	635
C1_11610C_A-T	445	347	469	540	1134	536	676	422	759	447	864	348
C1_11620W_A-T	92	50	107	120	148	141	137	163	161	119	178	62
C1_11630C_A-T	21	13	23	18	19	16	25	14	7	22	34	26
C1_11640C_A-T	481	496	562	800	815	817	737	750	528	471	643	690
C1_11650W_A-T	18484	16141	17468	18397	20081	18718	19094	19743	13522	13117	15947	22811
C1_11660W_A-T	9729	10773	14651	6305	6992	6496	8639	13944	12295	12767	14054	11469
C1_11670W_A-T	6418	6542	10753	3959	3041	2276	4762	3483	3744	3427	5778	7635
C1_11680C_A-T	648	660	1008	537	498	296	623	510	549	413	635	763
C1_11690W_A-T	138	111	219	650	325	247	333	267	256	155	402	171
C1_11700C_A-T	8648	3925	12280	766	4224	1746	5239	3310	6263	3437	8336	3358
C1_11710C_A-T	17	2	28	9	34	5	25	1	13	6	30	3
C1_11720W_A-T	547	438	545	356	772	577	793	501	484	351	612	651
C1_11730W_A-T	4665	3765	4801	3799	6145	4577	6520	4584	4439	3393	5410	5943
C1_11740W_A-T	332	280	356	569	610	486	623	626	434	351	336	473
C1_11750W_A-T	476	557	623	957	891	506	744	537	526	399	698	782
C1_11760C_A-T	775	770	935	2038	1545	817	1297	754	841	462	877	1268
C1_11770C_A-T	2468	1891	2157	2145	5871	4392	5044	5438	3754	3094	4593	3015
C1_11780W_A-T	4908	2983	7448	2075	3293	1983	3532	2431	2658	1680	4987	4372
C1_11790W_A-T	638	473	763	635	788	429	697	512	487	328	564	665
C1_11800C_A-T	63	37	75	135	176	50	107	57	96	42	65	68
C1_11810W_A-T	1018	736	922	1620	885	554	930	734	656	470	603	1240
C1_11820W_A-T	66	32	79	25	70	47	95	33	60	36	60	48
C1_11830W_A-T	0	0	2	3	2	2	2	2	1	1	2	1
C1_11850W_A-T	6532	5170	8086	5986	625	245	1496	567	991	516	1290	9657
C1_11860W_A-T	29514	20711	26399	20365	29013	27070	28905	29291	18764	19469	20335	29315
C1_11870W_A-T	1775	2723	1782	6306	6653	4019	2910	5294	3552	3184	4872	4577
C1_11880W_A-T	910	413	1036	1469	1594	886	1662	942	1020	606	1319	661
C1_11890W_A-T	560	367	721	407	461	326	687	428	393	310	489	498
C1_11900C_A-T	128	164	143	324	488	349	478	409	334	222	335	179
C1_11910W_A-T	71	61	69	208	222	55	154	127	153	96	109	73
C1_11920W_A-T	469	713	432	991	612	645	685	975	390	553	353	1149
C1_11930W_A-T	1414	1586	1370	2714	3125	2676	3520	2814	1904	1878	2521	2260
C1_11940C_A-T	126	68	140	190	433	424	376	411	304	226	354	85
C1_11950W_A-T	100	149	174	111	44	50	84	76	56	66	97	240
C1_11960C_A-T	441	416	481	601	768	396	519	494	540	373	541	646
C1_11970C_A-T	479	464	541	615	746	644	716	579	436	369	584	597
C1_11980W_A-T	254	229	283	327	318	267	282	322	259	208	276	395
C1_11990W_A-T	1971	2098	1322	1402	1586	1369	1195	2618	1275	1577	992	3278
C1_12000C_A-T	12	10	20	13	15	8	20	12	11	9	8	12
C1_12010C_A-T	2743	1860	3738	902	2473	1522	2245	1283	1856	1168	2607	1696
C1_12020W_A-T	6	4	20	8	13	0	6	1	13	1	12	6
C1_12030W_A-T	12445	9306	11165	10659	15523	7544	9026	5810	5943	3479	6965	15857
C1_12040W_A-T	9	0	3	2	14	0	13	0	12	0	13	0
C1_12050W_A-T	21561	15648	22200	14571	17500	12113	17406	13715	10346	9459	11290	23700
C1_12060C_A-T	202	162	282	181	384	327	355	363	247	215	311	200
C1_12070C_A-T	391	307	572	497	733	543	618	743	518	431	609	545
C1_12080W_A-T	970	609	1015	912	924	777	863	1060	796	591	937	899
C1_12090C_A-T	28	2	57	6	69	4	69	5	45	2	52	1
C1_12100C_A-T	355	266	462	980	654	583	813	528	496	318	665	377
C1_12110C_A-T	91	82	97	124	169	80	123	109	102	62	75	124
C1_12120W_A-T	309	477	315	854	587	402	558	398	366	314	332	654
C1_12130C_A-T	425	240	507	612	1026	616	882	726	700	472	784	378
C1_12140W_A-T	142	132	169	84	128	106	156	156	72	90	86	136
C1_12150C_A-T	54	40	85	100	100	87	150	88	54	49	75	70
C1_12160W_A-T	487	486	493	729	467	312	514	391	281	278	368	643
C1_12170C_A-T	209	486	224	654	303	516	240	647	230	395	158	685
C1_12180C_A-T	912	438	775	560	951	549	913	884	981	442	643	765
C1_12190W_A-T	289	226	354	282	219	241	213	356	280	266	249	301
C1_12200W_A-T	1290	753	1497	1906	3398	1986	2787	2367	1988	1356	2191	1113
C1_12210W_A-T	890	587	903	1512	2770	1311	1646	1863	1634	1047	1711	992
C1_12220W_A-T	447	183	443	413	1052	598	828	863	835	462	757	165
C1_12230W_A-T	3934	2560	4344	3109	6083	5362	5758	6102	5122	3980	5261	3792
C1_12240C_A-T	105	532	178	1186	111	529	195	744	87	399	107	916
C1_12250C_A-T	2451	2000	3414	2935	2705	2004	3157	1558	1282	916	2173	2124
C1_12260W_A-T	481	404	500	337	107	122	186	131	88	89	104	528
C1_12270W_A-T	309	209	298	176	134	87	191	82	86	65	107	289
C1_12280C_A-T	74	32	93	385	441	98	293	104	190	80	149	52
C1_12290C_A-T	1689	1297	2282	1844	2316	1599	2308	1527	1478	1085	2014	1857
C1_12300W_A-T	3	0	3	1	1	0	3	2	2	0	1	0
C1_12310C_A-T	246	123	291	575	1577	451	797	725	956	404	913	227
C1_12320C_A-T	1235	1853	1450	3954	2006	1741	2379	1054	829	683	1027	2833
C1_12330W_A-T	14	6	40	7	28	3	37	5	18	8	29	1
C1_12340C_A-T	1699	987	1530	4041	3571	2323	3127	2770	1948	1571	1983	2016
C1_12350W_A-T	1406	850	1454	2182	4785	2150	3277	2735	3295	1906	3176	1379
C1_12360C_A-T	11197	10723	12878	5612	4837	3390	5895	5081	4805	3780	4894	15136
C1_12370W_A-T	667	598	851	581	445	225	547	271	286	199	365	919
C1_12380C_A-T	2605	1867	2508	4105	5383	4471	4276	3877	3441	2625	3779	2785
C1_12390C_A-T	23795	23918	20282	33029	27489	28859	26690	28296	17824	17237	19930	36509
C1_12400C_A-T	727	949	864	710	814	797	862	1120	695	726	742	1274
C1_12410C_A-T	3773	4299	4458	3818	4090	3610	4317	5245	3363	3798	3819	6015
C1_12420C_A-T	42	40	45	26	46	35	45	29	35	32	52	38
C1_12430W_A-T	2181	1376	2504	1656	2008	1459	2076	1565	1478	1042	1856	1930
C1_12440W_A-T	62	28	70	63	530	104	325	169	338	97	268	44
C1_12450C_A-T	11796	8844	13900	10630	16901	13492	15026	15149	14732	10941	17436	12591
C1_12460C_A-T	30	22	54	15	25	55	15	94	50	57	96	15
C1_12470W_A-T	115	30	177	22	111	75	109	139	154	87	186	35
C1_12480W_A-T	34	25	65	80	122	30	76	71	106	39	83	26
C1_12490W_A-T	7644	7483	8040	7249	8930	8003	7916	9800	8947	7030	7279	10582
C1_12500C_A-T	10	2	8	3	6	3	10	7	2	3	18	2
C1_12510W_A-T	3540	2508	4300	3857	6508	4578	5176	4390	4070	2960	5201	3578
C1_12520W_A-T	169	158	196	535	579	276	394	319	423	208	331	211
C1_12530C_A-T	261	144	347	464	498	264	408	208	318	152	368	233
C1_12540W_A-T	239	225	263	333	433	201	314	234	251	151	257	275
C1_12550C_A-T	1219	784	1173	1683	2665	2425	2508	3617	2258	1763	2021	1277
C1_12560C_A-T	13	5	40	3	21	9	30	7	9	18	30	4
C1_12570C_A-T	160	130	190	131	1157	397	772	825	992	487	992	177
C1_12580W_A-T	608	372	683	937	939	468	745	558	672	323	550	667
C1_12590W_A-T	904	1136	1171	2790	2309	1597	1869	1097	1041	723	1429	1571
C1_12600C_A-T	293	168	357	386	1552	840	1342	1379	1056	798	1152	313
C1_12610W_A-T	871	540	903	1447	1944	1145	1668	1235	1233	749	1329	769
C1_12620W_A-T	6422	5291	5944	9001	11367	9040	9832	10750	7697	6185	7697	8462
C1_12630C_A-T	73	61	100	146	425	115	289	188	235	94	267	79
C1_12640W_A-T	83	110	119	160	260	135	214	134	168	135	224	130
C1_12650C_A-T	200	208	274	412	552	208	300	339	348	215	289	313
C1_12660W_A-T	198	231	258	600	955	372	540	504	581	333	503	350
C1_12670C_A-T	107	45	122	184	730	183	483	329	528	183	416	71
C1_12680W_A-T	1292	808	1226	2588	5499	2791	3993	3527	3488	1951	3867	1494
C1_12690C_A-T	52	30	48	94	121	27	72	45	64	21	61	44
C1_12700W_A-T	843	258	838	225	587	208	640	262	470	189	501	352
C1_12710C_A-T	507	336	551	536	913	533	646	629	684	362	528	533
C1_12720C_A-T	26	11	38	8	48	14	21	18	61	20	44	3
C1_12730W_A-T	677	435	647	516	452	206	325	277	443	258	257	635
C1_12740W_A-T	892	831	930	1612	1458	885	968	1176	992	727	832	1287
C1_12750C_A-T	145	77	210	195	758	277	506	451	537	273	552	92
C1_12760W_A-T	322	282	349	864	1411	724	945	763	853	464	763	386
C1_12770W_A-T	4760	4113	4543	9350	15283	8742	9959	8462	8368	5704	8256	6182
C1_12780W_A-T	1603	1256	1773	1184	1694	1057	2159	1346	1226	924	1478	1823
C1_12790C_A-T	587	372	542	1290	2821	1857	1429	1815	1688	1045	1657	552
C1_12800W_A-T	57	50	61	71	163	143	68	212	100	76	109	75
C1_12810W_A-T	487	320	599	745	994	577	860	696	584	396	639	499
C1_12820C_A-T	838	423	898	1896	3452	1280	2184	1485	2094	878	2149	719
C1_12830C_A-T	687	703	813	1508	1861	990	1322	1648	1475	1097	1339	1173
C1_12840W_A-T	80	61	102	94	95	107	120	104	74	76	107	73
C1_12850W_A-T	1871	2284	2375	485	188	95	294	414	462	552	499	2827
C1_12860C_A-T	97	35	63	95	77	60	76	61	59	35	34	95
C1_12870C_A-T	28	19	23	33	27	25	16	28	17	18	13	36
C1_12880C_A-T	84	146	147	189	80	190	83	261	149	171	148	228
C1_12890W_A-T	237	91	197	164	230	80	215	169	164	107	151	211
C1_12900W_A-T	163	55	88	146	164	117	147	124	132	64	86	139
C1_12910W_A-T	32	10	36	57	418	31	157	47	223	63	235	16
C1_12920C_A-T	455	263	524	625	893	384	660	600	580	315	609	515
C1_12930C_A-T	208	72	232	83	276	78	272	56	174	85	221	80
C1_12940C_A-T	17	8	30	11	33	13	27	13	21	15	26	5
C1_12950W_A-T	421	679	554	1468	926	1051	879	1384	690	900	670	992
C1_12960C_A-T	4769	3214	4806	4598	6309	5731	6230	6535	4447	3954	4935	5128
C1_12970C_A-T	5839	5972	6983	3007	2952	1391	2661	1608	2096	1348	2310	7691
C1_12980W_A-T	179	105	206	99	257	136	241	135	164	107	215	165
C1_12990W_A-T	17375	12989	23054	6224	12947	11959	17246	12880	13008	8638	17663	19515
C1_13000W_A-T	273	164	355	200	583	255	450	316	383	179	458	261
C1_13010W_A-T	3200	2429	3305	3125	3931	3236	3890	3643	3129	2725	3151	3736
C1_13020C_A-T	999	842	1278	1346	1408	1392	1634	1428	937	811	1110	1222
C1_13030C_A-T	3033	1950	3427	5619	6600	5762	6656	5485	3846	3459	4798	3186
C1_13040C_A-T	387	344	544	226	555	326	836	486	466	273	502	497
C1_13050W_A-T	17026	17016	15580	24377	20950	19544	19118	18522	13272	12470	16695	25944
C1_13060C_A-T	3921	1883	3811	10293	5335	4447	6737	4753	2769	2645	3104	3240
C1_13070C_A-T	1345	729	1440	1857	7851	3304	5942	1983	3846	1457	4860	899
C1_13080W_A-T	11	2	6	0	78	74	14	1	12	2	15	0
C1_13090W_A-T	1	2	4	0	5	0	3	1	10	2	9	4
C1_13100W_A-T	0	0	3	1	5	4	5	1	5	2	10	0
C1_13110C_A-T	4407	3269	5097	5530	11636	9870	10801	7997	6705	5317	9629	4413
C1_13120C_A-T	3168	2739	3066	4175	4727	3168	3518	3717	3100	2331	3079	4553
C1_13130C_A-T	877	395	1015	764	3082	2790	2150	3157	2268	1919	2595	647
C1_13140C_A-T	10434	8190	11450	9952	9024	9266	13417	9529	7447	5883	7465	13395
C1_13150W_A-T	83	28	78	75	140	136	122	103	112	75	103	45
C1_13160W_A-T	6137	1781	6811	443	2929	898	3094	2514	5485	2094	5606	1879
C1_13170C_A-T	3784	1874	3993	3489	8117	7323	6407	8347	5025	4128	6760	2589
C1_13180W_A-T	163	45	235	49	100	35	152	46	84	41	143	52
C1_13190W_A-T	7446	3669	7611	2922	3711	1372	4062	1914	2429	1481	2896	5210
C1_13200C_A-T	224	124	253	230	468	217	419	214	317	160	411	183
C1_13210C_A-T	25973	22293	44234	18652	25361	22998	30112	22902	18657	13978	29361	34443
C1_13220C_A-T	1407	1480	2189	2495	2601	1870	4117	2191	1916	1263	2689	2436
C1_13240W_A-T	108	161	159	191	183	182	254	334	177	207	175	268
C1_13250W_A-T	1788	1346	2838	2580	3985	3624	4149	3663	2978	2336	4482	2029
C1_13260W_A-T	2628	1977	2500	2503	2515	1681	2134	2307	1832	1619	1705	3420
C1_13270W_A-T	602	516	605	949	761	273	539	501	606	342	492	980
C1_13280C_A-T	830	540	966	1366	2430	2015	1746	2113	1646	1271	2065	786
C1_13290W_A-T	102	15	109	14	175	13	118	17	135	17	77	4
C1_13300C_A-T	9936	8226	9245	8887	11317	8575	8925	10403	7300	7322	6641	12830
C1_13310W_A-T	279	204	350	432	843	443	575	496	519	347	516	335
C1_13320C_A-T	3190	5043	4346	3856	3169	3390	3587	3129	2526	2760	3583	5288
C1_13330C_A-T	1118	705	790	752	1929	1170	1193	1538	1633	931	1127	1148
C1_13350W_A-T	3344	2484	3744	3379	4738	3815	4466	4312	3333	2713	3997	3972
C1_13360C_A-T	18	10	22	30	322	80	178	113	243	56	184	9
C1_13370W_A-T	112	48	123	313	1069	309	508	368	676	248	534	69
C1_13380W_A-T	37	24	64	83	326	134	217	192	237	115	248	37
C1_13390W_A-T	47	38	51	135	275	89	209	157	216	97	166	49
C1_13400C_A-T	798	651	822	2189	2089	1230	1220	1242	1198	896	1349	1042
C1_13410W_A-T	526	173	452	564	450	258	584	378	542	305	365	249
C1_13420C_A-T	8050	9161	8184	10597	12989	8794	8563	10440	7852	7224	7639	14160
C1_13430C_A-T	173	45	348	36	138	25	198	34	147	34	197	58
C1_13440C_A-T	16	1	30	3	26	2	56	4	25	4	40	1
C1_13450W_A-T	419	142	427	220	473	120	453	166	393	130	388	209
C1_13460W_A-T	2	0	4	0	5	0	11	0	1	1	4	0
C1_13470W_A-T	340	178	878	87	274	55	1071	172	370	200	761	150
C1_13480W_A-T	22856	19314	29468	2002	6507	8096	6973	39734	24768	34126	21450	19757
C1_13490C_A-T	354	210	507	454	861	350	714	428	558	312	583	284
C1_13500C_A-T	37875	24742	50294	24041	36457	20966	33741	25446	30676	17077	41912	36369
C1_13510C_A-T	339	271	290	363	277	143	253	211	225	101	164	491
C1_13520C_A-T	238	152	297	628	491	212	484	273	288	170	288	273
C1_13530W_A-T	1420	1054	1940	744	1158	512	1010	692	799	538	938	1593
C1_13540W_A-T	460	185	587	679	1184	444	979	463	807	320	786	244
C1_13550C_A-T	1047	810	1029	1234	2193	1363	1995	1422	1466	877	1391	1257
C1_13560W_A-T	182	152	182	301	494	381	403	431	365	288	419	210
C1_13570W_A-T	3583	1977	3903	2679	6774	3897	4814	3691	4324	2711	5113	2377
C1_13580W_A-T	4854	3892	6062	4657	5580	3923	5767	4355	4023	3344	4416	5145
C1_13590W_A-T	35	12	50	43	47	29	55	40	54	22	50	29
C1_13600W_A-T	25	12	36	36	52	23	43	18	35	19	30	24
C1_13610C_A-T	1639	1244	1982	1882	1702	1544	1630	1221	1188	841	1628	1417
C1_13620W_A-T	12696	8359	13102	11312	11380	8739	8800	9037	8994	6647	9109	11125
C1_13630W_A-T	283	753	362	656	210	485	288	472	208	306	299	1152
C1_13640W_A-T	833	723	1035	1010	1274	1266	1391	1424	864	981	1162	1149
C1_13650C_A-T	703	480	748	659	716	344	589	516	628	401	505	768
C1_13660W_A-T	843	564	848	1100	1636	1063	1251	1351	1437	759	1483	807
C1_13670W_A-T	683	755	783	1572	507	1166	971	1035	637	642	677	1049
C1_13680C_A-T	5995	6799	6568	6881	6734	4914	4364	4640	4657	3531	5948	10642
C1_13690C_A-T	1466	1339	1850	1943	1874	1279	2216	1335	1172	918	1420	2042
C1_13700W_A-T	55038	52281	59210	43504	55839	58712	56073	75077	48156	51381	54122	72711
C1_13710C_A-T	80	55	85	152	279	86	194	109	180	53	166	86
C1_13720W_A-T	762	385	596	921	2349	1082	1514	1420	1501	677	1091	697
C1_13730C_A-T	85	48	110	98	886	294	540	531	631	273	683	78
C1_13740W_A-T	349	134	378	253	760	535	691	553	641	284	523	235
C1_13750C_A-T	20	18	35	54	143	82	103	69	77	47	102	16
C1_13760W_A-T	1228	918	1234	1401	2554	1674	1787	1884	2058	1234	1757	1252
C1_13770C_A-T	63	51	58	170	129	93	163	107	91	38	54	96
C1_13780W_A-T	11132	8980	11630	19083	25015	26471	21524	23878	13631	14816	17610	14367
C1_13790C_A-T	463	470	531	591	692	447	613	459	453	292	422	658
C1_13800C_A-T	138	89	202	114	199	118	195	149	135	100	195	128
C1_13810W_A-T	1220	1042	1374	599	832	843	982	1086	644	947	893	1590
C1_13820C_A-T	81	50	101	67	986	629	665	703	628	437	785	59
C1_13830C_A-T	4564	5031	4814	6121	10068	9336	5796	9960	7934	6499	7389	7531
C1_13840W_A-T	1327	1056	1342	1453	1551	1206	1483	1560	1166	910	1309	1424
C1_13850C_A-T	28	15	49	12	18	10	40	12	35	15	37	14
C1_13860C_A-T	61494	63388	60196	47437	72781	96531	46753	130237	84533	85107	73484	87565
C1_13870W_A-T	1558	1580	1466	1197	13966	13981	1395	8568	5570	5322	5431	1640
C1_13880C_A-T	1448	1290	1525	2479	3564	3188	2713	3996	2726	2488	3257	1686
C1_13890C_A-T	5	1	2	2	13	2	3	2	7	1	4	2
C1_13900C_A-T	2775	1830	2822	3195	5798	4466	4817	4741	3805	2919	4653	2879
C1_13910C_A-T	384	473	485	749	420	259	432	508	367	321	323	737
C1_13920W_A-T	801	1132	813	1101	214	329	387	851	294	482	268	2405
C1_13930W_A-T	2086	1263	2885	1385	1831	1096	2472	1124	1352	912	1441	1997
C1_13940W_A-T	10566	9233	14538	10237	17119	15702	30268	14637	12117	11766	22718	11422
C1_13950C_A-T	55	42	69	78	37	43	40	60	38	40	63	39
C1_13960W_A-T	1622	1236	1787	1846	2708	1776	2286	2134	1971	1352	2220	1878
C1_13970C_A-T	338	302	448	679	1086	784	979	679	625	453	880	399
C1_13980C_A-T	256	143	291	208	315	222	311	299	212	146	237	283
C1_13990W_A-T	162	137	194	209	203	155	239	147	144	96	140	225
C1_14000C_A-T	1013	979	1077	1527	785	787	907	1145	585	743	607	1867
C1_14010W_A-T	1	0	4	1	1	1	5	1	0	2	5	0
C1_14020W_A-T	7	2	13	2	10	10	12	1	8	5	16	3
C1_14030W_A-T	95	379	124	351	82	168	185	350	45	278	108	577
C1_14040W_A-T	1537	2168	1294	1914	966	660	1062	934	710	695	894	3699
C1_14050C_A-T	1642	1937	2228	1397	1488	968	1947	1265	1441	1118	1947	2409
C1_14060W_A-T	2974	3472	5264	2286	2015	1738	5517	3556	2942	3074	4434	4042
C1_14080W_A-T	7955	3509	8437	6895	15290	7842	12306	10512	12240	6778	12274	5959
C1_14090W_A-T	2683	1085	2706	4252	2233	1718	3482	1985	1546	1200	1865	1719
C1_14100W_A-T	763	754	822	1331	1119	890	1025	951	702	611	795	1200
C1_14110C_A-T	59950	55485	59127	73715	59204	61232	62891	65294	43254	44698	55522	82921
C1_14120C_A-T	513	500	339	638	1114	1656	703	2730	869	1365	546	749
C1_14130W_A-T	2204	1669	2568	2363	1043	1891	732	2221	3778	3009	3806	1595
C1_14140C_A-T	2227	1848	1975	1894	4893	4968	3216	10001	4065	6025	3539	3258
C1_14150C_A-T	470	285	531	1217	870	493	1030	572	411	339	612	548
C1_14160W_A-T	445	254	414	819	1402	685	1222	745	822	445	788	473
C1_14170W_A-T	2006	1733	2256	2590	2607	3058	2653	3341	1974	2209	2258	2445
C1_14180W_A-T	779	218	768	160	126	31	155	93	162	95	153	257
C1_14190C_A-T	1182	646	976	231	134	74	85	121	148	113	140	1008
C1_14200W_A-T	860	787	1099	1136	672	589	758	772	541	522	586	1270
C1_14210C_A-T	2950	3833	3258	4207	2224	2248	2873	3584	1873	2275	2204	6876
C1_14220C_A-T	7833	3868	7410	9311	12277	4472	12333	2469	5364	1706	7285	6558
C1_14230C_A-T	2087	1107	2217	2221	3325	2928	3208	3117	2118	1581	2730	1985
C1_14240W_A-T	2993	2917	3148	4134	4122	4491	4109	4598	2872	2943	3608	4352
C1_14250C_A-T	1774	1383	2068	1704	1560	1233	1752	1816	1534	1216	1679	2384
C1_14260C_A-T	3510	2682	3306	4476	6369	4991	6265	4675	3761	2894	4582	4381
C1_14270W_A-T	77	364	82	276	73	366	100	264	75	310	79	361
C1_14280C_A-T	8534	3319	4597	2994	8754	6920	8113	6710	5463	4056	3414	7011
C1_14290C_A-T	13152	14528	14008	15517	18702	19724	16380	21552	14278	14866	15572	21018
C1_14300C_A-T	5731	3275	6306	3536	3416	3021	4332	5468	4223	3559	4206	6190
C1_14310W_A-T	480	956	700	982	369	1103	582	936	289	784	371	1201
C1_14320C_A-T	1177	1347	1198	1429	980	988	1128	1153	781	676	825	1973
C1_14330W_A-T	287	218	346	557	561	335	657	437	385	294	415	338
C1_14340C_A-T	3110	2821	3309	4678	4829	4550	4978	4693	2917	2873	3686	4563
C1_14350W_A-T	823	626	789	667	686	390	652	515	398	294	422	1027
C1_14360C_A-T	1426	1474	2131	1335	1185	1242	1856	1336	1095	1136	1750	2183
C1_14370W_A-T	7	25	10	24	5	25	8	15	7	21	6	37
C1_14380C_A-T	307	242	329	401	1159	783	969	871	716	529	722	392
C1_14390W_A-T	886	567	890	989	1355	982	1474	899	1023	631	1069	794
C1_14400C_A-T	632	382	691	357	902	613	972	653	593	466	668	603
C1_14410W_A-T	1745	1246	1793	1484	1949	1548	2465	1594	1472	1133	1675	1754
C1_14420W_A-T	4115	1116	3807	1295	2890	1003	4166	1487	1810	792	1380	2339
C1_14430C_A-T	695	654	529	567	857	762	696	625	443	446	498	1071
C1_14440C_A-T	5592	3778	4787	4208	4691	4563	6048	7032	3726	4120	3191	6362
C1_14450C_A-T	4093	3210	3381	2794	4361	4202	4248	4429	2812	3193	2854	4495
C1_14460W_A-T	7701	4605	7977	4668	7267	5049	8773	5664	4927	4040	5053	7493
C1_14470W_A-T	257	336	124	331	156	385	169	478	71	217	30	762
C1_14480W_A-T	96	79	22	74	31	134	67	146	23	69	4	192
C1_14490C_A-T	328	106	245	135	295	149	383	188	197	118	166	207
C1_14500C_A-T	5538	4964	4899	3531	4247	4130	4916	3838	2692	3013	2940	7306
C1_14520W_A-T	1306	529	635	371	1249	1143	1671	1059	786	515	337	1202
C1_14530W_A-T	1660	1392	1550	1522	2104	1533	1906	1960	1449	1207	1401	2044
C1_14550C_A-T	611	411	693	474	544	420	651	491	472	331	564	565
C1_14560C_A-T	1805	994	1769	975	1303	784	1341	1134	1040	672	981	1945
C1_14570C_A-T	1049	617	1066	493	652	399	617	603	552	415	466	1156
C1_14580C_A-T	901	520	912	313	503	316	494	473	388	361	416	966
C1_14590C_A-T	716	493	756	465	729	739	965	640	612	471	748	694
C1_14630C_A-T	2221	987	1973	473	1945	1338	2103	1205	1283	875	1526	1630
C2_00010W_A-T	50	55	74	75	55	97	104	66	53	74	104	74
C2_00030W_A-T	442	248	375	165	1731	911	1382	1117	1063	867	1166	302
C2_00040C_A-T	1	0	0	1	1	0	1	0	0	0	0	1
C2_00050C_A-T	1	2	2	1	5	2	6	4	2	1	5	0
C2_00060C_A-T	2197	1643	1795	1661	2628	2878	2998	2592	1786	1643	1585	2677
C2_00070C_A-T	595	177	424	736	2554	1164	2076	1616	1689	740	1168	398
C2_00080C_A-T	325	181	478	249	381	295	697	293	332	238	433	263
C2_00090W_A-T	364	236	306	258	656	512	564	484	412	374	457	328
C2_00100C_A-T	3376	4528	11754	1915	3507	3505	20002	5312	3137	4875	10591	7124
C2_00110W_A-T	455	427	582	343	607	431	814	518	531	411	645	656
C2_00120C_A-T	2223	1978	2071	2244	3089	2718	2816	3462	2393	2212	2415	3200
C2_00130W_A-T	54	109	94	40	53	58	98	70	66	71	109	120
C2_00140W_A-T	1861	2192	1840	1631	4594	3140	4297	4749	3344	2807	3738	3043
C2_00150W_A-T	227	198	237	486	537	499	628	479	363	298	426	294
C2_00160C_A-T	111	673	140	1502	161	703	191	1157	141	592	130	1458
C2_00170C_A-T	1197	640	1260	1743	3191	2456	2928	2361	2103	1430	2087	1093
C2_00180C_A-T	953	670	1030	307	515	194	792	272	584	243	611	898
C2_00190C_A-T	1858	1562	2196	1970	2355	1940	2522	1980	1507	1247	1814	2437
C2_00200W_A-T	404	272	449	393	556	545	629	453	303	274	402	461
C2_00210W_A-T	20835	19869	17029	24023	24895	23550	22950	24200	15637	13842	18525	29988
C2_00220C_A-T	1319	899	1362	1547	2448	1668	1930	2181	1442	1081	1406	1440
C2_00230W_A-T	792	643	789	772	512	587	623	800	524	534	523	1209
C2_00240C_A-T	370	684	539	451	199	221	279	327	257	264	194	740
C2_00250W_A-T	25944	28187	32243	9112	5215	5325	5073	11483	9343	9014	5202	39638
C2_00260C_A-T	5687	6233	4948	3591	3650	3424	3747	4666	3209	3235	2439	8628
C2_00270C_A-T	281	525	241	541	394	308	383	462	315	345	274	798
C2_00280C_A-T	171	143	181	146	295	187	229	230	256	154	216	220
C2_00290W_A-T	160	124	182	299	203	166	249	202	141	122	168	211
C2_00300C_A-T	442	569	519	786	647	762	659	789	441	561	511	950
C2_00310W_A-T	0	0	0	0	0	0	0	0	0	0	0	0
C2_00320W_A-T	666	911	695	997	819	1150	923	1357	587	760	699	1441
C2_00330C_A-T	680	887	731	1737	816	1295	886	1579	457	810	420	1434
C2_00340C_A-T	5878	5898	4622	6324	5204	6630	3524	6752	9437	11816	4916	7739
C2_00350W_A-T	1398	655	1015	1052	755	1017	815	1530	2010	1555	822	1156
C2_00360C_A-T	11462	7617	11019	7375	10070	6873	10185	6697	6478	4594	8131	11793
C2_00370W_A-T	1985	1325	1751	1504	2068	1419	1631	1931	1815	1177	1671	2142
C2_00380C_A-T	7045	4397	7453	5026	8766	7238	8283	8473	6003	4685	6769	6792
C2_00390C_A-T	1387	1339	1617	2201	2015	913	1340	1125	1025	751	1404	2266
C2_00400C_A-T	2179	2707	2714	7263	5276	4340	4797	2958	2410	1773	3214	4184
C2_00410C_A-T	665	210	858	553	3481	1668	2928	2449	2690	1379	1924	362
C2_00420W_A-T	385	422	516	720	594	362	589	437	473	277	452	828
C2_00430C_A-T	718	514	703	687	1138	856	1077	911	735	542	757	737
C2_00440W_A-T	246	171	285	342	549	359	527	428	433	268	452	240
C2_00450C_A-T	1092	650	1121	1004	1365	1003	1190	1166	1003	738	1052	1099
C2_00460W_A-T	93	22	150	24	101	47	163	54	127	49	151	21
C2_00470W_A-T	3419	2479	3919	4093	6845	6073	5994	6053	5132	3899	6113	3559
C2_00480C_A-T	706	700	733	450	384	195	421	265	387	186	284	981
C2_00490W_A-T	2053	1635	2142	1986	1907	1364	1780	1726	1550	1082	1346	2797
C2_00500W_A-T	1886	571	1637	600	1269	569	1362	567	930	395	936	892
C2_00510W_A-T	1432	738	1525	257	794	426	1267	526	826	499	1079	798
C2_00520W_A-T	1161	1567	1264	1734	1223	1641	1990	2143	842	1364	939	2547
C2_00530W_A-T	62	23	86	7	19	7	24	5	16	6	22	24
C2_00540W_A-T	2185	1395	2798	1288	1125	775	1386	989	814	744	910	2327
C2_00550W_A-T	203	101	257	160	249	149	194	255	223	135	192	175
C2_00560W_A-T	4	4	1	1	6	4	8	0	2	3	6	0
C2_00570W_A-T	1685	1811	2019	2716	3248	3555	2913	3460	2267	2281	3114	2604
C2_00580C_A-T	5941	5627	5791	4033	2984	2266	3098	2778	2031	1751	2535	9642
C2_00590W_A-T	804	869	893	1618	1269	976	1036	964	727	559	813	1579
C2_00600C_A-T	692	455	812	1314	809	504	841	624	591	364	668	910
C2_00610C_A-T	2147	2843	2529	4363	2578	2380	3150	1694	1248	1004	1494	4431
C2_00620C_A-T	181	85	205	171	440	212	362	292	298	160	366	195
C2_00630C_A-T	222	319	211	358	262	337	291	462	388	343	263	476
C2_00640W_A-T	418	226	437	218	217	178	252	263	212	190	148	359
C2_00650W_A-T	1253	1378	1499	1679	1430	1118	1638	1717	1383	1201	1499	2423
C2_00660C_A-T	86	20	122	11	81	11	139	27	113	30	135	27
C2_00670C_A-T	3	0	0	0	6	0	10	0	0	1	2	2
C2_00680C_A-T	1091	98	697	22	248	26	1129	18	73	19	61	208
C2_00690W_A-T	140	220	182	72	330	53	321	73	271	84	317	444
C2_00700W_A-T	6216	1915	5391	5317	5057	3353	5631	4407	4190	3166	3179	3883
C2_00710W_A-T	779	566	580	989	1662	1359	1355	1258	919	691	848	892
C2_00720C_A-T	538	501	572	615	1157	852	1028	875	754	546	858	618
C2_00730C_A-T	1277	1076	1345	1327	2349	2163	2374	1859	1437	1353	1860	1433
C2_00740C_A-T	2434	2051	2924	2380	1036	737	1661	1479	1079	1019	1360	3396
C2_00750W_A-T	127	53	443	57	180	27	2370	58	111	35	704	81
C2_00760C_A-T	5479	3641	9921	650	131	69	1282	155	187	306	616	6401
C2_00770W_A-T	1560	1106	2062	670	401	267	657	361	499	444	737	1475
C2_00780W_A-T	587	302	723	227	212	169	306	186	208	201	289	438
C2_00790C_A-T	1157	543	1323	899	2897	1420	2231	1526	2110	1039	2635	732
C2_00800C_A-T	95	63	136	114	338	190	315	265	257	154	251	93
C2_00810C_A-T	174	166	202	370	530	307	504	362	339	224	301	289
C2_00820W_A-T	351	212	357	538	748	464	708	643	514	373	496	358
C2_00830C_A-T	1930	1440	1602	1788	2829	2542	2402	2700	1885	1512	1874	2248
C2_00840W_A-T	958	735	941	913	2196	1441	1824	1248	1358	851	1606	1181
C2_00850W_A-T	1607	715	1671	2699	1523	1090	2205	1134	842	720	1077	1314
C2_00860C_A-T	26	10	32	21	98	7	69	12	86	11	79	16
C2_00870W_A-T	387	213	375	510	570	374	477	419	418	259	510	386
C2_00880W_A-T	518	467	628	762	754	761	848	833	568	477	732	710
C2_00890W_A-T	28	11	39	35	56	30	44	41	31	25	50	20
C2_00900W_A-T	2	0	3	0	0	0	3	0	0	0	3	0
C2_00910W_A-T	13	2	11	2	9	3	17	7	11	5	11	3
C2_00920W_A-T	206	126	272	258	200	122	317	170	163	100	199	218
C2_00930C_A-T	457	300	732	659	547	321	807	378	397	274	513	516
C2_00940W_A-T	1160	469	2566	398	646	320	2888	422	631	387	1357	659
C2_00950C_A-T	925	713	1022	1164	1476	1128	1321	1290	817	649	1015	1106
C2_00960C_A-T	988	539	1142	847	2452	694	1369	470	687	293	1048	941
C2_00970C_A-T	1506	1065	1725	2003	1466	1201	1808	1373	1087	997	1233	1803
C2_00980W_A-T	5	0	1	2	3	1	6	1	3	2	6	1
C2_00990W_A-T	4	1	9	6	2	7	14	2	3	2	8	3
C2_01000W_A-T	236444	219029	314103	166400	66534	77976	127116	90029	77019	75659	92962	326187
C2_01010W_A-T	9820	11534	14978	13237	7571	4081	9627	5953	8255	5892	8714	17312
C2_01020W_A-T	18753	14102	30432	14797	4571	4793	14589	5596	5682	5050	8270	21159
C2_01030W_A-T	1292	660	1244	1739	1967	1414	2189	1429	1117	886	1448	1036
C2_01040W_A-T	190	71	218	107	389	101	236	192	279	104	284	144
C2_01050W_A-T	20	11	24	22	200	117	118	166	136	76	160	24
C2_01060C_A-T	38	19	53	35	276	166	209	247	245	127	236	35
C2_01070W_A-T	1183	720	1064	2416	3671	2232	2674	2360	2466	1415	2490	1241
C2_01080C_A-T	20	11	32	3	35	18	25	13	20	7	34	11
C2_01090C_A-T	623	661	698	750	536	416	533	683	383	527	481	1185
C2_01110C_A-T	3736	5489	3954	5871	3141	4500	3490	5870	2423	3947	2345	8919
C2_01120W_A-T	23953	18388	27621	29065	31758	37376	42972	36260	20441	22506	20643	28115
C2_01130W_A-T	1412	1811	1665	2709	3579	2826	3282	2965	2179	2091	3097	2527
C2_01140C_A-T	4	3	4	13	15	0	4	3	3	1	4	4
C2_01150W_A-T	529	371	550	862	707	429	562	481	543	326	524	650
C2_01160W_A-T	485	516	521	1137	1130	768	819	783	663	541	591	782
C2_01170C_A-T	2674	2536	2358	3730	3757	3427	3148	3424	3103	2427	2650	3578
C2_01180W_A-T	466	131	493	718	506	185	572	260	653	295	437	203
C2_01190C_A-T	112	58	146	232	237	132	190	199	186	105	162	113
C2_01200C_A-T	3132	2819	3391	8021	5386	4641	5176	4648	3445	2818	4320	4375
C2_01210C_A-T	472	182	512	1235	1777	1093	1057	1075	1048	615	1174	270
C2_01220W_A-T	1977	1638	2047	3149	4843	2740	3145	3318	3519	2277	3316	2545
C2_01230W_A-T	118	65	142	207	289	108	268	164	197	91	179	120
C2_01240C_A-T	289	205	342	329	904	431	583	786	818	429	744	302
C2_01250W_A-T	748	1014	936	474	726	492	675	723	645	492	756	1534
C2_01260W_A-T	509	435	903	1104	731	625	719	1017	850	603	1402	787
C2_01270W_A-T	1051	799	2521	934	2128	2470	1878	3848	6136	3915	10269	822
C2_01290C_A-T	2	1	3	0	1	2	0	0	3	1	2	1
C2_01300C_A-T	637	327	955	695	1775	906	1076	1554	1665	836	1378	361
C2_01310W_A-T	270	354	355	758	626	578	528	650	574	426	589	449
C2_01320W_A-T	413	245	471	1069	1713	298	870	398	880	289	525	361
C2_01330C_A-T	54	74	99	101	329	123	193	215	222	160	228	88
C2_01340W_A-T	1599	1996	1778	2938	2815	2688	2526	2901	1831	1976	1945	2686
C2_01350C_A-T	660	433	840	991	939	542	1087	678	737	491	835	653
C2_01360C_A-T	1189	871	586	1930	2246	1954	1566	2509	1614	1336	718	1631
C2_01370C_A-T	0	1213	0	1769	1	4173	0	3551	0	3058	0	1256
C2_01380W_A-T	5339	3040	3776	1492	9902	11919	3197	19122	13505	13752	7461	2220
C2_01390W_A-T	1570	1908	1674	2365	2232	1886	2326	2216	1494	1485	1813	2629
C2_01400C_A-T	620	332	667	727	1454	1041	1203	1365	955	602	1071	548
C2_01410C_A-T	1980	1603	2451	2269	4893	4613	3994	4733	3499	2747	4363	2215
C2_01420C_A-T	314	198	345	741	1022	760	923	943	688	408	815	351
C2_01430W_A-T	2822	2918	2565	3111	2750	2859	2477	3181	2100	1790	1893	4816
C2_01440C_A-T	391	275	382	372	609	344	466	479	527	309	515	465
C2_01450C_A-T	34	50	97	41	67	34	141	20	19	32	78	48
C2_01460C_A-T	5	2	14	6	9	7	10	3	6	5	9	0
C2_01470W_A-T	2207	2047	2568	3408	2595	2016	2951	2525	1898	1646	2126	3345
C2_01480W_A-T	4325	2512	3122	3924	5508	4346	5159	4808	3452	2464	2560	5206
C2_01490C_A-T	617	576	630	752	791	762	817	893	583	529	499	1068
C2_01500W_A-T	10	10	18	14	24	18	25	14	7	13	17	21
C2_01510C_A-T	228	147	280	174	475	273	441	309	325	189	454	235
C2_01520W_A-T	780	586	864	533	586	343	633	320	487	259	633	800
C2_01530C_A-T	5019	3966	5011	4326	7004	5616	4699	6152	4594	3790	3981	5882
C2_01540W_A-T	543	317	463	171	804	704	379	867	762	566	446	367
C2_01550W_A-T	4478	3169	4686	4245	5524	4871	4721	5451	4335	3880	3706	5142
C2_01560W_A-T	1641	1006	1993	1253	1712	1184	2165	1539	1375	943	1665	1644
C2_01570W_A-T	77	73	72	97	101	75	83	100	65	42	76	99
C2_01580W_A-T	516	193	480	1088	957	361	880	508	600	256	493	517
C2_01590W_A-T	7404	9376	8284	10125	7071	6104	7812	4203	3293	2815	4503	13365
C2_01600C_A-T	3472	2720	4240	4266	3752	3623	4002	3532	2615	2481	3502	3949
C2_01610C_A-T	32425	35198	28796	41066	33436	34287	31357	35514	19526	22728	25921	50630
C2_01620W_A-T	7223	7407	8570	9849	7170	5676	7787	4021	4156	3029	5306	10715
C2_01630W_A-T	36	31	104	145	98	48	317	38	78	52	187	63
C2_01640W_A-T	5897	8622	6302	8897	6030	6978	6666	8131	4741	6306	5082	11640
C2_01650W_A-T	69	54	83	62	58	61	75	89	96	63	84	71
C2_01660C_A-T	343	273	439	407	347	288	309	400	439	337	412	403
C2_01670C_A-T	6049	5370	8226	6381	9295	8274	10828	8613	5999	5983	8293	7067
C2_01680C_A-T	1717	1421	1842	1755	1487	1351	1633	1528	1157	1007	1338	2054
C2_01690W_A-T	2957	2836	3199	6374	3289	2588	3653	2458	2033	1594	2556	4629
C2_01700C_A-T	845	885	869	1217	1078	914	1153	1544	880	1073	1017	1029
C2_01710W_A-T	251	251	311	287	185	175	157	314	227	239	277	347
C2_01720C_A-T	488	206	464	462	572	311	650	450	429	285	476	300
C2_01730W_A-T	44	28	53	162	185	100	122	81	89	61	85	44
C2_01740C_A-T	461	431	601	1664	916	687	935	859	494	508	546	638
C2_01750C_A-T	262	113	372	254	871	468	1194	526	563	315	766	145
C2_01760C_A-T	26	8	22	61	116	34	60	48	65	34	63	24
C2_01770C_A-T	19	13	35	10	22	15	24	14	31	12	41	14
C2_01780W_A-T	8603	6432	11150	6491	11159	11654	12925	12109	8305	7901	13518	8091
C2_01800W_A-T	70	28	50	24	79	27	54	49	69	33	43	42
C2_01820C_A-T	224	171	234	427	805	342	546	466	555	286	528	255
C2_01830W_A-T	126	123	167	285	617	301	393	362	430	238	435	146
C2_01840C_A-T	1401	767	1641	947	1695	1043	1824	1387	1414	967	1729	1126
C2_01850W_A-T	3428	2335	3364	3994	6034	4318	5120	4420	3705	2924	4117	3565
C2_01860C_A-T	76	84	91	393	328	162	236	195	187	114	166	135
C2_01870C_A-T	162	123	206	249	233	182	210	263	164	171	212	177
C2_01880C_A-T	99	151	178	268	125	178	155	193	82	168	135	201
C2_01890W_A-T	584	360	689	687	2423	1294	1775	1183	1332	844	1748	449
C2_01900C_A-T	502	413	609	696	770	536	787	592	565	349	537	653
C2_01910W_A-T	67	58	122	253	241	124	180	160	179	79	159	114
C2_01920C_A-T	2030	1073	1861	1743	1887	1282	1339	2024	1857	1240	978	1654
C2_01930C_A-T	258	216	306	557	794	623	510	610	558	407	505	300
C2_01940C_A-T	0	0	0	0	0	1	0	0	0	0	0	0
C2_01950C_A-T	273	283	360	347	1068	599	608	910	932	818	725	378
C2_01960C_A-T	44	54	60	41	154	93	85	120	92	121	127	67
C2_01970C_A-T	1301	1017	1180	1679	3244	1898	2185	2810	2329	1634	1714	1821
C2_01980C_A-T	728	514	905	1532	1990	1528	2005	1232	1023	629	1355	652
C2_01990C_A-T	6700	5151	7023	5775	5335	4547	6045	6636	4856	3945	4383	7775
C2_02000W_A-T	3035	2440	3430	3001	3877	3357	3931	3239	2535	2177	2983	3466
C2_02010C_A-T	362	312	525	281	344	168	506	145	200	180	298	331
C2_02020W_A-T	4521	3658	4835	3829	4149	2832	4102	3251	2585	2387	2697	5696
C2_02030W_A-T	1965	1725	2475	5829	6166	4053	3747	3363	2960	2081	4567	2499
C2_02040W_A-T	1527	769	1501	1334	1420	1079	1397	1442	1056	845	1065	1388
C2_02050C_A-T	2999	2099	3014	2386	4481	3560	3666	3549	3473	2897	4856	2599
C2_02060C_A-T	76	15	78	14	77	76	104	24	55	8	66	32
C2_02070W_A-T	8	0	15	1	7	0	17	1	9	1	18	1
C2_02080W_A-T	36	38	59	62	186	34	111	47	137	35	113	36
C2_02090W_A-T	487	245	417	662	1133	840	1020	825	641	441	579	426
C2_02100W_A-T	6311	4912	6415	6795	10117	9081	8379	9965	7341	5956	8493	7641
C2_02110C_A-T	100	35	119	67	120	55	124	71	98	36	104	44
C2_02120W_A-T	516	187	493	826	1628	821	1362	1079	1203	689	1251	342
C2_02130C_A-T	6	5	19	0	19	4	29	1	13	3	24	3
C2_02140C_A-T	0	1	1	0	2	1	3	0	1	0	0	0
C2_02150C_A-T	999	486	894	736	2227	1038	1394	1384	1606	879	1363	712
C2_02160W_A-T	238	145	214	282	305	159	304	161	213	91	129	237
C2_02170W_A-T	631	491	629	1154	2852	1913	1682	1944	1825	1221	1910	638
C2_02180W_A-T	992	437	1317	935	909	292	943	474	794	301	792	645
C2_02190C_A-T	277	274	282	463	545	382	410	388	299	241	367	382
C2_02200W_A-T	1690	773	1533	1974	4663	3020	3801	3006	3161	1722	2686	1392
C2_02210C_A-T	167	149	216	359	429	286	366	342	300	206	304	246
C2_02220C_A-T	23	0	65	11	53	22	125	6	41	11	131	2
C2_02230C_A-T	76	5	80	17	157	13	150	23	117	12	123	13
C2_02240C_A-T	802	724	1045	1060	1046	912	1166	1006	761	721	1015	1070
C2_02250C_A-T	885	676	833	650	778	654	696	726	543	509	650	1162
C2_02260W_A-T	1173	1267	1230	1083	1676	1476	1329	1342	988	909	1131	1734
C2_02270C_A-T	746	322	665	1240	1297	727	1135	945	812	555	751	580
C2_02280W_A-T	1102	448	1132	1955	1041	793	1242	982	960	795	809	681
C2_02290C_A-T	84	92	110	136	158	114	131	125	101	63	122	107
C2_02300W_A-T	83	62	84	142	191	117	165	124	116	88	89	102
C2_02310W_A-T	1308	1222	1391	4024	2729	1827	2366	1327	1243	750	1359	1921
C2_02320C_A-T	1718	2134	1966	2939	1472	2011	1924	2526	1079	1691	1212	3681
C2_02330W_A-T	2	0	1	1	1	1	7	2	2	1	6	0
C2_02340C_A-T	5328	3916	5498	6933	8078	5975	7376	6647	5526	4171	5772	6275
C2_02350C_A-T	1490	1094	1633	1963	2958	2410	2594	2785	2082	1739	2300	1862
C2_02360C_A-T	326	143	368	175	299	129	293	275	215	133	270	295
C2_02370C_A-T	9993	7120	10248	6386	9959	6971	8783	5156	5580	3432	6279	9857
C2_02380W_A-T	4965	4608	4964	5608	5795	4207	5455	4727	3143	2762	3470	7523
C2_02390W_A-T	421	442	635	437	544	467	449	728	425	556	648	606
C2_02400W_A-T	1248	1616	1353	900	1592	1286	1439	1544	1348	1173	1684	2535
C2_02410W_A-T	3546	3261	4464	2209	3327	2533	3947	3860	3275	3073	4548	3806
C2_02420C_A-T	2249	1508	2455	1392	2649	928	2974	1311	1799	838	1854	2297
C2_02430W_A-T	1013	489	1069	744	7380	3148	5190	4616	5310	3094	5993	625
C2_02440W_A-T	1115	907	1056	1549	1623	1462	1327	1964	1279	1301	1302	1411
C2_02450C_A-T	2150	1398	2263	4047	12169	8927	9154	9495	7480	5663	8383	2500
C2_02460W_A-T	3613	4434	3884	3795	3404	4161	3847	6281	2901	4252	3454	7437
C2_02470C_A-T	0	0	0	0	0	0	1	0	2	0	2	0
C2_02480W_A-T	41	20	76	9	35	28	63	38	35	22	63	29
C2_02490C_A-T	4872	4195	4488	3075	5901	3297	5004	5279	4744	2989	4610	6287
C2_02500W_A-T	495	315	344	453	619	398	642	476	443	253	297	570
C2_02510W_A-T	777	549	878	1769	2556	1612	2075	1863	2004	1297	2204	976
C2_02520W_A-T	512	230	429	512	626	336	598	454	474	290	366	449
C2_02530W_A-T	39	5	51	6	86	14	95	10	58	17	84	4
C2_02540W_A-T	4521	3475	4403	12144	17001	8134	10684	8969	10932	5586	10280	7050
C2_02550C_A-T	141	25	97	38	86	27	107	29	86	29	64	32
C2_02560W_A-T	8	0	13	3	13	1	10	5	11	2	14	1
C2_02570W_A-T	83	47	125	37	134	39	150	83	186	91	309	47
C2_02580W_A-T	368	183	420	380	739	330	602	762	950	555	1541	364
C2_02590W_A-T	2113	2003	2905	6225	2986	2746	3301	3339	2084	2049	2252	4165
C2_02600C_A-T	14	3	20	4	5	3	13	4	5	1	17	4
C2_02610C_A-T	280	557	352	1256	218	165	261	98	159	87	178	955
C2_02620W_A-T	416	715	403	1075	413	385	424	550	291	278	321	1248
C2_02630W_A-T	139	52	143	181	524	179	422	342	468	193	405	88
C2_02640C_A-T	0	1	0	2	5	3	2	4	1	2	2	0
C2_02650C_A-T	0	0	0	0	0	0	0	0	0	0	0	0
C2_02660W_A-T	373	212	362	500	588	474	384	556	502	378	397	350
C2_02670C_A-T	235	172	201	139	177	139	196	185	191	110	189	223
C2_02680W_A-T	625	543	577	1326	1963	1556	1174	1690	1422	901	1406	874
C2_02690W_A-T	1471	1798	1398	2506	2290	1193	1514	1015	1204	640	1273	3109
C2_02700C_A-T	463	197	384	401	520	287	392	415	415	199	321	511
C2_02710C_A-T	740	456	825	951	2083	1481	1751	1652	1558	1085	1879	716
C2_02720W_A-T	8999	6382	8744	5676	15703	11642	12565	9958	10311	7562	13573	7709
C2_02730W_A-T	1997	1160	2115	1409	1745	1019	2067	1314	1142	790	1240	2117
C2_02740C_A-T	1777	1167	1962	3756	4586	3085	4201	2635	3339	2052	4316	1790
C2_02750C_A-T	106	25	138	23	117	22	147	24	95	19	107	20
C2_02760W_A-T	3072	2793	3453	5477	5711	6087	6076	6205	4065	4068	4560	4728
C2_02770W_A-T	3350	2754	3721	4462	4539	3547	4867	3975	3195	2550	3374	4428
C2_02780C_A-T	93	124	135	195	95	291	174	279	83	196	154	212
C2_02790C_A-T	93	25	152	12	59	35	116	38	77	39	106	26
C2_02800W_A-T	237	457	173	520	316	530	209	515	195	337	115	766
C2_02810C_A-T	649	482	716	956	1278	842	1223	882	916	592	1069	582
C2_02820C_A-T	95	43	76	155	377	150	257	317	285	118	236	94
C2_02830C_A-T	6264	4848	6700	5267	5602	4856	6398	6132	3846	4224	3907	6743
C2_02840C_A-T	1236	968	1363	1719	1728	1118	1473	1426	1229	863	1303	1510
C2_02850W_A-T	403	150	565	90	174	160	342	199	182	168	394	176
C2_02860W_A-T	21106	22896	21781	10129	9142	8395	9392	12325	8930	9359	13114	37670
C2_02870W_A-T	688	464	648	957	857	639	858	619	548	387	626	777
C2_02880C_A-T	635	808	838	953	433	989	618	1220	374	920	378	1148
C2_02890W_A-T	2579	1763	3373	2119	1761	1406	1793	2032	1412	1259	1491	2697
C2_02900W_A-T	130	84	141	187	263	143	263	246	181	124	168	153
C2_02910W_A-T	67	12	219	21	264	87	1221	118	172	80	516	7
C2_02920W_A-T	1969	1231	2404	1347	1307	657	1583	1134	879	888	1179	1893
C2_02930C_A-T	7033	8248	7233	4358	6392	7769	5609	9692	5819	6809	5723	12851
C2_02940W_A-T	364	240	311	454	1157	857	486	949	1085	976	904	306
C2_02950W_A-T	99	61	82	72	119	181	73	184	129	141	88	131
C2_02960C_A-T	306	207	324	447	846	490	714	680	684	448	778	348
C2_02970C_A-T	14824	10959	14408	10723	19783	28014	15463	25475	21888	15080	11876	17107
C2_02980C_A-T	1730	1298	1776	2767	2578	3783	2413	2877	2314	2252	2783	1644
C2_02990C_A-T	766	1234	726	2504	566	1384	877	1879	482	1059	460	2523
C2_03000C_A-T	178	88	249	187	814	445	608	578	573	398	467	124
C2_03010C_A-T	71746	54634	75522	28668	39226	36957	39170	51277	29560	29297	41516	81579
C2_03020C_A-T	2397	2960	2689	2344	3251	2486	4334	4946	4039	4203	4313	3983
C2_03030W_A-T	1242	1610	1540	2099	962	603	1162	1046	953	856	1134	2850
C2_03040W_A-T	430	316	830	567	936	533	2038	798	607	611	994	521
C2_03050W_A-T	592	387	602	829	881	507	905	495	480	353	535	609
C2_03060W_A-T	10316	6143	10881	6610	7754	5654	9283	6327	5025	4179	5273	9983
C2_03070C_A-T	314	202	328	627	979	573	690	596	665	370	673	298
C2_03080W_A-T	5694	8250	7045	20278	6743	7480	9154	5235	3549	3830	4155	12450
C2_03090C_A-T	879	933	856	1899	1588	928	1352	899	935	525	1181	1517
C2_03100W_A-T	289784	228572	305424	234334	283460	257082	287960	273540	220191	199352	277074	316555
C2_03110W_A-T	283	159	332	80	143	92	79	308	324	322	253	127
C2_03120W_A-T	746	1702	1079	1146	448	177	332	144	428	212	353	1925
C2_03130W_A-T	540	353	521	799	1219	735	925	922	891	598	952	620
C2_03140C_A-T	3493	2917	3680	3031	1782	1299	2231	1430	1518	1082	1831	4762
C2_03150C_A-T	724	438	854	671	730	574	922	508	420	389	570	646
C2_03160C_A-T	47934	36079	43715	16061	44182	38945	33163	63737	34598	35689	43960	56887
C2_03170W_A-T	397	348	438	450	467	198	317	392	342	238	370	420
C2_03180C_A-T	71895	49056	83307	37575	50814	35214	60310	41969	40122	30699	50252	72645
C2_03200W_A-T	132	121	154	254	497	191	419	391	379	249	424	205
C2_03210W_A-T	718	817	607	806	531	452	416	566	470	366	426	1165
C2_03220C_A-T	750	667	1075	403	761	780	1433	1182	816	914	1633	1129
C2_03230C_A-T	2083	1766	2088	2590	5002	3350	3013	3551	3210	2475	3404	2608
C2_03240C_A-T	5035	3997	4944	4467	6392	5274	5995	5801	4130	3504	4814	6292
C2_03250W_A-T	919	756	1222	914	1304	802	1398	871	917	620	1213	995
C2_03260W_A-T	661	1730	706	1303	437	715	403	970	380	719	397	2545
C2_03270W_A-T	150121	143148	154164	43727	189759	240767	92600	300011	230793	224425	271734	182586
C2_03280W_A-T	6664	5383	6931	6827	7607	6238	7885	7329	5942	5174	6535	7854
C2_03290W_A-T	1667	545	1740	351	1331	360	1340	539	838	428	1001	908
C2_03300W_A-T	1044	1909	1378	2286	1111	2048	1677	1990	934	1649	1133	2787
C2_03310C_A-T	320	354	340	620	345	235	236	471	195	217	133	762
C2_03320W_A-T	3415	2758	6300	1729	2808	1633	3594	1021	1258	901	2256	2355
C2_03330C_A-T	3696	3003	3931	3846	5203	4407	4750	4371	3514	3042	4036	4385
C2_03340W_A-T	979	1061	1196	1205	927	849	985	1072	812	697	873	1585
C2_03350W_A-T	34	3	63	8	39	20	66	32	44	22	50	6
C2_03360W_A-T	4460	3228	4652	4226	8206	5496	7434	6825	7065	4729	7685	4353
C2_03370W_A-T	165	96	219	244	218	311	319	226	248	198	372	101
C2_03380W_A-T	13833	13752	13284	14574	12557	11154	13905	13243	8996	9081	9348	21360
C2_03390C_A-T	2652	964	2282	2268	1777	1410	2241	1943	2059	1398	1131	1913
C2_03400C_A-T	1412	721	1380	934	895	520	1016	658	687	434	768	1712
C2_03410W_A-T	4118	2502	3124	2699	4454	3094	3668	4093	3010	2072	2711	5258
C2_03420C_A-T	899	539	969	1021	1554	829	1384	1053	1053	596	1199	989
C2_03430W_A-T	299	258	322	407	509	315	469	402	379	216	401	488
C2_03440W_A-T	904	654	998	664	1141	1177	1372	1222	908	789	1261	927
C2_03450W_A-T	557	276	627	1222	965	527	1031	680	632	374	706	477
C2_03460C_A-T	370	534	408	1045	574	619	664	688	398	475	458	815
C2_03470C_A-T	7154	8063	7574	10365	7975	6637	7670	5511	5503	4383	6202	10812
C2_03480C_A-T	34	40	44	90	49	50	69	36	37	35	47	52
C2_03490C_A-T	233	245	328	600	391	309	436	379	291	272	392	343
C2_03500W_A-T	1843	1835	2358	1841	2137	1670	2465	2603	2017	1826	2628	2703
C2_03520C_A-T	2921	2228	4310	7806	3716	4580	3861	5542	3772	4252	4875	3199
C2_03530W_A-T	1023	832	1231	1768	1204	990	1258	1079	831	759	948	1195
C2_03540W_A-T	1710	814	2048	2210	3361	2552	2523	2250	2086	1579	2484	1378
C2_03550C_A-T	1635	1344	1657	1713	2749	1730	2294	2329	2051	1400	1896	2113
C2_03560C_A-T	1947	734	2003	3505	2533	1715	3264	1888	1513	1178	1994	1357
C2_03570C_A-T	135	108	236	160	255	210	652	209	188	132	330	144
C2_03580W_A-T	13	9	22	20	34	16	23	15	28	7	26	18
C2_03590C_A-T	446	448	513	669	485	384	469	326	250	222	338	603
C2_03600W_A-T	563	422	737	551	581	354	671	546	514	389	634	625
C2_03610W_A-T	55	26	86	58	145	93	115	46	97	36	114	20
C2_03620W_A-T	722	665	880	483	440	374	579	489	406	400	553	829
C2_03630W_A-T	5	4	13	6	5	9	13	3	10	9	8	7
C2_03640W_A-T	501	309	460	319	616	470	829	597	660	455	1059	446
C2_03660W_A-T	18	5	13	3	16	9	19	10	10	1	16	9
C2_03670W_A-T	79	38	97	31	60	43	84	45	54	32	67	46
C2_03680W_A-T	110	163	156	266	132	158	154	213	93	136	151	310
C2_03690C_A-T	248	150	319	203	412	291	819	296	404	233	545	227
C2_03700W_A-T	194	99	182	344	507	223	388	334	346	187	340	234
C2_03710W_A-T	10	7	28	8	44	8	150	0	19	0	83	6
C2_03720W_A-T	4	0	1	0	0	1	6	1	2	0	2	0
C2_03730W_A-T	0	0	0	0	0	0	0	0	0	0	0	0
C2_03740W_A-T	24	6	46	8	38	28	19	10	18	11	13	10
C2_03750W_A-T	1037	735	1599	942	1614	925	1463	1125	1108	652	1573	1478
C2_03760C_A-T	3393	2352	4418	3984	1076	1395	2345	1408	931	988	1234	4390
C2_03770C_A-T	2208	834	1620	1406	1709	1676	1627	2090	3340	2074	1599	1257
C2_03780C_A-T	973	725	1149	1633	1772	1563	1642	1572	1309	1020	1484	1159
C2_03790C_A-T	3052	1778	4188	712	1648	1017	2817	1986	2612	2064	3170	1882
C2_03800C_A-T	1058	1372	1184	2671	2101	2371	2583	2717	1416	1576	1547	2692
C2_03810C_A-T	42384	41709	38565	55571	47301	46414	49111	47483	31618	30156	40703	61054
C2_03820C_A-T	38394	37948	32396	57204	45593	47384	43009	47258	30435	31175	36088	56312
C2_03830W_A-T	1090	1129	1027	1357	1493	1464	1413	1561	982	983	930	2078
C2_03840C_A-T	303	170	323	457	313	321	399	353	232	188	278	335
C2_03850W_A-T	0	0	0	0	0	0	0	0	0	0	0	0
C2_03860W_A-T	104	38	148	12	80	60	87	55	54	42	121	50
C2_03870W_A-T	396	226	373	578	687	519	669	461	456	279	423	448
C2_03880C_A-T	289	132	215	390	604	313	435	327	417	211	408	248
C2_03890W_A-T	154	101	171	207	411	179	292	245	367	135	300	152
C2_03900C_A-T	1671	1634	1806	3942	2404	1952	2082	2660	1635	1466	1784	4085
C2_03910C_A-T	1141	774	1328	1505	1202	754	1281	826	832	544	783	1275
C2_03920C_A-T	925	764	1087	1507	3133	1977	2237	2229	2317	1319	2412	972
C2_03930C_A-T	465	400	533	807	1154	827	935	1111	825	603	848	631
C2_03940C_A-T	1299	801	1396	1968	4274	3246	3851	3389	3256	2422	4150	1145
C2_03950W_A-T	1136	503	1121	2691	2218	1539	2374	1533	1153	906	1402	907
C2_03960W_A-T	15503	14340	14674	17600	15803	15556	17235	16292	11156	9794	13974	21652
C2_03970W_A-T	233	158	390	445	299	247	544	283	244	188	374	261
C2_03980C_A-T	1063	713	1224	984	2166	1343	1826	1598	1547	1060	1748	1027
C2_03990W_A-T	1297	803	1241	1386	3543	2166	2607	2364	2310	1436	2422	1459
C2_04000C_A-T	5	3	2	3	11	4	5	2	6	3	8	1
C2_04010C_A-T	598	403	1283	114	69	12	75	67	128	134	173	409
C2_04020C_A-T	1380	1627	1351	1628	1085	786	1165	1141	835	774	756	2791
C2_04030C_A-T	2497	2050	2410	4154	2981	2315	3224	2005	1844	1384	2079	3207
C2_04040C_A-T	610	658	921	1108	1392	863	1456	997	1022	715	1547	1215
C2_04050C_A-T	6066	6281	6854	8189	7941	5948	5994	7705	5721	5428	7111	8377
C2_04060C_A-T	854	953	883	1200	659	512	684	671	575	559	550	1534
C2_04070C_A-T	1525	1137	1829	1612	2982	1211	1568	1804	2400	1018	1817	1685
C2_04080W_A-T	2160	1090	2261	3284	7116	3270	6868	5282	4831	3286	5023	1932
C2_04090W_A-T	140	42	275	12	103	10	130	19	125	34	205	28
C2_04100W_A-T	383	288	515	572	518	327	671	486	491	323	621	388
C2_04110W_A-T	477	104	672	121	769	147	952	247	685	215	1075	124
C2_04120C_A-T	471	182	400	763	2334	855	1636	1279	1444	749	1488	350
C2_04130W_A-T	1741	1219	1715	1838	1959	1561	1956	1845	1410	1118	1540	2010
C2_04140W_A-T	3930	3165	4262	4475	4536	3887	5539	3962	3030	2599	3498	5180
C2_04150C_A-T	788	791	760	1225	968	885	866	891	592	621	736	1320
C2_04160W_A-T	405	270	371	1165	759	546	864	560	370	329	421	401
C2_04170C_A-T	4147	4335	4902	4875	4145	3398	4952	1927	1919	1444	3007	6124
C2_04180C_A-T	343	233	367	573	493	355	543	237	216	197	320	308
C2_04190C_A-T	1504	751	2036	623	1117	876	1658	1051	1649	911	1764	814
C2_04200W_A-T	379	225	381	499	2042	1445	1623	1730	1513	1010	1699	359
C2_04210W_A-T	259	163	400	177	335	159	381	181	259	138	335	209
C2_04220C_A-T	3121	2497	2996	3761	4259	3416	4118	3535	2640	2191	3256	3765
C2_04230W_A-T	2067	1956	1924	2092	1981	1490	1864	1806	1448	992	1616	3777
C2_04240C_A-T	1163	1324	1202	1534	1022	562	844	717	747	483	717	2061
C2_04250W_A-T	1083	892	936	1098	931	640	854	762	734	491	599	1557
C2_04260W_A-T	210	318	247	746	359	347	342	479	217	339	254	520
C2_04270W_A-T	461	289	445	579	1125	448	674	603	717	376	650	505
C2_04280W_A-T	92	48	102	31	115	74	128	44	86	54	138	40
C2_04290W_A-T	0	1	0	0	0	1	1	1	0	0	1	0
C2_04300C_A-T	418	355	416	387	530	334	452	402	343	253	402	598
C2_04310W_A-T	9249	9248	8504	5332	14191	20029	9205	25804	12014	15342	10463	15195
C2_04320W_A-T	288	150	329	285	413	161	308	232	312	152	253	280
C2_04330C_A-T	849	592	1086	879	1406	888	1251	1007	1280	840	1609	699
C2_04340C_A-T	85	117	110	272	207	126	183	166	138	112	146	153
C2_04350C_A-T	1283	743	1360	1335	1365	1044	1396	1371	975	965	1157	1186
C2_04360W_A-T	1625	1117	1420	1790	1736	1283	1518	1404	1002	752	868	1977
C2_04370W_A-T	815	814	915	2471	4428	1666	2027	1681	2427	1243	2259	1185
C2_04380C_A-T	1102	838	1234	1552	1816	1193	1508	1368	1303	878	1193	1350
C2_04390W_A-T	54	45	91	51	105	72	67	86	64	51	75	54
C2_04400W_A-T	1247	1148	1526	2554	3417	2043	2113	2342	2223	1469	2812	1695
C2_04410W_A-T	454	168	582	200	533	339	482	412	437	275	526	228
C2_04420W_A-T	185	26	182	65	142	43	173	77	90	27	90	57
C2_04430W_A-T	80	4	65	9	66	4	35	6	39	7	34	7
C2_04440W_A-T	195	13	143	17	109	11	74	10	87	5	57	20
C2_04450W_A-T	259	36	186	34	119	25	79	33	112	32	81	39
C2_04460W_A-T	358	562	568	1347	1063	659	650	785	739	477	1680	784
C2_04470W_A-T	17	13	34	22	32	22	45	16	22	15	32	23
C2_04480W_A-T	397	199	372	141	336	155	224	205	729	183	394	257
C2_04490W_A-T	1352	1025	1193	1323	1483	1438	1418	1688	963	949	845	1587
C2_04500W_A-T	11298	7747	10224	7748	13248	11447	11029	13166	9826	7934	10031	12336
C2_04510W_A-T	833	612	908	740	1393	714	1362	1013	1130	719	1241	951
C2_04520C_A-T	55	43	65	91	168	93	145	132	125	84	146	64
C2_04530W_A-T	100	64	111	215	255	120	222	189	183	84	152	136
C2_04540C_A-T	684	432	970	620	1570	1157	1312	1388	1240	941	1590	553
C2_04550C_A-T	2732	2758	3874	11766	8351	7180	6773	4951	3553	2906	5135	4673
C2_04560W_A-T	231	159	300	347	462	336	380	366	294	222	417	194
C2_04570W_A-T	577	201	444	671	3154	1188	2017	1505	1902	852	1472	337
C2_04580W_A-T	4265	2599	4785	5826	6443	2908	5192	3747	4365	2643	3890	4070
C2_04590C_A-T	4299	4963	4495	5266	3807	3234	4257	2494	2124	1751	2695	6702
C2_04600C_A-T	33866	37028	29298	44625	35950	42509	32048	45165	25260	28522	29366	56535
C2_04610C_A-T	13	12	17	15	31	16	17	18	20	15	31	15
C2_04620W_A-T	2812	2284	2716	3804	5016	4253	4017	4710	3166	2346	2530	4099
C2_04640C_A-T	441	364	598	1100	2467	898	1470	1438	1928	888	1501	582
C2_04650C_A-T	354	246	380	821	1252	606	805	716	736	398	671	411
C2_04660C_A-T	1440	1239	1936	1589	1447	978	1276	1206	1128	863	1254	1907
C2_04670W_A-T	7	0	6	1	9	0	10	6	3	2	5	2
C2_04680W_A-T	825	404	629	826	976	840	1138	835	626	468	549	868
C2_04690C_A-T	345	233	350	461	792	379	624	549	613	257	538	501
C2_04700C_A-T	52	41	74	107	520	127	296	214	404	153	326	61
C2_04710C_A-T	631	589	657	1266	1657	795	1055	899	1007	579	1043	886
C2_04720C_A-T	4488	1744	4990	1303	2991	1409	3322	2025	2400	1288	2558	2562
C2_04730W_A-T	250	237	375	610	1214	379	686	480	761	353	704	330
C2_04740C_A-T	28	29	91	90	114	42	126	45	87	36	82	51
C2_04750W_A-T	334	241	487	415	584	319	718	419	437	295	552	319
C2_04760W_A-T	2150	2282	2517	2723	2528	1586	2387	1655	1589	1235	1902	2895
C2_04770W_A-T	183	83	118	193	459	280	328	310	244	163	182	186
C2_04780W_A-T	604	381	416	470	1184	909	948	959	762	460	466	700
C2_04790C_A-T	989	546	1018	1876	1905	1155	1852	1314	1020	812	1293	946
C2_04800C_A-T	224	184	253	494	568	228	386	250	342	193	410	263
C2_04810W_A-T	83	56	95	242	219	87	145	102	104	93	163	88
C2_04820W_A-T	625	315	623	718	1434	604	1231	848	1024	575	992	473
C2_04830W_A-T	380	196	378	188	786	469	328	700	665	454	440	274
C2_04850C_A-T	1943	1118	1636	1633	1854	1223	2147	1596	1479	936	1115	1855
C2_04860W_A-T	197	102	200	156	966	458	692	786	711	363	729	145
C2_04870C_A-T	7275	6347	6861	8623	11514	9850	9496	9916	8089	6470	8005	9356
C2_04880C_A-T	789	710	980	690	678	405	813	532	525	378	593	1225
C2_04890C_A-T	32	8	48	0	11	8	19	4	9	1	27	14
C2_04910W_A-T	18	2	23	7	23	2	20	8	20	3	19	6
C2_04920W_A-T	26	11	39	5	26	24	55	11	23	10	41	9
C2_04930C_A-T	1817	1464	1816	1527	1703	1423	1707	1592	1334	961	1241	2362
C2_04940C_A-T	695	549	880	822	1958	3382	1173	1354	859	825	1540	579
C2_04950C_A-T	8963	12624	11506	21016	9663	9692	12790	6441	4519	4488	6992	19320
C2_04960C_A-T	267	288	332	625	517	303	358	389	397	188	344	468
C2_04970W_A-T	295	177	341	152	545	156	379	145	377	144	387	178
C2_04980C_A-T	417	370	455	727	1663	902	1157	1062	1165	662	1036	489
C2_04990W_A-T	129	84	152	206	318	201	292	148	209	116	181	105
C2_05000C_A-T	2195	823	1877	2822	2505	1468	2538	1887	1454	956	1454	1613
C2_05010W_A-T	2	0	1	0	1	2	0	1	1	0	6	3
C2_05020W_A-T	386	318	448	706	812	480	742	563	539	310	591	502
C2_05030C_A-T	1152	630	1113	1375	1947	1598	2063	1603	1413	1039	1587	944
C2_05040C_A-T	1041	616	1261	1071	2197	1442	2333	1346	1343	810	2061	967
C2_05050C_A-T	639	480	480	553	1176	703	768	1061	740	609	586	667
C2_05060C_A-T	94	118	120	68	55	36	65	57	67	77	75	113
C2_05070W_A-T	42	34	48	44	112	85	86	200	178	109	127	28
C2_05080C_A-T	121	57	122	150	350	170	260	232	236	155	269	121
C2_05090W_A-T	383	228	380	936	1686	1030	1398	1270	996	816	1036	450
C2_05100C_A-T	3158	2668	3073	6739	9161	7874	7755	8282	5864	5128	7404	4263
C2_05110W_A-T	2058	1719	2415	2111	2350	2053	2833	2659	2002	1732	2183	2491
C2_05120C_A-T	49	23	52	45	87	58	98	58	60	36	79	15
C2_05130W_A-T	339	559	476	227	216	166	396	315	295	280	353	759
C2_05140W_A-T	1492	953	1599	1267	1343	1086	1472	1212	1076	743	1214	1538
C2_05150W_A-T	409	437	597	575	461	449	566	532	390	377	393	677
C2_05160C_A-T	1249	730	1229	2882	4359	2066	3074	2627	2878	1559	3081	1438
C2_05170W_A-T	1233	994	1215	1122	1178	766	1154	867	902	630	870	1459
C2_05180W_A-T	6430	7379	13138	680	8884	5679	13126	15330	9918	12082	21562	7879
C2_05190W_A-T	874	822	943	1059	992	1090	749	1916	888	1042	912	1492
C2_05200C_A-T	493	355	519	522	892	645	696	712	667	370	752	641
C2_05210W_A-T	164	115	195	176	228	199	252	214	178	102	214	170
C2_05220C_A-T	2491	1799	2659	3370	5813	3587	4239	4477	3877	2995	4192	2727
C2_05230C_A-T	561	365	568	1497	2274	1193	1625	1528	1391	964	1341	742
C2_05240C_A-T	9	2	20	4	10	2	10	8	8	2	14	4
C2_05250C_A-T	9244	12171	8604	10310	8170	3782	4920	3558	2913	2700	3997	16395
C2_05260W_A-T	1406	738	1826	985	2339	1482	2591	1601	1711	1011	2391	999
C2_05270W_A-T	1498	983	1557	2870	6476	3499	3768	3985	4357	2552	4496	1343
C2_05280C_A-T	187	87	237	155	130	102	189	138	89	73	115	167
C2_05290C_A-T	1037	977	1400	2018	3674	1677	2386	2170	2233	1514	2307	1408
C2_05300C_A-T	2386	1195	2464	3436	3953	2820	4086	3090	2380	1866	2704	1670
C2_05310C_A-T	1	0	1	3	2	1	1	1	6	2	1	0
C2_05320W_A-T	995	627	1271	1032	2409	1631	1986	1594	1544	907	1897	792
C2_05330C_A-T	189	196	252	321	656	466	620	459	404	342	578	199
C2_05340C_A-T	1073	742	1214	1989	2716	1512	2322	1852	1813	1110	2055	1277
C2_05350C_A-T	74	55	119	163	170	125	175	125	141	71	169	79
C2_05360C_A-T	174	37	232	40	190	79	241	100	139	54	164	51
C2_05370C_A-T	746	593	746	846	1630	1023	1302	1202	831	740	1032	927
C2_05380W_A-T	698	419	665	762	1246	1013	966	943	845	625	920	670
C2_05390C_A-T	22	15	21	36	47	32	40	35	39	15	22	21
C2_05400W_A-T	49	25	58	123	200	89	183	97	140	63	144	51
C2_05410W_A-T	22558	21226	20157	32205	27844	23370	26297	24432	17573	14560	19522	31749
C2_05420C_A-T	116	81	167	42	185	73	131	105	103	61	176	100
C2_05430C_A-T	6	1	6	2	8	5	11	2	10	2	6	4
C2_05440W_A-T	1084	619	1018	1137	959	896	1163	1061	995	728	852	1139
C2_05450C_A-T	75	81	100	357	112	61	121	78	56	52	46	154
C2_05460W_A-T	449203	424043	501683	133416	389856	393936	285415	494610	363932	373105	445584	539767
C2_05470W_A-T	2333	1840	2079	2976	1785	1712	2003	2482	1199	1645	1301	3449
C2_05480C_A-T	190	141	242	208	189	85	297	112	117	66	207	206
C2_05490W_A-T	66	36	79	123	232	84	173	105	159	59	147	65
C2_05500W_A-T	7265	10540	8115	18362	8893	8380	10640	6077	4078	3765	5143	16156
C2_05510C_A-T	321	193	352	473	807	742	805	891	483	394	680	353
C2_05520W_A-T	551	350	579	557	1229	798	927	919	811	510	883	599
C2_05530C_A-T	1200	1136	1250	1610	2058	1758	1931	1857	1381	1207	1674	1774
C2_05540C_A-T	382	293	396	502	878	530	765	592	527	366	612	522
C2_05550W_A-T	1025	768	927	864	909	914	879	1293	912	892	1012	1509
C2_05560W_A-T	539	453	466	588	362	332	319	522	380	284	291	930
C2_05570C_A-T	434	195	315	469	585	231	481	252	382	128	281	343
C2_05580W_A-T	2956	2606	3085	3258	6484	5667	6766	6332	3854	3898	5208	3620
C2_05590C_A-T	525	410	853	822	640	683	1021	730	465	421	860	738
C2_05600W_A-T	227	143	325	94	279	233	371	241	252	167	332	278
C2_05610C_A-T	48917	50206	44199	65448	48103	53771	50740	54862	33738	36456	44925	75960
C2_05620W_A-T	25	17	36	6	191	147	120	152	131	77	162	16
C2_05630C_A-T	19	8	29	5	23	21	27	12	18	8	36	8
C2_05640W_A-T	2350	1870	2354	2077	2903	2485	2722	3156	1468	1679	1720	3691
C2_05650W_A-T	3361	2495	3592	3417	2900	2007	2898	2591	2206	1951	2380	3798
C2_05660W_A-T	14358	7077	20271	2462	12405	8598	21603	12944	12664	10730	16959	9478
C2_05670C_A-T	237	218	238	296	641	363	447	463	481	308	497	304
C2_05680W_A-T	986	1023	1148	1897	2103	1634	1788	1759	1397	1072	1353	1940
C2_05690C_A-T	3301	3222	4204	2589	1266	915	1614	1334	926	918	1047	5455
C2_05700W_A-T	67248	65829	66362	18986	22048	22753	20000	36610	22849	25097	23293	93737
C2_05710C_A-T	27692	25734	25677	38729	33473	30495	33045	30560	21626	17924	26777	39684
C2_05720C_A-T	2924	3199	2882	4505	5011	5142	4515	6690	3062	4279	3771	5520
C2_05730C_A-T	1307	675	1556	1204	1853	1191	1738	1239	1435	898	1675	928
C2_05740W_A-T	876	582	875	765	1750	1523	1391	1413	1361	994	1577	715
C2_05750W_A-T	334	145	293	575	2301	804	1456	1217	1546	646	1350	221
C2_05760C_A-T	773	1377	1095	3509	1740	2062	2176	1415	849	928	1262	2190
C2_05770W_A-T	543	620	888	398	360	225	671	278	278	202	528	933
C2_05780C_A-T	1098	1332	1356	1464	1471	1306	1429	1356	908	824	1069	1982
C2_05790C_A-T	4744	3580	4747	4400	5924	4126	5626	4469	3886	2629	4514	5806
C2_05800C_A-T	741	705	556	1287	1656	1372	1330	1342	812	726	949	1192
[truncated: 4,470 more rows]
