# Supplementary material for: CTG clade-specific proteins of the RSC chromatin-remodeling complex regulate cell cycle progression of a critical priority fungal pathogen, Candida albicans
Source: mSphere. 2026 Mar 30;11(4):e00084-26. doi: 10.1128/msphere.00084-26 (PMC13123710; doi:10.1128/msphere.00084-26)
Supplement: Data S4 — GSEA results for nri1 mutant. [file msphere.00084-26-s0004.xlsx]

## Sheet: Sheet1
GSEA data for nri1Δ/Δ vs WT
	ES	NES	NP	FDR	FWER	RND_ES	HIT_INDICES	ES_PROFILE	RANK_AT_ES		RANK_SCORE_AT_ES
CYTOSOLIC RIBOSOME (SENSU EUKARYOTA)_CEL	-0.73	-2.3943	0	0	0	-0.4520 0.3266 -0.1996 0.3444 0.2816 0.3628 0.3289 0.3559 0.3862 -0.2739 -0.2702 0.4153 -0.2979 -0.2547 0.3967 0.5209 0.2187 -0.2841 0.2846 -0.3465 -0.2903 -0.4204 -0.2201 0.3181 -0.3136 -0.3501 -0.2637 0.3801 0.2502 0.2646 0.4894 0.5915 -0.2700 0.2565 0.	372 531 673 748 874 937 1993 3040 3059 3428 3919 4271 4296 4302 4305 4312 4369 4383 4404 4573 4611 4676 4693 4694 4695 4698 4742 4757 4767 4802 4826 4863 4894 4897 4922 4931 4933 4989 4994 4996 5018 5019 5020 5025 5027 5038 5040 5045 5053 5054 5059 5067 5078 5081 5083 5084 5098 5106 5109 5111 5120 5126 5132 5149 5156 5160 5162 5196 5202 5218 5221 5225 5228 5256 5264 5265 5270 5272 5277 5278 5282 …	-0.0516 -0.0690 -0.0859 -0.0914 -0.1072 -0.1122 -0.3006 -0.4886 -0.4914 -0.5563 -0.6419 -0.7011 -0.7012 -0.6980 -0.6941 -0.6909 -0.6965 -0.6942 -0.6931 -0.7177 -0.7184 -0.7236 -0.7200 -0.7136 -0.7071 -0.7009 -0.7018 -0.6973 -0.6917 -0.6904 -0.6869 -0.6854	4675	RANK_SCORE_AT_ES=	-0.7649
N-ACETYLTRANSFERASE ACTIVITY_MOL	-0.8622	-2.2287	0	0	0	-0.3391 -0.5297 -0.2777 -0.3189 -0.2850 0.4246 -0.5239 0.5418 0.5021 0.4488 0.1941 -0.4747 0.3242 -0.2884 0.3438 -0.5121 -0.4302 -0.5267 0.4973 -0.3157 -0.5384 -0.3576 0.4880 0.6578 0.2701 0.4899 0.3024 0.4607 0.4396 -0.3097 0.3087 -0.4013 -0.2907 0.2790	1590 1620 1638 1843 2078 2328 2573 2858 3019 3042 3185 3536 3903 3945 4233 4376 4416 4630 5348 5361 5641	-10.6765	5347	RANK_SCORE_AT_ES=	-2.0207
RPL20B_BIND	-0.7313	-2.2088	0	0	0	0.2689 -0.3434 0.4099 -0.3277 -0.3265 -0.4922 -0.3076 0.3442 -0.2498 0.3531 -0.1953 -0.3523 0.4372 -0.3862 0.2753 0.4122 0.3868 0.5175 -0.3092 -0.3741 0.4070 -0.4668 0.4893 -0.3503 0.3927 0.4941 0.3385 -0.4121 -0.4418 0.4563 0.3898 0.2694 -0.3260 -0.2753 -0.2858 0.5063 -0.2706 -0.3076 0.2257 -0.2680 0.2766 -0.2559 0.2700 -0.3016 -0.2605 0.1604 0.2949 0.3899 0.2713 -0.4852 0.3241 -0.4381 0.4441 0.…	757 960 1157 1253 1528 1781 1786 1819 2055 2188 2291 2457 2553 2745 2948 2997 3055 3192 3428 3842 4221 4296 4573 4676 4698 4767 4826 4829 4897 4922 5003 5018 5020 5027 5045 5053 5059 5078 5081 5109 5111 5132 5156 5160 5202 5221 5264 5270 5272 5277 5278 5282 5338 5401 5413 5431 5443 5454 5502 5510 5533	-0.1221 -0.1478 -0.1741 -0.1831 -0.2262 -0.2671 -0.2635 -0.2652 -0.3045 -0.3259 -0.3423 -0.3706 -0.3868 -0.4208 -0.4565 -0.4645 -0.4738 -0.4969 -0.5366 -0.6062 -0.6673 -0.6734 -0.7130 -0.7202 -0.7127 -0.7126 -0.7097 -0.6967 -0.6944 -0.6839 -0.6822 -0.6683	4675	RANK_SCORE_AT_ES=	-0.7649
FHL1_TF	-0.7002	-2.1537	0	0.0218	0.05	0.3773 -0.3171 0.3091 0.4243 -0.2626 0.3323 0.4397 0.3561 -0.3154 -0.2611 -0.2869 0.4108 0.3187 0.3002 -0.3402 -0.3831 0.3166 -0.2635 0.3029 0.3614 0.3053 0.5335 0.5252 -0.3686 -0.2298 0.2414 0.3078 0.3593 0.3574 0.2502 0.3922 -0.2991 -0.3375 -0.2838 -0.3386 0.2736 0.3739 0.3717 -0.4256 0.3028 0.2809 -0.2433 0.3156 -0.3231 0.3750 0.5863 -0.3384 0.2905 -0.2887 -0.2624 0.2593 0.2888 -0.2899 -0.3339…	87 846 865 1060 1133 1170 1481 1597 1608 2077 2085 2400 2472 3030 3239 3357 3428 3677 3776 3821 3963 4055 4238 4296 4302 4305 4369 4404 4573 4611 4676 4693 4695 4698 4742 4757 4767 4790 4802 4826 4839 4894 4897 4922 4931 4933 4944 4989 4994 4996 5018 5019 5020 5025 5027 5038 5040 5045 5053 5054 5059 5078 5081 5083 5084 5098 5106 5109 5111 5120 5149 5156 5160 5162 5171 5196 5202 5218 5221 5228 525…	0.0286 -0.1016 -0.0983 -0.1281 -0.1361 -0.1377 -0.1902 -0.2080 -0.2068 -0.2898 -0.2895 -0.3454 -0.3576 -0.4577 -0.4943 -0.5143 -0.5256 -0.5684 -0.5839 -0.5895 -0.6122 -0.6255 -0.6547 -0.6609 -0.6578 -0.6541 -0.6612 -0.6628 -0.6877 -0.6886 -0.6941 -0.6908 -0.6847 -0.6788 -0.6800 -0.6758 -0.6705 -0.6675 -0.6623 -0.6591 -0.6538 -0.6556 -0.6480 -0.6441 -0.6373 -0.6291 -0.6225 -0.6216 -0.6134 -0.6048 …	4675	RANK_SCORE_AT_ES=	-0.7649
STRUCTURAL CONSTITUENT OF RIBOSOME_MOL	-0.6983	-2.1331	0	0.0243	0.07	0.3594 0.3044 0.2948 0.3589 -0.3238 -0.4066 0.3015 0.2930 0.2623 -0.3498 0.3154 0.2753 -0.2970 -0.2989 -0.2976 0.3040 -0.4133 -0.2853 0.3218 0.3406 -0.2688 -0.3014 0.3165 0.3045 0.3296 -0.4411 0.3754 0.3294 0.2664 -0.2425 0.2826 -0.3075 -0.3604 0.3725 0.2453 0.2689 0.3181 0.3305 -0.5261 0.3480 0.3144 0.3030 -0.2402 0.3882 0.3254 -0.3262 0.3166 -0.3000 0.4157 -0.3621 -0.3777 -0.3293 0.2294 0.2921 …	372 1702 2007 2074 2095 2145 2161 2493 2570 2655 2670 2760 2795 2829 2861 2898 2930 2938 2940 2963 3010 3040 3243 3284 3294 3397 3428 3433 3543 3551 3567 3581 3582 3631 3639 3665 3786 3813 3830 3845 3878 3926 3956 3990 4028 4036 4109 4147 4220 4242 4292 4296 4302 4305 4369 4404 4434 4484 4514 4565 4573 4584 4611 4676 4693 4695 4698 4726 4742 4757 4767 4802 4817 4826 4881 4894 4897 4922 4931 4933 …	-0.0538 -0.2928 -0.3465 -0.3571 -0.3594 -0.3670 -0.3685 -0.4280 -0.4415 -0.4565 -0.4588 -0.4749 -0.4810 -0.4870 -0.4926 -0.4990 -0.5044 -0.5054 -0.5054 -0.5091 -0.5171 -0.5220 -0.5579 -0.5642 -0.5649 -0.5822 -0.5865 -0.5859 -0.6042 -0.6039 -0.6050 -0.6058	4564	RANK_SCORE_AT_ES=	-0.674
FUM1_BIND	-0.7769	-2.1282	0	0.0232	0.08	0.4382 -0.4684 0.5262 -0.3735 0.3813 0.3336 -0.3452 0.4402 0.6660 -0.1898 0.3135 -0.3913 0.5943 -0.3256 0.4980 0.3033 0.4231 0.4080 -0.4530 -0.2730 -0.2821 -0.3491 0.3154 -0.5646 0.5504 -0.3378 -0.6077 0.3607 -0.3741 0.5451 0.4148 0.3493 -0.5204 0.3738 0.3783 -0.3727 0.3549 0.2411 -0.5864 0.3174 0.4065 -0.3936 0.4893 -0.3597 0.3480 -0.4125 -0.2602 0.3264 0.2074 0.4974 -0.2633 0.3908 -0.3197 0.532…	810 1035 1119 1304 1579 1633 1864 1889 2035 2190 2209 2347 2553 2579 2691 2786 2889 3222 3300 3421 3682 3854 3919 4152 4233 4512 4519 4938 5133 5289 5462 5555 5586 5629 5639	-0.1309 -0.1604 -0.1654 -0.1900 -0.2328 -0.2367 -0.2737 -0.2740 -0.2968 -0.3218 -0.3226 -0.3453 -0.3809 -0.3845 -0.4039 -0.4206 -0.4385 -0.4961 -0.5079 -0.5267 -0.5693 -0.5951 -0.6013 -0.6361 -0.6432 -0.6829 -0.6740 -0.7324 -0.7461 -0.7462 -0.7333 -0.6804	5461	RANK_SCORE_AT_ES=	-2.7796
TRANSLATION_BIO	-0.6398	-2.1275	0	0.0248	0.1	-0.2650 0.2767 0.3555 -0.2981 0.2422 -0.3158 -0.2560 -0.2650 0.3027 0.2738 0.2876 0.2442 -0.3576 -0.2846 0.2808 0.3503 0.3155 0.3208 0.3999 -0.2775 -0.3013 0.3271 -0.2597 0.3394 0.3062 0.2952 0.2759 0.3526 -0.2935 0.2697 0.2284 -0.2705 -0.2577 0.3266 0.30	372 453 623 673 874 1191 1210 1342 1347 1365 1419 1482 1698 1702 1745 1856 1857 1896 1993 2007 2049 2074 2095 2145 2149 2161 2250 2296 2340 2493 2559 2570 2644 2655 2670 2685 2746 2795 2829 2848 2861 2864 2891 2898 2903 2916 2930 2938 2940 2951 2977 3010 3029 3040 3059 3061 3128 3186 3226 3243 3284 3294 3340 3344 3356 3397 3428 3433 3449 3505 3521 3543 3551 3567 3573 3581 3582 3588 3631 3665 3687…	-0.0596 -0.0667 -0.0925 -0.0965 -0.1295 -0.1850 -0.1854 -0.2071 -0.2053 -0.2060 -0.2135 -0.2228 -0.2609 -0.2598 -0.2660 -0.2851 -0.2838 -0.2895 -0.3062 -0.3076 -0.3142 -0.3177 -0.3204 -0.3286 -0.3284 -0.3296 -0.3451 -0.3528 -0.3602 -0.3879 -0.3996 -0.4012	4218	RANK_SCORE_AT_ES=	-0.4575
CYTOSOLIC PART_CEL	-0.7231	-2.1149	0	0.0283	0.12	0.2438 0.5540 0.4386 0.4097 -0.2758 -0.2569 0.4457 -0.2891 -0.4645 0.4996 0.2932 0.2878 0.4519 0.3825 0.4207 0.2418 0.3199 0.2940 -0.3817 -0.3138 0.4460 -0.4072 -0.3232 0.3025 0.1819 -0.3262 0.2616 -0.3971 0.2647 0.3283 -0.4272 -0.4276 -0.3849 -0.2552 0.2844 -0.3932 0.2791 0.4384 0.2878 -0.3625 -0.2571 0.4397 0.2860 -0.4244 0.3710 -0.3078 -0.3369 0.3420 -0.2525 0.2880 -0.5022 -0.3048 0.3546 0.275…	372 531 673 748 874 937 1993 2498 3040 3059 3428 3522 3710 3919 4075 4271 4296 4302 4305 4312 4369 4383 4404 4573 4611 4676 4693 4694 4695 4698 4742 4757 4767 4802 4826 4863 4894 4897 4922 4931 4933 4989 4994 4996 5018 5019 5020 5025 5027 5038 5040 5045 5053 5054 5059 5067 5078 5081 5083 5084 5098 5106 5109 5111 5120 5126 5132 5149 5156 5160 5162 5196 5202 5218 5221 5225 5228 5256 5264 5265 5270 …	-0.0517 -0.0693 -0.0863 -0.0918 -0.1077 -0.1127 -0.3013 -0.3915 -0.4887 -0.4914 -0.5564 -0.5715 -0.6032 -0.6379 -0.6626 -0.6938 -0.6940 -0.6907 -0.6869 -0.6838 -0.6894 -0.6871 -0.6861 -0.7107 -0.7115 -0.7167 -0.7132 -0.7068 -0.7003 -0.6943 -0.6952 -0.6907	4675	RANK_SCORE_AT_ES=	-0.7649
BIOFILMBATCH_DN	-0.6807	-2.1052	0	0.029	0.14	0.2298 0.3429 0.2196 -0.3996 -0.2214 -0.2611 0.3977 -0.2709 0.3364 0.2394 -0.3265 -0.2720 0.3280 0.4077 -0.3231 0.5259 0.3162 0.3949 -0.3737 0.3056 -0.3504 0.2455 -0.3973 0.2332 -0.3573 -0.2744 -0.2952 0.3160 -0.3850 -0.3061 0.3429 0.2889 0.2715 0.4769 -0.3210 0.3145 0.3654 -0.2676 0.3891 0.3415 -0.2896 -0.3955 -0.2626 0.3212 -0.3413 -0.4253 -0.3280 -0.3678 0.2324 0.5221 0.4590 0.3319 -0.3715 0.2…	117 455 458 492 933 983 1010 1202 1228 1371 1449 1450 1830 2194 2763 2837 2849 2875 2892 2895 2927 3031 3387 3580 3660 3749 3759 3796 3806 3993 3995 4005 4025 4063 4249 4302 4342 4345 4413 4508 4573 4603 4611 4650 4673 4676 4683 4698 4740 4742 4764 4767 4779 4781 4802 4840 4866 4884 4894 4897 4923 4931 4932 4940 4949 4994 5019 5020 5028 5033 5038 5040 5041 5045 5069 5085 5094 5098 5104 5106 5107 …	0.0101 -0.0408 -0.0310 -0.0276 -0.1024 -0.1065 -0.1066 -0.1373 -0.1380 -0.1605 -0.1714 -0.1684 -0.2353 -0.3000 -0.4029 -0.4161 -0.4181 -0.4225 -0.4253 -0.4255 -0.4310 -0.4493 -0.5126 -0.5459 -0.5586 -0.5728 -0.5727 -0.5773 -0.5771 -0.6084 -0.6062 -0.6054 -0.6064 -0.6104 -0.6408 -0.6469 -0.6504 -0.6472 -0.6556 -0.6684 -0.6755 -0.6760 -0.6725 -0.6744 -0.6733 -0.6685 -0.6645 -0.6618 -0.6637 -0.6584 …	4602	RANK_SCORE_AT_ES=	-0.7029
CYTOSOLIC LARGE RIBOSOMAL SUBUNIT (SENSU EUKARYOTA)_CEL	-0.7503	-2.0998	0	0.0296	0.16	-0.3508 0.5573 -0.4131 0.3886 0.3283 0.2562 -0.4055 0.3225 0.3205 -0.3401 -0.3710 0.3453 -0.4247 0.3258 0.3294 0.5966 0.3908 0.4501 0.3931 -0.3658 0.5165 0.1569 -0.2870 -0.2862 0.3458 0.3561 0.2118 0.3761 0.4213 -0.3673 -0.4799 0.4711 0.3816 -0.6572 0.300	531 748 3040 4296 4302 4305 4369 4573 4611 4676 4693 4695 4698 4742 4757 4894 4897 4931 4989 5018 5020 5027 5038 5040 5053 5059 5078 5081 5098 5109 5111 5120 5126 5156 5160 5162 5221 5264 5278 5282 5304 5320 5383 5413 5431 5443 5494 5502 5510	-0.0750 -0.0993 -0.5081 -0.7249 -0.7182 -0.7110 -0.7140 -0.7400 -0.7359 -0.7357 -0.7269 -0.7153 -0.7039 -0.6991 -0.6889 -0.6982 -0.6835 -0.6737 -0.6672 -0.6550 -0.6379 -0.6216 -0.6056 -0.5880 -0.5720 -0.5547 -0.5393 -0.5209 -0.5043 -0.4864 -0.4667 -0.4481	4572	RANK_SCORE_AT_ES=	-0.6805
SNF6-UP-30C	-0.7255	-2.0769	0	0.0396	0.22	-0.3139 0.5212 0.3081 0.3559 0.2201 0.5793 0.3167 0.5329 0.3915 -0.5050 0.5107 0.4333 0.3134 0.3112 -0.5726 -0.3636 -0.3742 -0.4064 0.3942 -0.3274 -0.3375 -0.2436 0.3271 -0.5087 -0.3237 0.5586 0.5702 0.2967 0.3055 -0.2167 0.2817 0.3591 0.4534 0.3007 0.386	774 1456 2138 2206 2378 2506 2515 2519 2542 2690 2915 2923 2943 2987 3062 3096 3216 3267 3318 3446 3647 3671 3721 3735 3758 3908 3922 3929 4025 4043 4075 4076 4180 4223 4271 4427 4482 4510 4658 4694 4725 4755 4878 4984 5085 5169 5305 5344 5451 5476 5574 5641	-0.1274 -0.2439 -0.3636 -0.3737 -0.4030 -0.4248 -0.4254 -0.4251 -0.4282 -0.4542 -0.4940 -0.4949 -0.4979 -0.5051 -0.5176 -0.5227 -0.5428 -0.5503 -0.5576 -0.5782 -0.6112 -0.6124 -0.6180 -0.6172 -0.6179 -0.6406 -0.6389 -0.6360 -0.6485 -0.6469 -0.6477 -0.6429	5304	RANK_SCORE_AT_ES=	-1.8238
TBF1_TF	-0.6971	-2.0744	0	0.0377	0.23	0.3080 0.3470 -0.3395 -0.3340 -0.4849 0.2864 0.4899 0.2748 -0.4494 0.2614 -0.2848 -0.2272 0.3356 -0.3438 -0.2702 -0.2576 -0.3103 -0.3327 -0.3108 0.2737 0.2361 0.2686 -0.3415 0.2629 -0.3844 0.4495 0.2771 0.2476 0.2784 -0.3030 0.2968 0.3165 -0.4298 -0.3611 0.4432 0.3476 -0.3746 -0.2378 0.4084 0.3490 -0.2988 0.2532 -0.3177 0.2401 0.4396 -0.3751 0.3566 -0.3204 0.2785 0.3011 0.3272 0.4063 0.2782 0.240…	74 846 1060 1133 1354 1455 1481 1597 1608 1641 2077 2085 2400 2472 2637 2813 3030 3059 3239 3292 3357 3677 3711 3776 3821 3963 4055 4238 4296 4302 4305 4369 4404 4573 4611 4676 4693 4698 4742 4757 4767 4790 4802 4826 4839 4894 4897 4922 4931 4933 4944 4989 4994 4996 5018 5019 5020 5025 5027 5038 5040 5045 5053 5054 5059 5078 5081 5083 5084 5098 5106 5109 5111 5120 5149 5156 5160 5162 5171 5196 52…	0.0354 -0.0975 -0.1308 -0.1390 -0.1749 -0.1895 -0.1907 -0.2085 -0.2074 -0.2104 -0.2876 -0.2874 -0.3434 -0.3556 -0.3849 -0.4165 -0.4551 -0.4597 -0.4912 -0.4996 -0.5101 -0.5658 -0.5698 -0.5793 -0.5850 -0.6078 -0.6212 -0.6505 -0.6569 -0.6539 -0.6503 -0.6575 -0.6593 -0.6843 -0.6855 -0.6911 -0.6880 -0.6827 -0.6841 -0.6801 -0.6750 -0.6722 -0.6672 -0.6643 -0.6592 -0.6613 -0.6539 -0.6503 -0.6437 -0.6358 …	4675	RANK_SCORE_AT_ES=	-0.7649
RIBOSOME_CEL	-0.6419	-2.066	0	0.0428	0.28	-0.3671 0.2210 0.3116 0.4661 0.2610 0.3702 -0.2832 0.2349 -0.2855 -0.3136 -0.2512 0.3309 -0.3716 0.3779 -0.3341 -0.2735 0.4033 -0.3722 0.3527 0.2419 -0.2246 0.2921 0.2250 0.3422 -0.2619 0.3948 -0.4223 0.2558 0.2891 -0.2463 -0.4325 -0.3104 0.3071 0.4266 0.	372 531 623 673 748 874 937 1342 1702 1896 1993 2007 2074 2095 2145 2161 2250 2296 2340 2493 2559 2570 2655 2670 2710 2746 2760 2795 2829 2861 2898 2916 2930 2938 2940 2963 3010 3040 3059 3061 3243 3284 3294 3344 3397 3428 3433 3543 3551 3567 3581 3582 3588 3631 3639 3665 3786 3813 3830 3845 3878 3919 3926 3956 3990 4036 4109 4139 4147 4220 4231 4242 4271 4284 4292 4296 4302 4305 4312 4369 4375 4…	-0.0563 -0.0768 -0.0865 -0.0890 -0.0966 -0.1144 -0.1210 -0.1917 -0.2553 -0.2891 -0.3053 -0.3063 -0.3172 -0.3197 -0.3276 -0.3292 -0.3444 -0.3518 -0.3590 -0.3863 -0.3979 -0.3993 -0.4145 -0.4169 -0.4239 -0.4302 -0.4325 -0.4387 -0.4447 -0.4503 -0.4568 -0.4598	4219	RANK_SCORE_AT_ES=	-0.4576
PAU10_SGA	-0.6417	-2.0646	0	0.0409	0.29	-0.2400 0.3823 0.3549 0.3185 0.2375 -0.2996 0.3454 -0.2083 -0.2595 -0.2490 0.4118 0.3189 0.3093 0.3452 0.2879 0.3053 0.3934 0.2964 0.2600 -0.2772 -0.3541 -0.2100 0.3801 0.3895 0.4571 0.4924 0.5381 0.4417 0.2452 0.4795 0.3357 0.2982 0.2441 0.3119 -0.2146 0	437 589 931 1046 1163 1430 1475 1530 1597 1688 1725 1739 1959 2133 2137 2257 2380 2382 2423 2430 2547 2603 2715 2729 2903 2943 2949 2966 2971 2997 3030 3102 3183 3294 3382 3481 3506 3513 3603 3609 3768 3801 3927 4016 4063 4075 4286 4309 4338 4429 4456 4511 4579 4599 4648 4718 4802 4818 4849 4884 4937 4942 4958 4994 5024 5054 5057 5152 5156 5172 5196 5303 5304 5308 5359 5523 5555 5566 5578 5639	-0.0605 -0.0744 -0.1272 -0.1402 -0.1542 -0.1968 -0.1999 -0.2050 -0.2126 -0.2249 -0.2277 -0.2265 -0.2633 -0.2924 -0.2910 -0.3108 -0.3315 -0.3305 -0.3367 -0.3367 -0.3569 -0.3662 -0.3860 -0.3881 -0.4190 -0.4257 -0.4262 -0.4287 -0.4290 -0.4330 -0.4381 -0.4501	4801	RANK_SCORE_AT_ES=	-0.8953
IFH1_TF	-0.6945	-2.0608	0	0.0405	0.3	0.3431 0.2635 -0.4281 0.3190 -0.3106 -0.3084 0.4476 -0.3447 0.3787 0.3268 0.3705 0.3464 0.3343 0.4162 -0.2990 -0.2822 0.2736 0.2735 -0.3248 0.3582 -0.2432 -0.3439 -0.2241 0.3661 -0.2525 0.3381 0.3079 -0.3134 -0.4260 0.4355 0.3408 -0.2865 -0.3423 0.3217 -0.2899 -0.3051 0.2567 0.2704 0.2409 -0.3001 -0.2737 0.3053 0.3445 0.3003 0.3593 -0.2914 0.4059 -0.3485 -0.3702 0.3791 0.2786 -0.2748 0.3003 -0.30…	87 846 947 1060 1133 1481 1597 1608 1780 2077 2085 2400 2472 2637 3030 3239 3357 3428 3677 3776 3821 3855 3963 3984 4055 4203 4238 4296 4302 4305 4369 4404 4573 4676 4693 4698 4742 4757 4767 4790 4802 4826 4839 4894 4897 4922 4931 4933 4944 4994 5019 5020 5025 5027 5038 5040 5045 5053 5054 5059 5078 5081 5083 5084 5098 5106 5109 5111 5120 5149 5156 5160 5162 5196 5218 5221 5228 5256 5264 5265 527…	0.0300 -0.0999 -0.1119 -0.1266 -0.1345 -0.1935 -0.2112 -0.2099 -0.2383 -0.2901 -0.2898 -0.3457 -0.3578 -0.3871 -0.4574 -0.4940 -0.5139 -0.5252 -0.5679 -0.5833 -0.5889 -0.5923 -0.6088 -0.6095 -0.6189 -0.6417 -0.6440 -0.6502 -0.6469 -0.6431 -0.6500 -0.6514 -0.6761 -0.6882 -0.6847 -0.6790 -0.6799 -0.6755 -0.6700 -0.6667 -0.6613 -0.6579 -0.6524 -0.6539 -0.6461 -0.6420 -0.6348 -0.6264 -0.6195 -0.6192 …	4675	RANK_SCORE_AT_ES=	-0.7649
CYTOSOLIC SMALL RIBOSOMAL SUBUNIT (SENSU EUKARYOTA)_CEL	-0.7528	-2.0607	0	0.038	0.3	0.3028 0.3630 -0.5530 -0.3348 0.3629 0.3895 0.3240 0.3962 -0.4757 0.3811 0.4390 0.3753 0.5879 0.4165 0.4663 0.4050 0.4207 -0.2371 -0.3773 -0.3976 -0.2706 0.3022 0.3175 0.4213 0.3785 -0.3662 -0.2352 -0.3808 -0.3251 0.3744 -0.5183 0.2464 0.3275 -0.3419 -0.4859 0.4572 -0.3969 -0.4145 -0.2847 -0.4825 0.3553 0.4582 0.4055 -0.3766 0.3280 -0.4955 0.3261 0.5063 0.3102 0.3163 0.2888 0.1926 0.3468 -0.3872 …	372 874 1993 3428 4271 4312 4404 4767 4802 4826 4922 4933 4994 4996 5019 5025 5045 5054 5067 5083 5084 5106 5132 5149 5196 5202 5218 5228 5256 5265 5270 5272 5277 5338 5345 5401 5454	-0.0275 -0.1000 -0.2950 -0.5473 -0.6873 -0.6838 -0.6882 -0.7348 -0.7221 -0.7069 -0.7024 -0.6824 -0.6699 -0.6468 -0.6268 -0.6036 -0.5820 -0.5583 -0.5349 -0.5115 -0.4852 -0.4617 -0.4378 -0.4117 -0.3885 -0.3576 -0.3277 -0.2963 -0.2658 -0.2316 -0.1962 -0.1601	4766	RANK_SCORE_AT_ES=	-0.8557
RPS6A_BIND	-0.6777	-2.0502	0	0.0419	0.34	0.3935 -0.2720 0.3763 0.5217 0.3189 -0.3828 -0.3518 0.3876 -0.2668 -0.5011 0.3872 -0.3451 0.5130 0.3866 0.4343 -0.3106 -0.2975 0.3259 -0.3558 0.2336 -0.2394 0.2934 0.3646 0.3917 -0.3175 -0.3885 0.3921 0.4191 -0.3252 -0.3574 0.3506 0.4383 0.2351 0.2655 0.4138 0.3007 0.5025 0.3293 0.2668 -0.2966 0.2778 -0.3334 0.2499 -0.4479 -0.3063 -0.3015 0.2811 0.3698 -0.4080 -0.2518 0.3928 -0.2595 0.4218 -0.275…	810 874 1022 1153 1173 1316 1384 1481 1637 1725 1731 1781 1819 1988 2206 2297 2660 2745 2770 2802 2927 2939 2997 3192 3233 3428 3546 3603 3802 3815 3887 3993 4061 4269 4296 4313 4326 4573 4625 4692 4698 4744 4767 4826 4850 4863 4920 4922 4988 5018 5020 5027 5028 5045 5059 5078 5097 5106 5109 5111 5120 5126 5132 5142 5156 5184 5235 5264 5270 5272 5277 5278 5338 5401 5413 5431 5443 5454 5483 5502 5…	-0.1350 -0.1366 -0.1547 -0.1707 -0.1668 -0.1859 -0.1921 -0.2042 -0.2277 -0.2394 -0.2365 -0.2417 -0.2449 -0.2725 -0.3096 -0.3242 -0.3890 -0.4039 -0.4081 -0.4137 -0.4356 -0.4372 -0.4470 -0.4807 -0.4866 -0.5195 -0.5380 -0.5454 -0.5775 -0.5762 -0.5851 -0.5997	4691	RANK_SCORE_AT_ES=	-0.7721
APN1_BIND	-0.8457	-2.0349	0	0.0483	0.4	0.5255 0.4545 -0.5282 -0.3424 -0.5460 0.4625 -0.3649 -0.3570 -0.3862 -0.2701 0.6403 0.5794 -0.4254 -0.5751 0.4622 0.5690 0.3492 0.3198 0.5627 -0.3436 0.3697 -0.5684 -0.4367 -0.4864 0.5007 -0.5015 0.6720 0.2988 0.3972 -0.2303 -0.3436 -0.2662 0.3136 -0.3547 0.4119 -0.3251 0.3951 0.3958 0.6402 0.5329 0.3968 0.2301 -0.1683 -0.4268 -0.3575 0.3021 0.4777 0.3237 -0.5371 0.3486 -0.4480 0.4143 -0.3570 0.4…	889 1002 1827 1863 1986 2117 2133 2206 2335 2730 2745 2966 3332 3478 3597 3641 3778 4068 4594 4893 5432 5465 5589 5611 5639	-0.1430 -0.1493 -0.2906 -0.2918 -0.3093 -0.3289 -0.3282 -0.3380 -0.3585 -0.4283 -0.4306 -0.4691 -0.5313 -0.5536 -0.5703 -0.5734 -0.5924 -0.6362 -0.7161 -0.7499 -0.7965 -0.7471 -0.6583 -0.5126 0.0004	5431	RANK_SCORE_AT_ES=	-2.51
COMPLETE-ARO_PATH	-0.8892	-2.0216	0	0.063	0.49	0.4654 -0.5240 0.4359 0.6597 0.3158 -0.5485 -0.3489 -0.5108 -0.5241 0.6077 0.3773 0.6282 0.2516 -0.7485 0.6278 0.2487 0.7493 0.4582 -0.3984 -0.3724 -0.4347 0.5671 0.2999 -0.2226 0.5527 0.3337 0.4386 -0.4553 0.2691 -0.4514 0.3379 0.2873 0.7719 0.5487 0.5226 0.4228 -0.3776 -0.3349 0.6357 0.6089 -0.4816 0.5112 -0.3423 0.4088 0.4192 -0.5277 -0.5071 -0.8227 -0.3959 0.3812 -0.6097 -0.3611 -0.4006 -0.18…	780 1223 2087 2635 2684 2890 2969 3583 3637 3660 4203 5626 5629	-0.1049 -0.1622 -0.3085 -0.4043 -0.4118 -0.4476 -0.4601 -0.5609 -0.5618 -0.5569 -0.6366 -0.4719 0.0021	5625	RANK_SCORE_AT_ES=	-11.2267
LARGE RIBOSOMAL SUBUNIT_CEL	-0.6912	-2.0108	0	0.0737	0.53	0.3209 0.4031 0.2806 0.3174 0.3836 0.4564 0.3748 -0.4587 0.2332 -0.3281 0.3593 -0.2761 0.3314 -0.2751 0.3849 0.4125 0.4060 0.2843 0.2743 0.3494 -0.3925 0.2380 0.2857 0.3385 0.3826 -0.3711 -0.4112 0.4655 -0.2389 0.3186 -0.3652 0.4168 -0.3771 0.3818 -0.2647 0.2883 0.4653 0.2997 0.3072 -0.4000 -0.4213 -0.3269 0.3623 0.2564 -0.2354 -0.3006 0.2684 0.5089 -0.3447 -0.3693 -0.3351 0.2951 0.5678 0.3172 0.…	531 748 1702 2074 2095 2145 2570 2670 2829 2930 2938 2940 2963 3040 3284 3294 3397 3433 3581 3582 3631 3639 3830 3845 3878 3926 3990 4036 4109 4220 4296 4302 4305 4369 4434 4573 4584 4611 4676 4693 4695 4698 4742 4757 4881 4894 4897 4931 4989 5010 5018 5020 5027 5038 5040 5053 5059 5078 5081 5098 5109 5111 5120 5126 5156 5160 5162 5221 5264 5278 5279 5282 5304 5318 5320 5383 5413 5431 5443 5494 5…	-0.0796 -0.1070 -0.2745 -0.3389 -0.3402 -0.3470 -0.4226 -0.4400 -0.4684 -0.4861 -0.4870 -0.4868 -0.4903 -0.5033 -0.5455 -0.5456 -0.5620 -0.5663 -0.5901 -0.5875 -0.5933 -0.5918 -0.6224 -0.6213 -0.6232 -0.6277 -0.6347 -0.6382 -0.6463 -0.6605 -0.6680 -0.6628	4572	RANK_SCORE_AT_ES=	-0.6805
RAD5_SGA	-0.782	-1.9949	0	0.0891	0.59	-0.3185 0.4150 -0.2466 -0.2472 -0.3641 -0.4444 -0.3717 0.3056 0.5126 -0.3210 -0.3903 0.4464 -0.3664 0.4899 0.3541 0.2510 -0.4309 0.2852 -0.3986 0.3536 0.4060 0.4467 0.2194 -0.3824 0.3768 -0.5560 -0.3013 0.2897 0.5824 0.3618 -0.3317 0.2877 0.3156 0.4432 0.	577 997 1100 1317 1530 1677 1863 2137 2227 2295 2335 2336 2425 2573 2943 3027 3069 3098 3251 3264 3701 4054 4312 4377 4417 4744 4920 4958 5054 5062 5152 5395 5432 5471 5490 5526 5528 5542 5558 5589 5611 5639	-0.0884 -0.1546 -0.1650 -0.1971 -0.2299 -0.2518 -0.2816 -0.3282 -0.3423 -0.3527 -0.3582 -0.3568 -0.3714 -0.3970 -0.4625 -0.4766 -0.4832 -0.4874 -0.5131 -0.5138 -0.5886 -0.6467 -0.6864 -0.6910 -0.6910 -0.7391 -0.7578 -0.7512 -0.7535 -0.7399 -0.7388 -0.7542	5394	RANK_SCORE_AT_ES=	-2.2644
RPL18B_BIND	-0.7401	-1.994	0	0.0859	0.59	0.3700 -0.2267 -0.2586 0.4959 -0.4879 0.5677 0.2829 0.4360 0.4734 -0.2505 0.4454 -0.2554 0.2695 -0.3379 -0.3984 0.3664 0.4646 0.4593 0.5834 -0.3348 0.4433 0.3318 -0.3834 -0.2979 0.3761 0.3011 0.5305 0.5685 -0.3828 0.2885 0.3267 -0.3778 0.3317 0.4223 -0.3189 -0.4705 0.3986 0.3776 -0.5156 -0.3777 0.6465 0.3945 -0.3646 -0.3201 0.6244 0.3958 -0.2998 0.6553 0.3308 0.2347 0.2305 -0.2682 -0.4758 0.4579 …	554 960 1334 1528 1655 1781 2190 2506 2926 2997 4369 4573 4676 4698 4767 4826 4897 4922 5018 5027 5038 5045 5053 5059 5078 5081 5109 5111 5120 5126 5132 5196 5221 5264 5272 5338 5401 5413 5431 5443 5454 5510 5533	-0.0759 -0.1350 -0.1922 -0.2192 -0.2353 -0.2522 -0.3222 -0.3771 -0.4514 -0.4631 -0.6981 -0.7219 -0.7262 -0.7157 -0.7122 -0.7059 -0.7003 -0.6859 -0.6821 -0.6625 -0.6429 -0.6223 -0.6017 -0.5806 -0.5613 -0.5391 -0.5201 -0.4964 -0.4737 -0.4500 -0.4263 -0.4102	4675	RANK_SCORE_AT_ES=	-0.7649
N-ACYLTRANSFERASE ACTIVITY_MOL	-0.8545	-1.9888	0	0.092	0.65	-0.2217 0.4948 0.3694 0.3580 -0.3716 -0.5929 0.4238 0.3672 -0.3527 0.2898 -0.4385 0.3418 -0.5072 0.6662 -0.2991 -0.3579 -0.6903 -0.3654 -0.2153 0.5800 0.6285 -0.3976 -0.2773 0.3629 0.4086 0.6727 0.3705 0.6687 0.3549 -0.4606 -0.3333 0.2951 0.2330 -0.4897 -	1590 1620 1638 1843 1974 2078 2328 2573 2858 3019 3042 3185 3536 3795 3903 3945 4233 4376 4416 4630 5348 5361 5641	-11.5403	5347	RANK_SCORE_AT_ES=	-2.0207
YGR012W_SGA	-0.7054	-1.9883	0	0.0896	0.65	0.2272 -0.4643 0.3421 0.5678 0.5331 0.6546 -0.4830 0.6360 -0.1840 0.5545 -0.2655 0.4588 -0.3470 0.2743 0.3184 0.2809 0.2443 0.2668 0.2178 0.3139 0.4234 0.5176 0.5153 0.4244 0.3539 0.4790 -0.2487 -0.2965 0.5608 0.3332 0.5107 0.4969 0.4355 0.4480 -0.2523 0.4916 0.5200 0.5086 0.2626 0.2321 0.3843 -0.2603 0.5202 -0.3079 0.3146 0.2649 -0.4559 0.4302 -0.4122 0.4794 0.4661 0.4622 -0.5664 0.3667 0.4320 0…	1759 1853 2355 2382 2639 2653 2740 2757 2834 3030 3073 3294 3361 3390 3436 3496 3506 3513 3675 3927 4099 4155 4281 4562 4618 4664 4778 4785 4930 5152 5196 5266 5535 5538 5557 5630	-0.3059 -0.3157 -0.4023 -0.4042 -0.4489 -0.4503 -0.4653 -0.4679 -0.4813 -0.5147 -0.5206 -0.5566 -0.5647 -0.5656 -0.5693 -0.5750 -0.5717 -0.5678 -0.5903 -0.6266 -0.6468 -0.6457 -0.6554 -0.6882 -0.6796 -0.6683 -0.6662 -0.6449 -0.6441 -0.6482 -0.6177 -0.5865	4561	RANK_SCORE_AT_ES=	-0.6729
RPS7B_BIND	-0.6974	-1.9752	0	0.1032	0.71	-0.4570 0.5496 0.3558 -0.2363 0.2612 -0.2778 -0.5223 0.3681 0.3285 0.3465 -0.4129 -0.3822 -0.6023 -0.3550 0.4089 0.2533 0.4312 0.4918 -0.2652 -0.3577 -0.2839 0.4222 0.3212 0.5651 0.5933 0.3043 -0.2602 -0.3189 -0.4998 0.2535 -0.3617 -0.3733 0.2656 0.4836 0	810 873 874 1189 1316 1781 2190 2283 2445 2517 2644 2745 2948 2964 2997 3260 3428 3512 3974 4296 4312 4369 4404 4573 4676 4698 4767 4805 4826 4897 4922 4931 5027 5038 5045 5053 5059 5067 5078 5109 5111 5162 5196 5202 5264 5270 5272 5277 5338 5401 5413 5431 5443 5454 5510 5555	-0.1304 -0.1281 -0.1147 -0.1611 -0.1749 -0.2530 -0.3234 -0.3377 -0.3651 -0.3766 -0.3985 -0.4162 -0.4518 -0.4539 -0.4589 -0.5039 -0.5310 -0.5426 -0.6193 -0.6685 -0.6627 -0.6637 -0.6604 -0.6791 -0.6846 -0.6754 -0.6733 -0.6650 -0.6533 -0.6493 -0.6365 -0.6206	4675	RANK_SCORE_AT_ES=	-0.7649
RPL21B_SGA	-0.7456	-1.9649	0	0.1185	0.79	-0.4577 -0.6354 0.2748 0.3919 -0.5345 -0.5364 0.3389 0.3862 -0.3279 -0.3156 0.3000 0.6035 0.4598 0.3757 -0.5273 -0.3890 0.3804 0.4123 -0.2882 -0.2901 0.2302 0.4289 -0.3054 0.3774 0.4156 -0.3642 0.3902 0.4501 0.3727 -0.5599 0.5998 0.4332 0.3959 -0.3460 0.3	1149 1169 1190 1334 1378 1425 1430 1725 2100 2155 2196 2552 2691 2715 2826 3126 3139 3308 4035 4039 4071 4179 4312 4503 4843 4920 5304 5358 5431 5438 5526 5542 5623 5629	-0.1924 -0.1835 -0.1752 -0.1902 -0.1880 -0.1869 -0.1784 -0.2242 -0.2872 -0.2934 -0.2973 -0.3594 -0.3835 -0.3871 -0.4067 -0.4586 -0.4591 -0.4864 -0.6082 -0.6010 -0.5985 -0.6087 -0.6219 -0.6430 -0.6845 -0.6773 -0.7085 -0.6759 -0.6377 -0.5865 -0.5255 -0.4428	5303	RANK_SCORE_AT_ES=	-1.8223
RPL16B_BIND	-0.68	-1.964	0	0.1148	0.79	0.5816 -0.2082 -0.3695 -0.3133 -0.5608 -0.2948 -0.3930 -0.3357 -0.2707 0.3707 -0.2281 -0.2357 -0.2953 0.3710 0.2888 0.4334 0.4529 -0.5402 -0.3029 0.4631 -0.3306 -0.4308 -0.2630 0.3386 0.3502 -0.2406 0.2858 0.3048 -0.2459 -0.2275 0.4309 0.2700 0.4529 -0.3744 0.2420 -0.3732 0.4567 -0.3462 -0.3496 -0.5869 -0.3594 0.3835 0.3953 0.4229 0.3173 0.5062 0.2646 0.2771 -0.4772 0.3687 -0.2376 -0.2874 -0.3261…	417 656 674 874 1005 1148 1173 1528 1727 1736 1781 2190 2291 2297 2457 2926 2948 2997 3390 3428 3692 3887 4233 4296 4369 4404 4573 4676 4698 4732 4767 4826 4863 4897 4922 4934 4994 5003 5018 5027 5038 5045 5053 5059 5078 5081 5109 5111 5120 5126 5156 5160 5162 5196 5202 5221 5264 5272 5282 5338 5383 5401 5413 5431 5443 5454 5476 5510 5533	-0.0534 -0.0828 -0.0728 -0.0983 -0.1127 -0.1303 -0.1269 -0.1852 -0.2166 -0.2140 -0.2181 -0.2892 -0.3055 -0.3048 -0.3322 -0.4158 -0.4192 -0.4272 -0.4956 -0.5000 -0.5440 -0.5748 -0.6307 -0.6355 -0.6414 -0.6403 -0.6617 -0.6702 -0.6640 -0.6595 -0.6546 -0.6533	4675	RANK_SCORE_AT_ES=	-0.7649
RPL36B_BIND	-0.7288	-1.9637	0	0.1107	0.79	-0.3819 0.4705 -0.3713 -0.3062 0.3042 -0.2728 -0.2945 0.3323 -0.3322 0.4848 -0.3069 0.2621 -0.2831 0.4019 -0.2886 0.3863 -0.4519 0.2306 -0.4031 -0.4293 0.4011 0.4035 0.4276 0.4776 0.2925 0.5747 0.4158 -0.3435 0.3130 -0.3626 0.5350 0.2607 0.4691 0.2316 0.4	772 947 960 1301 1315 1515 1528 1567 1655 1781 2188 2526 2596 2603 2745 2921 2948 2968 2997 3521 3775 3887 4296 4573 4676 4698 4767 4922 4989 5003 5018 5020 5027 5045 5053 5059 5078 5081 5095 5098 5109 5111 5120 5156 5160 5196 5202 5221 5264 5277 5278 5282 5328 5338 5383 5413 5431 5494 5502 5510 5533	-0.1249 -0.1454 -0.1369 -0.1900 -0.1847 -0.2143 -0.2104 -0.2115 -0.2219 -0.2400 -0.3104 -0.3698 -0.3814 -0.3818 -0.4068 -0.4378 -0.4420 -0.4449 -0.4493 -0.5401 -0.5815 -0.5967 -0.6625 -0.7020 -0.7091 -0.7015 -0.7012 -0.7138 -0.7095 -0.6956 -0.6815 -0.6649	4921	RANK_SCORE_AT_ES=	-1.023
NAT4_SGA	-0.6753	-1.9382	0	0.1553	0.89	0.5219 -0.4027 0.3079 -0.3545 0.4113 0.3023 -0.3439 0.2871 0.3240 0.3466 0.3001 -0.2530 0.4297 -0.3350 0.3698 -0.4252 0.3954 0.4470 -0.3124 -0.2844 0.4988 -0.4053 0.3270 -0.2469 0.2735 -0.3020 -0.3412 0.3459 0.3352 -0.2909 -0.2964 -0.4716 -0.2678 0.4868 -0.3064 -0.2409 -0.3516 -0.3852 -0.3480 0.2861 0.2924 0.3621 0.3815 0.3608 0.2550 0.2315 0.4305 0.4015 0.4027 0.3940 -0.4670 -0.4032 -0.3160 -0.3…	384 393 512 632 1079 1169 1314 1714 1736 1742 1889 1996 2242 2283 2357 2370 2523 2573 2608 2614 2668 2752 2758 2826 2944 2969 2971 3143 3197 3257 3264 3425 3436 3442 3546 3684 3897 3903 3947 4011 4019 4030 4035 4158 4269 4296 4319 4390 4411 4457 4530 4547 4594 4637 4722 4802 4858 4958 4994 5053 5058 5188 5206 5208 5216 5227 5434 5471 5478 5515 5538 5578 5610 5637 5638	-0.0530 -0.0388 -0.0478 -0.0596 -0.1339 -0.1445 -0.1656 -0.2344 -0.2353 -0.2334 -0.2574 -0.2745 -0.3172 -0.3232 -0.3353 -0.3365 -0.3632 -0.3715 -0.3772 -0.3777 -0.3870 -0.4018 -0.4026 -0.4146 -0.4353 -0.4393 -0.4392 -0.4692 -0.4778 -0.4874 -0.4874 -0.5147	4957	RANK_SCORE_AT_ES=	-1.0744
RPS30A_BIND	-0.6984	-1.9377	0	0.153	0.89	0.4317 0.4275 0.4417 -0.2306 -0.3130 -0.3004 -0.5287 0.2810 -0.3114 -0.2531 0.2207 -0.4158 -0.3086 0.4479 0.3089 0.3752 0.3121 0.3535 -0.5158 -0.3815 0.3507 0.3940 -0.2523 -0.3581 -0.4536 0.4656 -0.2771 -0.2853 -0.4800 0.2565 -0.3470 0.4175 0.2978 -0.3466 -0.2665 0.5575 -0.4976 0.4091 0.4646 0.5433 -0.2911 0.3153 0.3165 0.5274 0.2731 -0.2943 0.3193 -0.2276 0.2971 0.3955 0.3094 -0.3796 -0.4068 -0.…	550 1781 2257 2458 2517 2614 2659 2745 3031 3428 3457 3484 3556 3745 3753 3764 3769 4035 4233 4296 4358 4369 4372 4404 4566 4573 4642 4676 4767 4800 4802 4862 4922 4931 4988 5027 5038 5045 5059 5078 5081 5097 5109 5111 5129 5156 5162 5196 5242 5256 5270 5272 5296 5338 5341 5355 5383 5413 5431 5443 5454 5472	-0.0786 -0.2943 -0.3772 -0.4117 -0.4210 -0.4375 -0.4448 -0.4599 -0.5101 -0.5784 -0.5807 -0.5824 -0.5919 -0.6214 -0.6185 -0.6161 -0.6126 -0.6541 -0.6821 -0.6854 -0.6879 -0.6811 -0.6729 -0.6695 -0.6878 -0.6781 -0.6787 -0.6725 -0.6752 -0.6668 -0.6529 -0.6485	4565	RANK_SCORE_AT_ES=	-0.6746
RPD3_SGA	-0.5676	-1.936	0	0.1525	0.9	-0.3307 0.4515 0.3063 -0.2382 -0.3010 0.3686 0.2924 0.2858 0.3009 -0.2874 0.3539 -0.3280 -0.2988 -0.3452 -0.2567 -0.2818 -0.3078 0.3223 -0.2536 0.2727 0.4111 -0.3217 0.2881 0.2556 -0.2959 0.2296 0.3334 0.2692 -0.3963 0.3820 0.3035 0.2599 0.2539 0.2691 0.3	235 590 676 692 760 805 821 869 900 904 1119 1135 1169 1190 1199 1233 1247 1270 1289 1296 1365 1378 1388 1397 1425 1442 1475 1519 1633 1650 1657 1658 1677 1692 1699 1710 1714 1725 1736 1745 1748 1759 1760 1781 1837 1844 1851 1853 1889 1926 1934 1987 1996 2024 2027 2033 2140 2146 2155 2165 2210 2233 2283 2286 2291 2308 2330 2336 2348 2415 2469 2496 2498 2522 2542 2547 2573 2589 2595 2615 2635 2639…	-0.0308 -0.0912 -0.1024 -0.1006 -0.1088 -0.1130 -0.1119 -0.1169 -0.1190 -0.1160 -0.1529 -0.1528 -0.1562 -0.1573 -0.1561 -0.1597 -0.1595 -0.1611 -0.1620 -0.1607 -0.1711 -0.1711 -0.1706 -0.1699 -0.1728 -0.1738 -0.1778 -0.1839 -0.2032 -0.2046 -0.2041 -0.2025	4638	RANK_SCORE_AT_ES=	-0.7377
RPL6A_BIND	-0.7058	-1.9356	0	0.1483	0.9	0.3098 0.5605 -0.3546 -0.2668 0.3838 -0.3734 -0.3808 0.4729 -0.4857 -0.5514 0.2242 0.3135 -0.4706 0.3156 -0.2951 -0.2892 0.3930 -0.3930 -0.4256 0.4879 0.3923 0.2483 -0.3606 0.3919 -0.4814 -0.4918 0.2399 0.2529 0.2549 0.3635 0.2551 0.5232 0.4118 -0.3803 0.3160 0.3105 0.3378 0.2956 -0.3376 0.4159 0.3835 0.4058 -0.3075 -0.5898 0.2686 0.3860 -0.3029 0.4580 -0.2984 0.4884 -0.3619 0.5622 0.3980 0.4170 …	656 757 874 960 1173 1462 1528 1781 2190 2233 2263 2297 2506 2596 2745 2902 2927 2948 2997 3408 3428 3482 3692 3922 4296 4314 4369 4404 4416 4559 4573 4676 4767 4826 4922 5003 5018 5019 5027 5038 5045 5053 5059 5078 5081 5109 5111 5120 5126 5156 5160 5162 5196 5202 5221 5256 5264 5270 5272 5304 5328 5338 5345 5383 5386 5401 5413 5431 5443 5454 5510 5533	-0.1047 -0.1109 -0.1216 -0.1277 -0.1582 -0.2044 -0.2109 -0.2524 -0.3236 -0.3293 -0.3327 -0.3370 -0.3734 -0.3888 -0.4152 -0.4430 -0.4469 -0.4501 -0.4582 -0.5297 -0.5310 -0.5382 -0.5726 -0.6095 -0.6702 -0.6669 -0.6697 -0.6687 -0.6635 -0.6806 -0.6743 -0.6830	5002	RANK_SCORE_AT_ES=	-1.1131
RPL36A_BIND	-0.7002	-1.9335	0	0.1459	0.9	0.4964 -0.3589 -0.4325 0.4174 0.3412 0.4162 0.3470 0.3478 -0.3795 0.5783 -0.3579 -0.5211 0.4458 0.3759 -0.3041 -0.5156 0.4844 -0.3493 0.2528 0.2966 0.2914 -0.2613 -0.3833 0.4178 0.3423 0.4131 0.3215 0.4131 -0.4189 -0.2624 0.2803 -0.2474 0.2192 0.3033 0.2793 0.5228 0.3041 -0.3329 0.5208 0.3665 0.2962 0.4184 -0.3175 0.3028 0.5478 0.3699 0.2629 0.3767 -0.3771 0.4806 0.2452 0.2718 0.3173 -0.3794 0.22…	674 686 960 1109 1173 1819 2517 2683 2745 2948 3029 3050 3428 3484 3775 3803 3846 4080 4282 4296 4369 4404 4411 4573 4657 4676 4767 4826 4922 4931 4994 5018 5027 5038 5045 5053 5059 5078 5081 5109 5111 5120 5126 5156 5160 5162 5196 5202 5221 5256 5264 5270 5272 5282 5338 5383 5401 5413 5431 5443 5454 5510 5533	-0.1067 -0.0948 -0.1336 -0.1513 -0.1542 -0.2659 -0.3899 -0.4191 -0.4298 -0.4656 -0.4792 -0.4820 -0.5472 -0.5545 -0.6027 -0.6037 -0.6070 -0.6433 -0.6725 -0.6679 -0.6733 -0.6716 -0.6648 -0.6842 -0.6886 -0.6812 -0.6855 -0.6831 -0.6860 -0.6730 -0.6688 -0.6571	4921	RANK_SCORE_AT_ES=	-1.023
RPL20A_BIND	-0.6306	-1.9333	0	0.1416	0.9	0.3960 -0.3039 -0.4261 0.2889 0.3649 0.3877 -0.2001 -0.2408 -0.2580 -0.2779 -0.4841 0.4883 0.3113 0.4001 0.3235 0.4780 -0.2966 0.2600 0.3954 0.4491 -0.3142 0.4151 -0.3547 -0.3994 0.2527 0.3244 -0.2319 -0.2519 -0.4014 0.2999 0.4211 0.3536 0.2641 -0.2940 0.5538 0.3985 0.2846 0.2725 -0.2771 0.4762 -0.2809 0.3048 0.3016 -0.5056 0.2648 0.3586 0.2759 -0.3928 -0.3118 -0.2166 0.3600 0.4355 -0.2581 0.3637…	695 730 737 748 757 758 896 912 960 1157 1173 1180 1253 1301 1315 1420 1462 1515 1528 1655 1781 1819 1820 1955 2188 2190 2233 2263 2277 2446 2497 2596 2694 2948 2997 3008 3029 3184 3192 3376 3428 3922 4221 4231 4296 4314 4404 4442 4573 4676 4767 4826 4897 4922 4931 4937 4994 5003 5018 5019 5027 5038 5045 5053 5058 5059 5078 5081 5109 5111 5120 5126 5156 5160 5162 5196 5202 5221 5264 5270 5272 530…	-0.1147 -0.1106 -0.1015 -0.0933 -0.0848 -0.0749 -0.0913 -0.0859 -0.0867 -0.1156 -0.1119 -0.1067 -0.1137 -0.1165 -0.1133 -0.1272 -0.1299 -0.1349 -0.1327 -0.1517 -0.1710 -0.1747 -0.1717 -0.1935 -0.2336 -0.2321 -0.2381 -0.2418 -0.2428 -0.2721 -0.2803 -0.2975	4896	RANK_SCORE_AT_ES=	-0.9925
ISW2_SGA	-0.5947	-1.9292	0	0.145	0.9	0.2958 0.4142 0.2895 -0.2481 -0.2441 0.2964 -0.3399 0.2787 0.3526 0.3189 0.2886 0.2931 0.5264 -0.2671 0.3106 0.4538 -0.3166 -0.2813 0.3604 0.2664 -0.3047 -0.2831 -0.3889 -0.3852 0.2648 -0.4492 -0.2602 0.3103 -0.2538 -0.2630 0.3748 -0.2959 0.2837 -0.3289 0.2819 -0.2376 0.2760 0.3374 0.4317 0.3111 0.3419 0.3216 0.2696 0.2731 -0.2694 0.2465 0.3349 0.2958 0.2996 0.3016 -0.2615 -0.2389 -0.2345 0.3122 …	230 635 1100 1163 1280 1378 1384 1430 1490 1530 1583 1688 1781 1862 1922 1926 1964 1987 2095 2127 2210 2260 2310 2318 2357 2423 2445 2485 2560 2568 2573 2575 2598 2719 2790 2855 2971 3017 3072 3094 3344 3453 3483 3486 3546 3554 3606 3609 3842 3998 4048 4174 4275 4290 4312 4354 4372 4374 4476 4511 4601 4648 4720 4820 4826 4845 4848 4894 4897 4920 4922 4931 4982 5015 5121 5152 5198 5229 5242 5269 5…	-0.0067 -0.0666 -0.1424 -0.1462 -0.1605 -0.1720 -0.1671 -0.1697 -0.1752 -0.1772 -0.1819 -0.1965 -0.2095 -0.2207 -0.2284 -0.2261 -0.2300 -0.2313 -0.2483 -0.2518 -0.2647 -0.2718 -0.2791 -0.2789 -0.2844 -0.2949 -0.2977 -0.3037 -0.3164 -0.3170 -0.3170 -0.3166	4819	RANK_SCORE_AT_ES=	-0.909
TRICARBOXYLIC ACID CYCLE INTERMEDIATE METABOLIC PROCESS_BIO	-0.7669	-1.9286	0	0.1424	0.91	0.4717 -0.3157 0.3648 -0.4766 0.4438 0.4524 -0.4898 0.5034 -0.3809 -0.4092 0.5014 -0.3626 -0.4249 0.7307 -0.3520 0.2912 -0.5772 -0.3770 0.5995 0.3871 -0.3669 -0.4488 0.3862 -0.6030 -0.4229 0.4215 0.5382 -0.2419 0.3912 -0.3002 0.6870 -0.4304 0.3200 -0.3421 0.5284 -0.2855 -0.4173 -0.4158 0.4028 0.3770 -0.2907 0.5323 0.3373 0.5962 0.6696 -0.4974 0.3509 0.4892 -0.4589 -0.5727 0.4879 0.3878 0.5814 0.6…	1293 2949 3475 3617 3863 4516 4725 4794 4896 4938 5011 5107 5169 5303 5340 5344 5368 5428 5476 5523	-0.2098 -0.5030 -0.5895 -0.6061 -0.6381 -0.7299 -0.7366 -0.7155 -0.6961 -0.6640 -0.6344 -0.6023 -0.5591 -0.5141 -0.4456 -0.3709 -0.2954 -0.2122 -0.1109 0.0210	4724	RANK_SCORE_AT_ES=	-0.8044
CDC5_9H_DN	-0.6639	-1.9279	0	0.1404	0.91	0.3457 0.3824 -0.2592 -0.2924 -0.2916 0.2466 0.2543 0.4383 -0.3291 0.2395 0.4000 0.2316 0.3638 0.5172 0.2188 -0.3068 0.4327 -0.3889 -0.4119 -0.3834 -0.2655 -0.3456 -0.4117 -0.3399 -0.2760 -0.2893 0.4420 0.3062 0.4662 -0.3963 0.2531 -0.4582 0.5434 -0.3453 0.2962 -0.2678 -0.4779 0.3454 0.4808 -0.2560 -0.2544 0.2504 0.3667 0.4549 -0.4124 0.3668 -0.2512 0.3467 -0.5402 0.2932 -0.2753 0.4497 0.3435 0.3…	252 452 478 781 924 980 1023 1029 1053 1284 1347 1398 1443 1693 1820 1937 2096 2183 2237 2250 2255 2266 2277 2313 2376 2462 2587 2613 2770 2836 2982 3012 3029 3031 3040 3647 3660 3671 3716 3764 3792 3815 3880 3980 4031 4200 4369 4383 4541 4621 4652 4676 4693 4742 4753 4767 4789 4802 4803 4859 4894 4918 4922 4937 5018 5054 5072 5081 5106 5111 5120 5126 5132 5160 5162 5171 5196 5202 5211 5218 5220 …	-0.0240 -0.0474 -0.0398 -0.0868 -0.1062 -0.1103 -0.1123 -0.1076 -0.1063 -0.1433 -0.1503 -0.1554 -0.1597 -0.2018 -0.2223 -0.2413 -0.2683 -0.2825 -0.2908 -0.2918 -0.2914 -0.2920 -0.2927 -0.2980 -0.3083 -0.3230 -0.3449 -0.3491 -0.3772 -0.3889 -0.4147 -0.4195	4620	RANK_SCORE_AT_ES=	-0.7236
MSS1_SGA	-0.6148	-1.9259	0	0.139	0.92	0.2095 -0.3763 0.2536 -0.3070 0.3333 0.2355 0.3792 -0.3133 0.3236 0.4467 -0.4905 0.3765 0.4275 0.2571 0.5117 -0.3261 0.3406 -0.4160 -0.2674 0.4963 -0.3336 -0.2345 -0.2954 0.4050 0.2623 -0.3448 0.3547 -0.2789 0.2994 0.4395 0.2494 -0.2943 0.4095 0.3888 0.3017 0.2698 0.3785 -0.2610 -0.2851 0.3031 0.3002 -0.3523 -0.3376 -0.3764 0.3134 0.3326 -0.3404 0.3032 0.3176 0.2698 -0.2332 0.3252 0.2428 -0.2710 …	420 593 617 666 668 824 952 1019 1086 1158 1240 1247 1451 1520 1559 1589 1615 1650 1688 1714 1736 1781 1809 1862 1964 1996 1999 2033 2155 2252 2286 2295 2352 2373 2575 2622 2648 2691 2763 2770 2790 2834 2850 2905 2927 3039 3050 3085 3100 3173 3183 3186 3190 3192 3212 3262 3264 3283 3294 3390 3402 3428 3440 3446 3456 3520 3572 3597 3606 3778 3803 3814 3870 3871 3879 3918 3935 3953 4005 4048 4098 4…	-0.0654 -0.0889 -0.0858 -0.0878 -0.0812 -0.1037 -0.1219 -0.1294 -0.1371 -0.1460 -0.1570 -0.1544 -0.1883 -0.1979 -0.2022 -0.2049 -0.2070 -0.2109 -0.2154 -0.2178 -0.2195 -0.2255 -0.2285 -0.2362 -0.2531 -0.2573 -0.2563 -0.2609 -0.2818 -0.2983 -0.3034 -0.3040	4883	RANK_SCORE_AT_ES=	-0.9742
HIR3_SGA	-0.6837	-1.9248	0	0.1385	0.92	-0.3404 -0.2941 -0.3632 -0.3835 0.2903 -0.3933 -0.5048 -0.3246 0.3128 0.3907 -0.2806 0.3202 -0.5702 0.4027 0.3140 -0.2635 -0.2523 -0.2452 0.3363 0.4641 -0.3071 0.5732 0.5414 0.3535 -0.3211 0.3240 -0.5401 0.3228 -0.4015 0.3105 -0.4329 0.4895 0.3227 0.3168	1556 1689 1752 1957 1959 2024 2335 2446 2488 2691 2752 2885 2962 3031 3073 3260 3283 3352 3440 3453 3554 3583 3765 4039 4075 4153 4202 4279 4312 4374 4567 4599 4744 4894 4896 4951 5129 5153 5169 5208 5392 5428 5466 5637	-0.2698 -0.2864 -0.2912 -0.3229 -0.3184 -0.3256 -0.3786 -0.3965 -0.4022 -0.4378 -0.4483 -0.4715 -0.4844 -0.4954 -0.5015 -0.5323 -0.5337 -0.5429 -0.5550 -0.5535 -0.5671 -0.5677 -0.5945 -0.6355 -0.6337 -0.6387 -0.6381 -0.6417 -0.6370 -0.6367 -0.6571 -0.6483	4893	RANK_SCORE_AT_ES=	-0.9892
EDC2_SGA	-0.6963	-1.9231	0	0.1394	0.92	-0.4248 0.3615 0.6184 -0.2560 -0.4697 0.3998 -0.3836 -0.2532 -0.2726 -0.3192 -0.3133 0.2596 0.5392 0.3207 0.2207 -0.2986 -0.3989 0.3888 0.3177 -0.2864 -0.4776 -0.3184 0.3959 0.3995 0.2689 -0.2731 0.4893 0.5504 -0.3112 0.3960 -0.3848 -0.4614 0.4922 0.3267	593 695 1253 1296 1467 1604 1736 1773 1853 2015 2257 2291 2369 2752 2774 2944 3046 3070 3085 3129 3308 3451 3453 3536 3609 3774 3885 4169 4358 4667 4676 5011 5054 5193 5196 5244 5270 5329 5385 5566 5637	-0.0831 -0.0816 -0.1700 -0.1671 -0.1889 -0.2058 -0.2230 -0.2235 -0.2324 -0.2571 -0.2973 -0.3007 -0.3123 -0.3802 -0.3838 -0.4134 -0.4303 -0.4332 -0.4344 -0.4407 -0.4699 -0.4918 -0.4886 -0.4992 -0.5077 -0.5317 -0.5451 -0.5871 -0.6101 -0.6502 -0.6367 -0.6742	5010	RANK_SCORE_AT_ES=	-1.1262
EUKARYOTIC 43S PREINITIATION COMPLEX_CEL	-0.7355	-1.9226	0	0.1364	0.92	0.4624 0.3600 0.2803 0.3292 0.4363 0.2814 0.3136 0.4596 -0.4902 -0.1928 -0.5096 0.5493 -0.6099 -0.4725 0.3419 0.4685 -0.4685 0.5152 0.2676 -0.4589 0.4770 0.5350 -0.3630 0.3485 -0.3220 -0.2861 0.3988 0.6379 -0.3001 0.2792 0.4225 0.3941 -0.5112 -0.2735 0.3922 0.2790 -0.4109 0.3050 0.2804 0.4360 -0.3070 -0.3620 -0.3894 0.5094 0.4082 -0.5063 0.3849 0.3694 0.4953 -0.3026 0.3399 0.4497 -0.2368 -0.4399 …	372 874 1698 1993 2296 2644 3428 3449 3687 4271 4312 4404 4767 4802 4826 4922 4933 4994 4996 5019 5025 5045 5054 5067 5083 5084 5106 5132 5149 5196 5202 5218 5228 5256 5265 5270 5272 5277 5338 5345 5401 5454	-0.0283 -0.1012 -0.2413 -0.2894 -0.3406 -0.4018 -0.5382 -0.5382 -0.5754 -0.6695 -0.6662 -0.6709 -0.7179 -0.7055 -0.6907 -0.6866 -0.6670 -0.6549 -0.6323 -0.6128 -0.5900 -0.5689 -0.5456 -0.5228 -0.4998 -0.4741 -0.4511 -0.4277 -0.4021 -0.3796 -0.3493 -0.3200	4766	RANK_SCORE_AT_ES=	-0.8557
RAD18_SGA	-0.6792	-1.9216	0	0.1352	0.93	0.3023 -0.3672 -0.3975 -0.3852 0.3580 -0.4998 -0.4024 -0.3885 -0.3238 -0.3000 -0.2950 -0.3046 -0.2923 0.3469 -0.6167 0.5035 0.5154 -0.2591 -0.2723 -0.3277 0.3903 -0.3315 0.4562 -0.2659 -0.2946 0.2850 -0.3974 0.2461 0.3867 -0.2550 0.3658 -0.4142 0.2759 0.4905 -0.2582 0.3515 0.3080 0.4030 0.2362 0.3353 -0.2553 0.3644 0.3702 0.2842 0.4106 0.2155 -0.2796 0.4228 0.4074 -0.3078 -0.3947 0.3579 0.2759 -0…	514 545 705 869 997 1100 1169 1219 1317 1530 1657 1677 1863 1889 2133 2146 2283 2286 2335 2336 2425 2430 2469 2537 2720 2752 2774 2790 2839 2892 2943 2966 3027 3069 3092 3183 3186 3232 3237 3251 3369 3377 3382 3436 3591 3601 3626 3701 3833 3913 3929 4010 4018 4022 4040 4054 4120 4152 4187 4374 4404 4579 4785 4843 4849 4926 4937 4951 5018 5024 5054 5073 5075 5129 5198 5395 5417 5442 5500 5526 5528…	-0.0798 -0.0733 -0.0927 -0.1145 -0.1308 -0.1432 -0.1498 -0.1533 -0.1658 -0.2002 -0.2196 -0.2198 -0.2507 -0.2528 -0.2949 -0.2955 -0.3187 -0.3178 -0.3254 -0.3243 -0.3393 -0.3392 -0.3452 -0.3567 -0.3893 -0.3947 -0.3984 -0.4011 -0.4097 -0.4189 -0.4276 -0.4312	4842	RANK_SCORE_AT_ES=	-0.9323
EUKARYOTIC 48S INITIATION COMPLEX_CEL	-0.7528	-1.9182	0	0.1393	0.94	0.4796 0.5569 -0.3338 0.3229 -0.2707 0.4051 -0.5080 -0.3558 0.4323 0.4374 -0.3796 -0.2906 -0.3218 0.4659 0.3091 0.3544 -0.3538 0.3323 0.4322 0.5585 -0.7016 0.2492 0.7452 0.4498 0.4230 -0.3502 -0.3794 -0.4323 0.5698 -0.4246 -0.5075 0.2869 -0.3317 -0.3612 -0.4154 0.5128 -0.3468 0.7055 -0.4242 0.3723 0.4370 0.3451 0.4649 0.3594 -0.3665 -0.3762 0.3625 -0.3448 -0.5411 0.2370 0.4512 0.3507 0.4665 0.581…	372 874 1993 3428 4271 4312 4404 4767 4802 4826 4922 4933 4994 4996 5019 5025 5045 5054 5067 5083 5084 5106 5132 5149 5196 5202 5218 5228 5256 5265 5270 5272 5277 5338 5345 5401 5454	-0.0275 -0.1000 -0.2950 -0.5473 -0.6873 -0.6838 -0.6882 -0.7348 -0.7221 -0.7069 -0.7024 -0.6824 -0.6699 -0.6468 -0.6268 -0.6036 -0.5820 -0.5583 -0.5349 -0.5115 -0.4852 -0.4617 -0.4378 -0.4117 -0.3885 -0.3576 -0.3277 -0.2963 -0.2658 -0.2316 -0.1962 -0.1601	4766	RANK_SCORE_AT_ES=	-0.8557
OXIDATIVE PHOSPHORYLATION_BIO	-0.7457	-1.9159	0	0.1381	0.94	-0.3528 0.4852 0.4644 0.7270 0.8223 0.5883 0.4443 0.3262 0.5318 0.4329 0.2973 0.2670 0.4416 -0.2794 -0.3996 0.2936 -0.3756 0.3695 0.5732 0.3869 0.3028 -0.3705 -0.2455 -0.2656 0.4976 0.2223 0.6472 0.3724 -0.3917 -0.2649 0.6576 -0.3161 0.4164 0.4043 0.5644	1293 2949 4030 4342 4487 4603 4825 4884 4890 4896 4932 4940 4949 5033 5129 5169 5170 5198 5205 5217 5226 5253 5340	-0.2086 -0.5019 -0.6791 -0.7133 -0.7141 -0.7064 -0.7090 -0.6804 -0.6419 -0.6031 -0.5678 -0.5269 -0.4859 -0.4543 -0.4172 -0.3667 -0.3091 -0.2541 -0.1942 -0.1341 -0.0727 -0.0108 0.0536	4824	RANK_SCORE_AT_ES=	-0.9157
VPS51_SGA	-0.5959	-1.9158	0	0.1354	0.94	0.3298 -0.3427 -0.3063 -0.3435 -0.2622 0.3924 0.3404 0.2964 -0.3565 0.3887 -0.2863 -0.3233 0.3238 -0.4243 0.3665 -0.3128 -0.3342 0.3507 -0.3365 0.3977 -0.2842 -0.3364 -0.3113 0.3476 0.3217 -0.2599 -0.3186 -0.2523 -0.4138 0.3481 -0.3357 0.3804 0.3456 0.3618 -0.2766 0.4841 -0.3465 -0.3208 -0.3113 0.2238 0.3019 -0.4610 0.4627 -0.2740 0.4844 0.3404 0.3470 -0.2500 -0.3007 0.2890 -0.2450 0.3764 0.3418 …	484 571 652 705 821 1038 1119 1164 1169 1253 1254 1328 1451 1475 1556 1562 1633 1714 1739 1745 1781 1785 1802 1851 1853 1925 1987 2024 2066 2131 2191 2239 2270 2291 2373 2439 2461 2568 2575 2610 2715 2774 2790 2826 2834 2889 2895 3012 3082 3092 3139 3192 3211 3228 3232 3283 3382 3417 3436 3451 3468 3498 3507 3534 3554 3578 3655 3705 3807 3815 3856 3923 3928 3947 3954 3975 3998 4000 4019 4075 4085…	-0.0768 -0.0830 -0.0894 -0.0911 -0.1053 -0.1393 -0.1489 -0.1522 -0.1482 -0.1589 -0.1545 -0.1638 -0.1825 -0.1833 -0.1947 -0.1925 -0.2024 -0.2144 -0.2163 -0.2148 -0.2188 -0.2171 -0.2177 -0.2244 -0.2225 -0.2335 -0.2429 -0.2479 -0.2538 -0.2641 -0.2736 -0.2810	4708	RANK_SCORE_AT_ES=	-0.793
PROTEIN AMINO ACID ACETYLATION_BIO	-0.8362	-1.9126	0	0.1381	0.94	0.5058 -0.4381 0.5520 -0.2408 0.4410 -0.3681 0.5850 -0.8192 0.6250 0.3476 0.4069 0.3946 0.4775 -0.3329 0.3357 -0.3851 -0.5781 -0.4370 -0.5448 -0.6147 0.3611 -0.4074 0.4867 -0.3859 0.4272 0.4703 0.4485 0.6527 -0.3227 -0.3327 0.5908 0.3024 0.3138 -0.3690 -0.2382 -0.7264 -0.2737 -0.4985 -0.3170 -0.2758 -0.2724 0.4087 -0.7236 0.5920 0.5042 -0.2853 0.3320 -0.4930 -0.3664 -0.3174 0.4283 -0.5814 -0.3846…	1638 1843 2022 2078 2328 2400 2573 2858 3492 3536 3765 3802 3945 4058 4233 4264 4376 4630 5050 5116 5361 5483 5540 5641	-0.2862 -0.3186 -0.3472 -0.3542 -0.3967 -0.4079 -0.4377 -0.4881 -0.5981 -0.6027 -0.6393 -0.6415 -0.6617 -0.6759 -0.6999 -0.6981 -0.7097 -0.7439 -0.8008 -0.7928 -0.8054 -0.7819 -0.7304 0.0000	5360	RANK_SCORE_AT_ES=	-2.0761
NAP1_SGA	-0.6156	-1.9097	0	0.1396	0.95	0.4807 -0.3197 0.3315 0.3049 -0.2843 -0.3107 -0.3528 0.2915 0.2827 0.2707 -0.2681 0.2246 0.2890 -0.3348 0.4551 -0.2949 0.4194 0.2817 -0.3184 0.3663 0.2855 0.3111 -0.3729 0.3750 -0.2704 -0.3367 -0.3293 -0.2735 -0.2327 0.2565 0.3534 -0.4184 0.2633 0.2871 0.2433 0.2890 -0.2922 0.3911 -0.4668 0.3585 -0.3071 -0.4460 -0.2296 0.2950 0.3816 0.3583 -0.2634 0.3962 0.3731 0.3909 0.4794 -0.2514 0.4116 0.2554…	110 612 692 705 849 952 980 1118 1203 1296 1298 1378 1556 1570 1633 1707 1786 1860 2015 2196 2210 2233 2239 2283 2286 2468 2508 2523 2547 2659 2752 2770 2890 2943 3045 3094 3098 3197 3211 3232 3237 3283 3362 3377 3382 3451 3453 3506 3511 3554 3572 3626 3675 3756 3765 3774 3815 3877 3923 3953 3975 4011 4019 4195 4269 4296 4319 4341 4349 4396 4503 4554 4684 4691 4764 4818 4845 4894 4937 4951 5003 5…	0.0190 -0.0624 -0.0685 -0.0627 -0.0818 -0.0943 -0.0934 -0.1130 -0.1234 -0.1357 -0.1316 -0.1419 -0.1706 -0.1698 -0.1780 -0.1885 -0.2002 -0.2113 -0.2374 -0.2686 -0.2697 -0.2724 -0.2721 -0.2788 -0.2781 -0.3101 -0.3165 -0.3185 -0.3221 -0.3419 -0.3584 -0.3614 -0.3827 -0.3918 -0.4096 -0.4177 -0.4177 -0.4346 -0.4362 -0.4389 -0.4387 -0.4459 -0.4587 -0.4600 -0.4595 -0.4704 -0.4691 -0.4770 -0.4761 -0.4820 …	4817	RANK_SCORE_AT_ES=	-0.9067
PROTEIN AMINO ACID ACYLATION_BIO	-0.7564	-1.9087	0	0.1382	0.95	0.5445 0.2778 -0.6319 -0.2394 0.3894 0.2072 0.3719 0.3809 -0.2695 0.3853 -0.3631 -0.6082 0.2889 0.3806 -0.6038 0.5994 0.3502 -0.4648 -0.3469 -0.4139 0.2820 -0.3913 0.2765 -0.3399 0.2717 -0.3462 -0.2881 0.3205 -0.3070 -0.3448 0.3299 -0.4120 -0.5821 0.4167 -0.5622 0.5736 -0.2585 0.3643 0.3660 -0.2975 -0.3075 0.5577 0.4834 -0.2817 -0.5373 -0.3637 0.3909 0.3441 -0.3796 -0.6335 0.4689 -0.5439 0.3211 0…	166 1047 1083 1358 1638 1843 2022 2078 2328 2400 2451 2573 2858 3492 3536 3765 3795 3802 3945 4058 4233 4264 4376 4630 4713 5050 5116 5361 5483 5540 5641	0.0203 -0.1275 -0.1250 -0.1671 -0.2120 -0.2447 -0.2736 -0.2809 -0.3236 -0.3350 -0.3427 -0.3636 -0.4141 -0.5244 -0.5293 -0.5663 -0.5677 -0.5649 -0.5856 -0.6003 -0.6251 -0.6239 -0.6362 -0.6715 -0.6753 -0.7191 -0.7129 -0.7283 -0.7089 -0.6630 0.0000	5360	RANK_SCORE_AT_ES=	-2.0761
XRS2_SGA	-0.6695	-1.9078	0	0.1371	0.95	-0.3902 -0.3682 0.3917 -0.3654 0.3947 -0.2078 -0.3474 0.4667 0.3922 -0.5763 0.4065 0.6103 0.2676 0.3140 -0.3099 0.3323 -0.3788 0.7392 0.3747 0.3432 -0.2502 -0.3560 0.2878 -0.3930 -0.2488 0.4416 0.2604 0.3178 -0.2979 -0.6289 -0.2749 0.3866 -0.3425 -0.3283	545 1442 1926 1998 2053 2133 2137 2140 2146 2247 2295 2325 2425 2445 2522 2538 2568 2943 2966 3012 3082 3092 3098 3216 3228 3300 3369 3408 3457 3534 3655 3675 3833 4054 4187 4319 4374 4525 4594 4744 4805 4843 4850 4920 4958 5270 5320 5558 5606 5637	-0.0735 -0.2253 -0.3072 -0.3159 -0.3220 -0.3328 -0.3301 -0.3272 -0.3249 -0.3400 -0.3460 -0.3489 -0.3649 -0.3667 -0.3789 -0.3804 -0.3846 -0.4509 -0.4541 -0.4613 -0.4724 -0.4728 -0.4724 -0.4914 -0.4914 -0.5017 -0.5110 -0.5148 -0.5201 -0.5299 -0.5469 -0.5458	4743	RANK_SCORE_AT_ES=	-0.8281
SHE4_SGA	-0.5726	-1.9078	0	0.1344	0.95	-0.2716 0.3174 -0.4256 0.2892 0.2412 0.2767 0.3952 -0.2925 0.2978 0.3246 0.4027 0.4066 -0.3681 0.2751 -0.2715 0.3264 0.2819 0.2780 0.3052 -0.3336 0.3541 -0.2570 -0.2955 0.2851 -0.2817 0.2775 -0.3612 -0.3272 -0.3267 -0.3337 -0.2556 -0.2601 0.3364 -0.2380 -	589 670 803 805 1119 1164 1312 1457 1508 1519 1633 1641 1650 1721 1736 1739 1781 1785 1786 1844 1851 1889 1962 1964 1988 1999 2027 2066 2082 2095 2191 2196 2286 2318 2353 2357 2423 2430 2445 2469 2522 2547 2568 2610 2633 2639 2713 2719 2763 2774 2794 2850 2885 2889 2892 2903 3072 3073 3098 3173 3197 3212 3245 3257 3264 3266 3365 3436 3468 3473 3486 3513 3517 3534 3554 3566 3583 3603 3609 3655 367…	-0.0965 -0.1018 -0.1177 -0.1099 -0.1611 -0.1636 -0.1856 -0.2077 -0.2130 -0.2111 -0.2284 -0.2264 -0.2246 -0.2344 -0.2341 -0.2316 -0.2364 -0.2342 -0.2315 -0.2395 -0.2381 -0.2425 -0.2536 -0.2517 -0.2539 -0.2538 -0.2568 -0.2620 -0.2630 -0.2635 -0.2793 -0.2786	4749	RANK_SCORE_AT_ES=	-0.8323
RNR2_BIND	-0.8058	-1.9022	0	0.1412	0.96	-0.4735 -0.2963 -0.5181 0.3909 0.6024 0.5622 0.5394 -0.4650 0.6234 0.8346 0.3619 0.5795 0.5452 -0.3912 0.2546 -0.6556 0.5638 0.4571 0.3996 0.4945 0.5344 0.3882 -0.3465 -0.3245 0.4286 -0.3664 0.5481 0.4877 -0.5092 -0.5583 -0.3654 -0.4313 -0.6140 -0.5100 0.	928 1087 1111 1491 2190 2263 2506 2729 2745 2874 2922 2952 3213 3239 3298 3792 4231 4801 5195 5639	-0.1424 -0.1509 -0.1357 -0.1903 -0.3097 -0.3182 -0.3590 -0.3980 -0.4003 -0.4226 -0.4302 -0.4344 -0.4776 -0.4787 -0.4852 -0.5645 -0.6283 -0.7024 -0.7270 0.0004	5638	RANK_SCORE_AT_ES=	-24.7364
RSC3_BIND	-0.8035	-1.9011	0	0.1418	0.96	-0.4312 0.5391 0.4961 -0.1824 0.3552 -0.4049 0.4264 0.3464 0.3148 0.5774 -0.5719 0.4794 0.2164 0.4803 0.3591 0.5377 0.2998 -0.4543 0.5952 0.4226 -0.3360 -0.3133 0.3331 0.5645 -0.6932 0.2863 0.7087 0.6071 -0.4966 0.4728 0.3539 0.2060 0.5369 0.4816 -0.4707	912 1780 2277 2446 2660 2745 2747 2823 3685 4108 4937 5052 5275 5307 5309 5452 5466 5500 5533 5573	-0.1344 -0.2777 -0.3610 -0.3878 -0.4245 -0.4389 -0.4387 -0.4519 -0.5960 -0.6563 -0.7654 -0.7420 -0.7181 -0.6562 -0.5888 -0.5162 -0.4149 -0.3019 -0.1644 0.0121	4936	RANK_SCORE_AT_ES=	-1.0442
MSH2_BIND	-0.7281	-1.9011	0	0.1392	0.96	0.3738 -0.5493 -0.2874 -0.2567 0.3568 -0.4954 0.3888 -0.3288 -0.4072 0.2976 0.3075 0.3565 0.2912 0.3372 0.2662 0.3949 -0.4542 0.4153 -0.2766 0.4736 0.3094 -0.2671 -0.2930 -0.4195 0.3388 0.2401 -0.3092 -0.4278 -0.3368 -0.3307 0.3725 0.4193 0.3168 -0.2987 0.2654 0.3320 -0.3569 0.2399 -0.2910 -0.2520 -0.3066 0.3707 0.3932 0.3495 0.3613 -0.4348 0.5004 0.3555 -0.2643 0.3687 -0.2492 -0.5671 -0.3055 0.3…	496 875 1233 1289 1484 1499 1637 1754 2001 2043 2079 2127 2132 2133 2256 2343 2651 2669 2677 2729 2745 2806 2812 2927 2943 2966 3098 3201 3301 3399 3451 3911 3922 4070 4079 4187 4252 4300 4313 4353 4568 4715 4744 5430 5432 5466 5483 5589 5639	-0.0638 -0.1172 -0.1709 -0.1712 -0.1983 -0.1934 -0.2115 -0.2268 -0.2670 -0.2708 -0.2738 -0.2790 -0.2767 -0.2736 -0.2928 -0.3062 -0.3604 -0.3629 -0.3637 -0.3725 -0.3749 -0.3856 -0.3865 -0.4064 -0.4086 -0.4119 -0.4341 -0.4506 -0.4661 -0.4805 -0.4866 -0.5629	5429	RANK_SCORE_AT_ES=	-2.496
MEC1_BIND	-0.656	-1.8995	0	0.1392	0.96	-0.2921 -0.4151 -0.3199 -0.3538 0.5774 0.4918 0.5149 0.3610 0.3953 -0.3853 -0.4917 0.2556 0.4903 -0.3333 -0.3035 -0.3452 0.3912 0.6713 0.3000 -0.2548 0.3101 0.4380 0.3563 0.3808 0.3705 -0.3114 -0.2438 0.4939 -0.3413 0.4843 -0.5012 0.4532 0.2994 -0.2337 -0	364 1002 1059 1075 1491 1546 1682 1807 1882 1926 2079 2117 2256 2328 2343 2351 2556 2683 2689 2729 2745 2778 2932 2943 3251 3386 3521 3625 3657 3701 3833 4014 4160 4185 4252 4284 4300 4441 4566 4594 4744 4877 4893 5182 5197 5274 5392 5403 5465 5589 5639	-0.0337 -0.1361 -0.1351 -0.1269 -0.1941 -0.1971 -0.2156 -0.2330 -0.2420 -0.2457 -0.2698 -0.2734 -0.2957 -0.3064 -0.3070 -0.3064 -0.3419 -0.3640 -0.3645 -0.3712 -0.3736 -0.3792 -0.4061 -0.4074 -0.4604 -0.4818 -0.5025 -0.5172 -0.5187 -0.5223 -0.5408 -0.5669	5181	RANK_SCORE_AT_ES=	-1.4595
RPL1B_BIND	-0.7375	-1.8968	0	0.1401	0.97	0.5467 0.5229 -0.4647 -0.7234 0.4734 -0.3372 -0.3174 -0.4074 -0.3195 -0.3541 0.4839 0.3553 0.5458 0.2970 -0.5252 0.3463 -0.2980 0.4748 -0.5844 0.6184 0.4425 0.3588 0.3131 0.3288 -0.3564 -0.4525 -0.2704 0.3179 0.6911 0.2595 -0.2454 0.3781 0.3212 -0.3397 -0.3796 -0.2883 0.3908 0.3457 0.4918 -0.5083 -0.3483 0.5647 0.4342 0.5654 0.5072 -0.3017 0.4304 0.2494 0.4424 -0.2609 -0.5155 0.3024 -0.3219 0.706…	960 1567 1781 2066 2190 2543 2596 2745 2997 3428 4296 4676 4767 4922 5027 5045 5078 5081 5109 5126 5160 5196 5221 5270 5338 5383 5401 5431	-0.1449 -0.2387 -0.2659 -0.3097 -0.3259 -0.3863 -0.3938 -0.4197 -0.4628 -0.5334 -0.6700 -0.7100 -0.6953 -0.6860 -0.6633 -0.6237 -0.5852 -0.5411 -0.4991 -0.4538 -0.4088 -0.3614 -0.3097 -0.2564 -0.1978 -0.1262 -0.0474 0.0374	4675	RANK_SCORE_AT_ES=	-0.7649
SHG1_BIND	-0.8781	-1.8933	0	0.1441	0.98	0.4314 0.5646 -0.7042 -0.4681 0.7803 -0.5263 -0.3848 -0.3487 0.2577 -0.6218 0.4519 0.6770 -0.3489 -0.2631 -0.2337 -0.3471 -0.6311 -0.6989 -0.3171 0.3564 0.3331 0.6894 0.4332 0.2334 0.3650 0.4314 0.3977 -0.4150 0.3474 0.5150 0.5012 0.2969 -0.4389 -0.4519 -0.4726 -0.7012 0.5366 0.4393 -0.4975 0.5392 -0.5362 -0.3817 0.2812 0.4744 -0.5943 0.3744 -0.3970 -0.4140 -0.5416 0.6249 -0.3766 -0.4603 0.2845 0…	1046 1119 1202 1758 1807 2568 2922 2997 3006 3260 4152 4265 5639	-0.1637 -0.1557 -0.1510 -0.2394 -0.2384 -0.3716 -0.4335 -0.4452 -0.4450 -0.4861 -0.6303 -0.6342 0.0004	5638	RANK_SCORE_AT_ES=	-24.7364
YPL109C_SGA	-0.6947	-1.8926	0	0.1434	0.98	0.2445 -0.3663 -0.3863 -0.3085 0.2598 0.2787 -0.4652 -0.3532 0.2542 -0.4646 -0.5139 0.3817 -0.3271 -0.2513 -0.3629 0.3742 -0.3623 0.3796 0.4199 0.3728 0.3712 -0.3884 -0.3461 -0.4180 -0.4073 -0.3289 0.2915 -0.4670 0.3252 -0.3678 -0.2613 0.3864 0.3590 0.4863 -0.3361 0.4189 -0.3231 0.4021 0.3758 0.3914 0.4091 0.3572 0.2698 0.3558 -0.3999 0.4729 0.5243 -0.3875 0.3921 0.4100 -0.3392 0.3280 -0.3782 0.5…	415 666 668 676 678 1041 1302 1425 1500 1657 1671 1809 1853 1862 1999 2083 2155 2283 2295 2352 2429 2445 2469 2498 2680 2715 2763 2895 2966 3183 3190 3382 3432 3486 3533 3733 3859 3870 3913 3929 4098 4152 4174 4178 4268 4290 4336 4411 4442 4477 4503 4616 4671 4709 4862 5024 5102 5264 5266 5350 5376 5387 5428 5509 5510 5538 5542 5589 5606 5628 5629 5630	-0.0580 -0.0928 -0.0829 -0.0742 -0.0645 -0.1229 -0.1643 -0.1817 -0.1909 -0.2154 -0.2144 -0.2361 -0.2413 -0.2401 -0.2624 -0.2755 -0.2866 -0.3081 -0.3088 -0.3177 -0.3305 -0.3323 -0.3357 -0.3399 -0.3722 -0.3781 -0.3864 -0.4097 -0.4220 -0.4598 -0.4600 -0.4928	5263	RANK_SCORE_AT_ES=	-1.6932
TRYPTOPHAN METABOLIC PROCESS_BIO	-0.8935	-1.8885	0	0.1505	0.98	0.6057 0.5526 -0.3561 0.8756 0.4038 -0.6581 -0.6992 -0.5232 0.3923 -0.6913 0.3879 0.4822 0.2623 0.2513 0.4810 0.3992 -0.3425 0.4154 -0.3766 0.2870 0.5805 -0.6081 0.6220 -0.2243 -0.6025 -0.6739 -0.4973 -0.5021 0.3244 0.2984 -0.3317 -0.4478 0.6416 -0.4923 0.7081 0.5224 -0.5893 -0.3927 0.5949 0.2678 -0.4949 -0.4419 0.5598 0.6389 -0.4429 -0.2854 0.5580 0.5435 -0.4294 -0.3508 0.5482 0.5034 -0.5047 0.4…	780 1311 2087 2245 2427 2684 3900 4437 5626 5629	-0.1047 -0.1792 -0.3098 -0.3322 -0.3610 -0.4054 -0.6091 -0.6826 -0.4742 0.0021	5625	RANK_SCORE_AT_ES=	-11.2267
ATP11_SGA	-0.5633	-1.8853	0	0.155	0.99	0.2691 0.3820 0.3991 -0.2978 -0.2376 0.2776 -0.2852 -0.2614 0.2812 -0.3190 -0.2874 -0.2835 0.2872 0.2509 -0.2764 -0.2610 0.3936 0.3225 0.2487 0.2494 0.3610 0.3469 0.3099 -0.2930 0.2991 0.2519 0.3671 0.3335 0.2870 -0.2873 0.3115 0.4107 0.3949 0.4930 0.3079 0.2453 -0.3182 0.2861 -0.2686 -0.2659 0.2889 0.2789 0.1953 0.3121 -0.3023 -0.3015 -0.3173 -0.3165 -0.3475 -0.2499 0.2882 0.3623 0.2514 0.2588 -…	173 415 521 602 612 705 724 788 821 869 934 1135 1190 1219 1264 1280 1312 1317 1356 1435 1451 1475 1530 1537 1564 1650 1683 1684 1692 1752 1773 1780 1781 1796 1809 1862 1889 1926 1952 1959 1999 2033 2083 2095 2165 2188 2256 2257 2283 2286 2291 2318 2369 2402 2468 2469 2471 2494 2498 2508 2538 2568 2630 2633 2645 2691 2761 2763 2768 2770 2782 2869 2903 2922 2949 2969 2987 3006 3039 3059 3073 3089 …	-0.0147 -0.0511 -0.0641 -0.0734 -0.0697 -0.0820 -0.0807 -0.0880 -0.0897 -0.0945 -0.1028 -0.1368 -0.1439 -0.1463 -0.1518 -0.1519 -0.1551 -0.1533 -0.1580 -0.1702 -0.1708 -0.1730 -0.1810 -0.1802 -0.1831 -0.1971 -0.2014 -0.1997 -0.1994 -0.2088 -0.2111 -0.2107	4752	RANK_SCORE_AT_ES=	-0.8369
RPS1B_BIND	-0.6353	-1.8844	0	0.1538	0.99	-0.4695 -0.2969 0.3406 0.2205 0.4315 0.3962 0.4839 0.4327 0.4095 -0.3506 0.3041 -0.3634 -0.2493 0.3246 -0.2919 0.3043 -0.2861 0.3236 -0.3877 0.3591 0.3279 -0.2760 0.4403 0.3599 -0.2856 -0.6157 0.4443 -0.2704 0.4216 0.2626 -0.4439 0.3534 0.4106 -0.3169 0.2	414 674 742 810 1005 1024 1113 1120 1481 1698 1739 1781 1955 2055 2190 2207 2283 2291 2297 2428 2458 2651 2710 2745 2948 2997 3131 3428 3449 3546 3919 3974 3993 4221 4296 4369 4404 4416 4508 4559 4573 4657 4676 4744 4767 4826 4922 4937 4994 5003 5018 5027 5038 5045 5053 5059 5078 5081 5097 5109 5111 5120 5126 5156 5160 5196 5202 5221 5264 5270 5272 5338 5383 5401 5413 5431 5443 5454 5476 5502 551…	-0.0543 -0.0887 -0.0894 -0.0909 -0.1175 -0.1126 -0.1208 -0.1143 -0.1739 -0.2088 -0.2122 -0.2160 -0.2444 -0.2599 -0.2821 -0.2831 -0.2950 -0.2947 -0.2940 -0.3163 -0.3205 -0.3546 -0.3648 -0.3708 -0.4067 -0.4148 -0.4378 -0.4891 -0.4906 -0.5054 -0.5683 -0.5739	4656	RANK_SCORE_AT_ES=	-0.7515
MSN2_SGA	-0.6368	-1.8843	0	0.1516	0.99	0.2269 -0.2794 0.5950 -0.2622 0.3411 0.4673 -0.3193 0.4150 -0.4829 -0.2989 0.3000 0.3829 0.3845 0.3336 0.2906 0.4709 0.4368 0.4792 -0.3123 0.5011 -0.4318 -0.3407 0.5600 0.3677 0.3166 0.3214 0.5082 -0.4446 0.2534 0.3730 0.3700 0.5135 -0.3930 -0.3251 0.3153 0.2710 0.3878 -0.2734 -0.2684 -0.2582 0.6480 -0.3581 0.4690 0.3306 0.3389 0.2820 0.4625 0.2764 0.3507 0.4558 0.2384 -0.2070 0.3353 0.2461 -0.28…	692 1001 1046 1254 1428 1519 1615 1862 1922 1959 2137 2239 2402 2568 2603 2668 2750 2752 2790 2869 2997 3126 3173 3212 3390 3432 3517 3705 3947 3953 3992 3998 4054 4066 4085 4163 4476 4664 4790 4883 4899 4942 4958 5011 5018 5045 5095 5124 5208 5308 5423 5637	-0.1043 -0.1458 -0.1406 -0.1668 -0.1888 -0.1969 -0.2067 -0.2456 -0.2515 -0.2534 -0.2817 -0.2969 -0.3240 -0.3524 -0.3576 -0.3684 -0.3826 -0.3826 -0.3891 -0.4028 -0.4247 -0.4461 -0.4526 -0.4575 -0.4861 -0.4901 -0.5013 -0.5298 -0.5663 -0.5606 -0.5605 -0.5544	4789	RANK_SCORE_AT_ES=	-0.8796
RPL10_BIND	-0.6627	-1.883	0	0.1511	0.99	0.3296 0.3420 0.3591 -0.3504 0.2848 0.2910 -0.3335 -0.4204 -0.2648 0.6550 0.5295 0.3961 -0.2811 0.3895 -0.2576 0.2910 -0.2997 -0.3269 -0.4508 -0.3357 0.2988 0.2840 -0.3960 0.3363 0.3883 -0.3547 0.2971 -0.3347 -0.4385 0.3061 0.3899 0.3904 0.3507 -0.2953 0.3381 0.3303 -0.3569 0.4835 -0.2842 0.4925 -0.5234 0.2604 0.2947 -0.4431 -0.3527 -0.2481 0.3537 0.2694 0.3923 -0.3613 -0.4549 0.4661 0.3050 0.306…	546 757 772 810 937 960 1005 1109 1173 1301 1377 1528 1781 1819 2015 2190 2277 2428 2445 2446 2526 2708 2948 2997 3029 3184 3428 3647 4296 4505 4508 4573 4575 4592 4652 4676 4767 4922 4928 4931 4949 4994 5003 5018 5027 5038 5045 5053 5059 5078 5081 5109 5156 5160 5196 5202 5221 5270 5272 5328 5338 5383 5401 5413 5430 5431 5443 5454 5480 5502 5510 5533	-0.0820 -0.1079 -0.0989 -0.0945 -0.1079 -0.1027 -0.1019 -0.1124 -0.1162 -0.1323 -0.1396 -0.1614 -0.2029 -0.2061 -0.2385 -0.2677 -0.2815 -0.3073 -0.3091 -0.3080 -0.3213 -0.3535 -0.3960 -0.4041 -0.4090 -0.4355 -0.4770 -0.5132 -0.6233 -0.6527 -0.6452 -0.6482	4921	RANK_SCORE_AT_ES=	-1.023
TRYPTOPHAN BIOSYNTHETIC PROCESS_BIO	-0.9044	-1.8827	0	0.1495	0.99	0.5906 -0.6564 0.6879 -0.5954 -0.5540 -0.4183 0.6967 0.5519 -0.7727 0.4232 -0.5427 -0.2824 0.6791 0.7686 -0.5739 -0.4527 0.3584 -0.2431 0.6403 0.7432 0.8023 0.5286 0.2253 0.2143 0.3713 -0.4583 0.8692 0.3671 0.4368 0.7384 -0.4245 -0.4167 -0.5472 0.7086 0.5436 -0.7412 -0.3766 -0.5427 -0.5158 0.6516 -0.6881 -0.2976 -0.7408 -0.4737 0.2169 -0.4194 0.8236 -0.4851 -0.6672 0.4696 -0.5031 -0.4528 -0.2356 …	780 1311 2087 2245 2427 2684 4437 5626 5629	-0.1042 -0.1785 -0.3090 -0.3314 -0.3601 -0.4045 -0.6935 -0.4800 0.0021	5625	RANK_SCORE_AT_ES=	-11.2267
NUCLEOTIDE-EXCISION REPAIR_BIO	-0.7539	-1.8818	0	0.1482	0.99	-0.4927 -0.4263 -0.2760 -0.3025 0.4791 -0.3269 -0.3663 -0.4720 -0.3665 -0.3537 0.6983 -0.4578 0.5420 -0.3716 0.8023 0.2004 -0.5996 0.4152 0.4440 -0.3854 -0.2811 -0.2954 -0.4162 -0.3952 -0.2594 0.4577 0.3136 -0.3067 -0.5083 -0.3438 -0.5500 0.6426 0.5994 -0	514 1075 1216 1317 1412 1530 2218 2326 2343 2374 2802 2806 2835 2932 3399 3626 3951 4070 4079 4893 5080 5291 5432 5589 5639	-0.0612 -0.1463 -0.1583 -0.1644 -0.1707 -0.1825 -0.3014 -0.3177 -0.3180 -0.3210 -0.3969 -0.3974 -0.4023 -0.4188 -0.4981 -0.5333 -0.5834 -0.5957 -0.5883 -0.7110 -0.7166 -0.7143 -0.6829 -0.5839 0.0004	5290	RANK_SCORE_AT_ES=	-1.7774
GET2_SGA	-0.5479	-1.8812	0	0.147	0.99	0.3220 0.2933 -0.3236 -0.2663 -0.3909 -0.2835 0.4089 -0.2872 0.3132 -0.3183 0.3195 0.2038 -0.2313 -0.2671 -0.2648 -0.2507 0.2963 -0.2570 0.3733 0.3010 -0.2336 0.3514 0.3106 0.2739 0.3220 0.3572 0.3561 0.2284 -0.2894 -0.2600 -0.2963 0.3255 0.2868 -0.2852 -0.3330 0.2938 0.2476 -0.2614 -0.3147 -0.2345 -0.2427 -0.4033 -0.2316 0.2751 0.3473 -0.2609 -0.3088 0.3286 -0.2707 -0.2743 -0.2615 0.2904 0.3258 …	368 437 571 666 805 821 840 869 898 1038 1046 1107 1135 1169 1190 1230 1253 1254 1289 1312 1425 1439 1451 1475 1478 1519 1583 1604 1641 1683 1725 1745 1748 1759 1781 1793 1886 1926 1952 1964 1988 1999 2043 2133 2137 2140 2146 2155 2165 2196 2239 2256 2257 2286 2310 2357 2390 2423 2430 2436 2452 2516 2522 2547 2568 2575 2585 2603 2630 2715 2729 2752 2763 2770 2839 2885 2889 2922 2927 2943 2962 296…	-0.0563 -0.0591 -0.0762 -0.0873 -0.1073 -0.1048 -0.1030 -0.1033 -0.1037 -0.1252 -0.1224 -0.1296 -0.1307 -0.1331 -0.1333 -0.1370 -0.1376 -0.1342 -0.1372 -0.1381 -0.1559 -0.1555 -0.1548 -0.1564 -0.1542 -0.1590 -0.1683 -0.1697 -0.1741 -0.1796 -0.1852 -0.1868	4618	RANK_SCORE_AT_ES=	-0.7215
PUB1_SGA	-0.6404	-1.8764	0	0.1534	0.99	0.3204 -0.4964 0.2762 0.4553 0.3657 -0.4709 -0.2611 -0.2615 0.2797 -0.3038 -0.2677 -0.2463 -0.5432 -0.3876 0.4622 0.3567 -0.1752 0.4294 0.2623 0.4729 0.3822 0.4006 0.2846 -0.3355 0.3118 0.3769 0.5231 0.3423 0.3538 -0.4743 -0.3781 -0.2155 -0.2583 0.4112 0.4074 0.2562 0.2424 0.5660 0.3217 0.2629 -0.3585 -0.3864 -0.2941 0.3647 0.4913 0.3350 -0.3158 0.3421 -0.4144 -0.3993 0.3504 -0.3434 -0.4238 0.289…	666 683 1119 1247 1425 1508 1520 1707 1851 1962 2033 2066 2069 2073 2140 2147 2257 2270 2615 2850 2892 3085 3124 3126 3192 3262 3283 3481 3486 3511 3534 3625 3694 3803 4022 4026 4104 4129 4152 4198 4296 4312 4319 4364 4419 4480 4506 4676 4767 4787 4820 4826 4858 4958 5027 5045 5054 5062 5188 5196 5403 5417 5500 5528 5560 5574 5639	-0.1062 -0.0961 -0.1660 -0.1815 -0.2074 -0.2167 -0.2133 -0.2424 -0.2646 -0.2814 -0.2914 -0.2946 -0.2925 -0.2906 -0.3002 -0.2991 -0.3168 -0.3172 -0.3783 -0.4202 -0.4273 -0.4609 -0.4668 -0.4660 -0.4765 -0.4873 -0.4893 -0.5223 -0.5206 -0.5224 -0.5237 -0.5369	4766	RANK_SCORE_AT_ES=	-0.8557
AROMATIC AMINO ACID FAMILY METABOLIC PROCESS_BIO	-0.8298	-1.8745	0	0.1553	0.99	-0.4336 0.2948 -0.3478 -0.2699 -0.3407 0.5416 0.2474 -0.4591 -0.2418 -0.2890 -0.4074 -0.3467 -0.3204 -0.3968 -0.7469 -0.3389 -0.5587 -0.4057 0.3618 0.5116 -0.4374 0.7038 0.3797 -0.4277 0.3289 0.5570 0.4187 0.2783 -0.2874 0.5291 -0.6158 -0.3570 -0.5450 0.4	780 1223 1311 2087 2245 2427 2635 2684 2890 2969 3583 3637 3660 3721 3900 4203 4437 5626 5629	-0.1073 -0.1661 -0.1633 -0.2947 -0.3175 -0.3466 -0.3820 -0.3896 -0.4255 -0.4381 -0.5396 -0.5411 -0.5367 -0.5385 -0.5590 -0.5973 -0.6185 -0.4403 0.0021	5625	RANK_SCORE_AT_ES=	-11.2267
TOS2_BIND	-0.8905	-1.8741	0.0192	0.1542	0.99	0.3538 -0.5231 0.6315 0.3174 -0.5433 0.5285 0.7581 -0.7726 0.5495 -0.2350 -0.3128 0.4175 -0.4705 0.4785 -0.2389 0.3352 0.5830 -0.3658 -0.2787 -0.5057 0.5085 0.2758 0.4254 -0.7153 0.4108 -0.5560 -0.4917 0.3048 0.5302 -0.3605 -0.8992 0.8468 0.2712 -0.5408 0.3602 -0.2882 -0.4621 0.4283 0.7734 0.8489 -0.4650 -0.4850 -0.4430 -0.5626 -0.4148 0.4695 -0.5787 -0.3331 0.3299 -0.4307 0.5924 0.4966 0.3216 0.…	2079 2425 2729 2745 2756 3222 4353 5547 5571	-0.3508 -0.4031 -0.4553 -0.4568 -0.4574 -0.5298 -0.6787 -0.4674 0.0124	5546	RANK_SCORE_AT_ES=	-4.2508
AGE1_BIND	-0.7009	-1.873	0	0.153	0.99	0.3015 -0.3723 0.2696 0.7203 0.2624 0.3934 -0.3016 0.6973 0.3747 0.4348 0.3769 -0.5634 0.5429 0.5595 -0.3467 -0.3367 -0.2632 0.6194 -0.3106 0.5594 -0.4309 0.3175 -0.3674 0.3399 -0.3726 0.4309 -0.4088 0.3602 0.5914 0.3696 0.4509 -0.3635 0.2951 0.4525 0.6663 0.3811 0.3929 -0.5660 -0.4744 -0.4082 -0.4383 0.2546 0.3607 0.3995 0.5583 0.3479 0.5078 -0.2947 0.7680 -0.4665 -0.5026 0.3370 -0.5527 0.2370 0…	519 1345 1781 2901 2997 3098 3165 3396 3425 3865 3911 4197 4416 4951 4988 5032 5073 5176 5393 5459 5620	-0.0374 -0.1635 -0.2287 -0.4270 -0.4420 -0.4571 -0.4653 -0.4996 -0.4978 -0.5632 -0.5579 -0.5904 -0.6059 -0.6576 -0.6190 -0.5794 -0.5367 -0.4957 -0.4420 -0.3413 0.0037	4950	RANK_SCORE_AT_ES=	-1.062
AMINO ACID DERIVATIVE BIOSYNTHETIC PROCESS_BIO	-0.8279	-1.8719	0.0244	0.1525	0.99	0.3086 -0.5962 0.4054 0.4816 0.2910 0.3811 0.1981 -0.4083 0.2987 0.5028 -0.2752 -0.6620 0.3488 0.5844 -0.3428 -0.3869 0.7233 -0.3572 0.2881 0.4727 -0.5466 0.5474 0.3718 -0.4124 0.5606 0.3459 0.3265 0.6811 -0.3294 -0.4083 -0.6753 -0.5305 -0.2798 0.5626 0.2857 0.6354 0.3868 0.5383 0.2912 -0.2315 0.5091 -0.4451 -0.5301 -0.2218 -0.4966 -0.4712 0.2960 0.4415 0.3692 0.3932 -0.3739 -0.3958 0.6985 0.5891…	774 780 1311 1397 2087 2245 2427 2684 2850 4047 4437 5444 5626 5629	-0.1080 -0.0795 -0.1566 -0.1564 -0.2727 -0.2959 -0.3251 -0.3697 -0.3988 -0.5989 -0.6492 -0.7436 -0.4115 0.0021	5443	RANK_SCORE_AT_ES=	-2.6037
INDOLE DERIVATIVE BIOSYNTHETIC PROCESS_BIO	-0.9044	-1.8696	0	0.1567	0.99	-0.5544 0.5134 -0.3879 0.3282 0.3180 0.5663 -0.3610 0.2790 0.3515 -0.6513 -0.5632 0.3841 -0.6973 -0.4273 0.4572 0.5502 -0.4816 0.3783 0.7122 0.5770 0.3972 -0.6092 0.6835 -0.6021 -0.2858 -0.3663 0.5722 -0.3385 -0.4986 0.3261 -0.3513 0.6414 -0.5397 0.4293 0	780 1311 2087 2245 2427 2684 4437 5626 5629	-0.1042 -0.1785 -0.3090 -0.3314 -0.3601 -0.4045 -0.6935 -0.4800 0.0021	5625	RANK_SCORE_AT_ES=	-11.2267
STP22_SGA	-0.6924	-1.8676	0	0.1596	1	-0.1678 0.3635 0.5585 0.2988 -0.4173 0.3196 0.3914 -0.3021 0.4424 -0.4167 0.5566 0.3140 0.3337 0.3938 -0.4893 -0.3394 -0.3265 -0.4367 -0.3332 -0.3176 0.5043 0.4491 0.3150 0.3869 0.5584 -0.5201 -0.3973 0.4748 0.3713 0.3320 0.2836 -0.4099 -0.3491 0.4879 -0.	705 788 1034 1053 1104 1356 1377 1490 1714 1759 1785 1998 2100 2191 2239 2286 2522 2639 2648 2691 2927 3105 3172 3211 3266 3477 3506 3591 3621 3705 3851 3870 3954 3975 4004 4163 4480 4777 4785 4858 5067 5153 5156 5169 5216 5266 5276 5303 5335 5386 5578 5589 5639	-0.1116 -0.1131 -0.1470 -0.1405 -0.1400 -0.1776 -0.1740 -0.1878 -0.2229 -0.2263 -0.2264 -0.2612 -0.2766 -0.2904 -0.2966 -0.3029 -0.3439 -0.3641 -0.3650 -0.3721 -0.4138 -0.4444 -0.4549 -0.4603 -0.4682 -0.5031 -0.5053 -0.5171 -0.5189 -0.5301 -0.5516 -0.5502	5066	RANK_SCORE_AT_ES=	-1.215
RAD6_SGA	-0.6332	-1.8637	0	0.1669	1	0.5110 0.2461 -0.3226 0.5420 0.3514 -0.4423 0.4253 -0.3759 -0.3248 -0.4363 0.3361 0.2940 0.3791 0.3800 -0.3679 0.2482 0.4663 0.2760 0.4221 0.2749 -0.3774 0.2749 -0.2648 0.2966 -0.3329 0.2165 0.5569 -0.2837 0.3046 0.3163 -0.3507 0.3441 0.3740 0.5623 0.3164 -0.5364 0.4025 -0.2440 -0.3804 0.4166 0.5959 0.4000 0.3327 0.4770 0.4630 0.3324 0.3237 0.5297 0.2858 -0.2821 0.2529 0.4306 0.3059 0.4788 0.3410…	803 821 869 1100 1135 1169 1280 1308 1312 1378 1442 1500 1530 1677 1759 1785 1999 2003 2137 2155 2257 2568 2719 2774 2943 2966 2997 3098 3232 3251 3352 3546 3554 3626 3701 3778 3833 3913 3947 3975 4010 4039 4054 4152 4153 4163 4187 4269 4312 4503 4527 4714 4718 4862 4920 4958 5083 5152 5153 5208 5280 5466 5500 5507 5526 5528 5558 5589 5639	-0.1335 -0.1263 -0.1251 -0.1587 -0.1574 -0.1561 -0.1693 -0.1679 -0.1621 -0.1680 -0.1739 -0.1791 -0.1795 -0.2016 -0.2124 -0.2134 -0.2491 -0.2471 -0.2689 -0.2699 -0.2863 -0.3413 -0.3680 -0.3776 -0.4073 -0.4109 -0.4157 -0.4328 -0.4554 -0.4573 -0.4735 -0.5057	5082	RANK_SCORE_AT_ES=	-1.2418
CHO2_SGA	-0.5547	-1.8635	0	0.1649	1	0.2744 -0.3131 0.2630 0.2924 -0.2847 0.3624 -0.2902 0.3012 0.4007 -0.2890 0.2703 0.3004 0.3101 -0.3692 0.3543 0.2465 0.3619 0.3578 -0.4151 -0.2865 -0.2645 -0.2979 0.3926 0.3117 -0.2827 0.4107 0.3590 -0.2574 -0.2851 0.3521 0.2847 0.3215 -0.2369 0.4268 0.3260 0.3985 0.2662 0.2973 0.4089 -0.2876 0.3635 0.2667 -0.2639 -0.3393 -0.2343 0.2289 0.2556 0.2729 0.2970 0.2571 0.3141 -0.2684 -0.3973 -0.2517 -…	521 593 803 821 840 877 900 904 938 978 1072 1086 1107 1119 1122 1378 1428 1475 1508 1643 1683 1688 1725 1736 1739 1759 1837 1844 1851 1891 1900 1934 1988 2087 2100 2131 2140 2188 2191 2336 2353 2380 2382 2430 2445 2488 2491 2595 2610 2630 2639 2720 2737 2780 2789 2790 2794 2826 2869 2943 2953 2973 2997 2998 3017 3037 3072 3092 3139 3175 3192 3228 3255 3268 3283 3365 3377 3382 3414 3420 3428 3432…	-0.0867 -0.0921 -0.1246 -0.1221 -0.1200 -0.1214 -0.1204 -0.1159 -0.1172 -0.1197 -0.1324 -0.1306 -0.1301 -0.1281 -0.1244 -0.1679 -0.1739 -0.1795 -0.1827 -0.2049 -0.2098 -0.2083 -0.2128 -0.2126 -0.2109 -0.2124 -0.2248 -0.2241 -0.2235 -0.2290 -0.2289 -0.2334	4857	RANK_SCORE_AT_ES=	-0.9485
VESICLE-MEDIATED TRANSPORT_BIO	-0.5633	-1.8608	0	0.1687	1	-0.4362 0.4034 0.2611 0.3844 -0.2232 -0.3180 0.2872 0.3481 0.4236 0.4708 0.2981 0.3385 0.3127 0.3176 0.3619 0.3590 -0.3855 0.2516 -0.2865 -0.2962 0.3362 -0.2956 -0.2125 0.3065 0.2679 -0.2881 0.3344 -0.3151 0.4181 -0.2487 0.4481 0.4535 -0.3412 -0.2676 -0.2	670 754 775 1014 1038 1114 1254 1328 1478 1532 1561 1643 1714 1736 1790 1866 1927 1929 1975 1983 1988 2016 2025 2180 2206 2254 2258 2321 2375 2444 2453 2481 2487 2558 2591 2603 2623 2691 2723 2753 2775 2781 2825 2866 2942 2947 2995 3017 3072 3101 3131 3165 3211 3217 3248 3249 3271 3273 3300 3304 3333 3468 3491 3556 3608 3640 3654 3664 3666 3714 3750 3780 3801 3810 3827 3835 3841 3856 3869 3887 39…	-0.1137 -0.1210 -0.1169 -0.1546 -0.1531 -0.1614 -0.1821 -0.1910 -0.2146 -0.2209 -0.2226 -0.2344 -0.2444 -0.2456 -0.2528 -0.2643 -0.2732 -0.2714 -0.2777 -0.2772 -0.2760 -0.2792 -0.2789 -0.3057 -0.3090 -0.3163 -0.3157 -0.3260 -0.3348 -0.3464 -0.3472 -0.3515	4126	RANK_SCORE_AT_ES=	-0.4173
RPL6B_BIND	-0.6483	-1.859	0	0.1703	1	-0.2985 -0.2860 0.2150 0.4493 -0.3518 -0.3879 0.4075 0.3237 -0.4789 -0.2693 0.3233 0.3229 -0.4623 0.4192 0.4490 -0.3475 -0.2750 -0.2777 0.3148 -0.4114 0.2895 0.3157 -0.3419 0.3258 0.3241 0.2882 0.4327 -0.4080 0.3480 0.4104 0.4536 0.3540 0.4298 0.3206 0.51	427 656 674 749 960 992 1148 1173 1315 1528 1655 1716 1781 2190 2360 2506 2517 2531 2532 2745 2948 2997 3050 3260 3261 3428 3649 3770 3783 3887 4204 4221 4296 4312 4326 4369 4404 4508 4561 4567 4573 4676 4767 4800 4826 4870 4922 4931 5003 5018 5027 5038 5045 5053 5059 5078 5081 5109 5111 5120 5126 5156 5160 5162 5196 5202 5221 5234 5253 5268 5270 5272 5338 5355 5383 5392 5413 5431 5443 5454 5501 …	-0.0590 -0.0886 -0.0804 -0.0834 -0.1131 -0.1110 -0.1321 -0.1298 -0.1494 -0.1830 -0.2018 -0.2090 -0.2172 -0.2889 -0.3181 -0.3434 -0.3444 -0.3459 -0.3452 -0.3832 -0.4192 -0.4273 -0.4361 -0.4724 -0.4711 -0.4991 -0.5361 -0.5548 -0.5539 -0.5689 -0.6209 -0.6187	4766	RANK_SCORE_AT_ES=	-0.8557
KGD2_SGA	-0.5703	-1.8583	0	0.1694	1	0.2676 0.3190 -0.3144 0.3603 0.3264 0.4354 -0.2646 -0.3017 0.5273 0.4731 0.2510 -0.3225 0.3513 0.2684 -0.2625 -0.2432 0.4899 0.4181 0.3000 0.4122 0.3077 0.3572 -0.3080 0.3529 -0.3452 0.4462 0.3491 0.3212 -0.3009 0.3655 0.3334 -0.3507 -0.2729 -0.2785 -0.2936 0.2947 0.4486 0.4632 -0.2586 -0.2801 0.5445 0.3738 0.2644 0.2668 0.2768 -0.3872 0.4298 0.4295 0.2585 0.2658 -0.3107 0.2676 -0.3242 0.3567 -0.…	179 424 635 670 808 866 871 900 972 980 1128 1143 1149 1169 1172 1240 1253 1311 1425 1431 1834 1862 1922 1998 2498 2503 2516 2633 2663 2683 2685 2719 2890 2903 2997 3012 3139 3186 3211 3232 3262 3283 3428 3432 3436 3453 3534 3544 3603 3623 3625 3626 3645 3675 3684 3803 3820 3856 3858 3870 3927 3947 3953 3965 4004 4022 4063 4075 4098 4169 4239 4282 4290 4296 4319 4372 4404 4439 4453 4457 4508 4546…	-0.0051 -0.0368 -0.0667 -0.0650 -0.0831 -0.0872 -0.0818 -0.0809 -0.0882 -0.0840 -0.1059 -0.1036 -0.0999 -0.0987 -0.0944 -0.1022 -0.1001 -0.1064 -0.1234 -0.1208 -0.1915 -0.1943 -0.2032 -0.2151 -0.3049 -0.3051 -0.3067 -0.3274 -0.3324 -0.3356 -0.3356 -0.3414	4968	RANK_SCORE_AT_ES=	-1.0848
APN2_BIND	-0.8624	-1.8578	0	0.1679	1	-0.4651 0.3808 0.3678 0.8401 -0.4271 0.6203 0.6763 0.5290 -0.4969 0.5475 -0.5761 0.6113 -0.5337 0.3719 0.4569 -0.4899 0.4622 -0.3383 0.5821 0.2618 0.4652 -0.2276 0.6818 -0.2716 -0.3287 -0.6754 0.3117 -0.3187 -0.3521 -0.4865 -0.7179 -0.5885 0.5587 0.2431 -	999 1827 2806 3421 3701 4068 4893 5010 5432 5589 5639	-0.1593 -0.2990 -0.4727 -0.5774 -0.6205 -0.6754 -0.7962 -0.7877 -0.7972 -0.6780 0.0004	5431	RANK_SCORE_AT_ES=	-2.51
UBX5_SGA	-0.8312	-1.8564	0.0377	0.1684	1	-0.4981 -0.3209 0.3303 0.2197 -0.3884 0.8140 0.3183 -0.5873 0.2788 -0.5002 -0.2484 -0.2679 0.3850 0.2810 -0.8591 -0.3590 0.3833 -0.4736 -0.3867 -0.4092 -0.6454 -0.3063 0.3136 0.7513 0.4370 -0.3780 0.4687 -0.6475 -0.4132 -0.8494 0.6887 0.5833 -0.4605 0.405	2196 2234 2850 2892 3232 3517 3675 4019 4160 4195 4338 5526 5557 5606	-0.3814 -0.3796 -0.4884 -0.4947 -0.5489 -0.5884 -0.6027 -0.6429 -0.6435 -0.6246 -0.6202 -0.6197 -0.3709 0.0062	5525	RANK_SCORE_AT_ES=	-3.7443
RPS15_BIND	-0.7575	-1.8563	0	0.1663	1	-0.2881 -0.4100 0.5384 0.4338 0.5359 -0.5036 0.4590 -0.4786 -0.3950 0.3785 -0.3277 -0.2135 0.2961 -0.3842 0.3393 -0.4635 -0.2898 0.3339 0.2126 -0.4726 0.5121 -0.3728 0.2554 0.5070 0.2549 0.4456 0.4177 -0.3285 -0.3195 -0.4260 0.3076 0.5374 0.5377 -0.2572 0	1173 1301 1781 2190 2283 2745 2997 4296 4369 4404 4573 4698 4826 4897 4922 4931 5019 5027 5038 5045 5059 5078 5109 5132 5156 5196 5256 5264 5272 5338 5345 5401 5413 5443 5454 5510 5533	-0.1967 -0.2082 -0.2874 -0.3569 -0.3705 -0.4525 -0.4964 -0.7175 -0.7190 -0.7133 -0.7290 -0.7348 -0.7383 -0.7300 -0.7129 -0.6927 -0.6843 -0.6615 -0.6388 -0.6150 -0.5921 -0.5695 -0.5476 -0.5232 -0.4980 -0.4737 -0.4491 -0.4148 -0.3800 -0.3504 -0.3095 -0.2716	4825	RANK_SCORE_AT_ES=	-0.9164
SBP1_BIND	-0.6675	-1.8555	0	0.1649	1	0.2737 0.3424 -0.5386 -0.3296 0.4659 0.5385 0.2838 0.4092 -0.4820 -0.4718 0.5345 -0.3507 -0.3299 0.4472 -0.3599 -0.4604 0.2973 0.2247 -0.3364 -0.3782 0.4484 0.2988 -0.2860 -0.3722 0.5166 0.4713 0.3132 0.3857 0.2658 0.3163 0.5388 -0.4802 0.4311 -0.2717 0.2879 0.3327 0.2614 -0.2491 0.6102 0.4377 -0.2714 -0.2726 0.4122 -0.2224 -0.6541 0.3280 0.6274 0.4142 0.4941 0.4079 0.3993 0.4601 -0.3877 -0.3443 …	1053 1254 1390 1425 1781 2233 2635 2660 2770 2790 3072 3260 3271 3640 3788 3911 3922 3941 4231 4312 4442 4517 4608 4790 4859 4862 4880 5024 5043 5058 5072 5125 5133 5196 5258 5270 5338 5376 5471 5623	-0.1715 -0.1934 -0.2056 -0.2003 -0.2563 -0.3331 -0.4037 -0.4072 -0.4264 -0.4297 -0.4783 -0.5088 -0.5076 -0.5676 -0.5870 -0.6007 -0.5942 -0.5891 -0.6292 -0.6309 -0.6394 -0.6367 -0.6352 -0.6457 -0.6343 -0.6110 -0.5900 -0.5870 -0.5611 -0.5338 -0.5058 -0.4819	4789	RANK_SCORE_AT_ES=	-0.8796
YGL081W_BIND	-0.7155	-1.8545	0	0.1646	1	0.4838 0.4096 -0.3615 0.4797 0.5199 -0.5744 0.2238 0.3017 0.3389 0.3883 0.6508 0.4108 -0.5126 0.5604 0.5056 0.2743 0.3000 -0.3168 -0.3237 0.4304 -0.4051 0.2584 0.4583 0.4829 0.5551 0.6226 -0.6486 0.5387 0.3304 0.5389 -0.3180 0.3559 -0.3881 0.3516 0.4852 0.4091 0.5906 0.2447 -0.3858 -0.4957 0.4131 0.4343 0.6190 -0.2495 0.7677 -0.2740 0.5974 0.4494 0.3662 0.6223 -0.4120 0.6129 0.3246 -0.2705 0.5558…	618 1345 1714 1996 2291 2542 2543 2691 2810 3027 3228 3266 3289 3640 3655 4198 4372 4416 4537 4610 4951 5095 5341 5349 5423 5475 5620 5623	-0.0803 -0.1959 -0.2527 -0.2969 -0.3458 -0.3885 -0.3868 -0.4123 -0.4333 -0.4703 -0.5030 -0.5064 -0.5070 -0.5630 -0.5591 -0.6436 -0.6596 -0.6519 -0.6554 -0.6491 -0.6809 -0.6719 -0.6616 -0.6079 -0.5539 -0.4841 -0.2621 0.0032	5340	RANK_SCORE_AT_ES=	-1.9921
YHC1-8_SGA	-0.6434	-1.8543	0	0.1634	1	-0.4002 -0.3124 0.3494 -0.2967 0.3499 0.2951 0.3012 -0.2982 -0.2968 -0.2736 -0.3574 -0.2946 0.3739 -0.3157 0.3384 0.4008 0.3132 0.3181 -0.3119 0.6048 0.3344 -0.3799 -0.4544 0.4384 0.3603 -0.3906 -0.5052 0.3195 0.3454 -0.3365 0.3798 -0.3041 -0.3687 0.2950	705 821 1053 1107 1190 1209 1260 1425 1633 1688 1781 1872 2024 2155 2188 2233 2286 2295 2368 2430 2639 2762 2763 2770 2869 2890 2997 3039 3045 3085 3098 3101 3105 3128 3260 3283 3342 3696 4004 4022 4153 4282 4291 4312 4404 4429 4537 4642 4714 4724 4767 4788 4818 4826 4851 4894 4954 4994 5045 5054 5073 5084 5125 5156 5196 5208 5218 5225 5256 5266 5270 5401 5417 5454 5471 5489 5500 5526 5555 5577	-0.1131 -0.1219 -0.1542 -0.1550 -0.1616 -0.1568 -0.1581 -0.1813 -0.2135 -0.2186 -0.2310 -0.2436 -0.2679 -0.2889 -0.2925 -0.2984 -0.3059 -0.3055 -0.3170 -0.3267 -0.3636 -0.3853 -0.3852 -0.3861 -0.4036 -0.4069 -0.4254 -0.4320 -0.4321 -0.4382 -0.4394 -0.4388	4713	RANK_SCORE_AT_ES=	-0.7966
STRUCTURAL MOLECULE ACTIVITY_MOL	-0.5423	-1.8541	0	0.1617	1	-0.2247 0.2808 0.3436 -0.3435 -0.2846 -0.3040 0.3234 0.3070 -0.2889 0.3845 0.3178 0.3393 -0.2624 0.2929 -0.3059 0.2646 -0.2705 0.2736 -0.2760 0.3248 0.2542 -0.2694 -0.3106 0.3351 0.3422 -0.2753 0.3944 0.3814 0.3305 0.2940 0.3522 0.3275 0.3347 0.2884 -0.28	208 252 269 372 385 398 441 479 482 680 700 716 1190 1198 1329 1367 1394 1422 1487 1566 1579 1700 1702 1708 1724 1731 1838 1854 1879 1909 1947 1971 1977 2007 2012 2013 2038 2074 2095 2106 2126 2140 2145 2159 2161 2168 2194 2230 2342 2440 2442 2493 2520 2570 2579 2655 2670 2677 2760 2772 2786 2795 2824 2829 2861 2898 2920 2930 2938 2940 2963 3010 3036 3040 3142 3243 3274 3284 3294 3327 3397 3428 3…	-0.0210 -0.0150 -0.0049 -0.0137 -0.0063 0.0008 0.0015 0.0025 0.0099 -0.0211 -0.0192 -0.0167 -0.1008 -0.0990 -0.1202 -0.1243 -0.1266 -0.1291 -0.1386 -0.1509 -0.1510 -0.1713 -0.1697 -0.1689 -0.1699 -0.1693 -0.1874 -0.1888 -0.1918 -0.1958 -0.2014 -0.2044 -0.	4564	RANK_SCORE_AT_ES=	-0.674
SEC63-1_SGA	-0.5353	-1.8528	0	0.1626	1	0.3147 0.2913 0.3770 0.2918 -0.2691 0.3087 0.3449 0.2650 0.3702 0.3156 -0.2992 0.2200 0.3106 0.3755 0.2698 0.3960 0.3892 0.2778 0.2922 0.3077 0.2759 0.3151 -0.3082 -0.2392 0.3346 -0.2701 -0.3192 0.2458 0.2579 -0.3174 0.2880 0.3033 -0.2692 -0.2499 -0.2881 0.3179 -0.3371 0.3042 -0.2834 -0.2936 0.3712 -0.3833 -0.2845 0.4102 0.2390 0.3941 0.2316 0.3600 -0.3390 -0.2803 0.3144 0.2556 -0.4245 0.3699 0.3…	99 381 417 426 437 481 496 588 805 815 845 869 1011 1086 1116 1119 1122 1172 1254 1280 1312 1331 1370 1388 1428 1478 1517 1583 1643 1656 1725 1748 1752 1759 1785 1801 1834 1849 1851 1862 1922 1957 1960 1964 1987 1996 1999 2066 2155 2165 2191 2196 2239 2269 2283 2286 2291 2382 2423 2431 2471 2491 2516 2595 2630 2635 2668 2719 2790 2834 2889 2949 3030 3072 3095 3126 3183 3228 3253 3289 3365 3390 34…	0.0094 -0.0322 -0.0296 -0.0223 -0.0155 -0.0155 -0.0105 -0.0208 -0.0555 -0.0524 -0.0532 -0.0530 -0.0751 -0.0851 -0.0870 -0.0840 -0.0810 -0.0867 -0.0984 -0.1001 -0.1029 -0.1034 -0.1077 -0.1082 -0.1129 -0.1195 -0.1242 -0.1340 -0.1429 -0.1431 -0.1538 -0.1562 -0.1551 -0.1545 -0.1575 -0.1587 -0.1630 -0.1641 -0.1629 -0.1633 -0.1728 -0.1778 -0.1769 -0.1762 -0.1791 -0.1794 -0.1786 -0.1896 -0.2048 -0.2055 …	5077	RANK_SCORE_AT_ES=	-1.2297
AMINOACYL-TRNA LIGASE ACTIVITY_MOL	-0.7394	-1.8503	0.0192	0.1659	1	-0.3264 -0.4028 0.6360 0.3401 -0.2328 0.3475 -0.2655 0.2913 -0.3869 -0.2528 -0.3765 -0.3069 0.2861 -0.4557 -0.5178 -0.3980 0.3740 -0.2744 0.3194 0.5507 0.3676 -0.3450 -0.2488 -0.5721 0.4036 0.4591 -0.5624 -0.4675 0.3766 -0.2370 0.3260 -0.5540 0.4406 -0.36	2864 2951 3198 3573 3677 3791 4141 4320 4325 4363 4426 4449 4606 4621 4625 4734 4840 4910 4919 4939 5023 5123 5133 5246 5271 5365 5414 5416 5430 5491 5508 5551 5586	-0.5103 -0.5249 -0.5667 -0.6284 -0.6412 -0.6551 -0.7076 -0.7277 -0.7166 -0.7109 -0.7089 -0.6993 -0.7110 -0.6971 -0.6811 -0.6817 -0.6793 -0.6687 -0.6469 -0.6264 -0.6151 -0.6026 -0.5734 -0.5565 -0.5216 -0.4905 -0.4453 -0.3913 -0.3366 -0.2767 -0.2029 -0.1091	4319	RANK_SCORE_AT_ES=	-0.5135
OCA1_BIND	-0.628	-1.8503	0	0.1642	1	-0.4098 0.5213 0.3325 0.3642 -0.2661 0.3151 0.4177 0.2094 -0.4703 0.3821 0.2840 -0.4083 -0.3027 -0.3110 0.3501 0.5766 0.4404 -0.3692 -0.3394 0.4192 -0.2399 0.4226 0.3618 0.2871 0.3067 -0.5060 0.3574 0.2948 -0.3203 0.4569 0.4585 0.2679 0.2877 0.2590 -0.326	550 598 969 1164 1311 1736 1803 2053 2160 2206 2328 2454 2458 2461 2495 2610 2651 2659 2730 2745 2790 2812 2846 3136 3522 3531 3556 3583 3640 3641 3684 3705 3780 3804 3947 3974 4233 4387 4457 4512 4572 4591 4645 4669 4791 4818 4832 4951 4988 5010 5043 5142 5180 5195 5297 5424 5439 5497 5561 5623 5627	-0.0780 -0.0678 -0.1224 -0.1473 -0.1650 -0.2358 -0.2430 -0.2844 -0.3007 -0.3063 -0.3260 -0.3470 -0.3462 -0.3452 -0.3499 -0.3696 -0.3762 -0.3769 -0.3892 -0.3915 -0.3993 -0.4030 -0.4088 -0.4594 -0.5252 -0.5233 -0.5242 -0.5254 -0.5317 -0.5279 -0.5314 -0.5309	4571	RANK_SCORE_AT_ES=	-0.68
NPL6_BIND	-0.8219	-1.8489	0	0.1651	1	-0.3502 -0.2538 0.7237 -0.6289 -0.5076 -0.2993 -0.4422 -0.5264 0.5605 0.2547 -0.4817 0.3141 -0.4174 -0.4034 -0.6756 -0.5919 -0.3797 0.4142 0.5536 0.3694 0.6065 -0.3575 -0.4708 0.6101 0.4808 -0.2503 0.4082 -0.4810 0.4537 -0.4325 0.6392 0.7600 0.3181 -0.230	2506 2747 2823 3685 3922 4261 4380 5052 5275 5307 5309 5452 5466 5533 5573	-0.4421 -0.4842 -0.4975 -0.6396 -0.6670 -0.7059 -0.7027 -0.7694 -0.7328 -0.6573 -0.5763 -0.4839 -0.3617 -0.2014 0.0121	5051	RANK_SCORE_AT_ES=	-1.1952
PMC1_SGA	-0.7584	-1.846	0	0.1691	1	0.4344 0.5564 -0.2201 -0.4080 0.4306 0.6254 -0.2265 -0.3761 -0.4563 0.4384 0.4589 0.3708 0.4956 0.2917 -0.4842 0.5825 0.5105 -0.4450 -0.3279 -0.4984 -0.4748 0.5132 0.5064 0.6437 -0.4137 -0.5433 0.3016 0.4999 0.4850 -0.4173 -0.5487 -0.4060 -0.2557 -0.4839 -0.3450 0.4668 -0.3219 0.4061 -0.5551 -0.3313 -0.6278 0.5791 -0.2627 0.6138 -0.3696 0.3309 0.4425 0.5452 -0.3770 -0.3070 0.5344 0.7991 -0.4441 -…	675 1358 1436 1692 2252 2353 2445 2568 2633 2668 2691 3118 3260 3698 3851 3905 4022 4503 4757 5280 5637	-0.0872 -0.1924 -0.1915 -0.2259 -0.3207 -0.3349 -0.3482 -0.3682 -0.3783 -0.3833 -0.3864 -0.4599 -0.4812 -0.5509 -0.5681 -0.5670 -0.5757 -0.6408 -0.6586 -0.6951 0.0007	5636	RANK_SCORE_AT_ES=	-21.9501
RPS19B_SGA	-0.5915	-1.8437	0	0.1726	1	0.4538 0.3670 -0.4252 0.2971 0.4061 -0.3400 0.4573 -0.3302 0.2885 -0.3353 -0.3785 -0.4224 0.3961 0.3123 0.2949 0.4151 -0.3500 -0.3215 0.2631 0.4185 0.3147 -0.3971 -0.3194 0.4139 0.2636 -0.3168 0.2513 0.3857 0.4196 -0.4429 0.3528 0.2905 0.3117 0.3509 0.2827 0.3131 -0.3040 0.2953 0.2919 -0.2644 0.3608 0.4501 -0.3607 0.3589 0.3124 -0.3070 0.2642 -0.2456 0.3403 0.3410 0.3551 0.2919 -0.2932 -0.2757 -0…	381 453 676 824 877 931 980 1135 1240 1253 1425 1485 1802 1853 1999 2015 2024 2048 2188 2196 2257 2286 2291 2295 2373 2439 2446 2540 2683 2685 2762 2770 2892 2909 2958 2997 3181 3283 3377 3382 3403 3428 3436 3506 3583 3702 3765 3814 3879 3947 4004 4016 4022 4035 4098 4152 4175 4291 4328 4358 4404 4442 4476 4506 4642 4676 4704 4714 4720 4744 4767 4829 4843 4894 4930 4937 4951 4994 5024 5045 5053 5…	-0.0499 -0.0467 -0.0762 -0.0937 -0.0947 -0.0965 -0.0977 -0.1189 -0.1318 -0.1281 -0.1542 -0.1604 -0.2144 -0.2207 -0.2446 -0.2452 -0.2444 -0.2465 -0.2700 -0.2696 -0.2789 -0.2826 -0.2820 -0.2811 -0.2939 -0.3047 -0.3049 -0.3210 -0.3464 -0.3463 -0.3599 -0.3610	4641	RANK_SCORE_AT_ES=	-0.7413
RPL27B_BIND	-0.6873	-1.8425	0	0.1732	1	0.4607 0.2519 0.5497 -0.4648 -0.4154 0.4409 0.3022 -0.3520 -0.3264 0.2674 -0.2848 0.2483 0.3179 -0.4790 0.2285 -0.2011 -0.3813 -0.2953 -0.3414 -0.2959 -0.3811 0.5090 0.5662 0.5334 0.2986 0.4830 -0.4291 -0.2132 0.4116 -0.3577 0.2589 -0.2973 0.5116 -0.3951 0.3400 0.4335 0.4229 -0.3531 0.3502 0.2475 -0.3288 -0.3768 -0.3056 0.6226 -0.3320 -0.3973 0.3315 0.4119 -0.5733 -0.3832 0.3504 0.2609 -0.3361 -0…	960 1430 1781 2190 2506 2745 2997 3050 3428 4152 4296 4312 4369 4411 4508 4676 4767 4850 4922 4937 5027 5059 5073 5108 5126 5160 5162 5196 5270 5338 5401 5431 5454	-0.1481 -0.2172 -0.2702 -0.3379 -0.3917 -0.4338 -0.4771 -0.4845 -0.5464 -0.6618 -0.6715 -0.6581 -0.6508 -0.6402 -0.6373 -0.6429 -0.6318 -0.6165 -0.5968 -0.5661 -0.5456 -0.5129 -0.4765 -0.4413 -0.4018 -0.3628 -0.3180 -0.2765 -0.2350 -0.1846 -0.1233 -0.0490	4295	RANK_SCORE_AT_ES=	-0.4987
RPS30A_SGA	-0.6209	-1.8419	0	0.1722	1	0.3856 -0.2509 0.2830 0.4521 0.3868 0.3213 0.3248 0.4387 -0.3562 0.3080 -0.3388 0.3295 0.4929 -0.3048 0.3735 0.3776 -0.3095 0.3806 -0.2644 0.5235 -0.3482 -0.2748 0.2929 0.3040 -0.3893 0.2590 0.3062 0.3992 0.3401 0.2385 -0.3107 0.3634 0.3923 -0.2778 0.2865 -0.3818 0.3169 -0.3011 0.2741 0.2497 0.4182 -0.3518 0.5626 0.5783 -0.3077 -0.3305 -0.3051 0.3887 0.2540 -0.3865 0.4155 -0.3481 -0.4149 0.3441 0…	705 840 931 938 944 980 1253 1425 1537 1627 1793 1889 2003 2188 2196 2257 2461 2603 2633 2659 2719 2750 2752 2757 2774 3031 3045 3126 3262 3294 3428 3457 3505 3546 3684 3696 3745 3753 3929 3934 4004 4010 4022 4035 4163 4214 4358 4372 4404 4451 4477 4508 4594 4642 4664 4750 4764 4826 4843 4862 4930 4937 4994 5045 5129 5196 5208 5218 5242 5256 5280 5303 5431 5454 5472 5526 5538 5566 5637	-0.1151 -0.1293 -0.1367 -0.1291 -0.1213 -0.1192 -0.1615 -0.1869 -0.2020 -0.2138 -0.2400 -0.2540 -0.2719 -0.3031 -0.3025 -0.3116 -0.3471 -0.3719 -0.3766 -0.3807 -0.3911 -0.3963 -0.3964 -0.3970 -0.3997 -0.4451 -0.4468 -0.4603 -0.4832 -0.4873 -0.5092 -0.5122	4749	RANK_SCORE_AT_ES=	-0.8323
GOLGI MEMBRANE_CEL	-0.6964	-1.8401	0	0.1756	1	0.3818 0.3041 -0.6204 -0.2824 0.3989 0.4037 -0.5231 0.3046 0.4619 0.5024 -0.3156 -0.3324 -0.2845 -0.2954 0.5578 0.4246 0.6579 0.4126 0.4519 0.3534 0.3557 -0.4991 -0.3151 0.5208 0.3680 -0.3999 -0.3397 0.3340 0.3483 -0.2772 -0.4013 0.4279 -0.4104 0.5140 -0.3738 -0.3390 -0.5249 -0.2695 0.7105 0.3539 0.3648 -0.2234 -0.5246 0.5120 0.5242 0.4043 -0.4057 0.2528 -0.5460 0.3756 0.4248 0.6339 0.4969 0.4706…	1478 1628 2200 2723 3271 3300 3304 3347 3468 3887 3988 4310 4346 4538 4558 4727 4812 4891 4928 4978 4981 4999 5125 5164 5247 5328 5480 5623	-0.2493 -0.2641 -0.3607 -0.4531 -0.5467 -0.5475 -0.5438 -0.5467 -0.5622 -0.6263 -0.6326 -0.6734 -0.6624 -0.6750 -0.6566 -0.6602 -0.6459 -0.6278 -0.6007 -0.5740 -0.5388 -0.5058 -0.4846 -0.4450 -0.4065 -0.3581 -0.2902 0.0032	4537	RANK_SCORE_AT_ES=	-0.6572
HUR1_SGA	-0.5951	-1.8398	0	0.1743	1	0.2694 0.2938 0.2816 0.5085 0.4123 0.4679 0.4332 0.2556 -0.2104 -0.3474 -0.2506 -0.3108 -0.3747 0.3463 0.3489 0.3139 0.3715 0.3510 0.3841 -0.3133 0.3180 0.3057 -0.3984 -0.2349 0.2723 0.2908 0.3152 -0.3152 0.2691 0.3021 0.2781 0.2683 -0.3297 -0.3476 0.2759 -0.2604 -0.3331 0.4137 0.3322 0.2484 0.2655 0.4192 0.2785 0.3813 0.4864 0.3755 0.3227 -0.3205 0.4354 -0.4618 -0.2961 -0.3014 -0.2427 0.3511 0.3…	635 641 705 715 840 1046 1131 1153 1159 1240 1264 1296 1378 1457 1500 1517 1633 1714 1725 1736 1781 1785 1807 1851 1925 1988 1999 2027 2066 2082 2133 2137 2146 2196 2291 2295 2308 2403 2494 2522 2573 2610 2659 2691 2713 2729 2885 2943 2949 2953 2958 2966 3039 3101 3197 3211 3425 3498 3517 3663 3765 3807 3856 3898 3950 3954 3965 3975 4054 4152 4158 4175 4269 4282 4291 4309 4366 4389 4396 4397 4404…	-0.1069 -0.0996 -0.1034 -0.0974 -0.1134 -0.1454 -0.1558 -0.1548 -0.1510 -0.1612 -0.1610 -0.1625 -0.1734 -0.1842 -0.1885 -0.1882 -0.2063 -0.2183 -0.2176 -0.2169 -0.2226 -0.2209 -0.2224 -0.2282 -0.2396 -0.2491 -0.2493 -0.2526 -0.2580 -0.2593 -0.2670 -0.2662	4365	RANK_SCORE_AT_ES=	-0.5403
VMA5_SGA	-0.6469	-1.8391	0	0.1744	1	-0.3305 0.3945 0.5064 0.4555 0.4851 -0.2456 0.2882 -0.4650 0.3607 -0.3180 0.3901 -0.4416 -0.3036 0.3643 0.4350 0.3117 -0.3435 -0.2997 0.2987 -0.2770 0.3439 0.2298 -0.4091 0.3970 -0.3085 0.4340 0.2521 -0.3180 -0.2947 0.3140 -0.2126 -0.3348 0.4017 -0.3779 0	173 571 612 840 900 1119 1223 1425 1457 1714 1736 1759 1862 2027 2135 2146 2239 2603 2635 2663 2685 2713 2715 2762 2834 2944 3073 3197 3212 3432 3436 3603 3815 3856 3975 4016 4063 4087 4296 4457 4508 4676 4744 4757 4788 4850 4858 4862 4894 4930 4937 4942 4969 5073 5083 5095 5189 5193 5206 5270 5321 5417 5419 5442 5466 5526 5536 5570 5638	0.0101 -0.0472 -0.0416 -0.0728 -0.0745 -0.1064 -0.1183 -0.1491 -0.1496 -0.1918 -0.1920 -0.1924 -0.2077 -0.2348 -0.2520 -0.2519 -0.2667 -0.3313 -0.3364 -0.3408 -0.3443 -0.3489 -0.3488 -0.3570 -0.3697 -0.3889 -0.4111 -0.4321 -0.4335 -0.4709 -0.4694 -0.4967 -0.5313 -0.5349 -0.5521 -0.5551 -0.5589 -0.5585 -0.5901 -0.6119 -0.6137 -0.6349 -0.6374 -0.6300 -0.6253 -0.6254 -0.6158 -0.6054 -0.5997 -0.5941 …	4743	RANK_SCORE_AT_ES=	-0.8281
GCD1_BIND	-0.902	-1.8386	0.0213	0.1735	1	0.6274 0.5835 -0.5263 -0.5254 0.1865 0.6903 0.6004 -0.5776 0.8053 0.3752 0.4304 -0.2651 -0.4190 -0.2764 -0.6744 0.4946 -0.2898 -0.4463 -0.7320 -0.4901 0.3917 0.3684 -0.3116 0.7275 0.4684 0.4116 -0.3134 -0.5006 0.3881 0.5601 0.4908 -0.3941 0.6487 0.7973 0.8730 -0.3279 0.6061 0.3331 -0.3978 0.3660 -0.6617 0.4432 0.8256 0.6954 -0.5573 0.3667 -0.4029 0.3648 0.5976 -0.2626 0.6133 -0.9521 0.5970 -0.621…	1342 1365 2559 2745 2746 4284 4375 4657 5639	-0.2210 -0.2082 -0.4180 -0.4504 -0.4500 -0.7062 -0.7035 -0.7279 0.0004	5638	RANK_SCORE_AT_ES=	-24.7364
RPS1B_SGA	-0.6269	-1.8379	0	0.1732	1	0.5842 -0.4374 0.2726 -0.5875 0.4104 -0.4108 0.2845 0.4154 -0.2125 0.4396 -0.3404 -0.4106 0.3465 -0.4049 0.4590 -0.2895 -0.2600 0.3453 0.4275 0.3656 -0.3104 -0.3528 0.2813 -0.3824 0.3426 -0.3282 -0.2939 -0.2937 0.3586 0.3261 -0.2796 -0.3264 -0.5260 0.2178 -0.4042 -0.2578 -0.2749 0.3810 0.3711 0.2678 -0.3176 0.3681 -0.3667 0.2248 0.3924 0.3282 0.2471 0.2896 0.3132 -0.3322 0.3575 0.3896 -0.3138 -0.…	742 787 1189 1425 1530 1725 1739 2196 2291 2542 2680 2885 3050 3237 3283 3308 3408 3414 3534 3546 3554 3626 3702 3854 3858 3870 4004 4035 4642 4714 4719 4750 4791 4826 4843 4930 4937 4982 5095 5198 5216 5327 5423 5428 5500 5538 5542	-0.1087 -0.0938 -0.1507 -0.1812 -0.1894 -0.2160 -0.2104 -0.2879 -0.3014 -0.3445 -0.3682 -0.4043 -0.4322 -0.4627 -0.4676 -0.4686 -0.4822 -0.4789 -0.4951 -0.4918 -0.4878 -0.4948 -0.5018 -0.5211 -0.5139 -0.5080 -0.5227 -0.5186 -0.6082 -0.6008 -0.5813 -0.5657	4641	RANK_SCORE_AT_ES=	-0.7413
NUCLEOTIDE-EXCISION REPAIR COMPLEX_CEL	-0.8043	-1.8374	0.0196	0.1723	1	0.4796 0.3767 -0.2488 0.6111 0.2632 0.4743 -0.4491 -0.2762 0.3185 0.4427 -0.4391 -0.4743 0.4560 -0.4770 -0.3964 -0.4163 -0.2347 0.4918 -0.4071 0.5921 0.4318 -0.3828 -0.3200 -0.3629 -0.4606 0.6275 0.4810 0.6226 -0.4517 -0.4122 0.3959 0.5140 -0.2118 0.3970 -0.6708 0.8608 -0.3312 -0.3450 0.4787 0.5901 0.4857 0.5775 0.5332 -0.4622 0.5291 -0.7923 -0.2163 -0.3129 0.3357 0.4986 -0.6394 0.4951 0.6232 -0.…	514 1216 1530 2218 2326 2802 3399 3626 4070 4893 5080 5291 5589 5639	-0.0570 -0.1670 -0.2123 -0.3306 -0.3465 -0.4309 -0.5327 -0.5671 -0.6359 -0.7571 -0.7590 -0.7516 -0.6610 0.0004	5588	RANK_SCORE_AT_ES=	-5.5954
RPS3_BIND	-0.6353	-1.8372	0	0.1716	1	0.3896 0.4734 0.3203 -0.2556 0.3151 0.3578 0.2873 0.2613 -0.3434 0.3851 0.3163 0.3826 -0.2192 0.4677 -0.2071 0.3404 -0.2565 -0.5717 -0.3397 0.5189 0.3162 -0.3084 -0.4626 0.4187 -0.3332 0.3918 0.2945 0.2654 0.3292 0.3194 0.4556 0.2893 0.2826 -0.3626 0.4282 -0.3331 0.3973 0.3449 0.3718 0.4418 0.2981 0.3643 0.3276 -0.4486 0.3694 0.2943 0.3802 0.3312 -0.3833 0.5295 0.4859 0.4544 0.3451 -0.4063 -0.297…	653 674 682 701 810 874 894 1109 1113 1139 1173 1420 1485 1781 1819 1884 2078 2190 2263 2277 2283 2296 2446 2506 2708 2745 2747 2943 2948 2997 3029 3055 3428 3449 3536 3776 3907 3919 3974 4300 4314 4404 4505 4573 4652 4679 4698 4767 4789 4811 4826 4897 4922 4994 5003 5018 5019 5028 5045 5053 5059 5078 5081 5109 5111 5120 5126 5156 5160 5162 5196 5202 5221 5264 5270 5272 5338 5345 5401 5413 5431 5…	-0.1055 -0.0973 -0.0869 -0.0786 -0.0879 -0.0899 -0.0843 -0.1154 -0.1086 -0.1059 -0.1048 -0.1438 -0.1504 -0.2000 -0.2034 -0.2120 -0.2445 -0.2627 -0.2740 -0.2748 -0.2742 -0.2748 -0.3007 -0.3104 -0.3463 -0.3527 -0.3527 -0.3875 -0.3878 -0.3959 -0.4009 -0.4047	4651	RANK_SCORE_AT_ES=	-0.749
RAD18_BIND	-0.6516	-1.837	0	0.1702	1	0.3277 0.2647 -0.2056 0.3554 -0.2725 0.4020 0.2875 0.3663 0.3393 0.2919 0.3817 -0.3032 0.3812 0.4856 -0.3607 -0.5478 0.5623 -0.3316 -0.3070 0.3709 0.2983 -0.4668 -0.3817 0.3955 -0.4181 0.4901 -0.3444 0.3147 0.2987 0.2568 0.2877 0.3300 0.4227 -0.3646 0.3078 0.2370 -0.3468 0.2731 0.2562 -0.2798 -0.2936 -0.4222 0.2932 -0.4205 -0.3200 -0.3702 -0.2676 0.4664 0.3950 0.3153 0.3190 0.3057 -0.2654 -0.3465…	286 900 1002 1075 1316 1317 1484 1491 1530 1579 1677 1732 1736 1807 1907 1926 2001 2078 2079 2117 2127 2133 2137 2227 2283 2325 2335 2343 2563 2729 2745 2779 2786 2806 2812 2835 2943 2966 2968 3031 3050 3069 3251 3386 3399 3403 3668 3701 3764 3778 3833 3839 4144 4160 4187 4233 4300 4376 4411 4498 4744 4893 4920 5206 5395 5465 5557 5589 5611 5639	-0.0191 -0.1182 -0.1265 -0.1303 -0.1660 -0.1587 -0.1825 -0.1777 -0.1787 -0.1819 -0.1945 -0.1998 -0.1959 -0.2044 -0.2187 -0.2186 -0.2289 -0.2399 -0.2373 -0.2414 -0.2405 -0.2390 -0.2371 -0.2510 -0.2590 -0.2646 -0.2646 -0.2643 -0.3028 -0.3322 -0.3347 -0.3405	5394	RANK_SCORE_AT_ES=	-2.2644
RPS1A_BIND	-0.6499	-1.8368	0	0.1689	1	0.3496 -0.4423 -0.2739 0.3577 0.3254 -0.3350 -0.4149 0.3298 -0.2410 0.3369 0.4349 0.2890 0.3598 0.3128 0.4736 -0.3109 0.3778 -0.3011 0.3033 0.3943 0.2484 0.3393 0.3351 -0.4209 -0.2569 0.2793 0.3167 0.3627 0.3052 0.3198 0.3612 0.3940 -0.3749 -0.3820 0.3840 0.2801 -0.3687 0.2717 -0.4651 -0.3247 -0.3948 -0.3824 0.4313 0.4818 -0.4967 0.3470 0.6241 -0.3629 0.3358 0.2752 -0.2643 -0.3891 0.2939 -0.3524 …	546 674 701 848 1021 1022 1170 1377 1688 1781 2190 2390 2428 2506 2517 2683 2708 2719 2948 2997 3098 3260 3428 3993 4221 4235 4241 4296 4312 4369 4404 4505 4635 4676 4750 4767 4811 4922 4938 4988 5018 5027 5038 5045 5053 5059 5078 5081 5109 5111 5120 5126 5156 5160 5162 5196 5202 5221 5256 5270 5272 5338 5345 5383 5401 5413 5431 5454 5510 5533	-0.0802 -0.0889 -0.0798 -0.0944 -0.1159 -0.1064 -0.1244 -0.1546 -0.2056 -0.2179 -0.2890 -0.3232 -0.3286 -0.3414 -0.3422 -0.3714 -0.3754 -0.3770 -0.4174 -0.4254 -0.4424 -0.4697 -0.4974 -0.5936 -0.6280 -0.6239 -0.6183 -0.6210 -0.6167 -0.6192 -0.6175 -0.6267	4634	RANK_SCORE_AT_ES=	-0.7338
COFACTOR CATABOLIC PROCESS_BIO	-0.7954	-1.8368	0.0189	0.1672	1	-0.4347 -0.3648 -0.2305 -0.3198 -0.5172 0.4937 0.2592 -0.5200 -0.5761 -0.3698 0.5257 0.4934 -0.3196 -0.6413 0.4748 -0.3431 0.3425 0.2509 -0.3122 0.3597 -0.1957 -0.4909 -0.5063 0.2383 0.7106 -0.6030 0.2959 -0.3436 0.5127 -0.3934 0.2308 0.3291 -0.1888 -0.78	3475 3617 4516 4725 4773 4896 5011 5085 5107 5169 5303 5344 5368 5428 5476 5523	-0.6100 -0.6257 -0.7585 -0.7617 -0.7339 -0.7141 -0.6871 -0.6478 -0.5970 -0.5477 -0.4951 -0.4185 -0.3341 -0.2403 -0.1267 0.0210	4724	RANK_SCORE_AT_ES=	-0.8044
AROMATIC AMINO ACID FAMILY BIOSYNTHETIC PROCESS, ANTHRANILATE PATHWAY_BIO	-0.9044	-1.8361	0	0.1664	1	-0.6250 -0.4092 -0.6032 -0.4299 0.4825 -0.5704 -0.4334 -0.4837 0.3430 0.7709 -0.6643 0.5942 0.5632 0.4620 0.4760 0.6174 0.3728 -0.6953 0.4399 0.2715 -0.2717 -0.2699 0.2552 0.9027 0.2568 -0.2741 0.5513 0.6793 -0.5183 -0.4670 -0.3441 -0.5881 -0.5244 0.7132	780 1311 2087 2245 2427 2684 4437 5626 5629	-0.1042 -0.1785 -0.3090 -0.3314 -0.3601 -0.4045 -0.6935 -0.4800 0.0021	5625	RANK_SCORE_AT_ES=	-11.2267
RPS5_BIND	-0.6085	-1.835	0	0.1678	1	0.5028 -0.2394 -0.2651 0.3706 0.2904 0.3411 -0.2483 0.4983 0.2742 -0.2417 -0.1977 -0.1740 0.4157 -0.3222 0.2889 -0.3161 0.3248 0.2483 0.3219 -0.3591 -0.4195 0.3767 -0.3118 0.3714 -0.2490 -0.3186 -0.2740 -0.4272 0.3710 0.3086 0.5357 0.3869 0.3255 -0.3502 0.2995 0.2850 0.3259 0.2737 0.3878 -0.6012 0.2757 0.4269 -0.3808 0.3431 0.2604 0.2667 0.2977 0.5365 0.3621 0.3919 -0.3111 0.3977 0.2787 -0.2295 0…	559 653 674 701 874 875 894 966 1021 1173 1294 1410 1481 1579 1781 2055 2190 2283 2506 2644 2745 2927 2948 2997 3029 3184 3192 3299 3428 3449 3647 3692 3907 3993 4296 4369 4416 4520 4573 4592 4652 4676 4767 4789 4802 4811 4922 4994 5019 5027 5038 5045 5053 5058 5059 5078 5081 5109 5126 5156 5160 5162 5196 5202 5221 5270 5304 5338 5345 5383 5401 5413 5430 5431 5454 5510 5533	-0.0840 -0.0870 -0.0772 -0.0688 -0.0891 -0.0785 -0.0714 -0.0746 -0.0753 -0.0945 -0.1090 -0.1235 -0.1304 -0.1427 -0.1749 -0.2214 -0.2434 -0.2582 -0.2971 -0.3212 -0.3390 -0.3712 -0.3744 -0.3824 -0.3873 -0.4137 -0.4138 -0.4311 -0.4519 -0.4532 -0.4855 -0.4902	4572	RANK_SCORE_AT_ES=	-0.6805
VTC1_SGA	-0.6235	-1.832	0	0.1712	1	0.3451 0.5526 -0.2225 -0.3913 -0.2905 0.4021 0.2762 0.3131 -0.3752 0.2627 -0.2993 -0.2420 -0.3762 0.3508 0.3045 -0.2965 -0.3257 0.3692 0.3871 0.4962 -0.2979 0.4512 0.3509 -0.4583 0.3521 0.3407 0.3255 0.3212 -0.3473 0.3136 0.5466 0.3792 -0.2640 0.3432 0.4741 0.3599 0.2490 -0.4687 0.2917 -0.3097 0.4546 -0.5092 -0.4675 0.2910 -0.3125 0.3680 0.3238 -0.3798 0.2311 0.3907 0.3561 0.3475 0.3724 -0.3763 -…	243 295 352 453 593 666 808 849 1135 1303 1312 1457 1530 1597 1802 1932 2034 2157 2286 2354 2370 2429 2445 2461 2510 2637 2648 2691 2709 2727 2743 2903 3034 3039 3102 3205 3237 3262 3615 3626 3645 3656 3675 3870 3975 4048 4098 4138 4214 4338 4354 4372 4417 4463 4486 4506 4508 4791 4851 4894 4958 5073 5084 5096 5156 5196 5266 5303 5388 5538 5623 5630 5631 5638	-0.0180 -0.0060 0.0022 -0.0015 -0.0156 -0.0189 -0.0360 -0.0354 -0.0808 -0.1058 -0.1023 -0.1241 -0.1332 -0.1415 -0.1754 -0.1964 -0.2126 -0.2330 -0.2547 -0.2657 -0.2674 -0.2770 -0.2788 -0.2808 -0.2887 -0.3110 -0.3124 -0.3197 -0.3226 -0.3255 -0.3280 -0.3564	5072	RANK_SCORE_AT_ES=	-1.2211
RAX2_SGA	-0.7072	-1.8317	0	0.1702	1	0.2981 0.3399 0.4120 -0.3448 -0.2945 -0.2507 -0.2610 -0.4779 -0.3995 0.4104 -0.4798 0.4405 -0.3683 -0.5020 -0.4067 0.3344 0.2940 0.3667 0.4547 -0.4107 0.5086 -0.3495 -0.5438 -0.2934 0.4781 -0.4420 0.4678 -0.3414 0.3166 -0.3236 -0.4564 0.3788 0.2867 0.3557 -0.7005 -0.4278 0.5011 -0.4103 -0.3128 -0.3807 0.4667 0.3710 0.2975 0.5459 0.3704 0.3830 0.4896 -0.4495 0.4980 -0.3402 -0.3331 -0.3823 -0.5442 …	589 724 1597 1633 2066 2445 2446 2890 2949 3186 3212 3432 3498 3536 3609 3927 3992 4016 4048 4052 4098 4764 5059 5082 5156 5198 5303 5417 5523 5529 5538 5547 5589	-0.0745 -0.0732 -0.2189 -0.2158 -0.2879 -0.3530 -0.3508 -0.4293 -0.4388 -0.4785 -0.4804 -0.5150 -0.5217 -0.5230 -0.5301 -0.5780 -0.5801 -0.5747 -0.5703 -0.5608 -0.5584 -0.6548 -0.6760 -0.6478 -0.6245 -0.5931 -0.5644 -0.5227 -0.4449 -0.3463 -0.2424 -0.1308	5058	RANK_SCORE_AT_ES=	-1.2038
LIGASE ACTIVITY, FORMING AMINOACYL-TRNA AND RELATED COMPOUNDS_MOL	-0.7394	-1.8309	0	0.1691	1	-0.3229 -0.5559 -0.3218 0.3814 -0.3865 -0.2996 -0.3243 0.2702 0.5572 -0.4023 -0.3390 0.3671 -0.2853 0.4141 0.5198 -0.2360 0.5060 -0.4905 0.3841 0.2654 0.5581 0.3785 0.2950 -0.3994 0.2729 -0.3941 0.3995 -0.4380 -0.3326 0.4875 -0.5551 0.5874 0.4190 0.2836 -	2864 2951 3198 3573 3677 3791 4141 4320 4325 4363 4426 4449 4606 4621 4625 4734 4840 4910 4919 4939 5023 5123 5133 5246 5271 5365 5414 5416 5430 5491 5508 5551 5586	-0.5103 -0.5249 -0.5667 -0.6284 -0.6412 -0.6551 -0.7076 -0.7277 -0.7166 -0.7109 -0.7089 -0.6993 -0.7110 -0.6971 -0.6811 -0.6817 -0.6793 -0.6687 -0.6469 -0.6264 -0.6151 -0.6026 -0.5734 -0.5565 -0.5216 -0.4905 -0.4453 -0.3913 -0.3366 -0.2767 -0.2029 -0.1091	4319	RANK_SCORE_AT_ES=	-0.5135
PEPTIDE OR PROTEIN AMINO-TERMINAL BLOCKING_BIO	-0.8393	-1.8267	0	0.1754	1	0.4572 -0.5147 -0.5800 0.6886 0.3420 0.6445 0.4481 -0.4461 -0.5305 0.6136 -0.5569 0.2881 -0.6032 -0.4996 0.2808 0.5900 -0.5497 -0.3507 0.4270 0.3766 0.3420 0.8226 -0.3699 -0.3581 -0.6833 -0.5347 -0.4408 -0.4788 -0.2797 -0.4447 -0.3879 -0.4489 -0.2797 0.7067 -0.3555 -0.7098 -0.3488 0.6826 0.5628 -0.3688 -0.3672 0.6024 -0.4606 0.5303 0.3794 0.5482 -0.5463 0.5522 -0.5004 0.6425 -0.5466 -0.3797 0.610…	166 1047 1083 1358 1638 2451 3536 3795 3945 4713 5361 5641	0.0320 -0.1132 -0.1086 -0.1489 -0.1925 -0.3353 -0.5245 -0.5656 -0.5865 -0.7094 -0.7897 0.0000	5640	RANK_SCORE_AT_ES=	-28.8302
RPL1A_BIND	-0.6116	-1.825	0	0.1773	1	0.5678 -0.4029 0.2892 0.4901 0.3293 0.4511 0.4645 -0.2947 0.3613 0.2968 0.2710 0.3481 0.3368 0.4999 0.4778 0.3478 0.3057 0.3809 0.4651 0.3805 0.3082 -0.4284 0.3443 0.5905 0.5325 0.4822 -0.2409 0.3144 0.3411 0.4039 0.2848 -0.3929 -0.4724 0.3702 0.2753 0.3628 0.3102 0.4470 -0.2297 -0.5388 -0.3131 -0.3552 -0.3875 0.3275 -0.4188 0.4778 0.3313 0.4302 -0.2630 0.4439 0.5530 0.3297 0.2737 0.3639 0.3294 -…	427 559 674 748 758 896 960 1301 1315 1413 1528 1641 1655 1781 1819 1859 2233 2428 2457 2497 2596 2648 2694 2710 2784 2921 2927 2997 3260 3759 4296 4508 4558 4573 4676 4698 4826 4897 4922 4938 5018 5020 5027 5078 5081 5109 5111 5120 5126 5156 5160 5221 5264 5272 5277 5278 5338 5383 5413 5431 5443 5454 5510 5533	-0.0512 -0.0552 -0.0597 -0.0580 -0.0450 -0.0574 -0.0573 -0.1099 -0.1040 -0.1141 -0.1281 -0.1426 -0.1395 -0.1572 -0.1594 -0.1623 -0.2269 -0.2602 -0.2639 -0.2697 -0.2865 -0.2951 -0.3028 -0.3051 -0.3181 -0.3421 -0.3426 -0.3542 -0.3994 -0.4845 -0.5728 -0.6008	4825	RANK_SCORE_AT_ES=	-0.9164
VPS5_SGA	-0.585	-1.8242	0	0.1778	1	-0.1947 -0.3044 0.4177 -0.2629 0.3440 -0.3605 -0.3252 0.3511 0.2553 -0.2811 0.3125 0.4163 0.4004 -0.3543 0.3996 0.2149 0.3118 0.4286 0.3292 0.1992 -0.2323 -0.2803 -0.5048 0.2625 -0.2405 0.2719 0.4577 0.4988 0.3368 0.2928 0.3393 -0.2947 -0.2406 0.3782 -0.3	384 668 670 676 1119 1199 1254 1328 1388 1457 1587 1604 1714 1736 1781 1802 1851 1987 1999 2024 2066 2137 2191 2233 2286 2414 2446 2494 2588 2606 2610 2659 2691 2953 3072 3098 3197 3232 3407 3425 3453 3477 3498 3517 3606 3698 3849 3856 3858 3870 3879 3905 3975 4004 4069 4096 4152 4163 4164 4175 4269 4397 4443 4457 4718 4850 4894 4969 5125 5171 5180 5206 5229 5266 5321 5442 5471 5526 5536 5570 5637	-0.0461 -0.0838 -0.0709 -0.0587 -0.1301 -0.1369 -0.1394 -0.1459 -0.1504 -0.1569 -0.1752 -0.1733 -0.1887 -0.1884 -0.1925 -0.1924 -0.1976 -0.2191 -0.2183 -0.2200 -0.2249 -0.2353 -0.2428 -0.2483 -0.2559 -0.2775 -0.2820 -0.2895 -0.3055 -0.3080 -0.3079 -0.3161	5124	RANK_SCORE_AT_ES=	-1.3307
RPL13B_BIND	-0.6494	-1.8236	0	0.177	1	0.3648 0.3628 -0.3339 -0.3934 -0.4005 0.4653 -0.3475 0.4472 0.3145 0.6228 0.4263 0.2663 -0.3464 0.4628 0.3272 -0.3282 0.2307 0.4155 0.4959 -0.3357 -0.5835 0.3051 0.4499 -0.2856 0.4448 0.3140 0.3166 0.3770 -0.2581 0.3063 0.4230 0.2940 -0.3198 0.2770 0.3721 0.4013 0.4319 0.2662 -0.2761 -0.4105 -0.3343 -0.2987 -0.5176 -0.5691 -0.3594 -0.3122 0.3672 0.2626 -0.4814 0.3936 -0.2311 -0.2516 -0.3802 0.565…	674 758 846 960 1040 1148 1180 1316 1493 1627 1655 1781 2277 2428 2446 2526 2745 2921 2997 3008 3029 3192 4296 4416 4573 4680 4767 4887 4922 4994 5018 5045 5053 5078 5109 5111 5156 5196 5221 5264 5272 5338 5383 5413 5430 5431 5502 5510 5533	-0.1009 -0.0977 -0.0972 -0.1034 -0.1045 -0.1118 -0.1059 -0.1199 -0.1432 -0.1600 -0.1580 -0.1747 -0.2606 -0.2856 -0.2870 -0.2998 -0.3385 -0.3693 -0.3819 -0.3828 -0.3853 -0.4125 -0.6001 -0.6103 -0.6251 -0.6293 -0.6281 -0.6306 -0.6170 -0.6083 -0.5905 -0.5723	4886	RANK_SCORE_AT_ES=	-0.9755
LSM4_DAMP_SGA	-0.6287	-1.8231	0	0.1765	1	0.3243 0.2654 -0.3304 0.4712 -0.4351 0.3574 0.3463 0.2882 0.4673 0.3180 0.3885 -0.2511 0.2978 -0.4219 0.5316 0.2515 0.4060 -0.2715 0.4214 0.3119 -0.4309 -0.3622 0.3908 0.4554 -0.4104 0.3129 -0.3020 0.3773 0.3708 -0.2618 0.3987 0.3046 -0.3164 -0.4385 0.4421 -0.2663 -0.4059 0.2603 0.2811 0.3664 0.4170 0.3198 0.3199 -0.2501 0.4700 -0.5101 0.4552 -0.2793 0.5207 0.3689 0.2884 0.3739 0.3818 0.4918 0.46…	1046 1331 1537 1587 1677 1736 1781 1853 1872 1959 1999 2024 2100 2135 2140 2146 2286 2295 2429 2446 2540 2635 2663 2664 2715 2727 2752 2770 2924 3012 3027 3045 3128 3283 3344 3436 3451 3453 3498 3554 3565 3601 3675 3765 3851 3998 4022 4087 4098 4163 4214 4273 4296 4306 4338 4349 4358 4365 4372 4379 4391 4480 4503 4591 4664 4753 4757 4810 4843 4931 4937 4942 4947 4954 4958 4964 5062 5083 5084 5095…	-0.1803 -0.2251 -0.2570 -0.2610 -0.2727 -0.2792 -0.2834 -0.2929 -0.2929 -0.3055 -0.3099 -0.3116 -0.3228 -0.3268 -0.3253 -0.3241 -0.3475 -0.3473 -0.3701 -0.3719 -0.3879 -0.4044 -0.4088 -0.4084 -0.4172 -0.4190 -0.4232 -0.4261 -0.4534 -0.4685 -0.4703 -0.4727	4272	RANK_SCORE_AT_ES=	-0.4861
PSF1-1_SGA	-0.5965	-1.8229	0	0.1753	1	-0.2898 -0.2882 -0.2784 -0.3591 0.2670 0.2584 0.3751 0.3587 0.2373 0.4993 -0.3338 0.2979 -0.3570 -0.3231 -0.4413 0.4234 0.4878 -0.3904 -0.4341 0.2547 -0.2890 0.3815 -0.3309 0.4437 -0.3330 -0.2323 -0.2318 0.4181 0.4622 0.2708 0.3025 0.4555 -0.3483 -0.2143	1209 1289 1317 1397 1430 1442 1528 1714 1781 1807 1926 1964 1986 2015 2227 2271 2335 2409 2430 2489 2522 2610 2752 2927 3012 3034 3069 3085 3183 3289 3332 3475 3606 3778 3870 3922 3927 4004 4039 4052 4094 4390 4404 4878 4920 4958 4982 5053 5084 5417 5526 5555 5589 5606	-0.2021 -0.2030 -0.1949 -0.1974 -0.1919 -0.1828 -0.1880 -0.2131 -0.2176 -0.2150 -0.2302 -0.2313 -0.2297 -0.2296 -0.2637 -0.2680 -0.2765 -0.2871 -0.2885 -0.2970 -0.3010 -0.3154 -0.3404 -0.3708 -0.3847 -0.3871 -0.3917 -0.3927 -0.4079 -0.4236 -0.4277 -0.4486	4877	RANK_SCORE_AT_ES=	-0.9649
HYPOXIA_SETIADI_DN	-0.7948	-1.8225	0.0227	0.1753	1	0.4044 -0.5380 -0.4812 -0.2793 0.6881 0.4600 0.3555 -0.4589 0.4784 -0.6135 0.4263 0.4280 0.3686 0.4735 0.3444 0.3074 -0.4714 0.5838 -0.6522 -0.4079 -0.3808 -0.6303 -0.3714 0.6312 -0.6400 0.3808 -0.6964 0.2336 -0.6939 0.3017 0.2597 0.3523 -0.2896 0.2352 0.6468 -0.2110 -0.3540 0.3888 0.6964 0.3380 0.7751 -0.5933 0.8018 0.6930 0.2806 0.5321 0.5282 0.3484 -0.3398 -0.6113 0.3900 -0.2522 0.5402 -0.5086…	3569 4516 4533 4781 4932 4949 5033 5107 5129 5155 5198 5217 5226 5253 5303 5305 5344 5368 5428	-0.6266 -0.7704 -0.7483 -0.7589 -0.7460 -0.7084 -0.6789 -0.6423 -0.5946 -0.5457 -0.4961 -0.4401 -0.3817 -0.3229 -0.2621 -0.1927 -0.1231 -0.0466 0.0379	4515	RANK_SCORE_AT_ES=	-0.6399
HEM2_BIND	-0.9252	-1.8224	0.0208	0.1739	1	0.7417 0.5126 -0.4965 -0.4049 0.3734 -0.3969 -0.3690 -0.5838 -0.5182 0.8436 0.5666 -0.4705 0.3936 0.6331 -0.5921 0.4299 -0.3953 0.8124 -0.6107 -0.4689 -0.4609 -0.4217 0.4996 -0.5856 0.3266 -0.3044 0.4261 0.5306 0.5671 -0.3543 0.4173 -0.3365 0.7985 0.6869 -0.5793 0.9600 0.7935 -0.9339 -0.5950 -0.7423 0.3884 -0.7308 0.7650 -0.8764 0.3064 0.5607 -0.8959 0.3726 0.3631 -0.6579 0.8417 0.8179 0.6787 -0.…	2490 2506 3239 3563 5602	-0.4306 -0.4226 -0.5368 -0.5636 0.0069	5601	RANK_SCORE_AT_ES=	-6.4709
ACT1-129_SGA	-0.5355	-1.822	0	0.1731	1	0.3036 0.4929 0.3555 -0.2785 0.2119 0.2888 0.2372 -0.2618 0.5016 0.2783 -0.2835 0.2284 -0.2818 0.3453 0.3613 -0.3208 -0.2290 -0.2551 0.2679 -0.3886 -0.3362 0.2788 -0.2510 -0.3136 0.3935 -0.3034 -0.3534 0.3468 -0.2890 0.2710 0.3269 0.3139 -0.3328 0.2596 -0.2837 -0.3138 -0.3000 0.3790 0.4212 0.3329 0.3290 0.2857 0.3560 0.3485 0.4418 -0.2568 0.3063 0.3221 0.4293 -0.2631 0.3284 0.2695 -0.2310 -0.2874…	99 173 379 437 535 545 571 641 670 692 821 840 869 934 1119 1163 1190 1209 1240 1280 1311 1425 1451 1467 1528 1530 1587 1589 1604 1688 1721 1736 1781 1802 1851 1853 1886 1926 1952 1976 1986 1987 2027 2082 2108 2133 2135 2196 2291 2308 2368 2380 2430 2445 2469 2542 2547 2568 2589 2614 2639 2670 2691 2757 2761 2770 2839 2885 2943 2969 2997 3034 3059 3085 3098 3101 3128 3129 3136 3211 3252 3253 3260…	0.0098 0.0161 -0.0115 -0.0132 -0.0238 -0.0184 -0.0163 -0.0231 -0.0226 -0.0210 -0.0398 -0.0385 -0.0392 -0.0468 -0.0771 -0.0817 -0.0832 -0.0833 -0.0857 -0.0899 -0.0925 -0.1107 -0.1128 -0.1132 -0.1220 -0.1199 -0.1281 -0.1261 -0.1266 -0.1400 -0.1441 -0.1449 -0.1514 -0.1534 -0.1608 -0.1595 -0.1640 -0.1698 -0.1732 -0.1762 -0.1766 -0.1754 -0.1815 -0.1903 -0.1939 -0.1974 -0.1966 -0.2067 -0.2232 -0.2255 -…	4703	RANK_SCORE_AT_ES=	-0.7834
RPL42B_BIND	-0.7608	-1.8201	0	0.1753	1	0.5942 0.5392 -0.2090 0.2974 0.3473 0.5338 0.4709 0.4033 -0.1488 0.6236 0.7486 0.4228 0.5114 0.3198 -0.3117 -0.2445 -0.5265 -0.5265 -0.3800 0.5048 -0.3512 0.2047 0.3879 -0.3735 0.3286 0.5605 0.4291 -0.5842 0.4340 0.4582 -0.3164 -0.4185 -0.3390 -0.4949 0.4548 -0.5249 0.4506 -0.3138 -0.2512 0.7028 -0.2726 -0.4960 0.4887 -0.2789 0.2127 -0.4674 -0.3290 -0.3865 0.3953 0.3577 0.3436 0.7089 0.5123 0.433…	1334 2614 2745 4296 4369 4573 4676 4767 4922 5027 5045 5059 5078 5081 5109 5156 5160 5162 5196 5338 5383 5431 5454 5510	-0.2208 -0.4470 -0.4698 -0.7295 -0.7246 -0.7386 -0.7319 -0.7201 -0.7143 -0.6955 -0.6599 -0.6231 -0.5862 -0.5463 -0.5088 -0.4715 -0.4260 -0.3800 -0.3373 -0.2985 -0.2344 -0.1613 -0.0768 0.0233	4572	RANK_SCORE_AT_ES=	-0.6805
RPL2B_BIND	-0.7527	-1.819	0	0.1765	1	0.4543 0.5209 -0.4857 0.5085 -0.3784 0.3760 0.5560 0.4779 0.3668 0.4201 0.4464 0.2288 -0.4386 -0.3507 0.4171 -0.3299 -0.4447 -0.4847 0.4957 0.6082 0.4415 -0.4841 -0.3923 0.4336 -0.5989 0.4414 -0.4094 0.3365 -0.3081 -0.5109 -0.5233 -0.3478 -0.4741 -0.3055 0.2821 -0.4151 -0.5025 -0.4361 -0.2417 0.4946 0.5742 0.4722 -0.4927 -0.4516 0.5167 0.2582 -0.4157 0.2595 -0.2538 -0.3352 0.3655 0.3180 0.3068 0.…	1005 1528 1781 2196 2233 2428 2745 2831 2997 3029 3192 3428 4296 4573 4676 4767 4922 4994 5027 5045 5078 5081 5109 5126 5156 5160 5196 5221 5270 5282 5338 5383 5431 5454 5510 5533	-0.1622 -0.2452 -0.2828 -0.3528 -0.3556 -0.3879 -0.4440 -0.4591 -0.4874 -0.4916 -0.5182 -0.5560 -0.6984 -0.7309 -0.7302 -0.7252 -0.7275 -0.7129 -0.6903 -0.6641 -0.6395 -0.6093 -0.5820 -0.5518 -0.5225 -0.4882 -0.4577 -0.4235 -0.3897 -0.3484 -0.3098 -0.2632	4921	RANK_SCORE_AT_ES=	-1.023
HSL1_SGA	-0.6336	-1.819	0	0.175	1	0.3534 0.3347 -0.3356 0.4185 0.3220 0.3703 0.5715 -0.2702 0.2763 -0.4174 0.2423 -0.2974 0.3943 -0.2944 -0.4451 0.4887 -0.3960 0.4505 0.4484 0.4202 0.3358 0.5725 0.2669 0.2492 -0.3432 -0.3241 0.3696 0.2320 0.2957 0.2776 -0.2783 0.3582 0.3816 0.4012 0.4025 0.3043 -0.2192 -0.3832 -0.2767 0.4397 0.4151 0.4874 -0.3530 0.4477 -0.3058 -0.3318 0.3123 -0.3342 -0.3251 0.3697 -0.4279 0.4042 -0.2111 -0.4684 …	571 1034 1164 1169 1312 1425 1677 1725 1739 1807 1851 1988 1996 2135 2227 2286 2425 2430 2575 2691 2752 2774 2922 2943 2997 3031 3085 3251 3425 3536 3546 3609 3658 3778 3870 3879 4022 4040 4152 4198 4269 4282 4306 4312 4791 4797 4810 4818 4858 4920 5110 5125 5180 5198 5280 5349 5466 5507 5638	-0.0815 -0.1527 -0.1654 -0.1558 -0.1722 -0.1844 -0.2235 -0.2265 -0.2234 -0.2305 -0.2337 -0.2543 -0.2519 -0.2736 -0.2874 -0.2955 -0.3187 -0.3178 -0.3427 -0.3629 -0.3734 -0.3770 -0.4029 -0.4060 -0.4147 -0.4197 -0.4281 -0.4557 -0.4838 -0.5001 -0.4982 -0.5054	4790	RANK_SCORE_AT_ES=	-0.8797
HOM2_SGA	-0.6325	-1.8182	0	0.1766	1	0.3563 -0.2933 0.3097 -0.3002 0.3080 -0.3271 -0.2215 -0.2618 -0.3033 0.4296 0.3834 -0.4228 0.4394 0.2778 -0.2732 0.4949 0.4321 -0.2958 0.4326 0.3748 -0.3171 0.3103 -0.4585 -0.3611 0.3780 0.4104 -0.2086 -0.3902 -0.4056 0.5652 0.3318 0.4885 0.4143 0.3293 0.3233 0.3965 -0.5701 0.4965 0.3475 0.3574 0.4818 -0.3577 0.5749 -0.3421 0.3352 0.4533 0.2333 -0.3807 -0.3019 0.5194 0.6130 0.4203 0.1849 -0.3385 …	541 676 1247 1430 1439 1662 1688 1707 1998 2286 2353 2409 2423 2489 2659 2719 2763 2892 3262 3453 3498 3606 3609 3626 3814 3849 3891 4000 4048 4075 4239 4471 4480 4503 4826 4858 4922 4958 5112 5196 5266 5270 5280 5366 5423 5566 5570 5578 5606	-0.0706 -0.0741 -0.1647 -0.1880 -0.1804 -0.2130 -0.2106 -0.2072 -0.2547 -0.3034 -0.3129 -0.3208 -0.3213 -0.3313 -0.3609 -0.3710 -0.3785 -0.4010 -0.4647 -0.4951 -0.4992 -0.5138 -0.5097 -0.5079 -0.5356 -0.5356 -0.5365 -0.5485 -0.5492 -0.5459 -0.5656 -0.5946	4825	RANK_SCORE_AT_ES=	-0.9164
MFT1_BIND	-0.7295	-1.8182	0	0.1753	1	0.3616 0.4027 -0.4542 0.2485 0.5243 0.2918 -0.3208 -0.5860 0.6016 -0.3150 -0.6645 0.3373 0.3411 -0.3516 -0.3172 -0.3459 -0.3184 -0.3445 0.3635 -0.4539 -0.3104 -0.3339 0.3445 0.3190 -0.4697 0.4440 0.3589 0.3145 -0.3792 0.4708 0.3057 -0.3671 -0.1615 0.5156 0.3330 0.6450 0.2804 0.3675 -0.6912 0.5214 0.4626 -0.3285 -0.3741 0.5457 0.3363 0.3351 -0.3849 -0.3512 -0.3548 -0.3265 -0.3840 0.3959 -0.3691 0.…	676 1317 1395 1443 1731 1781 2183 2490 2632 2669 2719 3012 3215 3498 3827 3922 4061 4130 4152 4196 4233 4353 4374 4442 4659 4674 4837 5001 5074 5097 5598 5609 5639	-0.1018 -0.2062 -0.2111 -0.2112 -0.2565 -0.2597 -0.3283 -0.3814 -0.4058 -0.4116 -0.4200 -0.4712 -0.5053 -0.5521 -0.6052 -0.6158 -0.6332 -0.6376 -0.6334 -0.6328 -0.6307 -0.6420 -0.6354 -0.6365 -0.6611 -0.6495 -0.6613 -0.6698 -0.6600 -0.6404 -0.6171 -0.4859	5597	RANK_SCORE_AT_ES=	-6.0729
RPP2B_BIND	-0.6012	-1.8169	0	0.1763	1	0.3770 0.4384 -0.2703 -0.3556 0.3613 0.4372 0.3578 0.4074 -0.3244 -0.2746 0.3954 -0.2940 -0.2241 0.4530 -0.4921 -0.2370 0.4007 -0.2119 -0.3121 -0.2610 -0.2732 0.5103 -0.3361 -0.2039 0.4008 -0.3351 -0.2705 0.4259 0.2990 -0.3903 -0.4079 -0.3476 0.3275 0.3761 0.2649 0.3448 0.4339 -0.3195 0.3366 0.3695 -0.3121 -0.3160 -0.3321 0.4439 0.3371 0.5272 0.4681 -0.3358 -0.3744 -0.3790 -0.5085 0.2807 0.4801 0…	409 639 674 814 1562 1655 1688 1781 1848 1882 2020 2033 2100 2190 2233 2328 2414 2610 2745 2784 2925 2939 2946 2997 3027 3050 3055 3255 3260 3326 3366 3508 3554 3640 3913 3922 4040 4080 4144 4239 4266 4282 4296 4321 4369 4445 4676 4767 4800 4862 4894 4958 4964 5027 5058 5059 5120 5126 5196 5303 5315 5328 5338 5392 5401 5431 5459 5533 5561 5611	-0.0464 -0.0705 -0.0604 -0.0714 -0.1991 -0.2100 -0.2103 -0.2221 -0.2297 -0.2315 -0.2528 -0.2517 -0.2606 -0.2741 -0.2792 -0.2942 -0.3079 -0.3422 -0.3660 -0.3727 -0.3974 -0.3993 -0.3999 -0.4081 -0.4125 -0.4155 -0.4153 -0.4491 -0.4480 -0.4575 -0.4621 -0.4843	4766	RANK_SCORE_AT_ES=	-0.8557
N-TERMINAL PROTEIN AMINO ACID MODIFICATION_BIO	-0.8393	-1.8163	0.0263	0.1755	1	0.7253 -0.5078 -0.4639 -0.2650 0.4532 -0.4027 -0.6187 0.7588 -0.2857 -0.4428 0.5260 -0.2630 -0.5561 -0.6130 0.4174 0.6541 0.4321 -0.5920 0.2902 -0.5817 0.3513 0.3281 0.3576 -0.5217 0.4245 -0.4335 0.5479 0.5309 0.4253 0.2661 -0.4374 0.5318 0.3244 0.8077 0.4715 0.5086 -0.3066 -0.5232 0.4722 -0.5883 -0.4375 0.4561 0.2877 0.4400 0.5407 -0.3714 0.4031 0.4219 -0.4498 0.4580 0.6709 0.2414 0.2408 0.6468 …	166 1047 1083 1358 1638 2451 3536 3795 3945 4713 5361 5641	0.0320 -0.1132 -0.1086 -0.1489 -0.1925 -0.3353 -0.5245 -0.5656 -0.5865 -0.7094 -0.7897 0.0000	5640	RANK_SCORE_AT_ES=	-28.8302
RTS1_SGA	-0.6003	-1.8162	0	0.1748	1	0.3847 -0.2718 0.3603 -0.3447 0.3080 0.3732 -0.2549 -0.5614 0.3399 -0.4592 0.4422 0.4232 0.3126 0.3722 -0.2703 -0.2853 -0.2803 0.3237 -0.2433 0.4104 0.5348 0.3838 -0.2709 0.4258 0.4162 -0.3838 -0.2620 0.3347 0.3000 0.3949 0.3629 0.3473 0.2887 -0.2824 -0.5003 0.2758 0.3903 0.3297 0.4727 -0.3733 0.4949 0.3876 0.3699 0.4345 0.4423 0.4242 -0.2600 -0.2091 0.3951 0.3647 0.3495 0.2896 0.2407 0.3003 0.53…	110 513 675 803 900 1158 1209 1425 1442 1508 1739 1780 1807 1853 2034 2146 2227 2252 2283 2409 2430 2445 2468 2498 2603 2610 2622 2691 2719 2727 2770 3030 3073 3260 3342 3390 3403 3420 3536 3583 3601 3604 3606 3656 3675 3774 3778 3815 3851 3862 3947 3975 4011 4094 4153 4198 4290 4306 4312 4397 4477 4645 4714 4758 4773 4785 4818 4843 4884 4920 4931 4947 5016 5027 5034 5095 5147 5182 5208 5258 5266…	0.0287 -0.0300 -0.0488 -0.0627 -0.0722 -0.1124 -0.1155 -0.1496 -0.1480 -0.1555 -0.1937 -0.1979 -0.1997 -0.2052 -0.2355 -0.2538 -0.2667 -0.2696 -0.2736 -0.2952 -0.2979 -0.2995 -0.3027 -0.3071 -0.3254 -0.3260 -0.3276 -0.3395 -0.3442 -0.3453 -0.3528 -0.3989 -0.4058 -0.4382 -0.4514 -0.4582 -0.4588 -0.4600 -0.4786 -0.4847 -0.4856 -0.4837 -0.4816 -0.4880 -0.4888 -0.5038 -0.5016 -0.5051 -0.5084 -0.5071 …	4713	RANK_SCORE_AT_ES=	-0.7966
CDC11-2_SGA	-0.6925	-1.8152	0	0.1747	1	-0.2947 0.2356 0.3340 0.3099 -0.2254 0.4025 -0.5040 -0.2944 0.4843 0.6017 -0.2444 0.4594 -0.3803 0.3114 -0.4442 -0.4022 0.3757 0.4460 0.3004 -0.4100 -0.3137 -0.6224 0.5424 -0.3173 0.3088 -0.5466 -0.5588 0.5300 0.4146 0.4626 0.4970 0.3277 -0.2498 0.4882 -0	670 871 1038 1190 1378 1442 1759 2283 2291 2295 2368 2430 2568 2890 3030 3126 3572 3675 3947 3998 4666 4818 4862 5045 5225 5321 5428 5518 5637	-0.0956 -0.1126 -0.1265 -0.1398 -0.1618 -0.1626 -0.2118 -0.3019 -0.3001 -0.2976 -0.3079 -0.3167 -0.3398 -0.3966 -0.4201 -0.4353 -0.5096 -0.5222 -0.5626 -0.5632 -0.6644 -0.6703 -0.6558 -0.6607 -0.6562 -0.6291 -0.5902 -0.5234 0.0007	5224	RANK_SCORE_AT_ES=	-1.5641
INDOLALKYLAMINE BIOSYNTHETIC PROCESS_BIO	-0.9044	-1.8151	0	0.1734	1	0.3684 0.2426 0.6713 -0.4557 0.3395 -0.5018 -0.2281 -0.4031 -0.6201 0.3375 -0.3511 0.7547 -0.6336 0.7292 0.4419 0.7414 0.6967 0.7064 -0.4358 0.5856 0.6383 0.5895 -0.5817 0.2524 0.4514 -0.3434 -0.3384 -0.5650 0.5842 0.3675 0.4067 -0.3605 -0.2252 0.7378 0.5135 -0.6594 -0.6411 -0.3842 -0.4909 0.3721 0.7216 0.4629 -0.4350 0.2317 -0.6842 -0.5567 -0.3917 0.4268 0.5279 -0.3435 -0.4795 0.3128 0.5272 -0.5…	780 1311 2087 2245 2427 2684 4437 5626 5629	-0.1042 -0.1785 -0.3090 -0.3314 -0.3601 -0.4045 -0.6935 -0.4800 0.0021	5625	RANK_SCORE_AT_ES=	-11.2267
TRANSFERASE ACTIVITY, TRANSFERRING GROUPS OTHER THAN AMINO-ACYL GROUPS_MOL	-0.6768	-1.815	0	0.1722	1	-0.2420 -0.3717 -0.3583 0.3858 0.6924 0.3014 0.3360 -0.4292 -0.3212 0.2793 0.2970 -0.3152 0.3552 0.3061 -0.2814 0.3440 0.3935 0.5622 -0.2329 0.2708 -0.2727 0.4252 0.3353 -0.3711 0.2712 0.5046 -0.2864 0.3126 0.7267 0.4619 -0.3234 0.3731 0.3284 -0.4525 0.31	212 277 365 632 986 1314 1519 1590 1620 1638 1843 1974 2078 2096 2116 2164 2266 2328 2573 2858 2931 2993 3019 3042 3185 3350 3457 3536 3795 3903 3945 4233 4236 4268 4376 4382 4416 4630 5057 5210 5295 5303 5348 5361 5641	0.0023 0.0211 0.0292 -0.0048 -0.0589 -0.1107 -0.1419 -0.1496 -0.1501 -0.1486 -0.1817 -0.2021 -0.2181 -0.2188 -0.2200 -0.2263 -0.2426 -0.2519 -0.2948 -0.3455 -0.3580 -0.3683 -0.3721 -0.3754 -0.3996 -0.4271 -0.4438 -0.4552 -0.4977 -0.5128 -0.5158 -0.5612 -0.5557 -0.5551 -0.5672 -0.5612 -0.5599 -0.5887 -0.6496 -0.6574 -0.6498 -0.6281 -0.6103 -0.5863 0.0000	5209	RANK_SCORE_AT_ES=	-1.5378
AROMATIC COMPOUND BIOSYNTHETIC PROCESS_BIO	-0.8649	-1.8135	0	0.1735	1	-0.5227 0.4599 -0.2946 0.4709 0.6842 0.2786 0.4331 0.6683 0.4537 0.6329 0.4770 0.5580 0.4965 -0.5352 0.4355 0.4640 0.4769 -0.3733 -0.7637 0.4923 0.5269 0.4383 0.6801 -0.3397 0.7408 0.4383 0.3795 0.5851 0.7653 0.3246 -0.4013 -0.5671 -0.2219 0.4081 0.3525 -	780 1311 2087 2245 2427 2635 2684 2969 3583 3637 3660 4203 4437 5626 5629	-0.1059 -0.1811 -0.3121 -0.3347 -0.3636 -0.3989 -0.4065 -0.4557 -0.5568 -0.5579 -0.5532 -0.6334 -0.6538 -0.4589 0.0021	5625	RANK_SCORE_AT_ES=	-11.2267
RGP1_SGA	-0.5691	-1.813	0	0.1734	1	0.3369 -0.2960 0.3505 0.2175 0.2727 0.2459 0.3657 0.4194 0.2509 -0.4292 0.2781 -0.3015 0.2790 0.3047 0.3410 -0.3304 0.4243 0.4590 -0.2785 -0.3320 0.2789 -0.3295 0.2850 -0.3086 0.3902 -0.3319 -0.2549 0.2732 0.3171 -0.2599 -0.3208 -0.3398 0.4230 0.4226 -0.3637 -0.3670 0.2878 -0.3395 -0.2990 0.3258 -0.2950 -0.3168 0.3833 0.3428 0.4001 0.3106 -0.3272 0.4093 -0.3061 -0.2484 -0.2805 0.3618 -0.3094 -0.3…	571 608 821 840 1038 1119 1203 1254 1280 1289 1425 1451 1475 1500 1641 1643 1714 1725 1742 1745 1785 1802 1851 1925 1964 1988 2075 2100 2131 2137 2155 2191 2239 2286 2291 2368 2370 2414 2423 2445 2489 2575 2691 2766 2794 2889 2958 2962 2966 3012 3050 3072 3129 3173 3183 3192 3228 3232 3260 3365 3498 3506 3554 3597 3678 3705 3856 3927 3935 3954 3975 4085 4175 4187 4198 4202 4269 4273 4293 4296 430…	-0.0926 -0.0890 -0.1197 -0.1154 -0.1450 -0.1539 -0.1637 -0.1677 -0.1673 -0.1639 -0.1843 -0.1848 -0.1851 -0.1856 -0.2078 -0.2048 -0.2145 -0.2134 -0.2135 -0.2111 -0.2155 -0.2158 -0.2221 -0.2332 -0.2380 -0.2402 -0.2541 -0.2568 -0.2607 -0.2600 -0.2616 -0.2665	4268	RANK_SCORE_AT_ES=	-0.4843
SEC13-1_SGA	-0.6169	-1.8109	0	0.1753	1	0.4446 -0.3735 -0.2558 0.3368 0.4637 0.3932 0.4347 0.4412 0.2131 -0.3486 -0.3096 0.4430 -0.3307 0.1881 0.3679 -0.5192 0.3356 0.4384 0.3532 0.4569 -0.2897 0.4219 0.3480 0.3496 -0.4329 -0.2940 -0.5528 -0.3201 -0.2137 -0.2221 0.2523 0.2946 -0.2920 0.2708 0.3038 0.3369 0.2929 0.4006 0.3058 -0.3469 -0.3470 -0.2475 -0.3285 0.3405 -0.3429 0.3315 0.3628 -0.3838 0.3855 0.2580 0.3095 0.2710 -0.4625 0.3496 …	695 869 1038 1046 1053 1240 1296 1312 1388 1439 1519 1537 1643 1725 1851 1922 1957 2048 2196 2257 2330 2414 2610 2691 2794 2969 3098 3257 3262 3398 3432 3453 3511 3583 3768 3778 3849 3870 3920 3947 4022 4429 4471 4648 4724 4818 4843 4958 5156 5188 5196 5258 5303 5359 5366 5510 5511 5638	-0.1084 -0.1264 -0.1457 -0.1361 -0.1265 -0.1507 -0.1519 -0.1461 -0.1518 -0.1535 -0.1610 -0.1575 -0.1706 -0.1799 -0.1980 -0.2067 -0.2090 -0.2220 -0.2458 -0.2542 -0.2652 -0.2785 -0.3127 -0.3266 -0.3448 -0.3754 -0.3972 -0.4236 -0.4225 -0.4440 -0.4472 -0.4480	5155	RANK_SCORE_AT_ES=	-1.3983
EST1_SGA	-0.6953	-1.8105	0	0.1746	1	0.4538 0.4000 0.3348 -0.2677 -0.3180 0.2934 -0.3384 -0.4396 -0.3792 0.2927 0.5741 -0.3167 0.5734 -0.4356 0.4315 -0.5357 -0.3385 0.4795 -0.2678 0.5307 -0.2356 -0.2972 -0.4600 -0.5187 0.3342 -0.5809 -0.3142 -0.3874 0.4195 0.4785 -0.3711 0.4720 0.4348 -0.3914 -0.4605 0.3277 -0.3982 0.2419 -0.5318 -0.4933 0.2804 -0.2919 0.3222 0.3847 0.4307 0.3877 -0.4449 0.4233 0.3178 0.3099 0.4596 0.5351 -0.3295 0.…	541 1688 1959 2352 2659 2738 2752 2962 3283 3369 3856 4010 4037 4067 4158 4315 4319 4594 4664 4708 4772 4930 5084 5156 5188 5270 5305 5639	-0.0667 -0.2630 -0.3059 -0.3731 -0.4269 -0.4404 -0.4425 -0.4789 -0.5331 -0.5448 -0.6244 -0.6433 -0.6392 -0.6354 -0.6416 -0.6577 -0.6465 -0.6793 -0.6743 -0.6638 -0.6553 -0.6595 -0.6582 -0.6387 -0.6104 -0.5854 -0.5496 0.0004	4593	RANK_SCORE_AT_ES=	-0.6971
BIOGENIC AMINE METABOLIC PROCESS_BIO	-0.819	-1.81	0.0196	0.1742	1	0.5416 0.3681 -0.2848 0.5969 0.3032 0.4410 -0.5258 -0.4612 -0.4162 -0.5732 0.3672 -0.3922 -0.3127 0.2476 0.3991 -0.4287 0.4461 -0.3305 -0.6175 0.3947 -0.4582 0.8820 0.3073 -0.3839 -0.4786 0.5839 0.2340 -0.3669 0.4343 -0.3582 0.2943 -0.5551 0.4572 -0.5797 0.7388 -0.5136 -0.3967 -0.5197 0.4008 -0.4091 -0.5852 0.5482 0.5615 0.2699 -0.9021 0.4053 0.3619 0.6083 0.2481 -0.5041 -0.3462 -0.6766 -0.6755 -…	774 780 1311 1397 2087 2245 2427 2684 2850 3900 4047 4437 5444 5626 5629	-0.1083 -0.0801 -0.1574 -0.1574 -0.2738 -0.2970 -0.3263 -0.3709 -0.4000 -0.5761 -0.5898 -0.6402 -0.7356 -0.4073 0.0021	5443	RANK_SCORE_AT_ES=	-2.6037
RAD14_SGA	-0.6568	-1.8093	0.0185	0.1742	1	-0.3647 -0.3170 0.3195 -0.3818 -0.5287 -0.2764 -0.4128 -0.2968 0.3263 -0.4255 -0.3715 -0.4800 -0.2664 -0.2558 0.3546 -0.5199 0.3258 -0.3799 -0.4352 -0.4061 -0.4325 0.3839 -0.4867 -0.3100 0.2828 -0.2780 0.3738 -0.3255 -0.3409 0.4182 -0.6841 0.5060 0.2590 -	384 705 1149 1331 1428 1677 1802 1849 1872 1988 2165 2949 3082 3124 3183 3228 3294 3342 3606 3701 3754 3777 3864 4011 4134 4169 4286 4306 4328 4419 4452 4512 4708 4884 4894 4929 4930 5045 5096 5188 5301 5322 5454 5529 5536 5557 5578 5590 5628	-0.0401 -0.0815 -0.1509 -0.1751 -0.1849 -0.2238 -0.2414 -0.2453 -0.2451 -0.2622 -0.2911 -0.4305 -0.4531 -0.4593 -0.4682 -0.4744 -0.4840 -0.4901 -0.5336 -0.5464 -0.5515 -0.5511 -0.5615 -0.5818 -0.5969 -0.5960 -0.6089 -0.6043 -0.5997 -0.6067 -0.6029 -0.6033	4883	RANK_SCORE_AT_ES=	-0.9742
BFA1_SGA	-0.7085	-1.809	0.0167	0.1731	1	-0.4523 0.4000 -0.2429 0.3224 0.3018 -0.3902 -0.3632 -0.3731 -0.3645 -0.2861 -0.3215 -0.2709 -0.4362 -0.2765 0.5215 0.5436 -0.3769 -0.4441 0.2710 -0.3010 -0.3397 0.3333 0.2506 0.3065 -0.3746 0.3434 0.4153 0.4159 -0.2161 -0.2643 -0.3300 0.3806 0.4480 0.538	803 1209 1397 1549 1745 2146 2368 2762 2763 3027 3144 3181 3266 3283 3745 3992 4040 4442 4481 4682 4937 5053 5110 5121 5395 5638	-0.1199 -0.1768 -0.1977 -0.2141 -0.2407 -0.3074 -0.3439 -0.4136 -0.4133 -0.4588 -0.4773 -0.4814 -0.4933 -0.4929 -0.5681 -0.6026 -0.6010 -0.6570 -0.6477 -0.6632 -0.6811 -0.6703 -0.6461 -0.6133 -0.6027 0.0005	4936	RANK_SCORE_AT_ES=	-1.0442
ARP1_SGA	-0.613	-1.8075	0	0.1752	1	-0.3337 -0.3197 0.3633 0.2977 -0.4166 0.5705 0.2923 0.4430 -0.4390 0.3648 0.3309 -0.3292 0.5181 -0.2510 0.3930 0.3249 -0.2949 0.3599 0.4742 0.3351 0.3717 -0.3405 0.3211 -0.4509 -0.2791 0.4003 0.2641 -0.4281 0.3023 0.3017 0.3595 -0.2757 0.3729 0.2541 0.331	384 589 803 980 1119 1190 1209 1240 1253 1334 1426 1519 1633 1650 1851 2033 2133 2146 2155 2217 2227 2368 2425 2439 2603 2691 2761 2762 2763 2789 2794 3027 3045 3105 3136 3211 3260 3390 3425 3456 3554 3698 3856 3879 3935 3947 3965 4033 4035 4040 4091 4108 4152 4309 4312 4319 4549 4638 4693 4772 4791 4862 4889 4920 4964 5045 5059 5062 5078 5156 5208 5258 5266 5281 5320 5321 5342 5359 5417 5428 552…	-0.0485 -0.0716 -0.0998 -0.1232 -0.1408 -0.1467 -0.1432 -0.1421 -0.1378 -0.1463 -0.1574 -0.1692 -0.1854 -0.1842 -0.2172 -0.2474 -0.2632 -0.2634 -0.2629 -0.2721 -0.2720 -0.2960 -0.3050 -0.3063 -0.3351 -0.3504 -0.3627 -0.3626 -0.3625 -0.3669 -0.3676 -0.4087	4771	RANK_SCORE_AT_ES=	-0.8602
NUF2_BIND	-0.8001	-1.8073	0	0.1741	1	-0.4846 0.5418 0.3520 -0.3410 0.5467 -0.4156 0.5538 0.3235 0.3573 -0.5757 -0.3222 -0.5860 -0.4486 -0.3335 -0.4815 0.5249 0.5827 -0.2223 -0.5086 0.8163 0.7469 0.5633 -0.2782 -0.6552 0.3596 0.4537 0.5390 0.2424 -0.6475 0.4697 -0.3846 0.6201 -0.5846 0.6080 -	2137 2146 2183 2203 2418 2495 2531 2783 2786 2824 3008 4040 4095 4192 5465 5518 5549	-0.3665 -0.3546 -0.3486 -0.3400 -0.3708 -0.3784 -0.3794 -0.4235 -0.4234 -0.4299 -0.4587 -0.6125 -0.5912 -0.5739 -0.5816 -0.3158 0.0164	5464	RANK_SCORE_AT_ES=	-2.8289
INDOLE AND DERIVATIVE METABOLIC PROCESS_BIO	-0.8935	-1.8067	0	0.1739	1	0.2189 -0.3372 0.5372 -0.3852 0.6657 -0.1884 0.5611 -0.6518 0.2459 0.6759 0.3626 0.4118 0.5277 -0.6168 -0.3706 0.3300 0.7911 0.5144 0.5980 0.5892 0.3334 -0.6532 -0.3878 -0.4250 -0.7186 -0.4081 0.8576 -0.5840 0.6595 0.7563 0.2630 -0.4896 0.7566 -0.6805 0.5544 -0.6510 -0.5481 0.7493 0.4749 0.6609 -0.4367 -0.4275 -0.2923 0.6619 -0.3549 -0.6991 -0.5065 -0.3693 0.4889 0.4823 -0.3345 -0.6130 -0.2429 -0…	780 1311 2087 2245 2427 2684 3900 4437 5626 5629	-0.1047 -0.1792 -0.3098 -0.3322 -0.3610 -0.4054 -0.6091 -0.6826 -0.4742 0.0021	5625	RANK_SCORE_AT_ES=	-11.2267
GIM4_DAMP_SGA	-0.6547	-1.8058	0	0.174	1	0.2918 -0.2784 -0.3663 -0.5042 0.4241 -0.1920 0.3318 0.3689 0.4468 0.3261 0.3365 -0.2874 0.3071 0.4802 -0.3105 0.5592 -0.3676 -0.3502 -0.3590 0.4007 0.2732 -0.4433 0.4380 -0.3526 0.2504 0.3904 -0.2190 0.3429 0.3176 -0.4909 0.5232 -0.2554 -0.2865 -0.4980 -0.4355 -0.3900 0.3690 0.3894 0.3067 0.3548 0.3780 0.4053 0.3840 -0.2935 0.3455 0.3882 0.2805 -0.3290 -0.2408 -0.4353 0.2778 0.3079 0.2853 0.4106…	602 683 1163 1189 1190 1209 1303 1334 1484 1549 1801 1802 1926 1986 1999 2155 2239 2336 2380 2409 2575 2603 2757 2762 2790 2850 2969 3027 3105 3144 3283 3294 3451 3542 3624 3675 3765 3849 3879 4039 4040 4108 4120 4163 4497 4714 4791 4917 4920 4951 4964 5196 5281 5346 5392 5466 5566 5611 5639	-0.0914 -0.0911 -0.1680 -0.1639 -0.1554 -0.1501 -0.1590 -0.1569 -0.1774 -0.1831 -0.2238 -0.2196 -0.2381 -0.2455 -0.2446 -0.2699 -0.2826 -0.2981 -0.3042 -0.3078 -0.3366 -0.3408 -0.3680 -0.3685 -0.3733 -0.3838 -0.4044 -0.4138 -0.4266 -0.4322 -0.4551 -0.4551	4916	RANK_SCORE_AT_ES=	-1.0182
TCO89_SGA	-0.5727	-1.8042	0	0.1758	1	0.3819 0.4770 0.2787 0.2818 -0.3891 0.3068 -0.4634 -0.2239 -0.3424 -0.3561 0.4179 -0.3195 -0.2692 0.2192 -0.3086 0.3641 0.3348 -0.3495 -0.3179 0.3237 0.2757 0.2810 -0.2277 0.2781 0.1913 0.3138 -0.3173 0.3498 -0.2242 0.4798 0.5020 0.3169 0.2799 -0.3326 -0.2916 0.2643 -0.2574 -0.5672 0.2904 -0.2687 -0.3686 0.3031 0.3658 0.4091 0.4228 0.2611 -0.2680 -0.2933 0.4785 0.4410 0.3370 -0.2549 0.2610 -0.323…	692 796 849 877 997 1046 1150 1280 1430 1530 1556 1742 1760 1796 1866 1999 2131 2210 2310 2368 2373 2439 2445 2488 2568 2573 2575 2589 2622 2895 3072 3085 3228 3262 3283 3300 3382 3436 3446 3453 3506 3511 3534 3546 3583 3590 3603 3684 3698 3849 3853 3854 3856 3870 3898 3965 4151 4155 4198 4291 4311 4341 4379 4471 4480 4511 4555 4568 4708 4718 4724 4744 4767 4787 4790 4858 4862 4924 4958 5073 5082…	-0.1127 -0.1205 -0.1199 -0.1151 -0.1282 -0.1288 -0.1400 -0.1566 -0.1780 -0.1909 -0.1906 -0.2202 -0.2196 -0.2224 -0.2317 -0.2529 -0.2744 -0.2866 -0.3029 -0.3119 -0.3113 -0.3220 -0.3218 -0.3284 -0.3420 -0.3421 -0.3416 -0.3434 -0.3486 -0.3974 -0.4284 -0.4297	4707	RANK_SCORE_AT_ES=	-0.7929
TRICARBOXYLIC ACID CYCLE_BIO	-0.7937	-1.804	0	0.1751	1	-0.6551 0.4323 -0.4307 0.4607 -0.5761 0.5672 -0.4250 0.4026 -0.3473 -0.3754 0.2226 -0.3555 0.6597 -0.2584 -0.3580 0.4122 -0.6263 0.3912 -0.3358 -0.4303 -0.4537 0.3873 -0.3350 -0.4709 -0.4389 0.4596 0.4229 -0.3072 0.7153 -0.3139 0.4001 0.3857 -0.4453 0.456	3475 3617 4516 4725 4896 5011 5085 5107 5169 5303 5344 5368 5428 5476 5523	-0.6096 -0.6249 -0.7567 -0.7587 -0.7458 -0.7171 -0.6758 -0.6230 -0.5714 -0.5159 -0.4361 -0.3484 -0.2508 -0.1326 0.0210	4724	RANK_SCORE_AT_ES=	-0.8044
COENZYME BIOSYNTHETIC PROCESS_BIO	-0.6973	-1.8038	0	0.1742	1	-0.4053 0.5363 0.5204 -0.4060 -0.4548 0.4499 0.4713 -0.4188 -0.6084 0.6042 -0.4451 0.2578 -0.2590 0.2422 0.3524 -0.3486 -0.3582 -0.3507 -0.2985 0.3934 -0.4503 0.3331 -0.3425 -0.5049 -0.3496 -0.3196 -0.3786 0.3282 0.3692 -0.2980 -0.3140 -0.3227 0.4676 -0.3	774 1247 2427 2811 2850 3056 3106 3143 3179 3234 3398 3496 3569 3900 4158 4487 4583 4603 4708 4825 4857 4932 4949 5076 5170 5205 5217 5253 5289 5375 5438 5527 5576	-0.1102 -0.1774 -0.3848 -0.4531 -0.4596 -0.4943 -0.5010 -0.5050 -0.5085 -0.5149 -0.5390 -0.5506 -0.5570 -0.6060 -0.6388 -0.6784 -0.6745 -0.6565 -0.6510 -0.6439 -0.6207 -0.6024 -0.5731 -0.5583 -0.5313 -0.4912 -0.4461 -0.4020 -0.3543 -0.3038 -0.2367 -0.1373	4486	RANK_SCORE_AT_ES=	-0.621
GCN4_GCN2_UP	-0.643	-1.8034	0	0.1736	1	-0.3316 0.3094 -0.4128 0.2620 0.3974 -0.4374 0.3862 -0.3162 -0.3621 0.3291 -0.3654 -0.2412 -0.3139 0.5429 0.3880 -0.2772 -0.2693 -0.3266 0.3865 -0.3025 -0.3656 -0.3368 -0.4313 0.2814 -0.3158 -0.3034 0.2815 -0.4921 -0.3926 0.2589 -0.2936 0.2880 0.5964 -0.3	222 264 355 688 780 982 1456 1484 1512 1574 1590 1738 1855 1879 1883 1938 1989 2087 2185 2206 2224 2228 2252 2283 2290 2337 2350 2402 2431 2486 2510 2512 2538 2679 2692 2724 2733 2765 2785 2961 2987 3170 3178 3224 3267 3583 3616 3637 3659 3673 3890 3904 3920 3938 4077 4078 4197 4355 4380 4445 4492 4500 4510 4612 4771 5055 5096 5239 5243 5373 5412 5440 5462 5472 5536 5595 5597 5614 5629 5633	-0.0087 0.0098 0.0139 -0.0353 -0.0421 -0.0708 -0.1512 -0.1516 -0.1521 -0.1590 -0.1577 -0.1808 -0.1989 -0.2004 -0.1982 -0.2055 -0.2122 -0.2277 -0.2435 -0.2455 -0.2469 -0.2459 -0.2485 -0.2525 -0.2523 -0.2593 -0.2603 -0.2684 -0.2725 -0.2814 -0.2848 -0.2842 -	5238	RANK_SCORE_AT_ES=	-1.6018
TIF2_BIND	-0.6258	-1.8028	0	0.1737	1	-0.2511 -0.2455 -0.3471 -0.2390 0.3966 -0.2988 0.4491 0.2703 -0.4146 -0.3835 -0.2756 0.4214 0.2815 -0.2197 0.4281 -0.4339 0.3708 0.5161 -0.3344 0.2397 -0.3569 0.2988 0.3603 0.2552 -0.3263 0.3927 0.2759 -0.3039 -0.4237 -0.4115 0.4247 -0.2477 0.2826 0.2985	441 550 699 777 873 874 928 1005 1011 1022 1111 1378 1382 1425 1428 1722 1781 1886 1993 2012 2100 2190 2257 2263 2506 2538 2610 2644 2746 2790 2889 2927 2949 2952 2997 3233 3238 3239 3289 3344 3432 3542 3668 3757 3858 4039 4075 4144 4152 4221 4235 4290 4338 4416 4664 4862 5184 5192 5369 5430 5432 5465 5471 5561 5566 5639	-0.0577 -0.0598 -0.0728 -0.0742 -0.0804 -0.0695 -0.0688 -0.0730 -0.0646 -0.0571 -0.0643 -0.1054 -0.0994 -0.1007 -0.0948 -0.1430 -0.1494 -0.1645 -0.1806 -0.1810 -0.1941 -0.2080 -0.2179 -0.2168 -0.2592 -0.2639 -0.2760 -0.2814 -0.2994 -0.3070 -0.3244 -0.3306	5183	RANK_SCORE_AT_ES=	-1.4678
HAL5_SGA	-0.6375	-1.8024	0	0.1735	1	0.2793 0.4440 -0.2073 -0.4145 0.4338 0.3254 -0.4178 -0.3270 0.3318 0.5955 -0.2510 -0.4367 0.5027 -0.5103 -0.4086 0.4412 0.2064 -0.4161 0.3611 0.4522 0.4494 0.5172 0.3042 -0.3030 0.4444 -0.2838 -0.2965 0.2862 0.3954 0.5049 -0.5582 0.3209 0.2971 -0.3939 0.3376 0.3861 0.4643 -0.2481 0.3649 -0.3261 -0.2850 0.3700 0.2215 0.2943 0.2988 -0.3611 -0.3400 -0.3267 -0.2859 -0.4908 -0.2975 -0.5647 0.4957 0.35…	803 1169 1430 1475 1802 1829 1889 1987 2353 2365 2622 2648 2750 3398 3533 3546 3572 3776 3849 3947 3998 4019 4039 4163 4312 4354 4378 4390 4404 4543 4700 4744 4818 4958 5003 5004 5095 5152 5321 5344 5466 5518 5637	-0.1266 -0.1803 -0.2181 -0.2178 -0.2705 -0.2699 -0.2756 -0.2888 -0.3518 -0.3517 -0.3966 -0.4004 -0.4182 -0.5307 -0.5508 -0.5490 -0.5494 -0.5805 -0.5876 -0.5985 -0.6006 -0.5971 -0.5933 -0.6070 -0.6238 -0.6210 -0.6146 -0.6060 -0.5976 -0.6096 -0.6227 -0.6146	4699	RANK_SCORE_AT_ES=	-0.7816
PTH1_BIND	-0.6309	-1.8021	0	0.1725	1	0.2678 -0.2350 -0.4349 0.3281 0.3474 0.3076 -0.3121 0.4936 0.3386 -0.3662 0.4254 0.4941 0.4954 0.4499 -0.3011 0.3740 -0.3656 0.3586 0.2519 -0.2756 -0.2042 -0.4169 -0.3328 -0.3902 0.5448 -0.4089 0.2752 -0.3192 0.2669 -0.2754 -0.3549 0.2605 0.2558 0.2463 0.3029 0.3165 -0.3177 0.2726 -0.4649 -0.5056 0.2801 0.4084 0.3364 -0.4186 0.3706 0.4186 -0.2250 -0.4022 0.4762 -0.2919 -0.3573 -0.3133 -0.3419 0.3…	550 705 787 961 1233 1688 1781 1853 1862 2286 2335 2430 2454 2474 2651 2953 2969 2997 3039 3272 3344 3366 3386 3466 3475 3512 3531 3556 3618 3655 3774 3911 3947 3995 4063 4080 4158 4202 4235 4266 4375 4705 4715 4852 4988 5057 5058 5095 5097 5175 5295 5315 5335 5392 5606 5623 5629	-0.0774 -0.0885 -0.0881 -0.1070 -0.1460 -0.2216 -0.2332 -0.2415 -0.2386 -0.3121 -0.3188 -0.3341 -0.3368 -0.3389 -0.3698 -0.4232 -0.4252 -0.4293 -0.4358 -0.4753 -0.4857 -0.4870 -0.4878 -0.4989 -0.4973 -0.5006 -0.5004 -0.5012 -0.5084 -0.5109 -0.5275 -0.5465	4987	RANK_SCORE_AT_ES=	-1.0985
NUCLEOTIDE BIOSYNTHETIC PROCESS_BIO	-0.6904	-1.8015	0.0238	0.1721	1	0.2778 -0.3619 0.2688 0.2844 0.3272 0.5826 0.5704 0.3110 0.4971 0.3143 0.3867 0.3566 -0.1794 -0.2562 -0.4428 -0.5238 0.3214 -0.4450 0.1764 -0.4439 0.6144 -0.2329 -0.3579 0.4952 0.2176 0.4373 0.3286 -0.5090 -0.3268 -0.5295 0.4092 -0.2839 -0.7508 -0.3424 -0.3317 -0.3491 0.3684 -0.2233 -0.2924 0.3153 0.3333 -0.3595 -0.4704 0.6998 0.3890 0.5138 0.5368 0.2899 -0.3655 -0.4061 0.3668 -0.4758 -0.2961 0.5…	1311 1859 2245 2255 2427 2730 2811 3056 3143 3496 3569 3855 3900 4437 4487 4498 4521 4603 4708 4761 4825 4857 4932 4949 4976 5170 5205 5217 5240 5253 5289 5382	-0.2117 -0.2983 -0.3608 -0.3565 -0.3831 -0.4363 -0.4505 -0.4915 -0.5036 -0.5585 -0.5624 -0.6005 -0.5949 -0.6661 -0.6489 -0.6246 -0.6017 -0.5868 -0.5722 -0.5462 -0.5192 -0.4852 -0.4552 -0.4138 -0.3729 -0.3473 -0.2899 -0.2272 -0.1641 -0.0969 -0.0291 0.0462	4436	RANK_SCORE_AT_ES=	-0.5824
CPR1_BIND	-0.6837	-1.8011	0	0.1717	1	0.3026 -0.3836 0.6014 0.4252 -0.4257 0.5446 0.3629 0.2433 -0.3925 0.3921 -0.4702 0.3299 -0.3008 0.3764 0.3350 0.3574 -0.2996 0.3761 0.3546 0.4100 0.4556 0.4306 0.3381 0.4296 0.3199 0.2786 -0.5113 -0.4429 0.3610 0.3187 0.3600 -0.3089 0.2867 0.4964 -0.3649 -0.4201 -0.2101 -0.4739 0.4312 0.6136 0.4629 0.4281 -0.4049 0.5346 0.4284 0.4670 0.3105 0.4646 -0.4665 0.2670 -0.2246 0.2995 0.5630 0.3585 0.488…	381 550 580 803 846 1051 1395 1430 1491 1758 2006 2190 2221 2252 2291 2340 2506 2675 2719 2745 2757 2770 2903 2952 2997 3207 3239 3904 3918 4023 4049 4120 4265 4374 5172 5283 5564 5566 5639	-0.0332 -0.0388 -0.0211 -0.0437 -0.0351 -0.0587 -0.1108 -0.1080 -0.1106 -0.1522 -0.1922 -0.2218 -0.2243 -0.2268 -0.2311 -0.2374 -0.2654 -0.2949 -0.3022 -0.3064 -0.3081 -0.3101 -0.3332 -0.3412 -0.3482 -0.3836 -0.3870 -0.4993 -0.4953 -0.5067 -0.5037 -0.5083	5563	RANK_SCORE_AT_ES=	-4.7462
ACYLTRANSFERASE ACTIVITY_MOL	-0.6768	-1.8004	0.027	0.1723	1	-0.4844 -0.4295 0.3592 -0.3923 0.2513 0.3662 0.5739 0.3670 -0.2219 -0.2602 -0.4116 0.3838 0.4081 -0.2558 0.6774 -0.2866 0.5986 -0.3110 0.2104 0.3514 0.2745 0.3685 -0.3882 -0.5428 0.6075 0.3499 0.4068 0.3428 0.4817 0.3124 -0.2459 0.5082 0.7238 0.4108 -0.40	212 277 365 632 986 1314 1519 1590 1620 1638 1843 1974 2078 2096 2116 2164 2266 2328 2573 2858 2931 2993 3019 3042 3185 3350 3457 3536 3795 3903 3945 4233 4236 4268 4376 4382 4416 4630 5057 5210 5295 5303 5348 5361 5641	0.0023 0.0211 0.0292 -0.0048 -0.0589 -0.1107 -0.1419 -0.1496 -0.1501 -0.1486 -0.1817 -0.2021 -0.2181 -0.2188 -0.2200 -0.2263 -0.2426 -0.2519 -0.2948 -0.3455 -0.3580 -0.3683 -0.3721 -0.3754 -0.3996 -0.4271 -0.4438 -0.4552 -0.4977 -0.5128 -0.5158 -0.5612 -0.5557 -0.5551 -0.5672 -0.5612 -0.5599 -0.5887 -0.6496 -0.6574 -0.6498 -0.6281 -0.6103 -0.5863 0.0000	5209	RANK_SCORE_AT_ES=	-1.5378
PEPTIDYL-AMINO ACID MODIFICATION_BIO	-0.7695	-1.7988	0	0.1741	1	0.3390 0.3249 0.2913 -0.5127 0.6129 -0.4225 0.4694 0.3183 -0.3688 0.7479 0.3804 -0.4111 0.5524 0.3588 0.3300 0.5268 0.2420 0.3790 -0.4310 0.1670 0.6009 0.2871 -0.4299 -0.6366 -0.3473 0.4904 0.3317 -0.3909 0.7327 -0.4999 -0.5731 0.5346 -0.3850 0.4820 -0.5939 0.4550 0.3883 -0.4568 -0.3036 0.4774 -0.4903 0.3743 -0.3933 0.3752 0.5213 0.3099 0.5912 0.4878 0.2517 0.4276 -0.3684 0.5433 -0.3040 0.5965 -0…	166 381 580 1047 1053 1083 1358 1638 1748 2136 2451 2698 3536 3795 3945 4179 4713 5361 5444 5641	0.0254 0.0142 -0.0034 -0.0763 -0.0673 -0.0629 -0.1042 -0.1484 -0.1632 -0.2295 -0.2841 -0.3275 -0.4733 -0.5150 -0.5365 -0.5714 -0.6544 -0.7386 -0.7143 0.0000	5360	RANK_SCORE_AT_ES=	-2.0761
HOM3_BIND	-0.6712	-1.7985	0	0.1738	1	-0.3561 0.2907 0.3525 -0.4369 0.3332 -0.3758 0.3114 -0.5334 0.2623 -0.3156 -0.5365 -0.4712 -0.2767 0.4747 -0.4747 -0.2743 -0.4144 -0.4785 -0.2941 0.3361 0.3534 -0.1908 0.5412 0.5418 0.3930 0.2847 0.4689 0.3514 0.4313 -0.2825 -0.3563 0.4471 0.6272 0.2120 0	1296 1442 1864 1989 2190 2332 2690 2719 2724 2808 2881 3045 3120 3387 3421 3466 3583 3625 3849 3920 4197 4471 4476 4599 4714 4727 4858 4958 5055 5057 5087 5130 5208 5430 5444 5561 5602	-0.2147 -0.2266 -0.2937 -0.3091 -0.3399 -0.3614 -0.4243 -0.4287 -0.4289 -0.4436 -0.4560 -0.4833 -0.4943 -0.5369 -0.5377 -0.5400 -0.5540 -0.5543 -0.5847 -0.5870 -0.6224 -0.6523 -0.6341 -0.6342 -0.6299 -0.6070 -0.6009 -0.5853 -0.5654 -0.5285 -0.4950 -0.4609	4470	RANK_SCORE_AT_ES=	-0.6098
PRP22-1_SGA	-0.5489	-1.7973	0	0.1739	1	-0.3299 -0.3755 0.5321 0.3612 0.2730 -0.3180 0.3109 -0.3753 0.4478 -0.3896 0.3341 -0.3386 -0.2447 0.4230 0.3481 -0.3505 0.3086 -0.2471 0.2599 0.2393 0.3198 0.3091 0.2531 0.4281 0.2955 -0.3391 0.3907 0.2571 0.2500 0.4551 0.3254 0.5165 0.3747 -0.2713 0.3374	173 504 593 670 675 803 944 1106 1119 1190 1209 1244 1247 1296 1308 1378 1428 1442 1475 1751 1760 1872 1926 1986 2124 2146 2155 2196 2286 2353 2409 2504 2540 2580 2595 2610 2622 2663 2757 2762 2763 2770 2774 2885 3012 3027 3030 3032 3049 3095 3105 3129 3177 3308 3352 3389 3408 3432 3453 3472 3534 3536 3583 3675 3702 3765 3849 3855 3918 3922 3934 3935 3982 4039 4040 4044 4048 4075 4158 4198 4237 4…	0.0002 -0.0475 -0.0533 -0.0581 -0.0498 -0.0651 -0.0841 -0.1077 -0.1043 -0.1119 -0.1100 -0.1112 -0.1067 -0.1107 -0.1080 -0.1163 -0.1212 -0.1196 -0.1216 -0.1688 -0.1675 -0.1854 -0.1929 -0.2017 -0.2251 -0.2274 -0.2273 -0.2332 -0.2482 -0.2592 -0.2683 -0.2847 -0.2905 -0.2971 -0.2992 -0.3014 -0.3030 -0.3100 -0.3267 -0.3274 -0.3273 -0.3283 -0.3288 -0.3486 -0.3710 -0.3731 -0.3730 -0.3727 -0.3751 -0.3827 …	4647	RANK_SCORE_AT_ES=	-0.7453
GOT1_BIND	-0.7187	-1.7963	0	0.174	1	0.4961 -0.5057 0.5038 0.3824 0.2517 -0.3026 0.3921 -0.3902 0.4460 -0.3544 -0.3668 -0.5439 0.3221 0.5407 -0.3328 -0.3722 -0.3480 0.3067 -0.4546 -0.2913 0.5209 0.6536 0.3426 -0.2446 -0.5623 0.6230 0.4122 -0.3107 -0.4189 0.5752 -0.2850 -0.3706 -0.3303 0.4940 0.3254 0.5206 -0.6332 0.5212 -0.3667 -0.6761 -0.3214 -0.3582 0.3220 0.2822 -0.2878 0.4815 -0.3805 0.3510 -0.2741 -0.3669 -0.3142 -0.5086 0.4686…	900 1038 1254 1880 2155 2745 2858 2942 3017 3072 3228 3268 3556 4380 4482 4759 4832 4858 4905 4980 5043 5073 5423 5471 5499 5514 5623	-0.1370 -0.1412 -0.1627 -0.2663 -0.3100 -0.4146 -0.4342 -0.4481 -0.4597 -0.4675 -0.4919 -0.4953 -0.5401 -0.6701 -0.6696 -0.6934 -0.6785 -0.6545 -0.6327 -0.6130 -0.5888 -0.5573 -0.5451 -0.4667 -0.3745 -0.2722 0.0032	4758	RANK_SCORE_AT_ES=	-0.8434
WBP1-1_SGA	-0.526	-1.7952	0	0.1752	1	-0.2431 0.3464 0.2658 0.3655 0.5300 -0.4109 -0.3193 0.3461 0.3138 0.3654 0.3536 -0.2937 0.3193 -0.2620 0.2538 0.3716 0.2327 -0.2637 0.3178 -0.2872 0.3085 0.2580 -0.2791 0.4255 0.3165 -0.2432 0.4133 0.2324 0.3018 0.2875 0.3097 0.3302 0.3553 -0.2948 0.2757	271 295 417 571 608 639 652 666 675 676 821 845 1119 1122 1164 1240 1254 1280 1328 1425 1442 1475 1633 1643 1650 1662 1688 1742 1748 1759 1781 1786 1834 1851 1866 1923 1934 1964 1988 1996 2016 2066 2075 2135 2191 2239 2257 2286 2310 2318 2369 2430 2436 2489 2491 2494 2522 2610 2630 2635 2659 2663 2719 2729 2752 2763 2794 2966 2998 3037 3046 3051 3072 3112 3137 3139 3211 3232 3237 3257 3260 3283 3…	-0.0359 -0.0271 -0.0398 -0.0609 -0.0611 -0.0605 -0.0567 -0.0533 -0.0489 -0.0431 -0.0646 -0.0640 -0.1106 -0.1074 -0.1114 -0.1220 -0.1211 -0.1226 -0.1283 -0.1433 -0.1437 -0.1471 -0.1739 -0.1735 -0.1725 -0.1726 -0.1752 -0.1832 -0.1823 -0.1824 -0.1845 -0.1836	4641	RANK_SCORE_AT_ES=	-0.7413
RPL25_BIND	-0.6034	-1.795	0	0.1747	1	-0.3123 -0.2803 0.2493 -0.4312 0.1974 -0.2711 0.4970 -0.2706 0.2313 0.3742 0.3251 -0.2808 0.3918 -0.3749 0.4398 0.4256 -0.3045 -0.4985 0.3607 -0.3868 0.3317 0.2976 -0.2408 0.2605 0.4443 0.2747 -0.2827 0.4020 -0.3869 0.2757 0.3167 0.3562 -0.2536 -0.3720 0.	417 624 682 701 737 757 758 772 809 846 896 947 951 960 992 1035 1157 1253 1301 1315 1372 1567 1594 1781 1904 2078 2154 2190 2233 2457 2596 2694 2745 2921 2948 2997 3376 3428 3993 4296 4369 4404 4537 4573 4635 4676 4698 4767 4789 4802 4826 4887 4897 4922 4931 4989 4994 5003 5018 5027 5038 5045 5053 5058 5059 5074 5078 5081 5106 5109 5111 5120 5126 5132 5156 5160 5162 5196 5202 5221 5256 5264 5270…	-0.0589 -0.0854 -0.0859 -0.0795 -0.0765 -0.0708 -0.0617 -0.0551 -0.0531 -0.0514 -0.0527 -0.0546 -0.0480 -0.0423 -0.0411 -0.0421 -0.0580 -0.0697 -0.0729 -0.0702 -0.0755 -0.1067 -0.1077 -0.1383 -0.1579 -0.1872 -0.1991 -0.2039 -0.2100 -0.2494 -0.2738 -0.2910	4766	RANK_SCORE_AT_ES=	-0.8557
RPL17A_BIND	-0.6275	-1.7941	0	0.1754	1	0.4118 -0.3325 0.4149 -0.3704 -0.4084 -0.4459 -0.3792 0.4163 0.3408 0.4864 0.3564 -0.2769 -0.5082 -0.3822 0.3634 -0.2742 0.4580 0.2783 0.4926 0.3705 -0.2157 0.3390 0.4609 -0.4139 0.3658 0.4556 -0.2996 0.6355 -0.4441 -0.3052 -0.3054 -0.3097 -0.3819 -0.2003 -0.4069 0.3828 -0.4501 -0.3120 0.2925 0.2379 -0.2432 0.2621 -0.4072 0.2993 -0.3066 0.2991 0.4700 0.2455 -0.4202 -0.2334 0.3762 0.2936 -0.2504 0…	531 656 674 682 748 757 772 810 1005 1109 1173 1301 1515 1528 1781 1819 2297 2710 2745 2948 2997 3428 3692 4296 4314 4369 4505 4508 4573 4676 4767 4802 4887 4922 4994 5003 5019 5027 5038 5045 5053 5059 5078 5081 5108 5109 5126 5156 5160 5162 5196 5202 5221 5270 5272 5282 5338 5345 5376 5383 5401 5413 5431 5454 5510 5533	-0.0778 -0.0864 -0.0760 -0.0640 -0.0633 -0.0523 -0.0427 -0.0378 -0.0634 -0.0735 -0.0769 -0.0926 -0.1254 -0.1221 -0.1634 -0.1663 -0.2501 -0.3237 -0.3297 -0.3655 -0.3735 -0.4484 -0.4923 -0.5938 -0.5902 -0.5927 -0.6086 -0.6007 -0.6032 -0.6114 -0.6162 -0.6105	4766	RANK_SCORE_AT_ES=	-0.8557
CDC2-7_SGA	-0.6057	-1.7941	0	0.1743	1	0.3977 0.3275 0.2634 0.4856 0.2259 0.4715 -0.3811 0.3248 -0.2803 0.3775 -0.4635 0.4461 -0.5140 -0.4495 -0.4428 0.3762 0.5738 -0.3193 -0.3431 0.4280 -0.5064 -0.2465 0.3384 -0.2248 -0.4356 0.4172 -0.2643 0.3605 -0.2771 0.3315 0.2308 0.3191 0.3267 0.3131 0.4033 0.3697 0.2971 0.2808 -0.3133 -0.3117 -0.3102 -0.3208 -0.3566 0.3168 -0.2753 0.3360 -0.3702 0.3045 0.4037 -0.2393 0.3118 0.2741 0.2819 -0.379…	496 676 805 871 900 1119 1190 1280 1289 1296 1317 1451 1677 1688 1736 1739 1748 1759 1807 1926 2100 2133 2140 2146 2256 2283 2335 2398 2475 2610 2639 2670 2720 2729 2763 2790 2834 2889 2890 2892 2966 3030 3069 3072 3085 3124 3134 3183 3238 3251 3260 3289 3332 3408 3440 3453 3457 3473 3655 3814 3856 3862 3922 3927 3935 3950 3965 3998 4011 4094 4129 4153 4160 4187 4198 4291 4306 4309 4341 4374 4378…	-0.0778 -0.1015 -0.1172 -0.1221 -0.1206 -0.1547 -0.1623 -0.1738 -0.1707 -0.1672 -0.1664 -0.1866 -0.2244 -0.2233 -0.2292 -0.2269 -0.2257 -0.2249 -0.2309 -0.2503 -0.2800 -0.2843 -0.2839 -0.2833 -0.3018 -0.3054 -0.3137 -0.3240 -0.3371 -0.3609 -0.3657 -0.3708	4861	RANK_SCORE_AT_ES=	-0.9529
STU2-12_SGA	-0.5843	-1.7937	0	0.1737	1	-0.3112 0.2960 -0.2710 -0.2792 0.3618 0.2645 0.3856 0.3877 -0.2260 -0.3628 0.3852 0.3317 -0.2613 0.3220 0.5720 0.5067 0.3030 0.4481 -0.3336 -0.3906 -0.4703 0.2960 0.3648 0.2948 -0.2526 0.4416 0.4364 0.5562 0.3294 0.2723 -0.3123 0.2622 0.4410 0.3046 -0.276	589 803 997 1209 1296 1334 1549 1615 1657 1725 1785 1807 1853 1926 1986 2024 2140 2146 2217 2227 2242 2286 2295 2336 2368 2382 2409 2423 2610 2752 2762 2763 2790 2834 2885 2953 3027 3039 3228 3283 3424 3451 3583 3696 3705 3778 3849 3879 3934 3965 4022 4039 4040 4120 4152 4160 4312 4315 4456 4476 4648 4744 4843 4884 4920 4937 5083 5208 5229 5258 5298 5366 5442 5500 5518 5535 5543 5547 5555 5611	-0.0881 -0.1131 -0.1372 -0.1664 -0.1737 -0.1727 -0.2051 -0.2112 -0.2133 -0.2204 -0.2266 -0.2260 -0.2301 -0.2394 -0.2468 -0.2503 -0.2684 -0.2667 -0.2770 -0.2763 -0.2766 -0.2824 -0.2819 -0.2873 -0.2912 -0.2920 -0.2952 -0.2961 -0.3289 -0.3540 -0.3555 -0.3553	4842	RANK_SCORE_AT_ES=	-0.9323
RPS28B_SGA	-0.654	-1.7933	0	0.1736	1	-0.3490 0.3175 -0.4040 0.4319 0.5276 0.3309 0.3833 -0.3400 -0.2899 -0.2832 -0.2803 0.4261 0.2497 -0.3071 0.3787 0.3855 0.2755 0.3869 0.2784 -0.4206 0.4530 0.3690 -0.4429 -0.3987 0.2676 0.3615 -0.4055 -0.2768 -0.2356 0.2936 -0.4371 -0.4458 -0.3240 0.3227 -	995 1247 1280 1312 1397 1537 1886 1998 2188 2380 2610 2715 2719 2763 3050 3126 3205 3352 3428 3434 3534 3572 3655 4022 4035 4052 4237 4336 4391 4404 4476 4506 4642 4684 4716 4750 4757 4767 4791 4820 4862 4982 4994 5053 5073 5078 5108 5152 5196 5218 5349 5428 5431 5463 5510 5518 5526 5614	-0.1660 -0.2013 -0.1975 -0.1940 -0.2008 -0.2186 -0.2765 -0.2927 -0.3238 -0.3562 -0.3964 -0.4147 -0.4149 -0.4224 -0.4726 -0.4848 -0.4971 -0.5207 -0.5312 -0.5292 -0.5434 -0.5463 -0.5569 -0.6160 -0.6116 -0.6077 -0.6326 -0.6410 -0.6411 -0.6334 -0.6355 -0.6298	4641	RANK_SCORE_AT_ES=	-0.7413
SAH1_BIND	-0.9199	-1.7927	0	0.1736	1	-0.4506 0.6111 0.3665 -0.4252 -0.5238 0.6312 -0.3434 -0.2235 0.5561 -0.3811 -0.5624 -0.8337 0.5420 0.5495 0.3107 -0.3758 -0.4834 0.5454 0.7306 0.7338 0.6143 0.6415 0.6098 0.4423 -0.4900 -0.7020 0.3124 -0.5493 0.4948 0.7984 -0.5133 -0.3762 -0.4761 -0.8425	1072 1781 2190 2952 2997 3376 3483 4153 5529 5639	-0.1700 -0.2865 -0.3541 -0.4882 -0.4947 -0.5570 -0.5702 -0.6758 -0.8013 0.0004	5528	RANK_SCORE_AT_ES=	-3.8245
PWY3B3-100_PATH	-0.7997	-1.7905	0	0.1779	1	0.6438 0.4332 -0.4084 -0.7106 -0.3125 0.5179 -0.5083 -0.6940 -0.3082 0.3214 -0.4997 0.2620 -0.5310 -0.4000 -0.4636 0.4709 0.6158 0.2240 -0.5136 -0.3334 -0.7123 -0.2854 0.4168 -0.3975 0.2293 -0.4374 0.2090 0.5299 0.5826 -0.5702 0.5170 -0.2230 -0.6532 -0.3566 -0.4127 0.3046 0.4155 -0.2905 0.3104 0.4457 0.4926 -0.5302 0.3206 0.2850 0.7261 -0.5814 0.4372 -0.4392 0.3670 -0.3357 -0.3689 0.4652 -0.5327 …	2720 2949 3475 3617 4272 4516 4896 5011 5085 5107 5169 5303 5344 5368 5428 5476 5523	-0.4827 -0.5218 -0.6072 -0.6223 -0.7172 -0.7323 -0.7560 -0.7267 -0.6848 -0.6314 -0.5791 -0.5226 -0.4418 -0.3530 -0.2541 -0.1345 0.0210	4895	RANK_SCORE_AT_ES=	-0.9915
PHO85_BIND	-0.763	-1.7897	0	0.1785	1	-0.4261 -0.3786 -0.4058 0.3398 0.6691 0.4055 0.5454 -0.3765 0.4562 -0.4983 0.3496 -0.4908 0.3234 -0.4481 0.3504 -0.2154 0.4754 0.3675 0.2970 -0.3898 0.4460 -0.2989 -0.3168 -0.3398 0.3794 0.3457 0.2671 -0.4776 -0.4760 0.6995 0.5329 0.2470 -0.5867 0.4916 0.	952 1725 1935 2066 2190 2271 2291 2409 2425 2622 2729 3640 3891 3920 4039 4154 4269 4441 5001 5634	-0.1407 -0.2655 -0.2935 -0.3091 -0.3248 -0.3337 -0.3319 -0.3490 -0.3480 -0.3812 -0.3994 -0.5523 -0.5842 -0.5763 -0.5824 -0.5859 -0.5872 -0.5947 -0.6506 0.0012	5633	RANK_SCORE_AT_ES=	-15.1194
YPT31_SGA	-0.5658	-1.7874	0	0.1816	1	0.3602 0.3253 -0.4363 0.4022 -0.3346 0.2358 -0.4044 -0.3034 0.2970 -0.2692 0.3643 -0.3220 -0.2279 0.2633 0.3133 -0.3293 0.3992 -0.3430 0.3178 0.3224 -0.3372 0.3112 0.4793 0.4072 0.3261 -0.4442 0.3538 0.3327 0.3564 0.3347 0.3158 -0.2577 -0.3119 0.2440 0.4385 -0.3080 -0.2561 0.2168 -0.3043 0.4728 -0.3269 -0.2605 0.2660 0.4772 0.3087 0.3384 0.2744 -0.2950 -0.2675 -0.2653 0.3217 0.3210 -0.3320 0.3193…	384 593 635 666 695 705 824 1190 1430 1562 1597 1714 1745 1862 1889 1987 2048 2155 2233 2239 2252 2334 2445 2494 2568 2573 2595 2664 2752 2790 2890 2903 2922 2944 3030 3039 3082 3101 3186 3211 3212 3232 3286 3289 3300 3308 3344 3382 3390 3436 3481 3498 3546 3601 3603 3655 3678 3694 3768 3913 3965 3992 4019 4040 4048 4052 4075 4085 4138 4152 4158 4269 4281 4290 4307 4309 4397 4404 4411 4418 4429 4…	-0.0525 -0.0792 -0.0764 -0.0721 -0.0676 -0.0598 -0.0730 -0.1336 -0.1726 -0.1926 -0.1951 -0.2131 -0.2155 -0.2341 -0.2364 -0.2519 -0.2609 -0.2785 -0.2911 -0.2906 -0.2913 -0.3049 -0.3240 -0.3320 -0.3447 -0.3450 -0.3483 -0.3603 -0.3760 -0.3826 -0.4004 -0.4024	4647	RANK_SCORE_AT_ES=	-0.7453
LIGASE ACTIVITY, FORMING CARBON-OXYGEN BONDS_MOL	-0.7394	-1.786	0	0.1838	1	0.3737 -0.4280 -0.2443 0.3590 0.2450 0.3207 0.4329 0.3360 -0.6007 -0.3255 -0.3828 0.5232 -0.5666 -0.4867 -0.5431 0.4498 0.4533 -0.2788 0.3303 -0.2935 0.6257 0.2697 -0.3917 -0.4512 -0.4012 -0.3816 0.4148 0.4713 -0.3307 -0.6966 0.5085 -0.4402 0.2690 0.2367 -0.5371 -0.3151 0.2724 0.5332 -0.3443 -0.3360 -0.5063 0.4389 0.3590 0.3188 0.6128 -0.3307 0.3497 0.3735 -0.3717 0.4973 0.5961 0.4044 -0.2998 -0.…	2864 2951 3198 3573 3677 3791 4141 4320 4325 4363 4426 4449 4606 4621 4625 4734 4840 4910 4919 4939 5023 5123 5133 5246 5271 5365 5414 5416 5430 5491 5508 5551 5586	-0.5103 -0.5249 -0.5667 -0.6284 -0.6412 -0.6551 -0.7076 -0.7277 -0.7166 -0.7109 -0.7089 -0.6993 -0.7110 -0.6971 -0.6811 -0.6817 -0.6793 -0.6687 -0.6469 -0.6264 -0.6151 -0.6026 -0.5734 -0.5565 -0.5216 -0.4905 -0.4453 -0.3913 -0.3366 -0.2767 -0.2029 -0.1091	4319	RANK_SCORE_AT_ES=	-0.5135
YME2_SGA	-0.6272	-1.7853	0	0.1838	1	-0.2452 -0.4741 0.5114 -0.3207 0.3333 0.4990 -0.2213 0.3332 0.3751 0.3949 -0.2198 -0.5356 0.3426 0.3359 0.4820 0.3046 0.2575 0.2289 -0.3386 -0.4020 0.3874 -0.5102 -0.3439 0.3323 -0.5821 -0.4472 -0.4241 0.5772 -0.3667 -0.2777 0.2401 0.3616 0.3472 -0.2493 0	496 724 1796 1837 1959 2335 2353 2382 2573 2648 2664 2720 2949 2969 2971 3045 3152 3183 3186 3361 3505 3513 3698 3929 3947 4022 4048 4075 4274 4281 4294 4391 4471 4511 4591 4849 4930 5054 5156 5198 5344 5358 5439 5489 5500 5542 5566 5606	-0.0579 -0.0772 -0.2622 -0.2635 -0.2801 -0.3445 -0.3451 -0.3478 -0.3806 -0.3931 -0.3951 -0.4045 -0.4445 -0.4471 -0.4465 -0.4583 -0.4754 -0.4788 -0.4771 -0.5050 -0.5264 -0.5234 -0.5508 -0.5846 -0.5802 -0.5853 -0.5813 -0.5773 -0.6020 -0.5924 -0.5836 -0.5885	4848	RANK_SCORE_AT_ES=	-0.9419
TRNA-CHARGING_PATH	-0.7394	-1.7841	0	0.1848	1	-0.3710 -0.3569 0.6902 -0.3042 0.2939 -0.5379 -0.4843 0.3307 0.4431 -0.3908 -0.3320 -0.4930 -0.4161 -0.4025 0.4842 0.2505 0.4213 0.3010 0.4021 0.2907 0.5234 -0.4580 -0.5160 -0.3877 0.2352 0.5924 -0.3689 0.3084 0.3842 -0.3393 0.3144 -0.4932 0.2794 0.3755 0	2864 2951 3198 3573 3677 3791 4141 4320 4325 4363 4426 4449 4606 4621 4625 4734 4840 4910 4919 4939 5023 5123 5133 5246 5271 5365 5414 5416 5430 5491 5508 5551 5586	-0.5103 -0.5249 -0.5667 -0.6284 -0.6412 -0.6551 -0.7076 -0.7277 -0.7166 -0.7109 -0.7089 -0.6993 -0.7110 -0.6971 -0.6811 -0.6817 -0.6793 -0.6687 -0.6469 -0.6264 -0.6151 -0.6026 -0.5734 -0.5565 -0.5216 -0.4905 -0.4453 -0.3913 -0.3366 -0.2767 -0.2029 -0.1091	4319	RANK_SCORE_AT_ES=	-0.5135
RSC30_BIND	-0.8515	-1.7824	0	0.1867	1	-0.6923 0.8894 -0.3649 -0.4806 -0.2496 -0.3896 -0.5175 0.4002 0.2316 -0.5560 0.4557 0.2118 0.5792 -0.4154 -0.4393 0.7048 -0.7096 0.3320 0.7877 -0.4802 -0.4961 -0.3992 -0.4348 -0.5079 -0.5189 -0.4830 0.4684 -0.4622 0.4460 0.5828 -0.3204 0.2955 0.5222 0.329	2622 2745 2747 2823 2966 4076 5052 5309 5452 5573	-0.4618 -0.4823 -0.4814 -0.4946 -0.5166 -0.6784 -0.7452 -0.6262 -0.4132 0.0121	5051	RANK_SCORE_AT_ES=	-1.1952
DOUBLE-STRAND BREAK REPAIR_BIO	-0.8528	-1.7813	0	0.1882	1	-0.6609 0.2045 0.3501 -0.7000 0.5200 0.7061 -0.4340 0.5863 0.6797 -0.8044 -0.6229 0.4534 -0.4842 -0.5002 0.6662 0.2119 0.4841 0.4902 -0.6695 -0.2403 -0.3442 -0.4062 -0.2958 -0.3863 -0.7417 -0.4055 0.4036 0.4768 0.5661 0.5055 -0.4530 -0.3727 0.3729 0.2072	1075 1677 2343 2966 3251 3625 4187 4893 5007 5395 5465 5490 5639	-0.1741 -0.2721 -0.3873 -0.4968 -0.5444 -0.6048 -0.6931 -0.7928 -0.7840 -0.7945 -0.7339 -0.6584 0.0004	5394	RANK_SCORE_AT_ES=	-2.2644
YDL133W_SGA	-0.5988	-1.7806	0	0.1883	1	-0.3620 0.3321 0.4944 -0.2135 0.4278 -0.3267 -0.3216 -0.2911 0.3733 0.4115 0.2931 0.4384 -0.3381 0.4496 0.2517 -0.4513 -0.3629 0.4091 0.3088 -0.2618 -0.3281 -0.3511 0.2961 0.2616 0.4480 0.4167 -0.2683 -0.3436 -0.3602 -0.3920 -0.2724 0.3207 -0.3690 0.2826	170 316 337 646 666 675 754 1082 1244 1312 1478 1484 1508 1721 1736 1745 1754 1759 1863 1988 2030 2184 2319 2353 2373 2468 2523 2638 2653 2664 2668 2720 2867 2965 3047 3238 3283 3295 3340 3342 3407 3434 3440 3446 3468 3481 3498 3517 3565 3572 3626 3658 3681 3814 3851 3855 3877 3905 3975 3992 4037 4098 4128 4129 4155 4164 4214 4309 4366 4377 4399 4477 4506 4525 4530 4822 4851 4862 4865 4964 4982 4…	-0.0006 -0.0092 0.0040 -0.0428 -0.0377 -0.0307 -0.0370 -0.0906 -0.1150 -0.1227 -0.1489 -0.1463 -0.1470 -0.1826 -0.1825 -0.1813 -0.1802 -0.1784 -0.1948 -0.2154 -0.2211 -0.2474 -0.2705 -0.2755 -0.2781 -0.2944 -0.3035 -0.3238 -0.3260 -0.3276 -0.3278 -0.3369	4821	RANK_SCORE_AT_ES=	-0.9122
MAE1_SGA	-0.6488	-1.7792	0.0238	0.1904	1	-0.2214 -0.4315 0.2164 -0.2508 0.5153 0.3585 -0.4130 0.2438 -0.3782 -0.4289 0.3885 -0.4197 -0.2752 -0.2507 0.3281 -0.4907 0.3237 0.4820 0.4765 0.2773 -0.4994 -0.3271 0.3522 0.2782 -0.3329 0.3184 -0.4113 0.3990 0.4826 -0.3041 -0.3619 0.3854 0.2282 0.3211 0	437 715 845 1001 1475 1508 1583 1922 1988 2157 2242 2488 2566 2615 2709 2885 2892 2949 2993 3059 3068 3377 3519 3546 3583 3683 3771 3947 3957 3965 4048 4155 4443 4483 4528 4537 4639 4757 4924 4930 5018 5107 5129 5168 5206 5344 5385 5518 5546 5627 5633	-0.0520 -0.0856 -0.0950 -0.1113 -0.1889 -0.1878 -0.1947 -0.2512 -0.2593 -0.2866 -0.2992 -0.3418 -0.3546 -0.3625 -0.3788 -0.4098 -0.4106 -0.4201 -0.4271 -0.4377 -0.4381 -0.4907 -0.5127 -0.5140 -0.5169 -0.5306 -0.5417 -0.5675 -0.5635 -0.5591 -0.5675 -0.5795	4923	RANK_SCORE_AT_ES=	-1.0258
ACETYLTRANSFERASE ACTIVITY_MOL	-0.7259	-1.7787	0	0.1902	1	0.2920 0.2312 0.3049 -0.4242 -0.4471 -0.2585 0.4311 0.4073 0.3100 -0.4949 -0.3142 -0.5554 -0.3559 -0.3186 0.4831 0.5420 -0.4869 -0.3956 -0.2667 0.3972 -0.5276 0.4672 0.4743 -0.4354 0.2721 -0.6154 -0.6581 -0.5155 -0.3566 -0.3602 0.4282 0.3883 0.4683 0.3061 -0.5013 -0.5392 -0.3290 0.4246 -0.2656 0.4959 -0.3495 -0.4794 -0.5187 -0.3949 -0.2543 -0.3727 -0.4647 0.3816 0.3967 0.3622 -0.2784 -0.3413 0.33…	277 365 632 1314 1590 1620 1638 1843 2078 2096 2328 2573 2858 3019 3042 3185 3350 3536 3903 3945 4233 4236 4268 4376 4382 4416 4630 5057 5210 5348 5361 5641	-13.0836	5347	RANK_SCORE_AT_ES=	-2.0207
MACROMOLECULE BIOSYNTHETIC PROCESS_BIO	-0.514	-1.7781	0	0.1901	1	0.3665 0.3468 -0.2846 0.3282 -0.2673 0.3513 -0.2985 0.2511 0.3744 0.3005 0.2631 0.2588 0.2974 0.3850 -0.2751 -0.2708 -0.2780 0.2585 0.2959 0.3039 0.3160 0.3156 0.2427 0.2473 0.3111 0.3439 -0.3474 -0.3317 0.2533 0.2782 -0.2494 0.2992 -0.2533 0.2597 0.3113 0.2414 0.3194 0.3588 -0.3175 0.2569 -0.2705 0.3051 0.3027 0.3033 0.3062 -0.3022 0.2848 -0.3870 0.2838 0.2899 -0.3152 -0.2820 -0.3337 0.3335 -0.3…	166 182 230 294 362 372 409 453 489 492 520 613 617 618 623 670 673 854 874 948 965 1047 1073 1083 1122 1164 1166 1191 1210 1271 1300 1342 1344 1345 1347 1358 1365 1403 1419 1482 1486 1612 1628 1649 1698 1702 1745 1748 1786 1805 1834 1842 1856 1857 1861 1887 1896 1993 2007 2049 2050 2057 2066 2074 2095 2109 2138 2145 2149 2160 2161 2200 2219 2250 2291 2296 2340 2347 2361 2376 2378 2436 2445 2451 …	-0.0187 -0.0094 -0.0085 -0.0126 -0.0187 -0.0140 -0.0150 -0.0179 -0.0196 -0.0151 -0.0156 -0.0292 -0.0260 -0.0222 -0.0192 -0.0244 -0.0212 -0.0525 -0.0533 -0.0646 -0.0652 -0.0782 -0.0807 -0.0802 -0.0852 -0.0909 -0.0890 -0.0915 -0.0929 -0.1023 -0.1058 -0.1118	4218	RANK_SCORE_AT_ES=	-0.4575
YLR118C_SGA	-0.8127	-1.7766	0.0566	0.1917	1	0.6950 -0.4607 0.3911 0.6355 0.4680 -0.4377 0.2467 0.6091 -0.2918 -0.3676 0.3336 -0.2866 -0.3416 0.4717 0.6330 0.3091 0.5163 0.3764 0.4420 0.3073 -0.3821 -0.8409 -0.6043 0.4401 -0.3117 0.5290 -0.5180 -0.2173 -0.6111 -0.2632 -0.4703 -0.2820 0.4846 0.4324 0.3230 -0.5854 0.6846 -0.2644 -0.8597 0.4500 -0.7203 -0.2548 0.6851 0.6147 0.3841 -0.4864 0.3512 0.4402 0.4852 0.2485 0.3582 0.3452 -0.6636 0.450…	1296 1377 1998 2020 2370 2423 3045 3390 3885 4169 4605 4862 4947 5129 5542 5566 5637	-0.2168 -0.2186 -0.3234 -0.3219 -0.3812 -0.3880 -0.4970 -0.5541 -0.6338 -0.6730 -0.7324 -0.7536 -0.7416 -0.7394 -0.7056 -0.5857 0.0007	5541	RANK_SCORE_AT_ES=	-4.1955
SLM1_SGA	-0.5928	-1.7765	0	0.1909	1	0.3610 0.4009 0.3147 0.3959 0.4346 0.3494 -0.2618 0.4659 -0.3083 -0.4133 0.3549 0.4127 0.3542 -0.4334 -0.4618 -0.5126 -0.2855 0.3096 -0.3079 0.3497 0.3920 0.4423 -0.3667 0.5208 -0.5776 -0.3097 0.3462 0.4384 -0.3807 0.3304 0.3808 -0.3253 0.2796 -0.5028 0.4894 0.2654 0.3074 0.3283 -0.3641 0.3396 -0.3668 0.3713 0.3134 0.2713 -0.3353 0.2694 -0.3290 -0.2964 -0.3465 0.3091 -0.3608 -0.3013 0.3611 0.2520…	683 760 805 938 1233 1240 1280 1312 1549 1627 1733 2094 2135 2286 2310 2369 2373 2469 2603 2673 2748 2752 2768 2962 3136 3177 3183 3197 3565 3776 3847 3934 3950 4022 4048 4063 4091 4155 4290 4328 4365 4378 4459 4490 4694 4791 4920 4930 4931 4945 4951 5027 5067 5095 5121 5171 5218 5229 5280 5475 5481 5547 5555 5627	-0.1056 -0.1035 -0.0965 -0.1077 -0.1508 -0.1424 -0.1401 -0.1368 -0.1724 -0.1801 -0.1936 -0.2550 -0.2592 -0.2839 -0.2859 -0.2945 -0.2932 -0.3088 -0.3319 -0.3437 -0.3568 -0.3571 -0.3597 -0.3937 -0.4234 -0.4290 -0.4284 -0.4292 -0.4914 -0.5245 -0.5319 -0.5417	4919	RANK_SCORE_AT_ES=	-1.0223
YKL033W-A_SGA	-0.6396	-1.7759	0	0.1913	1	0.4035 0.4425 0.2309 0.4306 0.3304 0.3898 0.5055 0.3955 0.2729 -0.2394 0.3730 -0.3104 0.5253 -0.3769 0.5800 0.3183 0.4258 0.3905 0.3225 0.2932 -0.3421 0.3392 -0.2612 -0.4435 0.3781 0.4645 -0.4028 0.3419 0.3981 0.2908 0.4070 0.4696 -0.3599 0.4277 -0.4519 -0.3701 0.4808 0.4560 -0.2425 -0.4876 0.3380 -0.2481 -0.2824 0.3873 0.4673 -0.3420 -0.3500 0.3976 -0.3054 0.4237 -0.3055 0.4129 0.4392 -0.4122 -0…	513 545 991 1104 1150 1223 1358 1492 1739 1752 1802 1934 1998 2034 2295 2415 2575 2585 2678 2729 2750 2895 3385 3517 3733 3768 3920 3947 4037 4054 4345 4366 4750 4862 5024 5082 5264 5303 5305 5352 5369 5475 5529 5610 5631	-0.0657 -0.0468 -0.1129 -0.1208 -0.1172 -0.1191 -0.1335 -0.1492 -0.1872 -0.1835 -0.1867 -0.2057 -0.2129 -0.2153 -0.2592 -0.2787 -0.3061 -0.3067 -0.3226 -0.3312 -0.3345 -0.3599 -0.4443 -0.4640 -0.4975 -0.4985 -0.5191 -0.5173 -0.5260 -0.5215 -0.5632 -0.5565	5023	RANK_SCORE_AT_ES=	-1.1486
INDOLE DERIVATIVE METABOLIC PROCESS_BIO	-0.8935	-1.7757	0.02	0.1905	1	-0.4074 -0.7006 0.4325 0.4499 0.5049 -0.7043 -0.3730 -0.6328 0.3144 -0.3669 -0.7235 0.2193 0.5369 0.7639 0.3709 0.6405 0.6202 0.4228 0.7033 0.2315 -0.4751 -0.4407 -0.6242 0.4863 0.5043 -0.5205 -0.7792 0.3615 0.5285 0.3088 -0.5558 -0.4846 -0.4188 -0.8390 -	780 1311 2087 2245 2427 2684 3900 4437 5626 5629	-0.1047 -0.1792 -0.3098 -0.3322 -0.3610 -0.4054 -0.6091 -0.6826 -0.4742 0.0021	5625	RANK_SCORE_AT_ES=	-11.2267
CYT1_SGA	-0.5923	-1.7745	0	0.1918	1	-0.3367 0.3239 -0.3104 0.3397 0.4259 0.2816 -0.2856 -0.2452 0.3449 -0.3246 0.4218 -0.3157 -0.3253 -0.3655 0.2619 -0.5118 0.3619 -0.3346 -0.1933 0.2494 0.2889 0.2639 -0.3035 -0.2922 -0.2927 0.3476 0.3820 0.2526 0.4639 0.3477 0.1887 0.4442 -0.3476 0.4069 0.	94 115 295 692 1019 1153 1194 1203 1233 1425 1650 1688 1689 1922 1934 2071 2286 2430 2573 2603 2635 2727 2903 2927 2943 2953 3030 3116 3152 3212 3253 3260 3266 3286 3326 3365 3382 3498 3536 3572 3603 3604 3606 3609 3694 3733 3759 3765 3774 3803 3814 3851 3870 3885 3905 3913 3929 3992 4052 4075 4152 4169 4404 4411 4443 4506 4573 4599 4645 4664 4757 4777 4785 4791 4814 4851 4884 4942 5024 5027 5070…	0.0231 0.0559 0.0412 -0.0224 -0.0759 -0.0951 -0.0978 -0.0947 -0.0955 -0.1264 -0.1640 -0.1680 -0.1654 -0.2054 -0.2055 -0.2286 -0.2661 -0.2912 -0.3164 -0.3212 -0.3265 -0.3428 -0.3742 -0.3781 -0.3806 -0.3820 -0.3952 -0.4100 -0.4157 -0.4255 -0.4319 -0.4321 -0.4320 -0.4345 -0.4404 -0.4461 -0.4478 -0.4671 -0.4722 -0.4768 -0.4805 -0.4788 -0.4772 -0.4759 -0.4891 -0.4939 -0.4964 -0.4952 -0.4945 -0.4974 -0…	4756	RANK_SCORE_AT_ES=	-0.8405
NO_DN	-0.6606	-1.7738	0	0.1916	1	-0.3139 0.4036 -0.4676 0.2887 -0.5508 -0.3673 0.3022 -0.4578 0.3038 -0.4686 0.2872 -0.4194 -0.3110 0.2820 -0.3683 0.3770 -0.4564 0.3868 0.3939 -0.5147 -0.3254 -0.4325 -0.4826 0.2826 -0.3131 -0.3083 -0.4153 -0.5650 -0.3652 0.4811 -0.4305 -0.2760 0.3542 -0.	681 1202 1305 1615 1648 1752 2949 3250 3284 3560 3730 3993 4052 4077 4093 4174 4237 4238 4318 4401 4442 4492 4510 4533 4673 4676 4698 4702 4740 4764 4773 4781 4972 4976 4985 4994 4995 5018 5025 5033 5056 5069 5085 5143 5148 5155 5162 5198 5202 5203 5230 5277 5285 5288 5320 5340 5373 5493 5502	-0.1049 -0.1881 -0.1974 -0.2465 -0.2462 -0.2594 -0.4731 -0.5249 -0.5287 -0.5743 -0.6002 -0.6411 -0.6449 -0.6425 -0.6384 -0.6453 -0.6484 -0.6405 -0.6460 -0.6511 -0.6483 -0.6464 -0.6387 -0.6316 -0.6435 -0.6309 -0.6214 -0.6087 -0.6013 -0.5909 -0.5777 -0.5641	4400	RANK_SCORE_AT_ES=	-0.563
ARO2_SGA	-0.579	-1.7735	0	0.1909	1	-0.3912 0.3308 0.4863 0.3618 0.4261 -0.1958 0.3048 0.3656 0.2208 0.4773 -0.2868 0.1836 -0.2723 0.2663 -0.3459 0.2793 0.5187 0.4375 -0.2538 0.3059 0.3560 -0.3048 -0.3031 0.4783 -0.3260 -0.2905 0.2888 -0.4503 0.4449 -0.3138 -0.2769 0.3155 0.3295 -0.3351 -0.	173 593 676 1001 1046 1082 1172 1253 1296 1331 1537 1556 1688 1699 1785 1796 1807 1837 1859 1866 1960 1996 2003 2023 2140 2247 2286 2302 2310 2349 2382 2423 2522 2533 2575 2598 2639 2727 2774 2889 2922 2969 3034 3098 3192 3262 3264 3352 3361 3420 3451 3473 3546 3583 3601 3645 3694 3765 3815 3849 3851 3858 3885 3920 3923 3947 4041 4052 4063 4075 4098 4319 4391 4471 4506 4704 4764 4785 4810 4865 49…	0.0062 -0.0573 -0.0615 -0.1127 -0.1137 -0.1132 -0.1230 -0.1316 -0.1336 -0.1344 -0.1672 -0.1663 -0.1864 -0.1847 -0.1970 -0.1957 -0.1945 -0.1969 -0.1980 -0.1964 -0.2108 -0.2149 -0.2137 -0.2150 -0.2341 -0.2518 -0.2572 -0.2586 -0.2585 -0.2642 -0.2689 -0.2752 -0.2921 -0.2932 -0.3001 -0.3035 -0.3104 -0.3259 -0.3341 -0.3545 -0.3600 -0.3679 -0.3789 -0.3896 -0.4054 -0.4166 -0.4155 -0.4297 -0.4297 -0.4384 …	4763	RANK_SCORE_AT_ES=	-0.8505
UPC2_SGA	-0.7108	-1.7732	0	0.19	1	0.3139 -0.3645 -0.2616 -0.2529 -0.4143 0.2480 -0.5917 -0.5635 0.2882 0.5305 0.5196 -0.4319 -0.2884 -0.3972 -0.3875 -0.4039 -0.3158 0.5099 -0.5897 -0.2136 -0.2423 0.2969 -0.4340 0.4884 -0.4344 0.3658 0.3462 0.3138 0.2737 -0.6822 -0.4435 0.2683 -0.4080 -0.3000 -0.4578 -0.3217 -0.2728 -0.7060 0.3735 -0.3256 0.3891 0.5382 0.4931 -0.6357 0.7371 0.3737 0.4825 0.1958 0.4516 0.3658 -0.5145 0.3866 0.6156 …	316 620 869 1244 1397 1425 1993 2137 2575 2715 2850 2890 3051 3186 3432 3472 3849 4259 4506 4530 5018 5448 5466 5557 5566 5631	-0.0005 -0.0255 -0.0485 -0.1003 -0.1148 -0.1076 -0.2029 -0.2238 -0.3002 -0.3244 -0.3481 -0.3546 -0.3815 -0.4030 -0.4421 -0.4443 -0.5033 -0.5635 -0.5907 -0.5776 -0.6344 -0.6410 -0.5693 -0.4662 -0.3394 0.0018	5447	RANK_SCORE_AT_ES=	-2.6415
UBC8_SGA	-0.6289	-1.7729	0	0.1896	1	0.5039 -0.3935 0.2039 -0.2798 -0.3218 -0.4115 0.2885 -0.3796 0.3555 0.2569 -0.2186 -0.3445 0.4779 0.3950 0.2468 -0.2576 0.3813 0.3881 -0.3379 0.5131 -0.2349 0.3669 -0.3498 0.3042 0.3568 0.3033 -0.3755 0.3761 0.4689 -0.3373 -0.2892 -0.5694 -0.3311 -0.4059 0.6586 -0.3946 0.3274 -0.3279 0.3802 0.5068 0.2263 0.3204 -0.2497 -0.4121 0.2745 -0.3933 0.3951 0.4390 -0.3965 0.2884 0.2844 0.3741 0.4641 -0.33…	514 666 1135 1169 1244 1331 1377 1537 1692 1889 1922 2157 2165 2353 2423 2430 2491 2589 2790 2889 2969 3012 3073 3126 3181 3262 3286 3428 3583 3626 3675 3851 3919 4004 4098 4163 4503 4718 4757 4764 4785 4818 4833 4862 4937 4942 4958 5057 5107 5206 5208 5227 5417 5442 5454 5466 5526 5538 5606	-0.0663 -0.0739 -0.1459 -0.1404 -0.1430 -0.1486 -0.1475 -0.1682 -0.1894 -0.2197 -0.2209 -0.2596 -0.2578 -0.2891 -0.2997 -0.2991 -0.3084 -0.3248 -0.3605 -0.3777 -0.3912 -0.3978 -0.4074 -0.4153 -0.4233 -0.4354 -0.4371 -0.4592 -0.4827 -0.4859 -0.4899 -0.5155	4717	RANK_SCORE_AT_ES=	-0.799
UBA2_BIND	-0.9354	-1.7725	0	0.1895	1	-0.5848 -0.8205 -0.5170 -0.2785 0.3715 0.8265 0.2541 0.6633 0.5896 -0.5025 -0.4028 0.3895 0.5310 0.3388 0.4453 -0.3478 0.5323 0.3342 -0.8854 0.5450 0.3358 0.4394 0.8441 -0.5955 -0.4018 -0.6036 0.7609 0.7133 0.4685 -0.3248 -0.8667 0.6728 0.4300 0.7991 0.41	2506 2747 2778 3482 3510 4244 5500 5634	-0.4417 -0.4837 -0.4888 -0.6058 -0.6024 -0.7127 -0.7983 0.0012	5499	RANK_SCORE_AT_ES=	-3.2345
ELG1_BIND	-0.5997	-1.7725	0	0.1885	1	-0.3023 -0.4511 -0.4353 0.4187 0.2913 0.4436 -0.3546 -0.2707 -0.2955 -0.3635 -0.2800 -0.4970 0.4243 -0.4912 -0.2445 -0.2968 0.4444 0.3159 0.3739 0.4328 -0.2935 -0.2501 0.2937 -0.3134 -0.3972 -0.2985 -0.3449 0.3545 0.5436 0.4279 0.5207 0.3262 0.3726 0.5176	90 286 900 1058 1317 1442 1443 1677 1807 1926 1986 2042 2054 2079 2117 2133 2170 2203 2283 2325 2335 2398 2495 2506 2524 2601 2729 2778 2806 2812 2925 2966 3008 3069 3251 3260 3261 3332 3366 3386 3403 3657 3833 4094 4144 4160 4187 4233 4252 4312 4715 4893 4920 5274 5302 5395 5423 5465 5550 5639	0.0692 0.0705 -0.0271 -0.0448 -0.0827 -0.0978 -0.0907 -0.1271 -0.1456 -0.1630 -0.1702 -0.1769 -0.1758 -0.1771 -0.1809 -0.1809 -0.1847 -0.1880 -0.2001 -0.2055 -0.2053 -0.2148 -0.2308 -0.2314 -0.2334 -0.2462 -0.2687 -0.2772 -0.2820 -0.2829 -0.3025 -0.3092 -0.3157 -0.3255 -0.3562 -0.3558 -0.3539 -0.3643 -0.3679 -0.3688 -0.3691 -0.4107 -0.4374 -0.4776 -0.4797 -0.4756 -0.4733 -0.4740 -0.4698 -0.4723 -…	5273	RANK_SCORE_AT_ES=	-1.7258
COP1-1_SGA	-0.5981	-1.7725	0.0208	0.1875	1	-0.3422 -0.2696 0.3089 0.3906 0.4339 0.3746 0.3423 -0.2462 0.2711 0.4463 -0.3535 0.3529 0.3260 -0.1925 -0.3202 -0.6101 0.2792 -0.2980 0.3381 0.3651 0.3759 -0.2779 -0.2701 -0.2738 -0.3552 -0.2304 -0.3535 -0.3618 0.3859 -0.3326 -0.3221 -0.2991 0.3089 0.2787	384 437 589 980 997 1038 1158 1169 1190 1253 1254 1430 1556 1725 1736 1781 1785 1862 1988 1993 2066 2155 2179 2196 2233 2286 2295 2430 2445 2522 2575 2603 2630 2691 2713 2715 2752 2763 2770 2966 2969 2997 3072 3101 3129 3192 3211 3398 3477 3536 3564 3609 3678 3807 3913 3922 3927 3935 3947 3954 4004 4005 4286 4295 4356 4391 4397 4457 4480 4511 4591 4664 4676 4750 4858 4862 4892 4933 4958 4969 5016…	-0.0512 -0.0444 -0.0597 -0.1229 -0.1187 -0.1191 -0.1344 -0.1301 -0.1278 -0.1333 -0.1276 -0.1546 -0.1731 -0.2002 -0.1988 -0.2038 -0.2013 -0.2124 -0.2327 -0.2313 -0.2424 -0.2565 -0.2591 -0.2604 -0.2653 -0.2734 -0.2735 -0.2968 -0.2985 -0.3115 -0.3203 -0.3247	4857	RANK_SCORE_AT_ES=	-0.9485
REV1_BIND	-0.8059	-1.771	0.0789	0.1907	1	0.5640 0.3692 0.3946 0.4737 0.3064 -0.2124 0.7249 0.6110 -0.5836 -0.4926 0.3522 0.5872 0.2640 0.7364 -0.2757 -0.4825 0.5043 0.5892 -0.4722 -0.4323 -0.4530 0.3024 0.2729 0.4867 -0.6157 -0.2389 0.3717 -0.4211 0.6218 0.3732 0.1790 -0.3898 0.3219 0.5386 -0.8234 -0.3439 0.7269 -0.6058 0.3324 -0.5040 0.3001 0.5340 -0.5117 -0.5672 -0.5847 0.4650 0.3598 0.7403 -0.4743 0.4482 0.3196 0.3176 0.2036 -0.2449 …	1677 1754 1803 1863 2117 2310 2325 2527 2660 2719 2745 2812 2966 3251 5395 5465 5589	-0.2711 -0.2603 -0.2461 -0.2360 -0.2669 -0.2910 -0.2839 -0.3142 -0.3351 -0.3439 -0.3473 -0.3590 -0.3834 -0.4250 -0.6276 -0.4170 0.0092	5394	RANK_SCORE_AT_ES=	-2.2644
TRANSFERASE ACTIVITY, TRANSFERRING ACYL GROUPS_MOL	-0.629	-1.7709	0.0196	0.19	1	0.5099 0.2929 0.4567 -0.3107 0.2348 0.3390 0.3768 0.5857 -0.2515 0.3338 -0.1998 -0.4432 -0.3261 0.3675 0.3128 0.3645 -0.2920 -0.5278 0.3934 0.2705 -0.2785 -0.4796 0.3190 -0.3216 -0.2701 0.3707 -0.2830 0.6171 -0.3482 -0.3604 -0.5626 0.6128 -0.3244 -0.3307 -0.6389 -0.3948 -0.3818 -0.1824 -0.4390 -0.2906 -0.3200 -0.2896 -0.3338 -0.4037 0.3028 0.4025 0.3275 0.2703 -0.3824 0.4359 -0.2920 -0.2780 0.248…	212 277 365 569 632 986 1314 1519 1590 1620 1638 1843 1974 2078 2096 2116 2164 2221 2266 2328 2573 2858 2930 2931 2993 3019 3042 3185 3350 3457 3536 3795 3903 3926 3945 4077 4129 4233 4236 4268 4355 4376 4382 4416 4510 4516 4630 4841 4887 5057 5210 5295 5303 5348 5361 5371 5641	-0.0016 0.0142 0.0200 -0.0024 -0.0012 -0.0563 -0.1089 -0.1407 -0.1488 -0.1498 -0.1488 -0.1823 -0.2030 -0.2193 -0.2202 -0.2215 -0.2281 -0.2364 -0.2427 -0.2522 -0.2953 -0.3460 -0.3584 -0.3581 -0.3685 -0.3724 -0.3757 -0.4001 -0.4278 -0.4448 -0.4564 -0.4994 -	5209	RANK_SCORE_AT_ES=	-1.5378
UBP6_SGA	-0.5866	-1.7708	0	0.1892	1	-0.2788 0.3480 -0.2710 0.3225 0.3115 -0.3415 0.3455 0.2812 -0.2696 0.3156 0.4884 -0.2774 -0.2772 0.3395 0.5113 0.2585 0.3318 0.3514 0.3220 -0.3047 0.2888 -0.3608 0.2771 0.4231 0.3041 -0.2951 0.3696 0.3605 0.3994 0.3970 -0.2772 0.4135 0.2240 -0.2377 -0.250	504 676 788 840 931 1143 1169 1280 1430 1451 1485 1587 1688 1781 1785 1796 1886 1926 1964 1996 2267 2283 2286 2295 2319 2325 2389 2691 2729 2774 2780 2867 2903 2943 2948 2997 3039 3085 3112 3116 3365 3390 3453 3512 3513 3583 3603 3694 3702 3765 3851 3885 3919 3927 3935 3947 3975 4004 4048 4063 4075 4088 4152 4158 4169 4174 4175 4239 4281 4282 4296 4306 4391 4411 4476 4537 4676 4693 4724 4757 4785…	-0.0777 -0.0988 -0.1101 -0.1111 -0.1201 -0.1523 -0.1509 -0.1655 -0.1880 -0.1873 -0.1891 -0.2036 -0.2184 -0.2321 -0.2298 -0.2287 -0.2424 -0.2471 -0.2516 -0.2551 -0.3026 -0.3041 -0.3031 -0.3033 -0.3063 -0.3060 -0.3164 -0.3706 -0.3772 -0.3851 -0.3859 -0.4014	4675	RANK_SCORE_AT_ES=	-0.7649
SMALL RIBOSOMAL SUBUNIT_CEL	-0.6568	-1.7704	0.0185	0.1889	1	-0.2665 0.4214 -0.3874 -0.2550 -0.3373 0.4553 -0.3237 -0.4754 0.4185 -0.4049 -0.3510 0.5666 -0.3161 0.3792 -0.2803 -0.3071 -0.3901 -0.4611 0.3929 -0.3285 0.3783 -0.3261 0.3353 -0.3437 0.4730 0.4949 0.2946 -0.3973 -0.4688 -0.4511 -0.3353 -0.4406 -0.3170 0.	372 874 1993 2161 2493 2655 2760 2795 2861 3010 3243 3428 3543 3551 3567 3665 3786 3813 3956 4147 4242 4271 4292 4312 4404 4484 4514 4565 4726 4767 4802 4817 4826 4922 4933 4994 4996 5019 5025 5045 5054 5067 5083 5084 5106 5132 5149 5196 5202 5218 5228 5256 5265 5270 5272 5277 5338 5345 5401 5454	-0.0329 -0.1080 -0.3044 -0.3313 -0.3892 -0.4174 -0.4359 -0.4419 -0.4533 -0.4790 -0.5185 -0.5484 -0.5651 -0.5626 -0.5614 -0.5744 -0.5909 -0.5903 -0.6096 -0.6358 -0.6441 -0.6403 -0.6348 -0.6290 -0.6350 -0.6379 -0.6315 -0.6282 -0.6421 -0.6337 -0.6235 -0.6095	4725	RANK_SCORE_AT_ES=	-0.8054
NQM1_SGA	-0.7088	-1.7671	0.0256	0.1958	1	0.3710 -0.2935 0.3906 0.4051 0.2935 -0.2937 -0.7403 -0.4239 0.4815 -0.3046 -0.3877 0.3924 0.5681 0.3573 0.3224 0.5574 0.4320 0.2539 0.4127 -0.3514 0.5882 -0.6252 0.3892 0.4041 0.6576 0.5192 0.3701 0.4986 -0.3372 0.4536 0.3106 0.3656 0.5163 0.7357 0.5612 -0.2613 0.5068 -0.3856 -0.4095 0.5891 -0.4786 0.4466 -0.2018 0.5115 0.3223 -0.2894 0.3792 0.7568 0.5212 0.5830 -0.5002 -0.5007 -0.2693 -0.4585 0.…	1451 1559 1853 2252 2295 2489 2810 2943 2971 3070 3436 3453 4035 4411 4814 4951 5083 5152 5305 5569 5589	-0.2357 -0.2347 -0.2735 -0.3370 -0.3379 -0.3683 -0.4252 -0.4472 -0.4501 -0.4645 -0.5208 -0.5149 -0.5992 -0.6373 -0.6633 -0.6340 -0.5948 -0.5372 -0.4723 -0.2737 0.0093	4813	RANK_SCORE_AT_ES=	-0.9042
TOM1_SGA	-0.5822	-1.7658	0	0.1976	1	0.3048 -0.2948 0.3201 -0.3195 0.3390 -0.3559 -0.3014 0.3543 0.3904 -0.2410 -0.4523 -0.3319 -0.2473 0.3005 -0.3208 0.2950 -0.3332 -0.3374 -0.2772 0.4230 -0.2659 0.2683 0.4983 -0.3035 0.3360 0.3558 0.2245 -0.2621 0.2967 0.4716 -0.2854 0.2675 -0.3400 -0.2514 -0.2502 0.3057 0.3123 -0.4791 -0.2623 -0.2805 -0.3026 0.2295 0.2584 -0.3315 -0.3214 0.3286 0.2881 0.3406 -0.3640 0.2978 0.2647 0.4366 0.2842 0.…	676 705 871 904 931 980 1253 1388 1633 1736 1748 1886 1889 1957 1959 2100 2127 2133 2140 2188 2196 2286 2295 2310 2353 2383 2389 2409 2431 2498 2603 2622 2637 2729 2743 2770 2794 2885 2905 2948 3012 3030 3045 3073 3085 3382 3428 3451 3675 3684 3768 3778 3803 3870 3913 3975 4019 4035 4039 4048 4075 4098 4296 4315 4404 4432 4506 4638 4648 4682 4718 4750 4757 4767 4785 4826 4851 4894 4897 4933 4937 …	-0.1087 -0.1007 -0.1199 -0.1155 -0.1103 -0.1096 -0.1513 -0.1692 -0.2085 -0.2228 -0.2207 -0.2421 -0.2391 -0.2481 -0.2453 -0.2681 -0.2705 -0.2691 -0.2679 -0.2743 -0.2735 -0.2878 -0.2875 -0.2884 -0.2945 -0.2983 -0.2979 -0.3000 -0.3026 -0.3136 -0.3317 -0.3344	4637	RANK_SCORE_AT_ES=	-0.7369
AROMATIC AMINO ACID FAMILY BIOSYNTHETIC PROCESS_BIO	-0.8649	-1.7655	0	0.1971	1	-0.3652 0.5298 0.6131 0.8077 0.3946 -0.5858 -0.4436 -0.4585 0.3270 -0.3362 0.2716 -0.3369 0.5803 -0.6468 -0.5511 0.3781 -0.2884 0.4007 0.4732 -0.3943 0.4842 -0.5888 0.3728 -0.5888 -0.6902 0.5540 0.4805 0.5186 0.3540 -0.3084 0.7685 0.4825 -0.3104 -0.3132 0	780 1311 2087 2245 2427 2635 2684 2969 3583 3637 3660 4203 4437 5626 5629	-0.1059 -0.1811 -0.3121 -0.3347 -0.3636 -0.3989 -0.4065 -0.4557 -0.5568 -0.5579 -0.5532 -0.6334 -0.6538 -0.4589 0.0021	5625	RANK_SCORE_AT_ES=	-11.2267
SUL1_SGA	-0.6964	-1.7626	0	0.2024	1	0.5380 0.4336 -0.2789 0.4635 0.3421 0.2554 0.4841 0.3950 -0.3551 0.4265 -0.5935 -0.5245 0.4272 0.5758 -0.3584 0.2994 0.4520 -0.3501 0.3104 -0.5002 0.5528 -0.2436 0.7017 0.3495 -0.4330 -0.4452 -0.4527 0.4667 0.2960 0.3196 0.3029 -0.4051 -0.3791 -0.3024 -0.3687 0.6257 0.4537 -0.3181 -0.2379 0.3695 0.4174 0.6363 0.3590 0.3743 -0.3941 -0.4023 0.3923 0.3981 -0.3606 0.5918 0.4132 0.1875 -0.4030 0.3499 …	523 545 692 1602 1742 2083 2247 2335 2354 2415 2719 2810 2850 2948 3432 3457 3534 3609 4022 4075 4274 4511 4753 5073 5152 5280 5369 5511 5637	-0.0613 -0.0344 -0.0366 -0.1896 -0.2069 -0.2630 -0.2885 -0.3013 -0.3018 -0.3102 -0.3637 -0.3797 -0.3865 -0.4030 -0.4850 -0.4851 -0.4938 -0.5017 -0.5662 -0.5661 -0.5897 -0.6166 -0.6396 -0.6673 -0.6482 -0.6291 -0.5943 -0.5375 0.0007	5072	RANK_SCORE_AT_ES=	-1.2211
CIN1_SGA	-0.6356	-1.7612	0.0263	0.2043	1	0.4133 0.3428 0.2771 0.7077 0.4414 -0.3125 -0.2868 0.6383 0.4474 -0.4044 0.4199 -0.3278 -0.3907 0.4483 0.3393 0.5783 -0.3689 -0.3432 -0.2821 0.4738 -0.3081 0.4673 0.3377 -0.2377 0.5483 0.3671 0.6145 0.3471 -0.2693 -0.3368 0.4370 0.2447 0.4500 -0.2916 -0.3403 -0.2713 0.2914 -0.2455 -0.3983 0.5017 0.5120 0.4434 0.4557 0.3926 -0.4280 0.3699 0.3113 0.3981 0.2767 0.2972 -0.6472 0.4296 0.3798 -0.3114 0…	676 683 803 1086 1986 2155 2227 2403 2409 2468 2762 2790 3144 3181 3283 3597 3778 3870 4039 4040 4186 4225 4511 4573 4709 4714 4764 4850 4862 4920 5045 5156 5258 5346 5448 5601 5630	-0.0966 -0.0739 -0.0742 -0.1092 -0.2645 -0.2904 -0.2996 -0.3285 -0.3271 -0.3355 -0.3875 -0.3922 -0.4532 -0.4575 -0.4726 -0.5232 -0.5489 -0.5578 -0.5787 -0.5697 -0.5851 -0.5810 -0.6168 -0.6116 -0.6168 -0.5987 -0.5872 -0.5801 -0.5594 -0.5454 -0.5394 -0.5258	4708	RANK_SCORE_AT_ES=	-0.793
ARL1_SGA	-0.5889	-1.7602	0	0.2051	1	0.3224 0.2331 0.3244 -0.2909 -0.3167 -0.3258 0.3074 -0.3193 0.3754 -0.4974 -0.3398 0.3073 0.3528 0.3706 -0.3508 0.2890 0.2590 -0.3294 0.3566 -0.3962 0.2814 0.3998 -0.2859 0.3426 0.3561 0.2624 0.3282 -0.2752 0.3325 -0.2637 -0.3123 -0.3478 -0.2864 0.2568 -0.3016 0.3598 0.4856 -0.2477 0.4279 0.3665 0.3194 0.2811 0.3351 -0.2783 -0.3453 -0.3788 0.3351 -0.3241 -0.3332 -0.3841 -0.3473 0.3385 -0.4856 0.2…	316 705 753 821 1038 1122 1169 1190 1240 1254 1312 1388 1425 1478 1500 1745 1781 1785 1807 1851 1863 1925 1999 2007 2073 2239 2286 2336 2370 2377 2430 2439 2445 2566 2752 2839 3039 3069 3072 3232 3262 3283 3289 3424 3425 3436 3457 3498 3506 3655 3678 3694 3745 3759 3856 3879 3927 3954 4019 4110 4163 4174 4397 4419 4471 4476 4491 4555 4591 4645 4648 4667 4718 4753 4791 4797 4802 4849 4851 4858 489…	-0.0366 -0.0971 -0.0965 -0.1003 -0.1328 -0.1417 -0.1442 -0.1421 -0.1455 -0.1425 -0.1477 -0.1566 -0.1587 -0.1639 -0.1636 -0.2047 -0.2081 -0.2058 -0.2068 -0.2120 -0.2115 -0.2202 -0.2313 -0.2305 -0.2404 -0.2688 -0.2758 -0.2835 -0.2885 -0.2885 -0.2970 -0.2976	4470	RANK_SCORE_AT_ES=	-0.6098
SHR3_DAMP_SGA	-0.5219	-1.7593	0	0.2058	1	0.4316 0.2770 0.3061 0.3907 0.3365 -0.3134 -0.3500 0.3615 -0.2615 -0.2660 0.3635 -0.3038 0.3938 0.3052 -0.3312 0.3670 0.3641 0.2680 0.3366 0.3118 0.2438 -0.2612 0.2897 -0.4396 0.3387 0.2984 0.2704 -0.3230 0.3459 0.4232 0.2828 0.3822 0.2980 0.2390 -0.3101 0.3378 -0.2684 0.2714 -0.2211 0.2658 -0.3097 -0.2472 0.3482 0.3200 -0.2772 0.2781 0.3400 0.3915 0.2854 0.3104 -0.2519 0.3475 -0.2569 -0.3077 0.3…	368 384 632 668 705 803 934 972 1163 1164 1169 1190 1199 1247 1254 1260 1280 1331 1425 1426 1439 1442 1475 1692 1721 1725 1736 1759 1781 1785 1807 1851 1862 1889 1999 2024 2027 2048 2124 2233 2295 2336 2384 2430 2445 2488 2537 2540 2589 2615 2630 2635 2653 2713 2720 2727 2757 2763 2890 2892 2969 2971 2997 3030 3032 3050 3101 3118 3183 3211 3262 3308 3344 3398 3414 3425 3436 3457 3498 3506 3511 35…	-0.0528 -0.0417 -0.0785 -0.0770 -0.0759 -0.0868 -0.1048 -0.1060 -0.1360 -0.1313 -0.1273 -0.1265 -0.1234 -0.1277 -0.1245 -0.1211 -0.1203 -0.1255 -0.1389 -0.1354 -0.1341 -0.1310 -0.1335 -0.1703 -0.1729 -0.1710 -0.1704 -0.1720 -0.1736 -0.1718 -0.1734 -0.1792	4447	RANK_SCORE_AT_ES=	-0.5931
MITOCHONDRIAL MEMBRANE PART_CEL	-0.6807	-1.7578	0	0.2082	1	0.4056 0.5658 -0.4960 -0.3954 0.5134 -0.2478 0.4957 -0.3271 0.6176 0.4145 0.3177 -0.2858 0.4322 -0.6530 -0.3603 0.3512 0.3768 -0.3127 0.2434 -0.5129 -0.4698 -0.2165 0.4467 -0.5225 0.5197 -0.3649 0.3463 0.5494 0.2480 0.6298 0.5177 0.3868 0.4280 0.3751 -0.3804 0.3605 -0.4172 0.5621 0.4514 -0.3425 0.6375 -0.2925 -0.3168 -0.2849 0.4257 0.4561 0.5282 0.1837 -0.3785 0.4894 -0.4795 0.3942 -0.4527 -0.347…	1293 1799 2949 3561 3814 3929 4030 4052 4238 4281 4289 4342 4479 4487 4533 4603 4764 4825 4866 4884 4896 4932 4940 4949 5033 5129 5155 5169 5170 5198 5205 5217 5226 5253 5289 5340	-0.2145 -0.2958 -0.4998 -0.6024 -0.6388 -0.6491 -0.6556 -0.6477 -0.6666 -0.6594 -0.6457 -0.6391 -0.6448 -0.6274 -0.6158 -0.6069 -0.6097 -0.5929 -0.5712 -0.5449 -0.5170 -0.4920 -0.4616 -0.4310 -0.4109 -0.3873 -0.3497 -0.3087 -0.2654 -0.2252 -0.1805 -0.1358	4237	RANK_SCORE_AT_ES=	-0.4678
SOD2_BIND	-0.7178	-1.7568	0	0.2088	1	0.4137 -0.6941 0.3245 -0.3572 0.4474 -0.4905 0.4488 0.3398 -0.5824 0.6585 0.3038 0.5388 0.4318 0.2895 -0.4267 -0.5903 -0.5086 0.5651 0.4116 0.2981 -0.3122 0.4201 0.2183 -0.3871 0.3499 0.4914 0.2815 -0.3976 0.2423 0.4468 0.3853 0.2820 -0.3029 -0.5086 0.5214 0.6267 -0.2933 0.4046 0.3698 0.3881 0.4012 0.4446 0.4343 0.5275 -0.3565 -0.3112 0.3185 0.5519 -0.3833 0.3124 0.3633 0.4281 -0.3591 0.5788 0.49…	749 948 1304 1688 1803 1935 2066 2328 2505 2651 2745 2922 3036 3253 3382 3425 3512 3517 3685 3770 4252 4399 4416 4629 4980 5133 5248 5439 5480 5639	-0.1118 -0.1302 -0.1812 -0.2417 -0.2553 -0.2733 -0.2920 -0.3358 -0.3654 -0.3904 -0.4067 -0.4375 -0.4564 -0.4922 -0.5115 -0.5151 -0.5260 -0.5222 -0.5462 -0.5550 -0.6298 -0.6428 -0.6326 -0.6536 -0.6908 -0.6867 -0.6694 -0.6439 -0.5838 0.0004	5132	RANK_SCORE_AT_ES=	-1.3527
SGN1_SGA	-0.5852	-1.7554	0	0.2106	1	0.4815 0.3015 0.2967 0.2676 -0.4072 0.3241 0.3135 0.4349 -0.2811 0.5962 -0.2844 0.2635 -0.3978 0.1495 0.4340 0.3491 -0.3999 0.2698 -0.3682 0.3991 0.2194 0.3296 0.4096 0.5529 0.3963 0.4072 0.2527 -0.3478 0.2534 0.3227 0.4352 0.3105 0.4276 -0.4404 0.3107 0.3367 0.2922 0.3537 -0.3764 0.2578 -0.2978 0.2982 0.2710 -0.4174 -0.2459 0.3230 -0.3762 -0.3928 0.3276 -0.2282 -0.2554 0.2762 0.3955 0.3096 0.377…	437 523 593 849 1119 1143 1194 1280 1358 1425 1662 1739 1999 2044 2049 2066 2353 2358 2370 2415 2461 2494 2566 2568 2635 2748 2761 2790 2872 2998 3039 3046 3129 3211 3468 3533 3534 3557 3565 3694 3702 3858 3877 3885 3903 4022 4371 4468 4506 4618 4648 4676 4791 4802 4822 4862 4884 4885 4920 4926 4982 5068 5156 5181 5196 5206 5390 5448 5570 5637	-0.0546 -0.0500 -0.0450 -0.0784 -0.1173 -0.1122 -0.1125 -0.1196 -0.1260 -0.1310 -0.1682 -0.1771 -0.2204 -0.2254 -0.2232 -0.2232 -0.2729 -0.2719 -0.2723 -0.2788 -0.2856 -0.2902 -0.3021 -0.3015 -0.3127 -0.3327 -0.3346 -0.3396 -0.3539 -0.3757 -0.3820 -0.3823	4617	RANK_SCORE_AT_ES=	-0.7207
EMI2_SGA	-0.5713	-1.7543	0	0.2117	1	-0.2881 0.3269 0.3127 0.3401 -0.3250 0.3467 -0.3184 -0.3762 0.4747 -0.4100 0.2954 0.4492 -0.2954 0.3224 0.2270 0.4816 0.3597 0.2134 0.2669 0.4407 0.3250 0.3595 0.3158 0.3436 -0.2186 -0.3318 -0.3031 0.4186 0.3050 0.3544 0.3684 0.2580 0.2995 -0.2981 0.4142	593 649 675 803 1038 1169 1190 1194 1203 1334 1388 1428 1435 1436 1451 1760 1781 1922 1952 1998 2155 2179 2196 2291 2354 2425 2430 2446 2469 2537 2617 2729 2824 2867 3012 3027 3034 3129 3260 3262 3283 3340 3342 3344 3407 3428 3432 3451 3453 3590 3609 3637 3675 3678 3768 3777 3806 3821 3903 3919 3920 3965 4037 4153 4268 4311 4351 4404 4476 4512 4580 4666 4791 4885 4920 4991 5024 5075 5084 5110 515…	-0.0927 -0.0900 -0.0822 -0.0943 -0.1283 -0.1444 -0.1409 -0.1343 -0.1287 -0.1459 -0.1496 -0.1511 -0.1467 -0.1412 -0.1383 -0.1901 -0.1901 -0.2124 -0.2148 -0.2203 -0.2464 -0.2486 -0.2495 -0.2649 -0.2747 -0.2862 -0.2858 -0.2875 -0.2905 -0.3017 -0.3154 -0.3352	4884	RANK_SCORE_AT_ES=	-0.9743
PRO1_BIND	-0.8855	-1.7518	0	0.2164	1	0.3869 0.2804 -0.3670 0.3778 0.2927 0.8038 -0.4913 0.6176 -0.7019 0.6093 0.3873 -0.7026 -0.7197 -0.7465 0.2721 -0.4344 0.5147 0.4077 0.4092 0.3428 -0.5826 -0.5468 0.7235 -0.4067 -0.6247 -0.2372 0.3020 -0.2639 0.3320 -0.5451 -0.3372 -0.5151 0.4482 0.4254 0.5970 -0.7290 0.5338 0.2499 0.3628 0.4945 0.5858 0.3554 0.3489 -0.5378 -0.4745 0.4657 0.5257 -0.5998 0.3181 0.6106 0.5401 -0.7278 0.3719 0.3525 …	966 1781 2190 2277 2446 2512 2997 3639 3657 3820 3825 4769 5639	-0.1475 -0.2822 -0.3494 -0.3602 -0.3872 -0.3963 -0.4808 -0.5870 -0.5820 -0.6012 -0.5922 -0.7311 0.0004	5638	RANK_SCORE_AT_ES=	-24.7364
RPL14B_BIND	-0.7171	-1.7509	0.0233	0.2173	1	0.2866 -0.2936 -0.3868 0.3174 0.6250 0.2702 0.3288 0.3080 0.2714 -0.6760 0.5958 -0.3107 0.3517 0.3584 -0.2791 0.3102 0.6424 0.3003 0.3271 0.3795 -0.2776 0.3188 0.5922 0.4297 -0.6785 -0.3503 0.1804 0.2044 -0.3355 0.4142 0.3169 -0.2877 0.5327 -0.2598 0.3067 -0.3487 -0.7666 -0.3629 -0.5679 -0.2690 0.3694 0.3282 0.4618 0.4456 -0.5982 0.4772 -0.3986 -0.6958 -0.2855 -0.2692 0.3570 -0.5805 0.1975 0.3657…	679 960 1528 1781 2190 2997 3299 3428 4221 4296 4369 4573 4676 4767 4922 5027 5045 5059 5074 5078 5081 5109 5160 5162 5196 5221 5270 5338 5345 5383 5431 5454 5510 5533	-0.0975 -0.1303 -0.2218 -0.2598 -0.3288 -0.4715 -0.5222 -0.5411 -0.6716 -0.6731 -0.6732 -0.6934 -0.6936 -0.6896 -0.6931 -0.6846 -0.6598 -0.6339 -0.6077 -0.5794 -0.5507 -0.5249 -0.5006 -0.4674 -0.4383 -0.4059 -0.3741 -0.3399 -0.2939 -0.2486 -0.1982 -0.1382	4921	RANK_SCORE_AT_ES=	-1.023
ILM1_SGA	-0.5342	-1.7494	0	0.2196	1	0.2155 -0.2625 0.3895 -0.3076 0.3148 -0.2505 -0.3513 -0.3152 -0.2667 0.3439 -0.2787 0.3530 0.3818 0.3481 -0.2730 0.2900 -0.3714 0.2738 0.3482 0.3200 0.3039 -0.3753 -0.2599 -0.2573 0.4265 0.3364 -0.2540 0.2693 0.2607 0.5323 0.4577 0.4021 0.2781 0.2622 0.2841 0.2623 0.3410 -0.2667 -0.2974 0.2559 0.2808 0.2827 -0.3179 0.3603 0.3682 0.3923 -0.3427 0.3404 -0.3551 0.4022 0.3186 0.4016 -0.2824 0.2330 0.…	191 393 476 481 484 620 670 705 821 840 877 972 1038 1149 1164 1240 1289 1296 1312 1378 1384 1426 1475 1528 1559 1583 1650 1658 1662 1677 1714 1725 1736 1739 1786 1793 1807 1851 1853 1889 1891 1897 1964 1976 1987 1988 1996 1998 2024 2146 2155 2165 2191 2227 2233 2286 2295 2357 2373 2380 2414 2468 2516 2552 2603 2606 2610 2617 2630 2635 2639 2663 2715 2719 2720 2729 2752 2763 2770 2774 2824 2826 2…	-0.0173 -0.0451 -0.0525 -0.0457 -0.0386 -0.0577 -0.0613 -0.0624 -0.0791 -0.0780 -0.0805 -0.0940 -0.1025 -0.1195 -0.1189 -0.1298 -0.1358 -0.1341 -0.1341 -0.1435 -0.1419 -0.1471 -0.1537 -0.1611 -0.1645 -0.1668 -0.1771 -0.1765 -0.1752 -0.1760 -0.1809 -0.1811	4653	RANK_SCORE_AT_ES=	-0.7495
YPT6_SGA	-0.5698	-1.7488	0	0.2202	1	-0.3984 0.3016 -0.3534 0.3249 0.3020 0.2570 0.3767 0.2782 0.2918 -0.2778 -0.3184 0.3629 0.3472 0.4301 -0.2942 -0.2621 -0.2760 0.3713 0.2934 -0.2886 -0.2254 0.4265 0.3067 0.2635 0.2643 -0.2871 0.4055 0.3926 0.2638 0.3801 0.3931 -0.3275 -0.3117 0.4117 0.287	521 571 639 753 840 997 1038 1106 1119 1158 1163 1172 1240 1254 1280 1328 1397 1425 1451 1475 1478 1500 1519 1537 1556 1583 1587 1633 1641 1643 1650 1688 1707 1714 1742 1745 1785 1802 1851 1900 1925 1934 1988 1996 2015 2024 2075 2131 2210 2239 2310 2368 2370 2403 2430 2439 2603 2610 2648 2691 2774 2790 2794 2889 2890 2903 2997 3072 3098 3101 3136 3175 3192 3211 3228 3260 3283 3317 3453 3498 3536 …	-0.0865 -0.0877 -0.0931 -0.1077 -0.1181 -0.1421 -0.1450 -0.1532 -0.1513 -0.1544 -0.1512 -0.1488 -0.1574 -0.1562 -0.1573 -0.1625 -0.1719 -0.1739 -0.1756 -0.1771 -0.1747 -0.1758 -0.1764 -0.1769 -0.1777 -0.1799 -0.1780 -0.1839 -0.1829 -0.1808 -0.1796 -0.1842	4644	RANK_SCORE_AT_ES=	-0.7419
IDP1_SGA	-0.7139	-1.7488	0	0.2192	1	0.4753 -0.5260 -0.2995 -0.3545 -0.5158 -0.2876 0.5896 0.2427 -0.6221 -0.5041 0.6125 0.5426 -0.2571 0.3590 0.2280 0.2345 0.3533 -0.4801 -0.3152 0.4002 0.5077 0.3918 0.5435 -0.3532 0.3621 0.5649 -0.2688 0.3865 -0.5583 0.3916 -0.3308 0.6783 0.3039 -0.4097 0.4539 0.4280 -0.1879 -0.3636 0.4473 0.3910 -0.6490 0.4526 -0.4777 0.7507 -0.5319 0.5667 0.5762 0.5541 0.5649 -0.5867 -0.3490 -0.6220 -0.4656 -0.3…	1475 2133 2319 2515 2826 2892 3183 3361 3520 3606 3947 4019 4293 4708 4849 4889 5084 5107 5344 5428 5549 5577	-0.2430 -0.3519 -0.3793 -0.4107 -0.4657 -0.4765 -0.5240 -0.5489 -0.5681 -0.5731 -0.6182 -0.6142 -0.6402 -0.6780 -0.6602 -0.6229 -0.6009 -0.5458 -0.4972 -0.3993 -0.2227 0.0114	4707	RANK_SCORE_AT_ES=	-0.7929
GPX2_SGA	-0.7603	-1.7468	0.0217	0.2228	1	0.4701 -0.4983 0.2258 -0.2866 0.5635 -0.2818 0.6255 0.3061 -0.4228 0.4905 0.3251 -0.4789 0.5109 0.3702 0.4938 -0.3745 -0.2685 -0.4775 -0.4543 0.4242 0.3385 0.3690 0.2422 -0.5580 0.4221 -0.5960 0.6059 -0.4034 0.3716 -0.6794 0.4364 -0.5060 -0.3262 0.7055 -0.4887 -0.2887 -0.4904 0.5248 -0.3327 0.2991 0.3498 0.6304 0.7837 -0.4421 0.5516 -0.6174 -0.5101 -0.4857 0.3001 -0.3553 -0.3580 0.4097 0.3662 -0.…	668 824 1068 1296 1781 1889 2573 2656 2971 3173 3237 3398 3565 3849 3929 4281 4282 4358 4476 5073 5075 5124 5154 5159 5326 5628 5637	-0.0988 -0.1095 -0.1397 -0.1696 -0.2500 -0.2640 -0.3846 -0.3985 -0.4537 -0.4878 -0.4969 -0.5222 -0.5475 -0.5920 -0.5995 -0.6523 -0.6427 -0.6454 -0.6542 -0.7363 -0.7123 -0.6946 -0.6723 -0.6451 -0.6367 -0.4608 0.0007	5072	RANK_SCORE_AT_ES=	-1.2211
RCO1_SGA	-0.6065	-1.7466	0	0.2219	1	0.3452 0.3991 -0.2634 -0.2894 -0.2502 -0.3048 0.3985 -0.5240 -0.2893 -0.3731 -0.5276 0.3559 0.2806 -0.5285 0.2719 0.3503 0.2996 0.3160 -0.4811 -0.4565 0.4068 -0.2786 0.4151 0.2694 -0.3692 0.3212 0.2520 0.4643 0.3192 -0.4011 -0.2992 0.2259 0.4521 0.3621 0.3738 -0.4479 -0.2251 0.2570 0.3426 -0.4642 0.3473 0.2487 0.2347 0.2976 0.3140 0.4123 -0.2149 -0.3046 0.3390 0.2586 -0.3684 0.3715 -0.4424 -0.320…	337 415 635 668 676 997 1046 1107 1209 1280 1377 1425 1692 1725 1781 1801 1853 1862 1891 1926 1959 1987 1996 2140 2196 2239 2566 2568 2573 2575 2606 2633 2683 2720 2740 2752 2790 2839 2997 3082 3232 3408 3425 3432 3453 3534 3546 3554 3603 3626 3694 3765 3885 3953 4016 4039 4048 4120 4163 4169 4282 4296 4372 4391 4451 4457 4645 4714 4767 4772 4791 4829 4843 4858 4884 4922 4930 4951 4982 5045 5083 …	-0.0413 -0.0390 -0.0682 -0.0641 -0.0556 -0.1066 -0.1088 -0.1135 -0.1261 -0.1334 -0.1461 -0.1501 -0.1949 -0.1976 -0.2046 -0.2052 -0.2119 -0.2108 -0.2134 -0.2173 -0.2209 -0.2236 -0.2230 -0.2471 -0.2556 -0.2617 -0.3200 -0.3197 -0.3199 -0.3196 -0.3245 -0.3289	4766	RANK_SCORE_AT_ES=	-0.8557
HYPHAE FBS37 (NANTEL)_DN	-0.6082	-1.7465	0.027	0.2212	1	0.2670 0.3829 0.3869 0.3860 0.2513 0.3643 0.3124 0.4338 -0.3335 0.2836 0.2736 -0.4685 0.2378 0.5262 -0.3444 0.4017 0.3596 -0.2886 0.5476 -0.3720 0.2950 -0.4322 0.3610 0.3220 -0.3013 -0.5316 0.3685 0.3819 -0.3145 0.2924 0.3603 -0.3062 0.3957 0.3353 -0.2932 -0.2253 -0.2159 0.2421 0.3081 -0.3021 0.3884 0.2730 -0.4578 -0.3540 0.3114 0.3544 -0.3100 -0.4911 0.3592 0.4057 0.3784 0.4280 -0.2539 0.4289 0.…	1483 1875 2061 2252 2350 2530 2647 2652 2668 3006 3046 3070 3134 3218 3229 3264 3266 3278 3279 3382 3432 3457 3523 3623 3626 3758 3805 3826 3863 3883 3889 3905 3920 3946 3971 4039 4064 4087 4134 4193 4202 4293 4327 4340 4421 4458 4586 4588 4592 4612 4644 4683 4716 4752 4823 4829 4887 4899 4949 5101 5145 5155 5176 5198 5253 5303 5306 5456 5472 5482 5523 5568	-0.2581 -0.3233 -0.3528 -0.3842 -0.3994 -0.4302 -0.4504 -0.4504 -0.4525 -0.5121 -0.5180 -0.5209 -0.5308 -0.5437 -0.5434 -0.5473 -0.5452 -0.5448 -0.5425 -0.5578 -0.5634 -0.5643 -0.5722 -0.5856 -0.5816 -0.6000 -0.6028 -0.6008 -0.6013 -0.5987 -0.5934 -0.5899	3804	RANK_SCORE_AT_ES=	-0.2832
SLU7-TS1_SGA	-0.5941	-1.7443	0	0.2238	1	0.3311 0.4566 -0.3678 0.3404 0.3435 -0.4804 0.3114 0.2779 -0.2605 -0.3116 -0.3585 0.2368 -0.2483 -0.4075 -0.2968 0.4020 -0.3506 0.5540 0.4263 -0.3011 0.5235 0.3977 0.2618 -0.3951 0.3415 0.4570 -0.3364 0.2869 0.3967 0.3415 -0.2863 0.5955 0.2116 0.3246 -0.2952 -0.2416 0.3379 0.3626 0.3295 -0.2774 0.3841 -0.3599 -0.2162 0.3001 -0.4081 -0.4944 -0.2498 0.4542 0.3301 0.3397 0.3324 -0.3385 -0.4036 0.312…	593 666 705 715 944 1296 1442 1520 1688 1781 1853 1860 1872 1988 2133 2146 2155 2196 2210 2257 2370 2409 2430 2488 2635 2713 2738 2748 2752 2757 2922 3030 3039 3098 3260 3263 3283 3414 3436 3453 3684 3913 4005 4063 4085 4134 4312 4358 4391 4419 4432 4477 4506 4511 4568 4572 4599 4666 4714 4718 4750 4785 4896 4942 4954 4966 5045 5073 5156 5193 5225 5280 5322 5454 5500 5518 5543 5546 5555 5570 5606	-0.0906 -0.0893 -0.0825 -0.0706 -0.1014 -0.1571 -0.1770 -0.1851 -0.2104 -0.2229 -0.2320 -0.2294 -0.2278 -0.2455 -0.2690 -0.2688 -0.2679 -0.2729 -0.2731 -0.2794 -0.2980 -0.3035 -0.3059 -0.3151 -0.3408 -0.3543 -0.3584 -0.3599 -0.3603 -0.3608 -0.3899 -0.4084	4357	RANK_SCORE_AT_ES=	-0.5379
ORGANELLE ATP SYNTHESIS COUPLED ELECTRON TRANSPORT_BIO	-0.7654	-1.7441	0	0.2232	1	0.3224 0.8242 -0.5534 -0.3621 0.3855 -0.3198 -0.3572 0.3663 0.4069 -0.5021 0.8657 0.4376 -0.5258 -0.4036 0.6439 0.6132 0.5012 0.7420 -0.7258 -0.4301 0.4497 0.5351 0.2474 0.8884 -0.5016 0.3860 -0.5243 0.4291 0.6058 0.5777 0.6219 0.3598 0.4221 0.4971 0.6891 0.4288 0.4409 0.7399 -0.4538 -0.6164 -0.4852 0.6551 0.4820 0.6202 0.4941 0.5788 -0.3860 -0.4355 0.4844 -0.4192 0.3254 0.7239 0.6393 0.2057 0.28…	1293 2949 4030 4342 4884 4890 4896 4940 5033 5129 5169 5198 5226 5340	-0.1927 -0.4845 -0.6505 -0.6693 -0.6981 -0.6311 -0.5634 -0.4984 -0.4346 -0.3584 -0.2660 -0.1677 -0.0640 0.0535	4883	RANK_SCORE_AT_ES=	-0.9742
COENZYME CATABOLIC PROCESS_BIO	-0.7954	-1.7436	0.0208	0.2234	1	-0.2326 0.8099 0.3512 0.5511 0.5785 -0.4628 -0.6863 -0.4404 -0.3167 0.5238 0.3493 0.4788 0.3185 -0.3981 -0.4763 -0.4305 -0.2843 -0.2958 0.5290 -0.3013 -0.4566 -0.3386 0.6547 0.5366 0.6750 -0.3963 0.4801 -0.2131 0.3511 -0.5928 -0.6305 0.5418 -0.4926 0.6642	3475 3617 4516 4725 4773 4896 5011 5085 5107 5169 5303 5344 5368 5428 5476 5523	-0.6100 -0.6257 -0.7585 -0.7617 -0.7339 -0.7141 -0.6871 -0.6478 -0.5970 -0.5477 -0.4951 -0.4185 -0.3341 -0.2403 -0.1267 0.0210	4724	RANK_SCORE_AT_ES=	-0.8044
GOLGI VESICLE TRANSPORT_BIO	-0.5494	-1.7436	0	0.2226	1	0.3869 -0.2297 0.3719 0.3249 0.2351 0.3149 0.2705 -0.3031 -0.3375 -0.2493 0.3978 0.2536 0.2933 -0.4010 -0.3929 -0.4228 0.4643 -0.4707 -0.2418 -0.2346 0.3337 0.4962 0.3320 0.4617 -0.2977 -0.2214 -0.4050 0.2764 0.4101 -0.4303 0.3619 0.2441 0.3624 0.3534 0.3803 0.3251 0.3206 -0.3817 -0.3105 -0.2311 0.3012 0.3031 0.2840 -0.3109 0.2994 0.3061 0.3631 0.3403 0.4049 -0.3564 0.2434 0.4559 -0.3458 0.3384 -…	670 775 1038 1114 1254 1328 1478 1532 1643 1929 2016 2025 2180 2258 2321 2444 2481 2487 2558 2591 2623 2723 2753 2781 2825 2866 2942 3017 3072 3131 3217 3248 3249 3271 3273 3304 3333 3468 3491 3556 3608 3640 3654 3666 3714 3750 3780 3810 3937 4145 4185 4197 4227 4251 4287 4310 4327 4346 4365 4447 4454 4493 4532 4538 4555 4598 4604 4623 4645 4718 4727 4762 4765 4766 4810 4812 4832 4891 4928 4978 5…	-0.1032 -0.1063 -0.1419 -0.1446 -0.1601 -0.1644 -0.1839 -0.1864 -0.2001 -0.2474 -0.2594 -0.2573 -0.2823 -0.2937 -0.3028 -0.3233 -0.3284 -0.3280 -0.3396 -0.3445 -0.3494 -0.3669 -0.3719 -0.3767 -0.3844 -0.3914 -0.4044 -0.4168 -0.4255 -0.4347 -0.4482 -0.4517	4144	RANK_SCORE_AT_ES=	-0.4261
RPS7A_BIND	-0.5882	-1.7432	0	0.2222	1	-0.3348 -0.2849 -0.4306 0.3360 0.2389 -0.3454 -0.2259 0.2939 0.3164 0.2701 -0.2574 0.4739 0.2696 0.3558 0.4309 0.4348 0.4394 0.3741 0.3430 -0.2219 0.3601 0.3140 -0.3109 -0.3063 0.3132 0.3572 0.3460 0.3199 -0.3797 -0.2548 -0.4899 0.4077 0.5955 0.3847 0.278	559 640 667 674 686 701 711 810 848 874 892 894 1005 1021 1109 1114 1148 1170 1181 1294 1316 1420 1481 1552 1698 1781 1819 1965 2055 2283 2296 2330 2428 2457 2532 2553 2660 2694 2745 2770 2948 2997 3192 3428 3449 3521 4196 4296 4307 4369 4573 4652 4676 4698 4767 4789 4811 4826 4897 4922 4994 5003 5018 5019 5020 5027 5045 5053 5059 5078 5081 5106 5109 5111 5126 5132 5156 5160 5196 5202 5221 5264 5…	-0.0881 -0.0918 -0.0860 -0.0767 -0.0685 -0.0609 -0.0525 -0.0612 -0.0594 -0.0557 -0.0508 -0.0430 -0.0557 -0.0515 -0.0607 -0.0550 -0.0546 -0.0523 -0.0480 -0.0627 -0.0612 -0.0750 -0.0815 -0.0901 -0.1128 -0.1245 -0.1283 -0.1522 -0.1663 -0.2058 -0.2067 -0.2114	4651	RANK_SCORE_AT_ES=	-0.749
GLO3_BIND	-0.5824	-1.7428	0	0.2219	1	0.4075 -0.3900 0.3221 -0.3731 0.3084 0.3595 -0.3648 0.2965 0.3163 0.3119 -0.2704 0.4526 -0.3002 -0.3301 0.5647 -0.3946 -0.3361 -0.4780 -0.3155 0.3775 0.3528 0.4593 0.2952 0.4119 0.3241 0.2988 0.3935 -0.2252 0.2911 0.3164 0.2712 -0.3412 0.3334 -0.3821 -0.3449 -0.5318 -0.3703 0.5136 -0.2607 0.3738 0.3361 0.4131 0.4774 0.3462 -0.4364 0.5296 0.3117 0.4171 -0.2915 -0.2513 0.3049 0.4894 0.2676 0.4036 -…	608 900 1038 1122 1372 1381 1475 1736 1851 1860 1988 1996 2078 2155 2190 2291 2336 2436 2445 2601 2752 2790 2858 3017 3095 3112 3114 3131 3228 3257 3268 3271 3390 3466 3640 3681 3723 3911 3954 3975 4130 4198 4215 4233 4269 4273 4361 4376 4457 4497 4576 4614 4630 4645 4714 4759 4765 4807 4873 4954 4969 4999 5001 5024 5073 5121 5208 5245 5274 5308 5394 5417 5434 5442 5481 5514 5524 5570	-0.0911 -0.1309 -0.1446 -0.1494 -0.1862 -0.1799 -0.1896 -0.2312 -0.2474 -0.2447 -0.2640 -0.2618 -0.2733 -0.2842 -0.2878 -0.3036 -0.3096 -0.3260 -0.3260 -0.3531 -0.3799 -0.3864 -0.3983 -0.4259 -0.4386 -0.4404 -0.4394 -0.4411 -0.4566 -0.4598 -0.4597 -0.4581	4197	RANK_SCORE_AT_ES=	-0.4456
BRE5_SGA	-0.5303	-1.7426	0	0.2211	1	0.2567 0.3570 -0.2913 0.2792 0.2688 0.2662 0.2978 0.3384 0.2591 -0.2593 -0.3052 0.4162 0.2927 -0.2983 -0.2902 0.2493 0.3930 0.3305 -0.2924 0.3797 0.3642 0.2589 0.3762 0.3829 0.3587 0.2846 0.3966 0.2791 0.4112 0.2854 0.2238 0.2889 0.4011 0.4039 0.4264 0.3251 -0.2731 0.2315 0.2756 -0.3086 -0.3531 0.3660 0.2697 0.3024 0.3048 -0.3372 0.2658 -0.3286 -0.2943 0.3281 0.3222 -0.2316 -0.2359 0.2858 -0.2798…	201 521 652 666 668 805 900 980 995 1038 1118 1190 1240 1244 1247 1260 1312 1331 1356 1381 1428 1519 1537 1587 1650 1684 1759 1851 1863 1900 1925 1957 1959 1988 1999 2024 2066 2140 2165 2191 2227 2257 2291 2295 2310 2377 2414 2461 2552 2568 2603 2611 2633 2656 2683 2691 2713 2719 2752 2850 2869 2903 2927 2966 2997 3001 3012 3027 3039 3050 3072 3126 3212 3228 3237 3253 3260 3262 3264 3266 3286 335…	-0.0152 -0.0648 -0.0817 -0.0772 -0.0706 -0.0897 -0.1018 -0.1115 -0.1094 -0.1126 -0.1229 -0.1320 -0.1372 -0.1341 -0.1307 -0.1292 -0.1351 -0.1349 -0.1360 -0.1372 -0.1426 -0.1563 -0.1568 -0.1632 -0.1722 -0.1760 -0.1875 -0.2024 -0.2027 -0.2077 -0.2105 -0.2146	4373	RANK_SCORE_AT_ES=	-0.5485
RTC6_BIND	-0.6441	-1.7426	0	0.2202	1	-0.5970 -0.3034 0.5275 -0.4411 0.4218 -0.2726 0.5272 -0.3746 0.5529 -0.4241 -0.4489 0.2761 -0.3462 0.5616 0.6582 0.2640 0.4015 -0.3531 0.2058 0.3761 -0.3296 -0.3038 -0.4319 -0.3269 0.5169 -0.2792 -0.4456 -0.3025 -0.5291 0.6207 -0.3112 0.3878 -0.3271 -0.34	1688 1727 1739 1853 2024 2137 2328 2414 2430 2948 2953 3030 3260 3421 3494 3676 3926 3992 4152 4235 4321 4399 4477 4599 4682 4852 4951 4994 5010 5027 5040 5058 5083 5133 5196 5202 5218 5256 5280 5303 5401 5552	-0.2916 -0.2890 -0.2819 -0.2944 -0.3188 -0.3337 -0.3641 -0.3765 -0.3766 -0.4680 -0.4677 -0.4797 -0.5172 -0.5410 -0.5484 -0.5737 -0.6085 -0.6097 -0.6257 -0.6268 -0.6270 -0.6244 -0.6203 -0.6216 -0.6139 -0.6167 -0.6033 -0.5786 -0.5486 -0.5180 -0.4860 -0.4541	4851	RANK_SCORE_AT_ES=	-0.9433
RAD23_SGA	-0.6133	-1.7425	0	0.2192	1	-0.4081 -0.4727 0.3023 0.2464 -0.5935 0.2924 -0.4406 0.3921 -0.3515 0.4756 0.3685 -0.3746 0.4292 -0.3040 -0.4902 -0.3061 -0.3694 -0.3287 -0.3274 -0.2888 0.3861 0.2576 0.4704 0.2806 0.3550 -0.3159 0.5052 -0.5266 0.3490 0.3646 -0.4365 -0.3682 -0.3321 -0.384	384 523 695 724 803 898 1244 1430 1439 1441 1587 1677 1688 1926 2137 2154 2283 2286 2325 2494 2515 2610 2664 2834 2943 2962 3027 3073 3498 3505 3520 3768 4035 4169 4193 4215 4399 4471 4483 4573 4693 4714 4778 4791 4797 4818 4829 4884 4885 4930 5016 5053 5125 5129 5358 5390 5393 5401 5417 5440 5454 5570 5623 5628	-0.0443 -0.0508 -0.0678 -0.0596 -0.0615 -0.0677 -0.1219 -0.1488 -0.1441 -0.1381 -0.1588 -0.1701 -0.1672 -0.2065 -0.2417 -0.2423 -0.2634 -0.2620 -0.2671 -0.2962 -0.2988 -0.3150 -0.3241 -0.3543 -0.3733 -0.3760 -0.3868 -0.3940 -0.4674 -0.4659 -0.4657 -0.5063	4692	RANK_SCORE_AT_ES=	-0.7738
PRP18_BIND	-0.8827	-1.7423	0	0.2186	1	-0.6810 -0.3161 -0.5151 0.5584 0.3564 -0.7194 0.6849 -0.5725 -0.5665 -0.3739 0.4518 0.5437 -0.3469 0.4143 -0.6755 -0.4613 0.5639 -0.6228 -0.4664 -0.6641 -0.4287 0.4127 0.3177 0.3799 -0.4634 -0.3770 -0.3398 -0.5380 -0.2697 0.6847 -0.5827 0.5475 -0.5785 0.3	928 1606 1696 2327 2745 3941 4311 5416 5639	-0.1409 -0.2492 -0.2543 -0.3623 -0.4359 -0.6374 -0.6867 -0.8069 0.0004	5415	RANK_SCORE_AT_ES=	-2.3751
HYDROGEN ION TRANSPORTER ACTIVITY_MOL	-0.7319	-1.7418	0.0377	0.2186	1	0.4632 -0.3027 0.7310 0.4425 0.3195 -0.5374 -0.3620 0.3242 0.4341 -0.2314 0.3783 -0.5603 -0.4069 -0.4172 0.5550 -0.4381 0.5998 0.6043 -0.3028 0.2718 0.2976 0.4549 0.3644 0.4788 0.5905 0.4342 0.4573 -0.4056 -0.4886 -0.3455 0.6800 0.4092 -0.8177 0.3810 0.4549 0.3733 0.2727 0.5968 -0.5452 -0.4551 0.5853 0.2963 0.3637 0.4551 -0.4787 0.3710 0.4831 0.5041 -0.3540 0.2930 -0.3789 -0.4887 -0.5294 0.3260 -…	1790 2434 3108 3196 4030 4118 4342 4487 4502 4629 4764 4807 4884 4932 4940 4949 5033 5155 5170 5198 5205 5217 5226 5253 5289 5311 5489	-0.3084 -0.4197 -0.5371 -0.5493 -0.6843 -0.6853 -0.7063 -0.7099 -0.6902 -0.6868 -0.6804 -0.6561 -0.6351 -0.6067 -0.5707 -0.5345 -0.5082 -0.4802 -0.4317 -0.3835 -0.3306 -0.2776 -0.2234 -0.1691 -0.1124 -0.0505 0.0271	4486	RANK_SCORE_AT_ES=	-0.621
AMINO ACID DERIVATIVE METABOLIC PROCESS_BIO	-0.819	-1.7413	0	0.218	1	-0.5754 0.4893 0.8669 0.3465 -0.5647 -0.4633 0.5329 0.4246 0.6030 0.6195 0.5013 -0.4588 -0.6172 -0.5616 -0.4730 0.7336 -0.3348 0.7417 0.3292 -0.5854 -0.6331 0.7011 0.2954 0.4597 -0.5726 -0.5191 0.2510 -0.3829 -0.2855 0.2538 0.7929 0.7192 0.2912 -0.4314 0.	774 780 1311 1397 2087 2245 2427 2684 2850 3900 4047 4437 5444 5626 5629	-0.1083 -0.0801 -0.1574 -0.1574 -0.2738 -0.2970 -0.3263 -0.3709 -0.4000 -0.5761 -0.5898 -0.6402 -0.7356 -0.4073 0.0021	5443	RANK_SCORE_AT_ES=	-2.6037
RPS2_BIND	-0.6736	-1.7411	0.0392	0.2173	1	0.5714 -0.3937 0.2921 0.3247 0.4935 -0.3249 0.3852 -0.2755 -0.3135 -0.2977 0.1995 -0.2500 -0.4645 0.4293 -0.3885 0.3773 -0.5924 -0.4733 0.5241 -0.2710 0.3859 -0.5530 -0.2365 -0.6987 -0.2478 -0.4010 0.3825 0.3224 -0.5593 -0.2467 0.3630 0.3316 0.5026 0.4387 0.5149 0.3273 -0.4157 0.5450 0.3222 0.2321 -0.3521 -0.3338 0.4496 -0.4250 -0.3517 -0.3978 -0.3268 -0.7507 0.5310 -0.3332 -0.4093 0.5557 0.4586 …	928 1109 1420 1528 1781 1884 2190 2296 2497 2708 2745 2997 3356 3775 4767 4811 5003 5059 5078 5109 5160 5162 5196 5454 5533	-0.1300 -0.1321 -0.1656 -0.1654 -0.1962 -0.2024 -0.2493 -0.2619 -0.2939 -0.3302 -0.3360 -0.3786 -0.4355 -0.4972 -0.6333 -0.5985 -0.5801 -0.5333 -0.4785 -0.4225 -0.3647 -0.2981 -0.2337 -0.1513 0.0192	4766	RANK_SCORE_AT_ES=	-0.8557
TAT2_BIND	-0.8451	-1.7408	0	0.2168	1	0.5059 0.7363 -0.4210 -0.6898 0.7007 0.3790 0.4530 -0.4551 0.4641 0.7266 0.5792 -0.6192 0.3346 -0.3514 -0.3590 0.3858 0.5388 0.7791 0.7386 0.5520 -0.4343 0.7684 -0.6268 0.3476 0.4026 0.4191 -0.3423 0.7262 0.5963 0.6665 -0.2625 0.3993 0.3793 -0.6980 -0.4573 0.3183 0.4978 -0.6281 0.5957 0.3220 0.6119 0.5860 -0.4752 -0.5169 0.7667 -0.2594 -0.4636 -0.4437 -0.5441 0.5934 0.5584 -0.4802 -0.5441 0.3503 …	780 1345 1692 2087 2197 2745 3421 3583 3922 4509 4785 5626 5629	-0.1066 -0.1890 -0.2386 -0.3020 -0.3158 -0.4125 -0.5266 -0.5475 -0.5959 -0.6778 -0.6958 -0.4484 0.0021	5625	RANK_SCORE_AT_ES=	-11.2267
BIOGENIC AMINE BIOSYNTHETIC PROCESS_BIO	-0.8474	-1.7402	0	0.2173	1	-0.7559 0.5672 0.4930 -0.7632 -0.4038 -0.4286 -0.5618 0.4177 -0.5114 -0.7042 0.8090 0.6633 -0.3455 0.6525 -0.5325 0.6614 0.6762 -0.4405 0.3390 0.4112 -0.5192 0.3494 -0.5767 -0.5969 -0.6975 0.3362 0.6229 -0.6597 0.6111 0.3768 -0.6628 -0.3622 -0.3899 -0.252	774 780 1311 1397 2087 2245 2427 2684 2850 4047 4437 5626 5629	-0.1052 -0.0740 -0.1496 -0.1479 -0.2637 -0.2865 -0.3154 -0.3599 -0.3890 -0.5879 -0.6364 -0.4496 0.0021	5625	RANK_SCORE_AT_ES=	-11.2267
SNF6-UP-37C	-0.4767	-1.7395	0	0.218	1	0.2606 0.3002 0.2457 0.2946 0.3363 0.2850 0.3145 -0.2770 0.2662 -0.2709 0.2680 0.2361 0.2866 0.2448 -0.2780 0.2665 -0.2736 0.2793 0.3448 -0.2992 -0.2580 0.2566 0.3187 0.2263 -0.3091 0.2998 0.3081 0.2561 -0.2761 0.2596 0.3050 -0.2316 0.3031 0.2689 -0.2416 0.2809 0.2502 -0.2409 -0.2332 -0.2556 0.2575 0.3205 -0.2691 -0.3086 0.3223 0.3685 -0.2779 0.2309 0.2598 0.3153 0.2529 -0.2553 0.3068 -0.2409 0.2…	31 40 44 62 81 96 101 117 123 125 138 140 142 152 179 237 252 254 256 270 300 337 348 384 399 404 422 423 425 426 440 441 516 520 526 540 553 557 567 588 596 598 605 650 662 665 681 682 688 719 754 776 777 809 829 839 843 861 885 901 903 933 958 961 965 977 978 982 1043 1059 1078 1081 1087 1093 1106 1107 1110 1172 1199 1207 1236 1244 1245 1284 1285 1286 1300 1302 1328 1353 1357 1363 1376 1383 138…	0.0067 0.0166 0.0266 0.0321 0.0359 0.0397 0.0455 0.0485 0.0534 0.0590 0.0619 0.0670 0.0721 0.0753 0.0746 0.0667 0.0672 0.0703 0.0734 0.0739 0.0709 0.0662 0.0667 0.0619 0.0613 0.0627 0.0614 0.0635 0.0654 0.0675 0.0669 0.0690 0.0557 0.0568 0.0575 0.0565 0.0557 0.0567 0.0565 0.0540 0.0541 0.0553 0.0556 0.0480 0.0471 0.0480 0.0462 0.0475 0.0478 0.0430 0.0373 0.0342 0.0354 0.0302 0.0274 0.0267 0.0272 …	4930	RANK_SCORE_AT_ES=	-1.0364
EDS1_BIND	-0.8752	-1.739	0	0.2186	1	-0.6414 -0.6135 0.5209 -0.3836 -0.8642 0.4254 -0.3433 0.6712 -0.5592 -0.4513 -0.4414 -0.6144 -0.2970 0.5300 0.3294 0.6365 -0.3857 0.2055 0.5084 -0.4802 -0.2945 -0.2750 -0.6003 0.3136 -0.3871 0.5820 -0.6291 0.4410 -0.3413 -0.5805 -0.7670 -0.8569 -0.6194 -0	2745 2794 2808 2922 2966 4163 5235 5489 5555	-0.4860 -0.4940 -0.4962 -0.5136 -0.5175 -0.6851 -0.7102 -0.4366 0.0153	5234	RANK_SCORE_AT_ES=	-1.5927
TOF2_SGA	-0.6236	-1.7388	0	0.2179	1	0.2699 -0.3616 -0.2962 -0.4677 -0.3271 0.4408 0.3941 -0.4971 0.4016 0.3239 0.4765 -0.3396 0.3925 0.2279 0.4245 -0.2638 0.2943 -0.5120 -0.2630 0.2845 0.2775 0.4728 0.3081 0.5022 0.4300 0.2738 -0.3171 0.4294 0.3604 0.2521 -0.3520 0.3127 -0.2909 0.3806 -0.4579 0.3471 -0.2828 0.4548 0.2689 -0.4100 0.4626 -0.3615 0.3615 0.2521 0.2287 -0.5181 0.3336 -0.3306 0.3195 -0.3275 -0.3929 0.3943 0.6434 0.3909 -…	635 715 840 1002 1159 1244 1759 2131 2146 2247 2308 2368 2425 2488 2720 2748 2885 2892 3082 3181 3232 3260 3308 3344 3451 3534 3536 3546 3603 3620 3675 3849 3856 3913 3965 4281 4312 4476 4506 4764 4845 4894 4982 5057 5059 5073 5082 5090 5095 5168 5171 5198 5229 5270 5413 5417 5482 5542 5557 5578	-0.0934 -0.0889 -0.0951 -0.1106 -0.1269 -0.1312 -0.2175 -0.2806 -0.2798 -0.2949 -0.3032 -0.3117 -0.3200 -0.3296 -0.3706 -0.3752 -0.3993 -0.4000 -0.4327 -0.4485 -0.4554 -0.4580 -0.4640 -0.4675 -0.4832 -0.4940 -0.4903 -0.4880 -0.4938 -0.4923 -0.4974 -0.5226	4763	RANK_SCORE_AT_ES=	-0.8505
IRS4_SGA	-0.6609	-1.7381	0	0.2182	1	-0.3066 0.4127 -0.2880 0.5060 0.4251 0.3040 0.3911 0.5888 -0.1997 -0.3607 0.3702 0.6045 -0.4569 0.2794 0.4218 -0.3780 0.4736 0.3373 -0.6208 -0.2850 -0.2326 0.3357 -0.2770 0.3982 0.5131 0.2874 0.4209 0.3060 0.2267 0.3785 -0.3916 -0.4523 -0.4965 0.4381 0.29	900 1164 1206 1240 1296 1725 1736 1959 1962 1996 2049 2257 2663 2715 3085 3098 3139 3266 3436 3498 3694 3745 3918 4054 4152 4158 4391 4397 4667 4676 4818 4843 4858 4969 5075 5084 5180 5218 5258 5349 5571 5637	-0.1457 -0.1810 -0.1770 -0.1720 -0.1715 -0.2417 -0.2374 -0.2726 -0.2685 -0.2703 -0.2758 -0.3100 -0.3817 -0.3904 -0.4550 -0.4558 -0.4615 -0.4817 -0.5086 -0.5158 -0.5458 -0.5496 -0.5740 -0.5906 -0.5996 -0.5922 -0.6228 -0.6129 -0.6463 -0.6329 -0.6406 -0.6268	4666	RANK_SCORE_AT_ES=	-0.7571
DEOXYRIBONUCLEASE ACTIVITY_MOL	-0.7797	-1.7375	0.0189	0.2179	1	0.4452 0.3767 0.5338 -0.3273 0.6464 0.7790 -0.4528 0.4208 -0.2594 0.6115 -0.5479 0.5934 -0.4911 -0.7474 0.4335 0.6529 -0.2333 0.6254 -0.3888 0.5816 0.5199 -0.4174 -0.2116 -0.6317 -0.3585 -0.5496 0.2201 -0.6219 0.2856 0.3073 0.6501 0.7075 -0.3624 0.3436 -0.3839 0.5370 -0.3289 -0.3710 0.5907 0.8063 -0.2395 -0.5051 0.2988 0.2986 -0.4717 -0.3049 -0.6115 -0.5972 -0.4060 -0.2867 -0.4461 -0.3816 0.5523 …	170 831 1002 1684 2001 2133 3399 3566 3657 4893 5639	0.0760 -0.0163 -0.0260 -0.1370 -0.1868 -0.2050 -0.4249 -0.4481 -0.4571 -0.6474 0.0004	5638	RANK_SCORE_AT_ES=	-24.7364
YCK1_BIND	-0.6727	-1.7339	0.0286	0.2251	1	0.3907 0.2151 -0.1990 0.5105 0.3622 0.4963 0.3785 0.4704 0.3920 0.3350 0.3944 -0.5077 0.3715 -0.4397 0.3435 0.5290 -0.4868 0.2525 -0.3755 0.3067 -0.2443 -0.4795 -0.2360 0.3291 0.6921 0.3364 0.5924 0.2237 -0.2659 -0.3059 -0.3131 0.4192 0.4330 -0.3064 0.2893 0.2519 -0.5594 -0.2806 0.3690 0.4041 -0.4051 -0.5158 0.4800 0.4067 -0.2643 0.4198 0.4765 -0.4923 0.4829 0.3804 -0.2816 0.4151 -0.5280 -0.4425 …	1343 1344 1345 1372 1739 2745 2973 3922 4447 4759 4816 4818 4980 5001 5308 5410 5423 5547	-0.2123 -0.1859 -0.1595 -0.1387 -0.1874 -0.3654 -0.4038 -0.5551 -0.6174 -0.6287 -0.5914 -0.5443 -0.5160 -0.4615 -0.4197 -0.3156 -0.1887 0.0167	4758	RANK_SCORE_AT_ES=	-0.8434
ATP5_SGA	-0.6219	-1.7331	0.0238	0.2252	1	-0.2562 0.2838 0.3320 -0.3373 -0.3737 0.4221 0.5424 -0.4455 -0.6919 0.3099 0.4599 0.3455 0.4312 -0.3237 0.7568 0.4393 0.2988 0.4525 -0.3513 0.4247 -0.3575 0.3633 0.5279 -0.3196 0.4852 -0.3210 0.3876 -0.4461 0.4593 -0.3630 0.3113 0.3702 0.3909 0.3289 -0.24	384 866 1280 1451 1688 1862 1889 2140 2705 2719 2774 2850 2885 2969 3034 3136 3260 3308 3513 3609 3663 3849 3929 3992 4016 4022 4052 4075 4358 4477 4772 4785 4788 4814 4818 5018 5053 5129 5172 5218 5264 5321 5322 5454 5523 5538 5578	-0.0258 -0.0924 -0.1531 -0.1729 -0.2069 -0.2316 -0.2301 -0.2707 -0.3709 -0.3728 -0.3823 -0.3955 -0.4012 -0.4151 -0.4253 -0.4415 -0.4607 -0.4660 -0.4978 -0.5094 -0.5131 -0.5390 -0.5451 -0.5477 -0.5430 -0.5350 -0.5309 -0.5254 -0.5630 -0.5694 -0.6013 -0.5825	4771	RANK_SCORE_AT_ES=	-0.8602
HCM1_SGA	-0.6373	-1.7327	0	0.2254	1	-0.2688 0.5329 0.4295 -0.2317 0.5402 0.3957 0.3690 -0.4111 -0.3191 0.3831 -0.3644 0.4407 0.4474 0.3706 0.4720 0.3922 -0.4395 -0.4244 0.3694 0.3791 0.2666 0.3288 -0.4528 0.2622 -0.6097 -0.3842 0.2599 0.3063 0.4969 -0.2096 0.3924 -0.3415 0.4251 0.4805 -0.38	645 803 849 997 1107 1164 1308 1356 1370 1484 1508 1549 1633 1736 1807 1986 2146 2155 2409 2516 2790 3027 3039 3181 3260 3283 3554 3572 3591 3895 3950 4022 4039 4040 4052 4193 4506 4714 4753 4791 4843 4937 5095 5102 5208 5218 5566 5570 5574 5611 5621 5628	-0.0998 -0.1148 -0.1106 -0.1265 -0.1365 -0.1376 -0.1553 -0.1563 -0.1514 -0.1653 -0.1632 -0.1644 -0.1739 -0.1875 -0.1958 -0.2244 -0.2503 -0.2492 -0.2930 -0.3109 -0.3597 -0.4011 -0.4022 -0.4261 -0.4384 -0.4405 -0.4857 -0.4855 -0.4855 -0.5350 -0.5396 -0.5468	5094	RANK_SCORE_AT_ES=	-1.2714
SFT2_SGA	-0.608	-1.7325	0	0.225	1	-0.2321 0.3457 -0.3692 0.3727 0.3218 -0.2479 0.2884 -0.4602 -0.4141 0.4149 0.3256 0.5086 -0.2771 -0.3524 0.4862 0.4591 -0.3650 -0.3750 -0.2703 0.3845 0.3789 0.4359 0.4394 0.2810 0.4724 0.3593 0.3422 0.4315 0.2488 -0.2716 0.2876 -0.2817 -0.3048 0.2921 0.28	437 496 530 571 630 646 821 824 900 934 980 1135 1254 1388 1478 1604 1721 1725 1736 1809 1860 1886 2108 2135 2257 2330 2445 2659 2713 2752 2763 2790 2889 2966 3072 3098 3129 3192 3308 3431 3456 3554 3856 3877 3975 3992 4052 4198 4286 4427 4457 4546 4587 4645 4942 5003 5121 5159 5229 5258 5423 5442 5466 5471 5500 5538 5542 5557 5570 5606 5633	-0.0598 -0.0537 -0.0442 -0.0372 -0.0350 -0.0254 -0.0466 -0.0369 -0.0413 -0.0385 -0.0382 -0.0586 -0.0733 -0.0915 -0.1025 -0.1205 -0.1376 -0.1343 -0.1325 -0.1420 -0.1479 -0.1494 -0.1870 -0.1896 -0.2097 -0.2212 -0.2406 -0.2785 -0.2877 -0.2944 -0.2961 -0.3007	5120	RANK_SCORE_AT_ES=	-1.323
RAD1_BIND	-0.5958	-1.7321	0	0.2251	1	-0.2788 -0.3032 0.5745 -0.3644 0.2932 0.3482 0.3168 0.2848 0.5565 0.2477 0.3606 0.3414 0.3490 0.5335 0.3088 0.3776 -0.3556 -0.3541 -0.2988 0.2694 0.3889 -0.4017 0.3100 0.2390 -0.3105 0.3048 -0.5670 -0.3294 0.3344 0.3456 0.4710 -0.3386 0.3913 -0.4595 0.302	98 286 496 590 1002 1035 1289 1292 1345 1431 1491 1684 1699 1732 1863 1986 2048 2133 2170 2325 2343 2424 2454 2573 2660 2677 2787 2790 2812 2910 2953 2966 3008 3031 3036 3069 3251 3261 3289 3701 3764 3770 3782 3814 3815 3833 3839 3992 4004 4068 4153 4187 4202 4221 4252 4261 4331 4374 4433 4442 4594 5124 5161 5274 5303 5369 5387 5392 5542 5589 5611 5639	0.0436 0.0378 0.0172 0.0146 -0.0508 -0.0484 -0.0873 -0.0812 -0.0844 -0.0942 -0.0997 -0.1301 -0.1286 -0.1305 -0.1507 -0.1700 -0.1786 -0.1916 -0.1960 -0.2222 -0.2239 -0.2371 -0.2413 -0.2619 -0.2769 -0.2794 -0.2989 -0.2992 -0.3030 -0.3201 -0.3273 -0.3290 -0.3358 -0.3391 -0.3392 -0.3442 -0.3753 -0.3755 -0.3788 -0.4496 -0.4575 -0.4552 -0.4539 -0.4560 -0.4525 -0.4520 -0.4493 -0.4723 -0.4700 -0.4766 -0.…	5123	RANK_SCORE_AT_ES=	-1.3264
BMH2_BIND	-0.6123	-1.732	0	0.2243	1	0.2741 -0.3860 -0.2190 0.5594 -0.3141 -0.3621 0.4674 0.4680 -0.2961 0.4041 0.2349 -0.2237 -0.2417 0.3761 0.4753 -0.2085 0.3466 -0.3314 0.3805 0.4368 0.2952 -0.4027 0.3543 0.4753 0.3544 0.2775 0.3117 -0.3611 0.2931 0.3840 -0.2739 -0.3590 0.3076 0.3298 -0.4289 -0.2713 -0.5517 0.3953 0.4826 0.3279 0.3360 0.4549 -0.2905 0.3629 -0.5036 0.4363 0.3365 -0.2745 -0.3104 -0.4978 -0.4610 0.2317 -0.3132 0.332…	550 777 1308 1382 1780 1781 2164 2190 2458 2497 2591 2745 2831 2866 2942 2997 3031 3118 3222 3238 3299 3382 3757 3764 3895 3942 4039 4166 4221 4233 4251 4252 4298 4380 4411 4416 4469 4598 4707 4850 4877 4928 4958 5001 5061 5073 5108 5130 5195 5245 5259 5260 5274 5308 5366 5392 5533 5620	-0.0735 -0.0961 -0.1807 -0.1842 -0.2495 -0.2436 -0.3088 -0.3101 -0.3563 -0.3616 -0.3773 -0.4044 -0.4196 -0.4254 -0.4383 -0.4471 -0.4519 -0.4659 -0.4823 -0.4829 -0.4911 -0.5027 -0.5645 -0.5603 -0.5773 -0.5789 -0.5886 -0.6026 -0.6033 -0.5962 -0.5899 -0.5806	4220	RANK_SCORE_AT_ES=	-0.4579
ATG20_BIND	-0.8244	-1.732	0	0.2233	1	0.3436 0.3748 0.4067 0.4801 0.5187 0.4556 0.7400 0.8062 0.3227 0.5322 0.2884 0.6193 0.2923 0.3421 -0.2926 0.5488 0.3393 -0.4483 -0.6804 0.5026 0.6341 -0.5737 0.4155 0.5724 0.3605 -0.3589 0.3365 0.3656 0.5252 0.7830 -0.2769 -0.2897 0.6419 0.4303 0.6133 -0.7272 0.5019 0.5355 0.5232 -0.5753 0.4372 0.7115 0.3600 0.3465 -0.3139 -0.2615 -0.4285 0.4716 -0.4398 -0.7656 -0.5837 0.3146 0.4800 0.4322 0.5989…	1987 2059 2079 2425 2745 3232 3911 4843 5180 5518 5590 5620	-0.3430 -0.3468 -0.3417 -0.3987 -0.4548 -0.5363 -0.6418 -0.7647 -0.7582 -0.6560 -0.4075 0.0037	5179	RANK_SCORE_AT_ES=	-1.4556
PPS1_SGA	-0.9005	-1.732	0	0.2225	1	-0.6451 0.8609 0.6198 -0.8080 0.5875 -0.7169 0.3084 -0.5088 -0.3996 -0.4134 -0.3357 -0.7090 0.4396 -0.3794 -0.4368 0.4223 -0.4576 -0.5285 -0.2696 -0.2211 0.2719 0.5753 0.7301 -0.5042 0.3059 0.2967 0.6700 -0.4962 -0.7322 0.6771 -0.6299 -0.4468 0.6287 -0.36	3139 4312 4451 5392 5454 5576 5623	-0.5534 -0.7374 -0.7336 -0.7938 -0.6760 -0.4523 0.0032	5391	RANK_SCORE_AT_ES=	-2.2487
DOUBLE-STRAND BREAK REPAIR VIA SINGLE-STRAND ANNEALING_BIO	-0.8931	-1.7316	0	0.2222	1	0.5031 0.4297 -0.3328 -0.6745 0.5128 0.8259 0.4807 -0.3307 0.6261 -0.4499 0.5008 0.7994 -0.3056 0.7191 -0.5845 -0.6833 0.5512 -0.4897 0.5714 -0.4568 0.5827 0.4726 -0.4943 -0.6186 0.5209 -0.5322 -0.5557 0.5203 0.5359 0.2673 -0.4218 0.6293 0.5466 0.5862 0.5958 0.5082 -0.2444 0.6710 -0.7865 0.7196 0.5982 -0.5005 -0.5447 -0.6457 -0.3397 0.2994 -0.8160 0.4992 -0.3998 0.3844 -0.2505 -0.5400 0.6114 0.36…	1677 2966 3251 3625 4187 4893 5395 5465 5639	-0.2876 -0.5152 -0.5622 -0.6217 -0.7083 -0.8042 -0.8262 -0.7549 0.0004	5394	RANK_SCORE_AT_ES=	-2.2644
SMT3_DAMP_SGA	-0.6226	-1.7314	0	0.2216	1	0.3534 -0.3808 0.4767 -0.3435 -0.3464 0.3499 -0.3897 0.3046 -0.3586 0.5133 -0.4242 -0.3330 -0.2340 0.5046 0.4142 -0.2718 -0.2414 0.3272 -0.6007 0.2674 0.3579 0.4910 0.5132 -0.2381 -0.2787 0.3404 0.4024 -0.4356 -0.5386 0.5463 -0.3390 0.4593 0.3661 0.4907 0.5897 -0.4263 -0.2589 -0.2842 0.4986 0.4159 -0.3367 0.2867 -0.3529 -0.3304 -0.3242 -0.2830 -0.2599 0.4578 -0.2949 -0.4306 -0.3942 0.3151 0.4143 …	593 606 666 676 692 997 1190 1280 1296 1508 1714 1759 1764 1807 1829 1853 1964 2066 2133 2225 2234 2252 2291 2325 2573 2610 2670 2729 2839 2966 3152 3251 3361 3442 3496 3833 3870 3885 3922 3942 3954 4054 4160 4374 4511 4862 4933 4958 5018 5045 5058 5083 5084 5171 5208 5298 5301 5423 5500 5526 5543 5555 5557 5574 5606	-0.0888 -0.0740 -0.0691 -0.0554 -0.0431 -0.0870 -0.1126 -0.1203 -0.1149 -0.1465 -0.1783 -0.1816 -0.1777 -0.1809 -0.1805 -0.1806 -0.1969 -0.2122 -0.2214 -0.2354 -0.2346 -0.2355 -0.2403 -0.2444 -0.2879 -0.2936 -0.3038 -0.3139 -0.3334 -0.3554 -0.3873 -0.4032	4861	RANK_SCORE_AT_ES=	-0.9529
SPT6_BIND	-0.718	-1.7312	0.0263	0.2209	1	-0.4374 0.3091 0.4146 -0.3352 0.4923 -0.3923 0.1788 0.2814 0.5636 0.3384 0.2976 0.2013 -0.3907 0.3758 -0.3105 0.3838 0.3195 0.3907 0.3809 -0.4273 0.3306 -0.4362 -0.4156 0.5153 -0.2169 -0.2741 0.6316 -0.4820 -0.5611 0.2851 0.4821 0.6334 0.2798 0.3781 0.570	1731 2170 3030 3246 3353 3534 3605 3775 4130 4153 4213 4566 4579 5274 5452 5550 5598	-0.2912 -0.3604 -0.5103 -0.5427 -0.5540 -0.5753 -0.5761 -0.5920 -0.6329 -0.6144 -0.6011 -0.6283 -0.5946 -0.6274 -0.5185 -0.3026 0.0076	5273	RANK_SCORE_AT_ES=	-1.7258
SDH1_SGA	-0.6127	-1.7302	0	0.2223	1	-0.5645 -0.4641 0.3962 0.3661 -0.2792 -0.5618 0.2695 0.3239 0.4894 0.3239 -0.3328 -0.2494 -0.2738 -0.2336 -0.2563 0.2715 -0.4765 0.3973 0.4010 0.3005 -0.2904 0.2034 0.3256 -0.3487 -0.4472 0.4259 -0.3103 -0.3786 0.2728 0.5922 0.2476 0.5799 0.3908 -0.4077 -	676 695 1149 1296 1604 1651 1714 1999 2140 2242 2255 2439 2554 2691 2743 2909 3030 3136 3183 3260 3879 3920 3947 4152 4480 4500 4664 4676 4791 4937 5016 5018 5083 5084 5112 5135 5295 5305 5329 5358 5417 5454 5589	-0.0936 -0.0702 -0.1347 -0.1464 -0.1913 -0.1900 -0.1924 -0.2374 -0.2578 -0.2719 -0.2702 -0.3006 -0.3193 -0.3429 -0.3517 -0.3806 -0.4005 -0.4172 -0.4230 -0.4335 -0.5354 -0.5337 -0.5293 -0.5543 -0.5962 -0.5829 -0.5917 -0.5732 -0.5700 -0.5680 -0.5515 -0.5213	4479	RANK_SCORE_AT_ES=	-0.6148
ECM38_SGA	-0.7913	-1.73	0	0.2218	1	0.4119 -0.5518 -0.6251 -0.2107 0.2826 0.5056 -0.3935 0.3329 -0.5221 0.3449 -0.3160 0.5070 0.3228 0.6805 0.5742 0.9250 -0.3405 0.6493 -0.3138 -0.6088 -0.4128 0.3540 0.2488 0.4866 0.3951 0.5242 0.5937 0.4805 -0.3799 -0.5792 -0.6217 -0.2723 -0.3656 -0.4963 0.5835 -0.5020 -0.3278 0.6776 0.5908 -0.7098 -0.5074 0.6871 -0.2845 -0.5553 0.5724 -0.4788 -0.5516 0.3711 0.3568 -0.3664 0.5990 -0.4522 0.3249 -0…	931 2633 2663 2727 2944 3232 3398 3432 3609 4873 5466 5527 5566	-0.1121 -0.4115 -0.4143 -0.4243 -0.4605 -0.5038 -0.5216 -0.5153 -0.5306 -0.6861 -0.5886 -0.3278 0.0133	5465	RANK_SCORE_AT_ES=	-2.8298
ELECTRON TRANSPORT_BIO	-0.7801	-1.729	0.0256	0.2234	1	-0.3722 0.6274 0.6302 0.5719 0.3578 0.5537 0.5436 0.4437 0.3007 -0.5285 -0.6067 -0.2385 -0.7366 -0.6671 0.6936 -0.5396 0.3912 0.5782 0.7159 -0.3805 -0.3481 -0.5880 0.4001 0.5321 0.2217 -0.2670 -0.4083 -0.4149 -0.4411 0.5035 -0.8317 0.5726 0.2590 -0.4121 0	1293 2949 4030 4342 4740 4884 4890 4896 4940 5033 5129 5169 5198 5226 5340 5509 5574	-0.2073 -0.5002 -0.6764 -0.7095 -0.7454 -0.7299 -0.6895 -0.6487 -0.6121 -0.5797 -0.5399 -0.4864 -0.4285 -0.3674 -0.3037 -0.1920 0.0119	4739	RANK_SCORE_AT_ES=	-0.8227
INDOLALKYLAMINE METABOLIC PROCESS_BIO	-0.8935	-1.7282	0	0.2242	1	0.7756 0.6869 -0.3534 -0.4752 0.5574 0.2512 0.1852 0.5129 0.5039 0.5503 0.6529 -0.4919 -0.8298 0.4029 0.7185 0.5185 0.4954 -0.3723 0.2143 0.5054 0.4139 -0.4288 -0.5254 -0.4615 0.6561 -0.4812 0.2902 0.5678 0.4747 0.4868 0.5603 0.6162 0.2943 0.3363 -0.4115 -0.6120 0.3134 0.5125 -0.5362 -0.4695 -0.3315 0.3811 0.8084 -0.5518 0.5389 0.3995 0.8494 -0.4042 -0.4216 -0.8060 0.4311 -0.4791 0.4036 0.7547 0.…	780 1311 2087 2245 2427 2684 3900 4437 5626 5629	-0.1047 -0.1792 -0.3098 -0.3322 -0.3610 -0.4054 -0.6091 -0.6826 -0.4742 0.0021	5625	RANK_SCORE_AT_ES=	-11.2267
RPL28_BIND	-0.6385	-1.7281	0	0.2236	1	0.4948 0.3038 0.3504 0.4040 -0.3000 -0.2845 -0.4384 0.4669 0.4243 0.2970 -0.2367 -0.4055 -0.4848 0.4038 -0.5043 0.3830 0.4382 0.4718 0.3865 -0.3171 0.3393 0.2407 -0.3997 0.5363 0.5802 0.4187 -0.4233 -0.4032 -0.2772 0.5470 -0.3396 0.3251 0.4273 0.3213 -0.4147 0.5066 -0.3170 -0.3884 0.3691 0.3701 -0.2987 0.2099 -0.3621 0.3171 0.3840 0.4130 0.6810 0.2384 -0.4849 -0.3874 0.3656 -0.5369 -0.4207 0.3238…	483 682 701 772 846 1301 1528 1641 1655 1781 2188 2506 2526 2710 2745 2784 2997 3260 4296 4314 4369 4676 4767 4922 4931 5027 5045 5058 5059 5078 5126 5160 5162 5196 5221 5270 5338 5383 5392 5401 5431 5454 5533	-0.0550 -0.0683 -0.0499 -0.0423 -0.0371 -0.1065 -0.1379 -0.1501 -0.1447 -0.1605 -0.2295 -0.2845 -0.2864 -0.3186 -0.3244 -0.3310 -0.3679 -0.4122 -0.5861 -0.5780 -0.5758 -0.6137 -0.6110 -0.6161 -0.5948 -0.5866 -0.5636 -0.5394 -0.5130 -0.4893 -0.4682 -0.4431	4921	RANK_SCORE_AT_ES=	-1.023
DED1_BIND	-0.5606	-1.7278	0	0.2233	1	0.2980 0.3735 -0.2972 -0.3268 0.3252 0.4082 0.4149 0.2722 0.3600 0.4163 0.2659 0.3237 0.3782 0.2404 -0.3652 0.3563 0.4126 0.4823 0.4257 -0.4665 0.3986 -0.4934 0.5622 0.3645 0.4884 0.3831 -0.3091 -0.3684 0.2127 -0.3070 0.2796 -0.2848 0.4018 -0.2699 -0.2681 0.3540 -0.3493 0.3498 -0.2355 -0.4596 -0.2978 -0.2450 0.3641 -0.3639 0.2861 0.4864 -0.3148 -0.2229 0.2769 0.2904 0.3807 0.4544 -0.3245 -0.3443 …	624 666 748 874 875 894 1413 1481 1490 1606 1648 1698 1781 1829 1993 2190 2425 2493 2553 2644 2795 2802 2902 2930 2948 2982 2997 3000 3260 3386 3428 3449 3482 3543 3606 3687 3772 3776 3813 3845 3947 3956 4231 4312 4314 4433 4514 4565 4568 4616 4698 4767 4811 4862 4994 5045 5053 5074 5078 5081 5095 5196 5202 5270 5272 5296 5383 5401 5413 5443 5466 5502 5510 5533	-0.0939 -0.0843 -0.0832 -0.0924 -0.0791 -0.0694 -0.1547 -0.1597 -0.1541 -0.1685 -0.1700 -0.1733 -0.1831 -0.1869 -0.2127 -0.2452 -0.2857 -0.2965 -0.3061 -0.3217 -0.3485 -0.3496 -0.3670 -0.3714 -0.3739 -0.3792 -0.3810 -0.3806 -0.4252 -0.4450 -0.4496 -0.4503	4513	RANK_SCORE_AT_ES=	-0.6364
SCS7_SGA	-0.5199	-1.7271	0	0.2243	1	0.3091 0.3015 -0.2658 0.3324 0.2938 0.3561 -0.4016 0.4075 0.3909 0.2318 0.2725 0.2736 0.3426 -0.3482 0.2820 0.3344 -0.2290 0.3654 -0.2837 -0.2601 -0.4074 0.3291 0.3707 0.3500 0.3050 0.3152 0.3005 0.3799 0.3282 0.3264 -0.2893 0.2261 -0.3045 0.4110 0.3531 -0.2705 -0.2873 0.3005 0.2709 0.2947 -0.2823 -0.3147 0.4134 0.3285 -0.2346 -0.2294 0.2989 0.3080 -0.3341 0.2354 0.3760 -0.3122 0.2785 0.3277 0.40…	417 437 453 571 589 606 639 676 692 803 805 824 849 869 877 931 938 991 997 1019 1023 1034 1038 1072 1107 1150 1169 1172 1206 1230 1240 1254 1308 1312 1370 1485 1500 1508 1549 1562 1650 1677 1714 1736 1759 1781 1834 1844 1862 1886 1889 1930 2023 2066 2133 2140 2165 2191 2233 2239 2286 2291 2310 2358 2373 2429 2430 2439 2461 2494 2505 2540 2583 2635 2637 2715 2719 2725 2757 2770 2826 2890 2953 296…	-0.0683 -0.0635 -0.0584 -0.0737 -0.0708 -0.0680 -0.0684 -0.0698 -0.0674 -0.0832 -0.0788 -0.0777 -0.0779 -0.0772 -0.0744 -0.0803 -0.0776 -0.0836 -0.0809 -0.0813 -0.0783 -0.0767 -0.0738 -0.0765 -0.0795 -0.0840 -0.0843 -0.0815 -0.0846 -0.0859 -0.0847 -0.0842	4752	RANK_SCORE_AT_ES=	-0.8369
NON-RECOMBINATIONAL REPAIR_BIO	-0.8631	-1.7267	0	0.2238	1	-0.5545 0.5208 0.2316 0.2089 0.4781 0.3555 -0.6161 -0.5474 0.3948 -0.3805 0.6812 -0.2860 0.4724 -0.4011 -0.5581 -0.8143 0.4334 -0.5180 -0.4580 -0.4528 0.6003 0.4430 -0.2013 0.3067 -0.7915 -0.5961 -0.4198 -0.7433 0.6255 -0.4312 -0.7496 0.4885 0.6255 -0.464	1677 2966 3251 3625 4187 4893 5007 5395 5465 5639	-0.2879 -0.5156 -0.5628 -0.6225 -0.7095 -0.8064 -0.7944 -0.7983 -0.7297 0.0004	5394	RANK_SCORE_AT_ES=	-2.2644
RPL7B_BIND	-0.6008	-1.7265	0.0208	0.2233	1	-0.2565 0.2803 -0.3065 0.2757 0.5930 0.2663 0.4121 0.4655 0.3084 0.2523 0.3164 -0.3016 -0.5548 0.2750 -0.2577 0.2576 0.3612 0.6252 0.2902 0.3587 0.3265 -0.2778 0.2646 -0.4487 0.2584 -0.2612 -0.2795 -0.3932 0.3991 0.2704 0.2941 -0.4501 -0.3848 -0.2618 0.51	531 624 701 737 758 772 846 896 922 960 992 1005 1040 1157 1180 1253 1377 1493 1515 1528 1567 1819 1859 1904 2154 2233 2277 2428 2446 2457 2596 2694 2710 2719 2921 2948 2997 3029 3192 3428 4376 4416 4442 4698 4826 4897 4922 5003 5018 5020 5027 5045 5053 5078 5081 5109 5111 5126 5132 5156 5202 5221 5264 5270 5277 5278 5282 5338 5413 5431 5443 5454 5494 5502 5510 5533	-0.0781 -0.0804 -0.0811 -0.0748 -0.0662 -0.0565 -0.0587 -0.0573 -0.0519 -0.0491 -0.0454 -0.0385 -0.0358 -0.0487 -0.0449 -0.0505 -0.0662 -0.0814 -0.0797 -0.0765 -0.0782 -0.1196 -0.1232 -0.1278 -0.1704 -0.1824 -0.1884 -0.2142 -0.2161 -0.2168 -0.2409 -0.2580	4896	RANK_SCORE_AT_ES=	-0.9925
GAT3_SGA	-0.7709	-1.7263	0.0392	0.223	1	-0.6988 0.3972 -0.6979 0.5521 -0.5193 -0.3529 -0.2730 0.6079 0.5393 -0.3150 0.3979 -0.2762 0.3701 -0.5410 0.4642 -0.4081 -0.4413 -0.6403 0.4165 0.7026 0.4461 0.2863 0.2360 0.3530 -0.6561 0.5493 0.3762 0.4723 0.4195 0.4397 -0.2524 0.4799 0.3446 0.4094 0.38	1577 2196 2896 3390 3947 4184 4198 4795 4829 4969 5045 5526 5535 5569 5590	-0.2642 -0.3676 -0.4911 -0.5722 -0.6571 -0.6809 -0.6649 -0.7346 -0.7026 -0.6828 -0.6473 -0.5782 -0.4170 -0.2228 0.0091	4794	RANK_SCORE_AT_ES=	-0.8833
PROTEASOMAL UBIQUITIN-DEPENDENT PROTEIN CATABOLIC PROCESS_BIO	-0.7012	-1.7258	0.05	0.2235	1	-0.3715 -0.2266 0.4439 0.4564 0.6526 0.1927 -0.5559 0.5785 -0.3515 0.4209 0.3601 0.7030 0.5392 -0.5455 0.7553 -0.4114 -0.2280 -0.3706 0.6928 -0.5513 0.6587 0.3392 0.5772 0.5154 0.3462 0.3559 0.4960 0.3201 -0.3770 0.8514 0.4751 0.3655 -0.4883 0.4685 -0.302	1108 1645 1777 2202 2458 2601 2907 2934 2998 3542 3693 3839 3842 4399 4643 4770 5301 5594 5612	-0.1660 -0.2439 -0.2526 -0.3204 -0.3617 -0.3846 -0.4377 -0.4410 -0.4500 -0.5365 -0.5510 -0.5622 -0.5479 -0.6194 -0.6264 -0.6070 -0.6126 -0.3719 0.0052	5300	RANK_SCORE_AT_ES=	-1.8083
CWT1_STATPHASE_UP	-0.597	-1.7256	0	0.2233	1	0.3481 0.3270 -0.2503 -0.2853 -0.3583 -0.2431 -0.2940 -0.2697 0.3100 0.3656 0.4474 0.2978 -0.2915 -0.2792 0.2575 0.5040 0.4542 0.4385 0.3595 -0.4810 -0.3493 0.3318 0.3377 -0.2803 -0.2972 0.2902 -0.3396 -0.2981 -0.4117 0.3862 -0.4663 -0.2726 0.3058 -0.2713 0.3574 -0.4281 -0.3252 0.3075 0.3751 0.3308 0.3472 -0.2878 0.3224 -0.3078 -0.3663 -0.5306 -0.4677 0.3552 0.2311 0.2686 0.3144 -0.3037 -0.2361 -…	20 901 907 1010 1015 1345 1933 1998 2082 2289 2347 2361 2543 3040 3139 3245 3377 3438 3588 4237 4280 4302 4369 4389 4402 4404 4406 4611 4676 4698 4742 4757 4796 4833 4894 4922 4989 4991 4994 4996 5018 5019 5020 5025 5045 5053 5059 5081 5106 5120 5160 5162 5196 5202 5212 5218 5221 5228 5264 5278 5304 5320 5338 5345 5383 5451 5454 5494 5502 5510 5526	0.1188 -0.0305 -0.0227 -0.0333 -0.0263 -0.0797 -0.1824 -0.1915 -0.2043 -0.2398 -0.2487 -0.2498 -0.2816 -0.3700 -0.3867 -0.4043 -0.4261 -0.4349 -0.4592 -0.5703 -0.5723 -0.5705 -0.5762 -0.5734 -0.5692 -0.5630 -0.5569 -0.5855 -0.5884 -0.5834 -0.5819 -0.5749 -0.5718 -0.5679 -0.5675 -0.5609 -0.5603 -0.5481 -0.5360 -0.5238 -0.5147 -0.5020 -0.4891 -0.4769 -0.4670 -0.4548 -0.4421 -0.4320 -0.4217 -0.4092 …	4675	RANK_SCORE_AT_ES=	-0.7649
STM1_BIND	-0.5519	-1.7252	0	0.2233	1	0.3032 0.2970 -0.2092 0.3105 -0.2819 0.3487 -0.3254 -0.3858 0.3483 0.2750 0.3104 0.2877 0.2990 0.3640 -0.3204 -0.3365 0.2877 -0.2850 0.3504 0.2736 0.3670 -0.3040 -0.3386 0.3362 0.2784 0.3421 -0.4351 -0.2501 0.3558 -0.2359 -0.3004 -0.4775 -0.4246 -0.2805 -0.3234 0.4015 -0.3143 -0.2994 0.4005 0.3726 0.3112 -0.2584 -0.4018 0.3117 0.3025 0.3882 0.4721 0.3088 0.4404 0.3699 0.2910 -0.2913 0.4189 0.3447…	546 550 624 628 634 673 695 772 830 899 969 1036 1046 1051 1111 1148 1159 1240 1479 1481 1552 1659 1781 1807 1820 2055 2190 2233 2330 2428 2445 2458 2506 2517 2579 2610 2689 2745 2790 2802 2831 2908 2948 2967 2997 3054 3055 3086 3100 3181 3353 3386 3425 3428 3482 3572 4079 4235 4312 4374 4387 4389 4416 4441 4469 4608 4692 4715 4767 4802 4816 4852 4859 4862 4922 4951 4954 4964 4988 5001 5020 5043 …	-0.0847 -0.0715 -0.0728 -0.0617 -0.0510 -0.0468 -0.0398 -0.0436 -0.0447 -0.0486 -0.0532 -0.0578 -0.0522 -0.0457 -0.0494 -0.0493 -0.0445 -0.0528 -0.0912 -0.0867 -0.0950 -0.1104 -0.1290 -0.1304 -0.1295 -0.1697 -0.1922 -0.1981 -0.2142 -0.2307 -0.2327 -0.2339	4691	RANK_SCORE_AT_ES=	-0.7721
GDE1_SGA	-0.7544	-1.7233	0.0217	0.2261	1	-0.4917 -0.2428 0.6440 0.7579 -0.4188 0.6165 0.6161 -0.6495 0.3853 -0.3153 0.3884 -0.3567 0.5544 -0.3192 -0.1879 0.4269 0.4356 0.5451 -0.2032 -0.2290 0.3379 -0.3550 -0.5329 -0.5302 -0.2531 -0.4340 -0.3775 0.2888 0.3764 0.7497 0.7304 -0.5320 0.3868 0.6091	1169 1240 1999 2581 3261 4010 4022 4572 4667 4843 5095 5308 5637	-0.1883 -0.1827 -0.3105 -0.4121 -0.5290 -0.6503 -0.6403 -0.7161 -0.7086 -0.7099 -0.7137 -0.6923 0.0007	5094	RANK_SCORE_AT_ES=	-1.2714
STV1_SGA	-0.7159	-1.7228	0.0238	0.2269	1	0.3175 -0.4475 0.5207 0.4046 0.4319 0.5562 0.5025 -0.5922 -0.4132 0.4075 0.3065 0.4132 -0.3997 0.4752 -0.4092 -0.3137 0.2640 -0.4370 -0.3013 0.3857 0.5044 -0.3207 0.6374 0.6324 0.3475 -0.3807 0.3336 -0.2797 0.5955 -0.5319 0.5741 0.3490 0.5077 -0.3804 0.4022 0.5916 -0.3965 0.1912 0.4213 0.3902 -0.4588 0.5842 0.4302 0.4679 -0.3095 0.3897 -0.5072 -0.6172 0.3462 -0.4172 -0.3819 0.4309 0.5184 -0.3787 …	1280 1451 2024 2066 2196 2295 2445 2722 3072 3124 3626 3681 3768 3774 3855 3935 4004 4152 4198 4954 4969 5154 5270 5280 5440 5442 5489 5547 5570	-0.2095 -0.2246 -0.3195 -0.3203 -0.3379 -0.3509 -0.3745 -0.4231 -0.4832 -0.4898 -0.5713 -0.5726 -0.5787 -0.5704 -0.5743 -0.5770 -0.5769 -0.5885 -0.5814 -0.6795 -0.6451 -0.6304 -0.5923 -0.5345 -0.4747 -0.3865 -0.2900 -0.1518 0.0126	4953	RANK_SCORE_AT_ES=	-1.0661
ARP9_BIND	-0.7381	-1.7219	0.0238	0.2275	1	0.6138 -0.4077 0.6169 -0.3094 0.3772 -0.4185 -0.3296 0.5857 -0.4034 0.2956 -0.4607 0.4394 -0.2716 0.4979 0.5126 0.4569 -0.5580 -0.4612 -0.6522 0.6685 0.3632 0.4546 -0.4888 -0.2837 0.2612 -0.5490 -0.5898 0.3526 -0.3830 -0.4533 0.4652 -0.4797 0.4150 0.3242 0.5810 -0.3692 0.2995 -0.2423 0.5622 0.2040 0.3897 -0.4452 0.2078 -0.5739 0.6311 -0.3223 -0.6405 0.3947 -0.3022 0.6938 -0.5094 0.4626 0.8020 -0.…	1552 2194 2506 2745 2747 2823 3438 3649 3685 3775 4380 4674 5052 5307 5309 5452 5466 5573	-0.2541 -0.3595 -0.4108 -0.4524 -0.4519 -0.4651 -0.5650 -0.5896 -0.5823 -0.5834 -0.6606 -0.6711 -0.6728 -0.6173 -0.5165 -0.3955 -0.2431 0.0121	5051	RANK_SCORE_AT_ES=	-1.1952
RFA1_BIND	-0.6449	-1.7194	0	0.2327	1	0.3384 0.2037 -0.3811 0.3077 0.4331 0.3028 -0.4403 0.3674 0.3764 -0.3998 0.3744 0.3065 -0.3229 -0.3317 0.4609 -0.4480 0.2904 0.4677 -0.2561 0.5620 0.4777 -0.4148 0.4663 -0.3063 0.2588 -0.3710 0.2780 0.2188 0.6021 -0.5495 0.3562 -0.3914 0.3369 -0.2405 0.5082 -0.2868 0.4429 0.2982 -0.4166 0.3679 -0.5862 0.3551 -0.3305 0.2010 -0.5311 0.4603 0.4211 -0.3380 -0.3012 -0.3238 -0.3914 -0.3461 -0.4311 -0.4…	90 364 1075 1317 1372 1677 1781 1926 2079 2137 2170 2256 2335 2343 2563 2601 2683 2689 2729 2745 2943 2966 2997 3031 3069 3251 3390 3406 3409 3597 3657 3764 3778 3792 3833 3879 3953 4144 4187 4300 4566 4877 4893 4920 5199 5274 5452 5465 5466 5490 5526 5552 5639	0.0629 0.0417 -0.0758 -0.1113 -0.1138 -0.1632 -0.1773 -0.1996 -0.2240 -0.2317 -0.2350 -0.2481 -0.2604 -0.2600 -0.2983 -0.3042 -0.3183 -0.3188 -0.3256 -0.3281 -0.3629 -0.3663 -0.3710 -0.3761 -0.3819 -0.4126 -0.4350 -0.4353 -0.4333 -0.4635 -0.4706 -0.4856 -0.4840 -0.4823 -0.4851 -0.4885 -0.4966 -0.5244 -0.5255 -0.5382 -0.5758 -0.6171 -0.6054 -0.5951 -0.6230 -0.6110 -0.6035 -0.5644 -0.5230 -0.4819 -…	5198	RANK_SCORE_AT_ES=	-1.4955
RRM3_SGA	-0.5931	-1.7189	0.0345	0.2326	1	-0.2614 -0.6420 0.2124 0.4930 0.4507 0.4212 0.2940 0.3882 0.2830 0.3240 0.3325 -0.4174 0.3124 0.2816 0.2959 0.3556 0.3059 -0.3743 0.3635 0.4496 -0.2386 0.2781 -0.3537 0.3875 0.3981 0.2811 0.2355 0.4756 0.3689 0.4289 -0.2786 0.5166 0.2478 -0.4390 -0.2717 0	230 900 997 1153 1296 1602 1662 1739 1807 1859 1926 1999 2061 2131 2247 2310 2325 2334 2359 2445 2566 2603 2691 2729 2774 2790 2875 3098 3211 3289 3332 3387 3468 3768 3778 3806 3833 3858 3965 3975 4039 4094 4160 4169 4187 4195 4306 4356 4389 4399 4427 4508 4654 4667 4694 4714 4718 4744 4764 4894 4920 4958 5016 5110 5153 5303 5349 5401 5509 5511 5534 5569 5637	-0.0033 -0.1131 -0.1210 -0.1407 -0.1591 -0.2089 -0.2149 -0.2243 -0.2325 -0.2382 -0.2469 -0.2570 -0.2654 -0.2755 -0.2942 -0.3036 -0.3045 -0.3044 -0.3072 -0.3213 -0.3421 -0.3480 -0.3633 -0.3697 -0.3775 -0.3801 -0.3950 -0.4340 -0.4527 -0.4649 -0.4706 -0.4782	4653	RANK_SCORE_AT_ES=	-0.7495
NHP10_BIND	-0.5521	-1.7185	0	0.2328	1	-0.2909 0.3693 -0.3052 0.3093 0.3392 0.3005 -0.2808 0.3484 -0.3281 0.3982 0.2359 0.2895 -0.4342 0.4131 0.3304 -0.3121 0.2911 0.4296 0.2497 0.2779 -0.3466 0.3544 0.2493 0.2807 -0.2848 -0.4162 0.2844 0.4146 0.3239 -0.2891 -0.3392 0.2681 -0.2898 -0.2628 0.31	384 441 624 997 1035 1057 1075 1119 1164 1202 1345 1405 1417 1425 1484 1567 1688 1689 1699 1739 1760 1780 1781 1843 1987 1989 2028 2070 2078 2239 2336 2397 2418 2506 2579 2581 2635 2651 2683 2745 2747 2774 2790 2858 2905 2932 2997 3030 3126 3204 3208 3216 3266 3274 3283 3366 3393 3466 3517 3534 3535 3546 3554 3583 3618 3685 3804 3947 3959 4039 4048 4099 4130 4152 4160 4163 4197 4202 4376 4411 447…	-0.0510 -0.0449 -0.0665 -0.1265 -0.1263 -0.1232 -0.1196 -0.1209 -0.1226 -0.1232 -0.1437 -0.1495 -0.1467 -0.1433 -0.1494 -0.1601 -0.1783 -0.1748 -0.1730 -0.1769 -0.1773 -0.1777 -0.1746 -0.1829 -0.2065 -0.2045 -0.2092 -0.2147 -0.2140 -0.2414 -0.2576 -0.2674	4993	RANK_SCORE_AT_ES=	-1.1063
RRI1_SGA	-0.5905	-1.7165	0	0.2363	1	0.3181 -0.3255 -0.4934 0.3649 -0.2953 -0.3111 0.3580 0.2421 0.2139 -0.3828 0.3570 0.2807 -0.4419 0.4010 0.2599 0.4119 0.3429 -0.3039 0.3176 0.3137 0.2871 -0.2711 -0.3599 0.3987 0.4223 -0.3274 0.3417 0.2661 0.3909 -0.2856 0.3494 0.3949 0.3358 0.3749 0.3831 0.5712 0.2074 0.3971 -0.3475 0.2349 0.2634 0.4205 0.2811 -0.2515 -0.2989 0.3328 -0.4033 -0.3739 0.3851 0.3285 0.2671 0.3661 0.3130 0.3977 -0.33…	668 788 944 988 1107 1158 1169 1308 1377 1401 1760 1784 1844 1860 1953 2286 2295 2377 2389 2409 2415 2468 2525 2535 2595 2603 2748 2828 2965 3032 3051 3112 3205 3232 3251 3382 3410 3498 3546 3625 3675 3689 3712 3768 3855 3935 3965 3998 4090 4104 4184 4195 4290 4345 4474 4486 4530 4557 4618 4648 4664 4709 4795 4818 4873 4937 4938 4958 4994 5003 5027 5045 5084 5096 5171 5193 5196 5225 5256 5266 527…	-0.1068 -0.1164 -0.1346 -0.1330 -0.1459 -0.1469 -0.1407 -0.1587 -0.1645 -0.1624 -0.2228 -0.2231 -0.2302 -0.2295 -0.2430 -0.3010 -0.3008 -0.3139 -0.3146 -0.3167 -0.3163 -0.3246 -0.3338 -0.3345 -0.3445 -0.3451 -0.3709 -0.3851 -0.4091 -0.4203 -0.4227 -0.4326	4473	RANK_SCORE_AT_ES=	-0.6124
IES2_BIND	-0.6434	-1.7161	0.0571	0.2365	1	0.6399 -0.4920 0.3405 0.4443 0.4249 0.4857 0.4957 0.5044 -0.2949 0.5739 0.3538 0.3580 0.4224 0.3139 0.3013 0.4500 0.3202 0.3034 -0.3277 0.5500 0.3469 0.2447 -0.3613 0.3864 0.5208 -0.2417 0.4822 0.5711 -0.4380 -0.5320 0.5430 0.2971 0.5090 0.3651 -0.3251 0.3560 -0.4577 0.5905 -0.4521 0.5134 0.5839 0.4410 -0.3251 0.4169 -0.4214 0.3411 0.2971 -0.3413 0.2667 0.4064 0.3708 0.3918 0.3268 -0.3386 0.4675 …	1075 1579 1736 1864 2133 2137 2683 2738 2745 2774 2858 2970 3012 3105 3393 3546 4005 4144 4163 4221 4233 4674 4744 4853 5080 5097 5208 5274 5280 5552 5598	-0.1658 -0.2400 -0.2553 -0.2677 -0.3085 -0.3022 -0.3982 -0.4073 -0.4078 -0.4125 -0.4269 -0.4453 -0.4506 -0.4643 -0.5092 -0.5281 -0.5955 -0.6033 -0.5894 -0.5814 -0.5650 -0.6133 -0.5928 -0.5748 -0.5662 -0.5186 -0.4775 -0.4207 -0.3526 -0.2247 0.0077	4673	RANK_SCORE_AT_ES=	-0.7631
MCX1_SGA	-0.6948	-1.7133	0	0.2427	1	0.4321 -0.2748 0.3511 -0.2926 0.3958 0.4421 -0.3611 0.5454 0.3576 0.5071 -0.4106 0.4296 -0.4083 -0.4083 0.3327 -0.3079 0.4445 -0.4082 -0.5051 -0.4284 0.3295 0.4497 -0.2885 0.2152 -0.5605 -0.5140 0.3653 0.4801 -0.3162 -0.3281 -0.3384 0.4112 -0.4454 -0.6341 0.3793 -0.5058 0.3949 0.3261 -0.3255 -0.5738 -0.4479 -0.3720 -0.4829 0.3478 -0.3114 0.3746 -0.3747 0.4976 -0.3215 0.3031 0.2769 -0.3961 0.5226 …	849 1240 1331 1442 1688 1689 1922 2133 2336 2353 2390 2430 2633 2659 2729 2885 2890 2903 3262 3452 3603 3621 3722 3765 3851 3858 4000 4063 4152 4399 4471 4503 5057 5135 5206 5295 5303 5308 5335 5637	-0.1326 -0.1894 -0.1937 -0.2031 -0.2390 -0.2313 -0.2672 -0.3007 -0.3341 -0.3344 -0.3385 -0.3434 -0.3786 -0.3823 -0.3942 -0.4215 -0.4219 -0.4235 -0.4848 -0.5146 -0.5363 -0.5342 -0.5461 -0.5475 -0.5558 -0.5499 -0.5669 -0.5690 -0.5750 -0.6060 -0.6048 -0.5960	5056	RANK_SCORE_AT_ES=	-1.1995
CTI6_SGA	-0.5544	-1.7132	0	0.242	1	0.2653 0.2762 0.4562 0.3396 0.4155 -0.3225 -0.2405 0.2990 -0.3352 -0.2726 -0.2804 -0.3248 0.2612 0.3016 -0.3638 0.3374 0.2381 -0.3635 -0.4125 -0.3546 -0.2833 0.3672 0.2668 0.3020 -0.3942 0.3554 0.3159 -0.3648 -0.4897 -0.3708 -0.3270 -0.2513 0.3935 0.2791 -0.4431 -0.2589 -0.2951 0.3232 0.3554 0.3558 0.3337 -0.3142 -0.2602 0.3870 -0.2746 -0.3196 -0.2538 0.3735 0.3281 0.3156 -0.3852 0.3093 0.2929 -0…	417 593 676 1079 1205 1280 1311 1312 1378 1388 1428 1657 1658 1721 1759 1760 1793 1853 1860 1872 1959 1987 1996 2027 2095 2137 2140 2146 2155 2295 2308 2353 2354 2430 2445 2469 2488 2491 2522 2541 2568 2573 2575 2633 2659 2757 2763 2885 2962 3039 3045 3073 3085 3098 3124 3129 3181 3228 3286 3295 3365 3398 3436 3453 3546 3624 3663 3678 3696 3738 3765 3814 3879 3885 3927 3929 3953 4022 4039 4040 40…	-0.0594 -0.0799 -0.0849 -0.1516 -0.1686 -0.1768 -0.1771 -0.1720 -0.1791 -0.1760 -0.1787 -0.2166 -0.2132 -0.2214 -0.2251 -0.2221 -0.2251 -0.2332 -0.2318 -0.2312 -0.2446 -0.2474 -0.2468 -0.2502 -0.2606 -0.2663 -0.2650 -0.2643 -0.2641 -0.2880 -0.2890 -0.2959	4647	RANK_SCORE_AT_ES=	-0.7453
SYM1_SGA	-0.7126	-1.7123	0	0.243	1	0.4617 0.3737 0.3736 0.3643 -0.3431 0.4338 0.3871 -0.3341 0.4142 0.4342 0.3201 0.3392 0.2691 0.3359 -0.6012 -0.4963 0.3243 0.5236 0.4710 -0.4088 -0.5163 0.6802 0.6529 0.3635 0.5231 -0.3393 -0.3621 -0.5079 0.4744 0.3929 -0.2917 0.4291 0.5016 0.4476 -0.2253 0.4753 0.2468 -0.4738 -0.4585 0.5596 0.3184 0.2765 0.2825 -0.4493 0.3724 -0.4290 -0.3244 0.5906 -0.2748 0.6560 0.3682 0.5271 0.4450 0.3590 0.37…	695 724 1485 1781 2538 2603 2850 3262 3457 3606 3698 4075 4187 4772 4843 5018 5045 5095 5156 5438 5500 5523 5576 5606	-0.0934 -0.0688 -0.1911 -0.2345 -0.3671 -0.3770 -0.4205 -0.4901 -0.5193 -0.5389 -0.5474 -0.6024 -0.6086 -0.6863 -0.6704 -0.6667 -0.6351 -0.6050 -0.5730 -0.5446 -0.4563 -0.3468 -0.1979 0.0062	4771	RANK_SCORE_AT_ES=	-0.8602
MPE1_DAMP_SGA	-0.6455	-1.712	0	0.2425	1	0.2529 0.2569 0.4571 -0.4665 0.2551 0.3367 0.3028 -0.2404 0.3490 -0.3651 -0.2888 -0.3161 0.3809 -0.5865 -0.2675 -0.3147 0.2526 0.5022 0.3256 0.3493 0.2777 0.3509 -0.3390 -0.3653 0.5904 -0.3555 -0.3351 0.3287 -0.4169 0.4117 0.4133 -0.3719 0.3699 -0.3408 -0.3440 0.5622 -0.4192 0.2212 0.3466 0.3505 -0.2835 0.4122 -0.3622 0.3045 0.2935 0.4776 0.3250 0.3111 0.2845 -0.5806 -0.3336 -0.3844 0.5286 0.5104…	753 898 1037 1430 1802 1987 2027 2196 2286 2310 2353 2354 2369 2455 2691 2709 2727 2729 2794 3101 3128 3308 3425 3434 3546 3675 3765 3851 3947 3975 4019 4022 4048 4158 4358 4503 4579 4684 4764 5007 5065 5095 5198 5390 5454 5510 5637	-0.1154 -0.1251 -0.1360 -0.1966 -0.2570 -0.2854 -0.2882 -0.3150 -0.3282 -0.3297 -0.3349 -0.3326 -0.3329 -0.3464 -0.3879 -0.3904 -0.3931 -0.3930 -0.4043 -0.4576 -0.4607 -0.4900 -0.5073 -0.5053 -0.5209 -0.5388 -0.5492 -0.5582 -0.5682 -0.5659 -0.5660 -0.5588	5006	RANK_SCORE_AT_ES=	-1.1209
PRM7_SGA	-0.6027	-1.7116	0.0196	0.243	1	-0.3826 0.4624 0.3009 0.3689 -0.3392 -0.3356 0.5447 -0.2856 -0.4116 0.3937 -0.3788 -0.4517 0.2555 0.2903 -0.4170 0.3753 0.2217 0.3526 -0.2662 0.4722 -0.2480 0.2899 -0.2778 -0.3254 0.5019 -0.2501 0.3324 0.4341 -0.3906 -0.3778 -0.3719 -0.2756 -0.3140 0.4217	496 692 1081 1331 1377 1451 1714 1759 1785 1853 2015 2024 2030 2135 2247 2630 2639 2722 2824 2885 3045 3098 3211 3263 3365 3398 3453 3554 3591 3604 3609 3663 3696 3698 3957 3992 3998 4174 4311 4345 4364 4516 4572 4591 4933 4954 5003 5016 5083 5156 5198 5266 5270 5280 5308 5332 5350 5393 5466 5527 5546 5578	-0.0620 -0.0778 -0.1348 -0.1696 -0.1684 -0.1729 -0.2136 -0.2156 -0.2144 -0.2213 -0.2462 -0.2437 -0.2407 -0.2560 -0.2731 -0.3408 -0.3415 -0.3558 -0.3739 -0.3844 -0.4118 -0.4198 -0.4379 -0.4448 -0.4601 -0.4627 -0.4691 -0.4830 -0.4852 -0.4831 -0.4796 -0.4845	4932	RANK_SCORE_AT_ES=	-1.0376
RPL17B_BIND	-0.6414	-1.7108	0.0208	0.2445	1	0.2922 -0.3004 -0.4085 -0.5730 0.4866 -0.3575 0.3197 -0.3765 -0.2536 -0.3680 0.4291 -0.3595 0.4462 0.2774 0.5305 0.4990 -0.4347 -0.3809 0.2925 0.2682 0.3074 0.6301 0.3731 0.3472 0.4044 -0.4057 0.4188 -0.2715 0.3611 -0.2764 -0.5377 -0.3647 -0.3253 0.3874 -0.2506 0.4822 -0.6714 0.2503 0.2934 0.4634 -0.3216 0.2536 0.3910 -0.4128 -0.3327 -0.3335 0.3371 0.3772 -0.3814 -0.2429 0.4041 0.4355 0.3927 0.40…	215 873 960 1022 1461 1655 1889 2190 2206 2360 2517 2531 2683 2927 2997 3222 3421 3428 4080 4296 4369 4433 4506 4559 4573 4594 4676 4767 4800 4802 4922 4931 4937 4994 5027 5038 5045 5053 5059 5078 5081 5109 5126 5156 5160 5162 5196 5221 5256 5270 5338 5345 5383 5431 5434 5454 5510	0.0147 -0.0893 -0.0924 -0.0917 -0.1627 -0.1913 -0.2287 -0.2797 -0.2798 -0.3053 -0.3320 -0.3332 -0.3597 -0.4028 -0.4144 -0.4527 -0.4854 -0.4836 -0.5934 -0.6235 -0.6271 -0.6286 -0.6308 -0.6287 -0.6195 -0.6112 -0.6127 -0.6142 -0.6048 -0.5898 -0.5937 -0.5775 -0.5607 -0.5519 -0.5381 -0.5200 -0.5009 -0.4818 -0.4622 -0.4445 -0.4239 -0.4065 -0.3866 -0.3680 -0.3445 -0.3205 -0.3011 -0.2788 -0.2564 -0.2294 …	4505	RANK_SCORE_AT_ES=	-0.6283
RSC4_BIND	-0.7573	-1.7093	0.0172	0.2472	1	0.3401 -0.5266 -0.5119 0.4881 0.7809 -0.3724 -0.2884 -0.4850 -0.4786 0.3781 -0.5851 -0.3776 -0.5473 -0.3119 0.4850 -0.3729 -0.5989 0.5029 -0.6696 -0.1804 0.5493 -0.5757 0.5162 -0.2924 0.6133 0.3331 -0.5264 -0.4801 0.4496 -0.4614 0.5697 0.4100 -0.4816 -0.8189 -0.4396 0.3428 -0.2542 -0.2632 0.4296 0.4284 0.5704 0.7025 -0.2474 0.5525 0.2152 -0.2957 -0.3555 -0.3327 0.4662 -0.4981 -0.4769 0.2410 -0.42…	912 1339 2194 2402 2506 2747 2823 3031 3685 3764 4442 5052 5275 5307 5309 5452 5466 5573	-0.1239 -0.1741 -0.3180 -0.3499 -0.3645 -0.4066 -0.4198 -0.4539 -0.5576 -0.5581 -0.6490 -0.6973 -0.6498 -0.5627 -0.4701 -0.3609 -0.2210 0.0121	5051	RANK_SCORE_AT_ES=	-1.1952
GRX2_BIND	-0.8802	-1.7086	0	0.2481	1	0.4004 0.7540 -0.3436 0.7508 0.4911 -0.4189 -0.7951 -0.4028 -0.3680 0.9226 0.8130 0.6954 0.7097 0.6756 0.4433 -0.7352 -0.4032 -0.3477 0.6565 -0.4066 0.3484 0.4103 0.5853 -0.5798 -0.8432 0.6356 -0.3715 -0.6469 0.8436 0.7720 0.4049 0.5564 0.4711 0.4222 0.7671 0.3433 -0.3396 0.6968 0.7610 0.8727 -0.8063 0.6979 0.3767 -0.7349 -0.5978 -0.4665 -0.7375 -0.6714 -0.3710 0.2791 0.4038 -0.3831 0.6218 -0.282…	2560 2745 3369 4027 5423 5542	-0.4464 -0.4773 -0.5673 -0.6326 -0.5394 0.0176	5422	RANK_SCORE_AT_ES=	-2.4482
TOF1_SGA	-0.5567	-1.7078	0	0.2492	1	0.3603 0.4123 0.4743 -0.2944 -0.3067 -0.2845 0.2890 -0.3039 -0.3257 0.2906 0.3745 -0.1989 0.3046 0.3474 0.3737 0.3893 -0.2656 -0.4402 -0.3572 0.2887 0.4415 0.3691 0.3581 0.2430 0.4207 0.3095 0.3779 0.2612 -0.5162 0.4181 0.3574 0.2774 -0.3779 -0.3352 -0.2760 -0.2695 0.4120 -0.3313 0.3274 -0.3633 -0.4436 0.3027 0.3239 0.2324 -0.3845 0.2444 -0.2176 0.2664 0.5055 0.3862 0.3148 -0.2639 -0.3102 -0.4364…	676 692 695 1106 1153 1169 1317 1436 1506 1633 1801 1807 1889 1922 1923 1926 2044 2086 2146 2196 2227 2242 2248 2286 2348 2368 2523 2540 2588 2691 2743 2770 2890 2966 2973 3012 3039 3050 3232 3260 3344 3534 3536 3698 3705 3778 3833 3847 3849 3851 3864 3870 3897 3929 3953 3965 3992 3998 4039 4040 4054 4063 4106 4187 4312 4356 4391 4411 4463 4549 4664 4676 4708 4709 4712 4744 4757 4862 4920 4954 50…	-0.1090 -0.0990 -0.0868 -0.1526 -0.1532 -0.1482 -0.1681 -0.1836 -0.1907 -0.2089 -0.2353 -0.2325 -0.2439 -0.2466 -0.2436 -0.2410 -0.2595 -0.2645 -0.2730 -0.2798 -0.2834 -0.2840 -0.2831 -0.2881 -0.2976 -0.2997 -0.3265 -0.3286 -0.3364 -0.3545 -0.3635 -0.3681	4663	RANK_SCORE_AT_ES=	-0.7548
GPI8-TS_SGA	-0.4915	-1.7075	0	0.2488	1	0.3403 0.3453 0.3001 -0.3167 -0.2741 0.3952 0.3143 0.2375 -0.2740 0.2908 0.4803 0.4055 0.2359 0.2377 -0.3455 -0.2533 0.3506 -0.2804 0.2933 -0.2787 -0.2823 -0.3191 -0.3810 0.3504 0.2649 -0.2738 0.3652 -0.2368 0.3568 0.3666 -0.3447 0.3842 -0.2625 0.3189 0.3798 0.3142 0.2872 0.3878 0.2398 -0.2754 -0.2558 -0.3682 -0.3803 0.3696 0.3287 -0.2372 0.3347 -0.3025 0.3009 -0.3144 -0.2755 0.2654 -0.2994 -0.28…	453 484 571 606 608 639 645 668 670 705 840 877 900 1122 1254 1270 1296 1425 1451 1475 1478 1485 1528 1556 1583 1633 1643 1656 1683 1714 1725 1739 1742 1745 1748 1760 1781 1786 1851 1862 1889 1922 1957 1964 1987 1988 2015 2075 2191 2196 2227 2239 2283 2286 2291 2318 2336 2377 2380 2414 2430 2494 2516 2522 2542 2573 2589 2610 2659 2683 2691 2713 2715 2752 2763 2787 2790 2855 2889 2895 2948 2969 29…	-0.0727 -0.0684 -0.0758 -0.0744 -0.0669 -0.0651 -0.0588 -0.0558 -0.0490 -0.0485 -0.0673 -0.0685 -0.0672 -0.1035 -0.1237 -0.1226 -0.1236 -0.1439 -0.1454 -0.1467 -0.1441 -0.1423 -0.1472 -0.1495 -0.1516 -0.1581 -0.1573 -0.1571 -0.1595 -0.1628 -0.1624 -0.1627	4278	RANK_SCORE_AT_ES=	-0.4888
RGP1_BIND	-0.5274	-1.7065	0	0.2505	1	-0.2556 0.4728 0.3820 0.2898 0.3071 0.2902 0.2735 0.3361 -0.2078 -0.3830 0.4099 0.3531 0.2666 -0.2707 0.3577 -0.2804 0.3288 0.2848 0.4415 0.3218 0.3152 0.5115 0.3735 0.4250 0.3749 0.2762 0.4145 0.4163 0.2757 -0.3004 0.3256 -0.3123 0.3018 0.2911 0.3955 -0.	212 286 661 753 840 857 877 900 969 1038 1119 1164 1202 1254 1280 1328 1344 1408 1425 1478 1643 1650 1725 1736 1781 1785 1807 1860 1900 1925 1988 1996 2016 2137 2176 2191 2200 2227 2274 2291 2325 2377 2414 2445 2491 2543 2568 2601 2729 2745 2757 2823 2858 2869 2997 2998 3012 3017 3050 3072 3112 3114 3216 3228 3260 3271 3390 3403 3410 3436 3466 3477 3506 3517 3542 3678 3738 3745 3769 3778 3807 387…	-0.0123 -0.0066 -0.0661 -0.0749 -0.0836 -0.0798 -0.0767 -0.0743 -0.0807 -0.0875 -0.0968 -0.0998 -0.1017 -0.1064 -0.1064 -0.1107 -0.1093 -0.1168 -0.1160 -0.1219 -0.1488 -0.1470 -0.1578 -0.1570 -0.1625 -0.1606 -0.1621 -0.1694 -0.1744 -0.1768 -0.1863 -0.1858	4612	RANK_SCORE_AT_ES=	-0.7109
FIR1_BIND	-0.8071	-1.7059	0.0208	0.251	1	0.7063 -0.5583 0.3958 0.4294 -0.3591 0.4983 -0.1867 0.2667 0.2855 -0.2790 0.7138 0.3509 -0.3165 0.3695 -0.5802 -0.2633 -0.5750 0.5299 -0.4614 0.2930 0.4997 -0.3977 0.5531 -0.4115 0.5246 -0.3328 -0.5172 -0.4265 -0.8166 -0.4776 0.3937 -0.6972 -0.2456 -0.4592 0.3694 -0.2091 0.4578 0.2365 0.3738 0.4609 -0.6704 0.2601 0.3455 -0.3727 0.2940 -0.6036 0.5329 -0.5715 0.4960 -0.4124 0.4441 -0.4071 -0.6297 -…	2033 2079 2204 2425 2506 3756 3833 4153 4219 4622 5182 5335 5634	-0.3533 -0.3540 -0.3701 -0.4056 -0.4169 -0.6285 -0.6306 -0.6706 -0.6645 -0.7078 -0.7506 -0.7018 0.0012	5181	RANK_SCORE_AT_ES=	-1.4595
DEP1_SGA	-0.5128	-1.7059	0	0.2501	1	-0.2859 0.2276 0.3366 0.2561 -0.2700 0.3281 0.2567 0.2828 0.2600 0.3860 0.3061 0.4017 0.3563 0.3443 0.3463 0.2325 0.3665 0.3479 0.3012 -0.3362 -0.2716 -0.3373 0.2715 -0.2827 0.3500 0.3581 -0.2909 0.3012 -0.2692 0.2712 -0.2566 -0.3929 0.4295 0.3161 0.2619	191 364 368 381 496 593 632 666 676 805 824 840 869 938 997 1019 1041 1046 1086 1119 1164 1169 1190 1203 1206 1260 1265 1308 1370 1378 1508 1520 1537 1549 1562 1570 1597 1633 1641 1657 1658 1703 1721 1745 1759 1760 1780 1784 1785 1802 1829 1851 1853 1891 1926 1953 1996 2027 2095 2137 2155 2165 2196 2210 2233 2252 2255 2283 2291 2310 2319 2336 2355 2359 2377 2389 2423 2439 2446 2485 2568 2575 2633…	-0.0195 -0.0426 -0.0345 -0.0283 -0.0429 -0.0553 -0.0574 -0.0587 -0.0556 -0.0753 -0.0746 -0.0735 -0.0749 -0.0841 -0.0916 -0.0923 -0.0931 -0.0907 -0.0949 -0.0979 -0.1032 -0.1012 -0.1021 -0.1016 -0.0993 -0.1065 -0.1047 -0.1100 -0.1191 -0.1181 -0.1401 -0.1402	4692	RANK_SCORE_AT_ES=	-0.7738
CYS3_SGA	-0.6887	-1.704	0	0.2528	1	-0.3673 0.3993 -0.3647 0.2843 -0.2534 -0.3196 -0.5454 -0.5064 -0.3674 0.2644 0.3207 0.2136 0.4175 0.3361 0.2693 0.3866 0.4357 0.5374 0.3736 -0.4085 -0.2901 -0.3511 0.3870 0.3946 0.4743 0.3369 0.6479 0.3749 0.3483 -0.3765 0.4181 0.3169 -0.4234 0.2340 -0.49	571 666 1119 1308 1714 1736 1759 1781 1807 1999 2185 2239 2568 2589 2610 3045 3085 3251 3283 3554 3765 3947 3992 4039 4152 4158 4163 4274 4290 4315 4319 4365 4390 4951 5188 5266 5335 5466 5628 5637	-0.0802 -0.0787 -0.1482 -0.1723 -0.2388 -0.2369 -0.2354 -0.2338 -0.2332 -0.2634 -0.2936 -0.3005 -0.3580 -0.3607 -0.3635 -0.4399 -0.4457 -0.4731 -0.4765 -0.5209 -0.5537 -0.5799 -0.5814 -0.5828 -0.5952 -0.5884 -0.5814 -0.5924 -0.5862 -0.5814 -0.5728 -0.5712	5187	RANK_SCORE_AT_ES=	-1.4778
RPS20_BIND	-0.694	-1.7034	0.0417	0.2531	1	-0.3094 0.4803 0.6205 -0.3475 -0.3821 -0.5525 -0.2982 0.2610 -0.3446 0.5864 0.2679 0.4519 0.4759 -0.4842 -0.3588 0.3074 -0.2840 -0.6270 0.5729 -0.3317 0.2144 0.5205 0.6806 -0.5552 0.4059 0.2071 -0.3696 -0.3275 -0.4916 -0.2750 0.3149 0.5641 -0.7115 -0.5330	653 814 1781 2190 2325 2745 2997 3192 3449 4652 4767 4811 5109 5196 5270 5338 5401 5510 5533	-0.0674 -0.0550 -0.2129 -0.2781 -0.2962 -0.3701 -0.4127 -0.4428 -0.4803 -0.6590 -0.6392 -0.6047 -0.5966 -0.5420 -0.4745 -0.3945 -0.2989 -0.1601 0.0192	4651	RANK_SCORE_AT_ES=	-0.749
AMINO ACID ACTIVATION_BIO	-0.7503	-1.7032	0	0.2527	1	0.3241 0.4095 -0.4543 -0.4344 0.4552 -0.4514 0.4807 0.4555 0.6049 -0.6805 -0.4059 -0.4048 0.4227 -0.3691 0.5194 0.5590 0.4235 -0.3319 0.4686 0.3499 0.5008 -0.4191 -0.2778 0.4983 0.2837 -0.3379 0.4386 -0.2914 -0.3105 -0.7208 0.4690 0.4147 -0.3573 -0.3558 0.4805 -0.4603 0.3051 0.3990 0.3000 -0.3382 -0.3548 -0.7327 0.3045 -0.2612 -0.4698 0.6050 -0.5817 -0.2165 -0.6108 -0.2897 0.2751 0.4468 0.2506 0.…	2685 2864 2951 3573 3791 4141 4320 4449 4625 4734 4919 4939 5023 5184 5246 5271 5330 5365 5414 5430 5508 5586	-0.4768 -0.5081 -0.5223 -0.6255 -0.6547 -0.7023 -0.7166 -0.7191 -0.7256 -0.7170 -0.7150 -0.6828 -0.6585 -0.6371 -0.5929 -0.5387 -0.4832 -0.4181 -0.3463 -0.2638 -0.1631 0.0098	4624	RANK_SCORE_AT_ES=	-0.7262
NPR2_BIND	-0.8366	-1.7023	0.0204	0.2545	1	-0.2948 0.7636 0.3357 -0.6324 -0.4911 0.5618 -0.3235 -0.3856 0.2954 0.5077 -0.5604 -0.3374 -0.4062 0.5762 -0.6300 -0.2303 0.7525 0.8164 -0.5651 -0.6305 -0.6551 -0.3008 0.3038 0.7475 0.7534 0.4224 0.4813 -0.3985 0.5626 -0.6725 0.2245 0.2913 0.6489 -0.3158	1854 3291 3466 3768 3769 4233 5465 5481 5552	-0.3068 -0.5511 -0.5669 -0.5977 -0.5750 -0.6181 -0.5980 -0.3477 0.0158	5464	RANK_SCORE_AT_ES=	-2.8289
RSC8_BIND	-0.6051	-1.702	0.0233	0.2543	1	0.3309 0.3190 0.4193 0.4131 0.2682 0.5633 0.4471 -0.4284 0.4626 -0.4347 -0.2623 -0.4133 -0.3713 0.3350 0.3932 -0.2886 0.5130 -0.3337 0.3850 0.3016 0.4118 -0.5384 -0.3082 -0.3905 0.2295 0.2689 0.2886 0.2880 -0.6150 0.4653 0.3105 -0.3482 0.3538 -0.5266 0.3834 0.6282 0.3214 0.5862 0.4707 0.3297 0.2716 0.3323 -0.4376 0.2205 0.3954 -0.2823 0.2964 0.2922 -0.2969 0.4331 -0.3923 0.3091 -0.3376 -0.3505 -0…	661 821 912 1075 1119 1209 1378 1395 1430 1475 1736 1780 1807 1860 2053 2070 2190 2194 2256 2310 2332 2336 2343 2506 2573 2738 2745 2747 2757 2774 2823 3031 3212 3289 3466 3506 3546 3685 3764 3775 3778 3792 4013 4039 4120 4261 4311 4391 4433 4511 4630 4714 4785 4937 5052 5275 5280 5307 5309 5432 5452 5466 5533 5550 5555 5573 5606	-0.1013 -0.1154 -0.1188 -0.1369 -0.1341 -0.1403 -0.1623 -0.1572 -0.1557 -0.1564 -0.1977 -0.2005 -0.2003 -0.2052 -0.2364 -0.2361 -0.2548 -0.2527 -0.2613 -0.2686 -0.2704 -0.2690 -0.2682 -0.2960 -0.3069 -0.3361 -0.3370 -0.3369 -0.3383 -0.3411 -0.3497 -0.3859	5274	RANK_SCORE_AT_ES=	-1.7305
GIM4_SGA	-0.5352	-1.7018	0	0.2541	1	0.4492 0.2971 0.3671 0.3201 0.3676 -0.3073 0.2541 0.2988 -0.3394 -0.3198 0.3579 0.2506 0.2725 0.2506 0.3702 -0.3376 0.2742 0.3029 0.3387 0.2960 0.3460 0.3735 -0.2569 0.2892 -0.3254 -0.2819 0.2369 0.1917 0.3274 0.2354 0.2847 -0.3524 -0.4080 -0.3746 0.3329 -0.2953 0.2537 0.2632 -0.3046 0.3777 -0.4613 -0.4038 0.2786 0.2768 0.3467 0.4063 0.3604 -0.3442 -0.3006 0.3135 -0.3049 -0.2811 0.2575 0.3353 -0.…	170 481 504 676 683 692 821 938 944 952 972 1037 1070 1107 1131 1163 1190 1209 1219 1233 1280 1296 1334 1384 1451 1475 1583 1650 1677 1745 1759 1853 1862 1886 1922 1952 1976 1986 1996 2015 2066 2087 2137 2146 2147 2155 2217 2225 2227 2283 2286 2336 2369 2380 2409 2424 2469 2488 2525 2573 2595 2603 2622 2691 2713 2720 2757 2762 2790 2850 2869 2885 2889 2892 2948 2998 3012 3027 3039 3045 3049 3105 …	-0.0092 -0.0573 -0.0529 -0.0781 -0.0732 -0.0686 -0.0868 -0.1036 -0.1000 -0.0969 -0.0960 -0.1036 -0.1055 -0.1082 -0.1087 -0.1107 -0.1119 -0.1116 -0.1098 -0.1087 -0.1138 -0.1133 -0.1170 -0.1231 -0.1325 -0.1341 -0.1513 -0.1613 -0.1640 -0.1744 -0.1749 -0.1903	4916	RANK_SCORE_AT_ES=	-1.0182
SAGA COMPLEX_CEL	-0.7301	-1.7013	0.0426	0.2544	1	-0.3169 -0.2386 -0.4205 -0.5349 -0.3392 0.3251 0.4103 -0.4501 -0.3432 0.6333 -0.4400 -0.3813 -0.3684 0.4762 0.4021 0.2997 0.5952 0.2722 0.3888 -0.6297 -0.5698 -0.4015 0.4116 -0.3954 0.6052 -0.3756 -0.4896 -0.2503 -0.8568 0.4987 0.7074 -0.2301 -0.3128 0.55	1378 2022 2328 2400 2957 3492 3765 3802 4058 4264 5050 5116 5152 5294 5483 5540	-0.2134 -0.3144 -0.3608 -0.3670 -0.4636 -0.5464 -0.5774 -0.5654 -0.5855 -0.5905 -0.6526 -0.5788 -0.4951 -0.4042 -0.2407 0.0180	5049	RANK_SCORE_AT_ES=	-1.1926
COX7_BIND	-0.6709	-1.701	0.0435	0.2543	1	0.4192 -0.3912 0.2768 -0.6968 0.3910 -0.2944 -0.2390 -0.4590 -0.4194 -0.2548 0.4564 -0.3389 -0.7031 0.4566 -0.3358 0.2112 0.3032 -0.3678 -0.3261 -0.2661 -0.4080 -0.3529 0.3615 -0.3020 0.2396 -0.4265 0.2890 -0.3545 0.4221 0.3025 0.3914 0.4344 -0.4312 0.2457 0.4668 0.5269 -0.3017 0.5315 -0.4713 -0.3059 0.4129 0.2776 -0.5089 -0.3416 0.5892 -0.3279 0.3082 0.4987 0.4278 0.2943 0.5138 0.4507 0.3609 0.2…	1402 1653 1889 2327 2401 2428 2474 2635 2745 2783 2922 2953 3272 3300 3421 3676 3911 4152 4252 4321 4342 4372 4385 4397 4573 4849 4853 4951 5065 5170 5199 5205 5206 5253 5280 5577 5623	-0.2368 -0.2715 -0.3063 -0.3808 -0.3911 -0.3931 -0.3989 -0.4264 -0.4454 -0.4519 -0.4758 -0.4802 -0.5335 -0.5347 -0.5514 -0.5899 -0.6224 -0.6532 -0.6575 -0.6551 -0.6438 -0.6336 -0.6202 -0.6063 -0.6184 -0.6409 -0.6148 -0.6022 -0.5882 -0.5662 -0.5290 -0.4871	4251	RANK_SCORE_AT_ES=	-0.475
CYR1_YEAST_DN	-0.4912	-1.701	0	0.2534	1	-0.3020 0.3440 -0.3776 -0.2912 0.2871 0.3050 0.2840 0.2988 0.3684 -0.2838 0.3033 0.2813 0.3204 -0.2612 -0.2458 0.2533 0.2779 0.3091 -0.2537 0.2868 0.3738 0.3339 0.2947 0.3603 0.2757 0.3718 0.2660 -0.3233 0.2472 0.3042 -0.2495 -0.3400 -0.3417 -0.2611 0.275	96 179 458 498 541 576 646 666 737 748 756 758 830 838 895 922 947 980 992 1040 1052 1053 1084 1128 1157 1181 1237 1284 1292 1301 1302 1315 1384 1413 1415 1435 1449 1460 1479 1493 1515 1523 1528 1567 1582 1609 1619 1655 1693 1713 1720 1793 1819 1820 1853 1884 1898 1937 1958 1982 2015 2045 2067 2073 2136 2154 2188 2245 2255 2357 2406 2443 2457 2465 2493 2521 2532 2553 2587 2596 2638 2662 2664 2724…	0.0051 0.0058 -0.0393 -0.0403 -0.0423 -0.0433 -0.0515 -0.0504 -0.0592 -0.0568 -0.0540 -0.0500 -0.0594 -0.0569 -0.0639 -0.0654 -0.0665 -0.0693 -0.0682 -0.0740 -0.0730 -0.0701 -0.0728 -0.0780 -0.0805 -0.0821 -0.0898 -0.0960 -0.0949 -0.0940 -0.0916 -0.0915 -0.1020 -0.1052 -0.1033 -0.1048 -0.1052 -0.1051 -0.1066 -0.1071 -0.1092 -0.1086 -0.1075 -0.1129 -0.1137 -0.1169 -0.1169 -0.1219 -0.1273 -0.1294 -…	4491	RANK_SCORE_AT_ES=	-0.6243
YLR257W_BIND	-0.7759	-1.6997	0	0.256	1	-0.6475 -0.6268 0.5269 -0.3489 -0.5013 -0.4965 0.4650 0.3851 -0.5884 -0.3454 0.6482 -0.4089 0.3548 -0.4481 0.2226 -0.5720 0.6383 0.5940 -0.5888 -0.3730 -0.4869 -0.6112 -0.2916 -0.4653 -0.4240 0.7263 0.7782 -0.2709 -0.3214 0.7444 -0.2943 0.4571 0.3787 0.63	2745 3408 3482 4233 4805 5024 5121 5274 5308 5481	-0.4862 -0.5886 -0.5845 -0.6745 -0.6928 -0.6248 -0.5188 -0.3852 -0.2195 0.0284	4804	RANK_SCORE_AT_ES=	-0.8959
RAD61_SGA	-0.6249	-1.6995	0.0263	0.2556	1	-0.3842 -0.5359 0.6135 0.2586 0.3886 0.3407 0.3063 -0.3334 -0.5253 -0.4628 0.3244 0.4630 -0.2997 0.4501 0.5558 -0.3433 0.4970 0.5053 0.4186 0.2371 0.3285 0.3756 0.4076 0.2335 -0.3942 0.4116 0.3130 0.5933 -0.3092 0.3697 0.2882 0.3027 0.3048 -0.4974 0.5689	1247 1442 1490 1499 1677 1859 1944 2016 2140 2146 2147 2227 2335 2380 2523 2583 2598 2757 2789 2810 2872 2885 2962 2998 3030 3073 3137 3144 3173 3342 3365 3778 3833 4029 4039 4075 4091 4152 4374 4399 4429 4516 4530 4826 4897 4920 4931 5075 5147 5276 5280 5321 5323 5376 5421 5535 5628	-0.2106 -0.2352 -0.2341 -0.2260 -0.2500 -0.2765 -0.2863 -0.2943 -0.3124 -0.3094 -0.3056 -0.3163 -0.3329 -0.3384 -0.3622 -0.3716 -0.3730 -0.4010 -0.4064 -0.4100 -0.4206 -0.4224 -0.4352 -0.4405 -0.4448 -0.4510 -0.4605 -0.4598 -0.4628 -0.4897 -0.4903 -0.5579	4825	RANK_SCORE_AT_ES=	-0.9164
ATG11_BIND	-0.8626	-1.6975	0.0625	0.2599	1	-0.4005 -0.3837 -0.4970 0.6403 -0.4635 -0.4374 -0.6045 -0.4520 0.4808 0.6493 -0.2644 -0.3327 0.4160 0.4816 -0.6928 0.3474 0.7842 0.7445 -0.3804 0.4235 0.9631 -0.6567 0.4341 0.7686 0.4830 -0.3473 0.3042 0.2810 -0.5123 -0.7432 0.7887 -0.6713 -0.4453 -0.5118	1727 2663 3102 4233 4338 5620	-0.2761 -0.4390 -0.5102 -0.6667 -0.6354 0.0037	5619	RANK_SCORE_AT_ES=	-8.6467
GMH1_BIND	-0.6946	-1.6969	0.0345	0.2604	1	0.5983 0.3339 0.5691 0.4446 0.4771 0.2983 -0.3943 -0.2435 0.5161 -0.5334 -0.4009 0.2902 -0.3707 -0.3073 -0.5010 -0.2338 -0.3877 -0.5674 -0.5647 0.2705 -0.3764 0.2368 0.4074 -0.3707 -0.5654 -0.5553 -0.6008 -0.3131 0.4495 0.4132 0.4647 -0.3948 -0.3677 -0.3683 -0.2920 0.1782 0.4261 -0.3087 -0.4617 -0.4765 0.4444 -0.6713 -0.3013 0.4025 0.4768 0.4699 -0.4193 0.3631 -0.5818 -0.4484 0.2855 -0.3248 0.302…	1254 1736 1859 1988 2673 2745 2835 3072 3775 4645 4805 4933 5010 5073 5182 5392 5471	-0.1812 -0.2431 -0.2452 -0.2517 -0.3710 -0.3827 -0.3982 -0.4355 -0.5401 -0.6391 -0.6003 -0.5452 -0.4745 -0.3940 -0.3039 -0.1721 0.0302	4644	RANK_SCORE_AT_ES=	-0.7419
MUS81_SGA	-0.6686	-1.6946	0.0455	0.265	1	0.6508 0.3871 0.5021 0.3305 -0.4200 0.3914 0.2763 -0.2232 -0.3149 0.4639 -0.4971 0.3541 0.5385 0.3466 -0.6110 -0.6906 -0.3449 -0.4710 0.3274 -0.5641 0.3219 -0.3253 -0.4761 0.6440 0.3455 0.2733 0.5126 0.3020 -0.3676 0.3293 -0.3480 -0.4184 -0.4728 0.5752 0.5993 0.3873 -0.2654 -0.2151 0.4043 -0.2968 -0.3809 0.2885 -0.3123 -0.3484 0.4478 0.4379 0.4076 0.4544 -0.2330 0.7454 -0.3526 0.3334 0.4683 -0.27…	1657 1859 2133 2140 2469 2757 2943 2966 3085 3262 3294 3332 3398 3493 3534 3738 3833 4098 4160 4183 4268 4391 4525 4744 5208 5358 5511 5571 5606	-0.2814 -0.3068 -0.3486 -0.3428 -0.3980 -0.4487 -0.4805 -0.4830 -0.5014 -0.5282 -0.5287 -0.5298 -0.5350 -0.5444 -0.5435 -0.5694 -0.5745 -0.6057 -0.5995 -0.5861 -0.5819 -0.5817 -0.5799 -0.5861 -0.6080 -0.5530 -0.4445 -0.2584 0.0062	5207	RANK_SCORE_AT_ES=	-1.5303
SEC27_BIND	-0.5755	-1.6939	0.0213	0.2656	1	0.3271 0.2957 -0.2578 -0.3871 -0.4530 -0.6117 -0.3207 -0.2793 0.2755 -0.3484 0.2922 -0.3480 0.4810 -0.3295 -0.3262 -0.3662 0.2868 0.3001 -0.3384 0.5236 0.3066 0.4691 -0.3544 0.3489 -0.2465 0.3252 -0.2181 -0.3742 0.3940 0.5121 0.2833 0.2940 0.3956 -0.4385 -0.3547 0.3681 -0.3171 0.3081 0.4253 0.4061 0.2119 0.4494 0.5444 0.2335 0.3934 0.2964 0.3071 -0.2266 0.3145 -0.3197 -0.2894 -0.2864 -0.3887 0.34…	340 753 840 873 1038 1254 1328 1425 1478 1736 1781 1973 2190 2506 2526 2577 2623 2630 2669 2704 2927 2942 2946 2997 3017 3055 3072 3098 3129 3139 3211 3228 3271 3294 3468 3517 3542 3564 3625 3640 3647 3678 3690 3776 3780 3918 3947 4198 4447 4570 4593 4595 4614 4765 4810 4892 4969 5072 5073 5125 5423 5465 5471 5514 5623 5629	-0.0266 -0.0845 -0.0856 -0.0776 -0.0955 -0.1245 -0.1288 -0.1382 -0.1402 -0.1809 -0.1837 -0.2141 -0.2501 -0.3053 -0.3076 -0.3156 -0.3230 -0.3234 -0.3297 -0.3354 -0.3747 -0.3767 -0.3767 -0.3849 -0.3874 -0.3930 -0.3948 -0.3982 -0.4023 -0.4026 -0.4136 -0.4146	4569	RANK_SCORE_AT_ES=	-0.6781
UPS3_SGA	-0.8649	-1.6934	0.0179	0.2658	1	-0.7903 -0.4481 -0.5088 0.6036 -0.7909 -0.5160 0.9152 -0.7057 0.5334 -0.5616 0.5348 -0.8697 -0.6175 -0.4890 -0.3226 -0.3634 -0.5776 0.6474 -0.5328 0.4267 0.3267 -0.4598 0.7333 -0.4949 0.8243 -0.8354 -0.4230 0.2503 0.7025 0.3746 -0.4112 -0.3365 -0.3618 0.2	2196 3675 4063 4638 4818 5198 5565 5637	-0.3849 -0.6397 -0.6963 -0.7753 -0.7790 -0.8000 -0.7143 0.0007	5564	RANK_SCORE_AT_ES=	-4.754
RPN4_SGA	-0.5704	-1.6927	0	0.2667	1	0.3572 0.3969 -0.3059 -0.2409 0.3439 -0.3766 0.3986 0.3108 0.3314 0.3095 0.4268 -0.4634 -0.4475 0.3423 0.3724 0.3755 0.4717 0.4731 -0.4153 0.4379 0.3910 -0.2853 -0.3151 -0.3135 0.3237 0.4463 0.2830 0.4106 -0.3870 -0.2345 0.2678 0.2609 -0.2258 0.2443 0.3445 0.3117 0.2536 -0.4186 -0.4363 -0.2597 0.5433 -0.2825 0.3887 -0.4031 0.3670 0.4403 -0.2946 0.2592 0.3785 -0.3614 0.2282 0.4312 -0.2866 0.2692 -…	384 639 666 695 821 869 900 997 1046 1119 1172 1280 1382 1425 1688 1739 1807 1853 1862 1934 1987 2133 2140 2146 2155 2191 2196 2227 2233 2257 2283 2291 2295 2336 2353 2368 2389 2409 2424 2445 2446 2538 2713 2729 2752 2763 2794 2826 2892 3030 3092 3126 3139 3173 3175 3211 3260 3432 3436 3453 3498 3506 3517 3595 3621 3663 3675 3698 3745 3778 3998 4039 4075 4152 4179 4198 4296 4372 4399 4411 4476 46…	-0.0508 -0.0857 -0.0797 -0.0743 -0.0880 -0.0880 -0.0854 -0.0954 -0.0971 -0.1036 -0.1067 -0.1203 -0.1336 -0.1364 -0.1803 -0.1861 -0.1952 -0.2006 -0.1993 -0.2097 -0.2168 -0.2413 -0.2406 -0.2397 -0.2393 -0.2440 -0.2431 -0.2470 -0.2463 -0.2490 -0.2521 -0.2520	4663	RANK_SCORE_AT_ES=	-0.7548
VPS35_SGA	-0.5805	-1.6925	0	0.2662	1	0.3233 -0.4928 -0.2789 -0.3073 0.3420 0.2453 0.4049 0.2876 0.4743 0.4418 0.3844 0.3287 0.3003 0.2925 0.2963 0.2501 0.4185 0.6025 0.2835 0.3305 0.4760 -0.3318 -0.3174 -0.2826 0.3091 -0.2392 -0.3855 0.4822 -0.3146 -0.4986 -0.4445 -0.4984 -0.2388 0.2955 0.4592 -0.3480 0.3253 0.2373 0.2750 -0.2676 0.3586 -0.3014 -0.3923 -0.2938 0.4170 0.2227 0.3725 0.2533 0.2600 0.3409 0.5007 -0.3994 -0.3814 -0.3030 …	980 1254 1425 1714 1736 1781 1785 1988 1999 2015 2066 2146 2239 2335 2691 2790 2818 3027 3039 3072 3092 3098 3228 3382 3536 3583 3815 3947 3954 4019 4040 4085 4163 4269 4358 4397 4457 4591 4599 4757 4858 4889 4969 5018 5073 5125 5153 5180 5287 5303 5321 5442 5471 5623	-0.1586 -0.1943 -0.2140 -0.2579 -0.2542 -0.2551 -0.2487 -0.2797 -0.2765 -0.2743 -0.2788 -0.2889 -0.3019 -0.3161 -0.3791 -0.3965 -0.4013 -0.4373 -0.4379 -0.4422 -0.4440 -0.4433 -0.4639 -0.4877 -0.5103 -0.5134 -0.5480 -0.5634 -0.5565 -0.5593 -0.5539 -0.5525	4590	RANK_SCORE_AT_ES=	-0.6952
RPL33B_BIND	-0.706	-1.6924	0.0435	0.2653	1	-0.7090 -0.6010 0.6034 0.6272 0.4228 0.6225 0.3739 -0.3756 -0.3105 0.2812 -0.2892 0.5194 0.4788 0.3886 0.4304 0.3362 0.2791 -0.3224 -0.4964 0.3126 -0.3204 -0.4476 0.6557 -0.4339 -0.5030 0.4102 -0.4995 -0.6358 0.4555 -0.3259 -0.3523 0.5894 0.4060 0.3895 -0	960 1655 2190 2745 2997 3922 4221 4314 4573 4676 4698 4767 4922 5027 5045 5111 5328 5413 5431 5510 5533	-0.1410 -0.2501 -0.3387 -0.4367 -0.4795 -0.6303 -0.6646 -0.6601 -0.6782 -0.6650 -0.6369 -0.6140 -0.5995 -0.5710 -0.5254 -0.4834 -0.4428 -0.3614 -0.2617 -0.1373 0.0192	4572	RANK_SCORE_AT_ES=	-0.6805
MED8-51_SGA	-0.5364	-1.6919	0	0.2655	1	-0.3510 -0.2668 0.3141 0.3191 0.2936 0.3859 0.3117 0.3488 0.3232 0.3957 -0.2758 0.3060 -0.2890 0.3906 -0.3100 0.5129 0.2916 0.2439 -0.2589 0.3206 0.3537 0.4298 0.2928 -0.3252 -0.4562 -0.2986 0.3095 -0.2774 -0.2334 0.3497 0.2523 0.4206 0.2845 -0.3203 0.459	42 316 415 417 593 666 821 869 1038 1377 1378 1425 1537 1562 1568 1760 1781 1785 1860 1957 2135 2140 2165 2334 2336 2370 2380 2430 2575 2614 2715 2729 2757 2953 2997 3030 3039 3072 3073 3098 3139 3253 3260 3268 3365 3398 3408 3451 3505 3534 3554 3572 3678 3768 3774 3870 3879 3927 3954 4005 4032 4054 4063 4120 4158 4179 4184 4312 4391 4411 4432 4442 4451 4457 4473 4511 4568 4599 4648 4699 4708 470…	0.0576 0.0246 0.0199 0.0327 0.0101 0.0050 -0.0161 -0.0184 -0.0435 -0.1009 -0.0971 -0.1019 -0.1188 -0.1201 -0.1179 -0.1501 -0.1514 -0.1497 -0.1610 -0.1766 -0.2073 -0.2067 -0.2097 -0.2392 -0.2385 -0.2436 -0.2444 -0.2526 -0.2782 -0.2847 -0.3027 -0.3049 -0.3097 -0.3447 -0.3522 -0.3575 -0.3585 -0.3638 -0.3634 -0.3672 -0.3738 -0.3934 -0.3936 -0.3939 -0.4101 -0.4146 -0.4150 -0.4213 -0.4294 -0.4328 -0.43…	4698	RANK_SCORE_AT_ES=	-0.7784
CA21CHR2X1	-0.5556	-1.6918	0	0.2647	1	0.4730 -0.3515 0.3495 0.3333 -0.2855 -0.2567 -0.4024 -0.2955 0.3010 0.3763 -0.4398 0.2703 0.3128 0.3118 -0.3306 0.3322 0.1871 -0.3096 -0.2835 0.2674 0.2263 -0.2475 -0.3356 0.3984 -0.4134 0.4164 -0.2309 -0.3134 -0.3827 0.3063 -0.2724 0.4357 -0.2809 -0.2640 -0.3228 0.4563 -0.3557 0.2577 0.2215 -0.3674 0.3326 -0.2857 -0.3113 0.3285 0.2728 -0.4026 0.2898 0.4245 0.3004 -0.3246 -0.2867 0.5196 -0.3546 0…	97 108 155 380 384 435 455 563 572 596 688 740 747 907 956 967 972 1070 1094 1178 1294 1362 1371 1429 1442 1469 1526 1548 1562 1646 1719 1753 1844 1875 1957 1969 1971 2008 2116 2117 2128 2159 2183 2246 2325 2343 2392 2410 2458 2494 2540 2697 2702 2750 2823 2844 2890 2897 2903 2913 2930 3190 3230 3232 3236 3317 3379 3388 3476 3529 3569 3592 3680 3908 3927 3958 3960 3988 4006 4047 4066 4194 4223 43…	0.0114 0.0373 0.0508 0.0205 0.0301 0.0301 0.0352 0.0229 0.0283 0.0307 0.0199 0.0160 0.0203 -0.0042 -0.0088 -0.0065 -0.0031 -0.0170 -0.0175 -0.0292 -0.0470 -0.0563 -0.0550 -0.0627 -0.0623 -0.0646 -0.0724 -0.0740 -0.0741 -0.0871 -0.0983 -0.1025 -0.1173 -0.1213 -0.1347 -0.1354 -0.1343 -0.1396 -0.1580 -0.1570 -0.1578 -0.1623 -0.1656 -0.1760 -0.1894 -0.1918 -0.1999 -0.2025 -0.2105 -0.2164 -0.2242 -0.2…	4819	RANK_SCORE_AT_ES=	-0.909
YLR290C_BIND	-0.6587	-1.6917	0	0.2644	1	-0.3551 -0.3519 -0.2588 0.3381 -0.3346 0.4726 0.2875 0.3303 0.4824 0.2582 0.3934 0.6213 0.3573 -0.4231 0.2832 0.4013 -0.4195 -0.3028 -0.3110 -0.4278 0.5128 -0.3712 0.6872 0.4896 0.5660 -0.3831 -0.4885 0.5900 0.2927 0.6269 0.5996 0.4769 -0.5417 0.2848 -0.3	1120 1402 1567 1853 1889 2054 2445 2745 2831 2846 2901 2903 3353 3421 3694 4158 4399 4610 5055 5135 5302 5393 5431 5459 5474	-0.1670 -0.1927 -0.2015 -0.2386 -0.2318 -0.2509 -0.3159 -0.3685 -0.3834 -0.3856 -0.3941 -0.3933 -0.4658 -0.4691 -0.5047 -0.5650 -0.5787 -0.5796 -0.5970 -0.5411 -0.4771 -0.3768 -0.2542 -0.1174 0.0297	5054	RANK_SCORE_AT_ES=	-1.1985
MSI1_BIND	-0.668	-1.691	0.0313	0.265	1	-0.4223 0.3656 0.5295 0.3847 0.2392 0.5768 0.2933 0.3530 -0.2405 -0.3392 0.3380 -0.3324 0.3401 0.2750 -0.5658 0.2525 0.4382 -0.4378 0.2500 0.3718 0.3002 0.4732 -0.2838 0.3762 -0.4272 0.4805 0.4302 -0.2940 0.2906 0.2763 0.4417 0.2305 0.3759 -0.4391 0.2668	1296 1546 1688 1760 1781 1807 1960 2133 2227 2601 2660 2683 2729 2770 2812 2892 2903 2997 3152 3211 3451 3769 3778 3870 3922 3942 4152 4187 4374 4566 4586 4599 4714 4721 4759 4893 4920 5001 5010 5208 5291 5465 5550 5552 5555 5620	-0.2193 -0.2547 -0.2721 -0.2777 -0.2745 -0.2723 -0.2943 -0.3210 -0.3342 -0.3997 -0.4094 -0.4127 -0.4203 -0.4273 -0.4346 -0.4483 -0.4496 -0.4652 -0.4908 -0.4989 -0.5377 -0.5882 -0.5834 -0.5925 -0.5940 -0.5897 -0.6172 -0.6132 -0.6338 -0.6525 -0.6401 -0.6262	4565	RANK_SCORE_AT_ES=	-0.6746
HMG1_BIND	-0.718	-1.69	0	0.2665	1	0.4063 -0.2193 -0.4234 -0.4850 0.5516 0.4310 0.2672 -0.4199 0.2854 0.5379 0.2330 -0.4485 0.5851 -0.2606 0.3005 -0.6051 0.2527 -0.4088 -0.3559 0.3802 0.4372 -0.4872 -0.4427 -0.4207 -0.6235 -0.3937 0.5124 0.4289 0.5609 -0.5265 -0.6080 -0.4583 -0.2855 0.4570 0.6580 -0.4676 -0.4687 0.4243 0.3153 -0.5182 -0.5313 -0.3859 0.4957 -0.4881 -0.3899 0.5393 0.3728 -0.4827 -0.4506 -0.3471 -0.4843 -0.5809 -0.29…	877 1330 1781 1796 2257 2380 2580 2637 2683 2752 2998 3098 3563 4137 4399 4480 4741 4759 5010 5058 5301 5392 5636	-0.1327 -0.1981 -0.2695 -0.2635 -0.3412 -0.3598 -0.3937 -0.4025 -0.4097 -0.4215 -0.4638 -0.4794 -0.5558 -0.6454 -0.6754 -0.6717 -0.6939 -0.6722 -0.6838 -0.6570 -0.6470 -0.5970 0.0009	4740	RANK_SCORE_AT_ES=	-0.8248
PURINE RIBONUCLEOSIDE TRIPHOSPHATE BIOSYNTHETIC PROCESS_BIO	-0.7594	-1.69	0.0417	0.2656	1	0.4980 -0.3501 -0.5736 -0.5754 0.5060 -0.2774 0.3915 -0.4306 -0.4203 -0.3940 -0.8143 0.4371 0.4443 0.5018 0.6849 0.3237 -0.4726 -0.4484 -0.3692 0.5059 0.2640 0.8544 0.6799 0.3473 -0.3260 0.3621 0.4465 -0.3173 -0.5783 0.3302 -0.2707 0.4138 0.4786 -0.3324 -0.7131 -0.4054 0.2426 0.3414 -0.7084 0.7139 -0.4678 0.5939 -0.4175 -0.7207 0.5126 0.6319 0.3776 0.6263 0.3048 -0.1625 0.7505 0.3933 -0.4382 0.44…	1859 3569 4487 4603 4825 4932 4949 5170 5205 5217 5253 5289	-0.3097 -0.5965 -0.7108 -0.6760 -0.6435 -0.5811 -0.5008 -0.4271 -0.3140 -0.1944 -0.0704 0.0625	4486	RANK_SCORE_AT_ES=	-0.621
CDH1_SGA	-0.5503	-1.6893	0.0244	0.2662	1	0.4914 0.3109 -0.2986 0.2970 0.3511 0.3220 0.3741 0.3076 -0.2216 -0.3250 0.5096 0.3653 0.2826 0.3255 0.4756 -0.5636 -0.2132 0.4108 -0.3060 0.4743 0.4568 0.3832 -0.2826 -0.4671 -0.3169 -0.2315 0.3984 0.3336 0.3668 -0.3981 -0.3613 -0.2511 0.2895 0.3161 0.5422 0.4587 -0.3814 0.4725 0.2676 -0.3041 -0.2385 -0.3636 0.4573 -0.4593 0.2717 -0.3844 0.2616 0.2887 0.3436 -0.2494 -0.2750 -0.3126 -0.3601 -0.28…	235 381 606 695 1023 1296 1378 1426 1442 1506 1530 1550 1688 1736 1739 1801 1807 1849 1851 1891 1926 1986 1998 1999 2024 2110 2133 2146 2155 2204 2221 2225 2227 2252 2334 2336 2382 2439 2498 2522 2610 2720 2752 2774 2905 2973 3211 3257 3286 3390 3432 3436 3451 3604 3663 3675 3682 3856 3875 3953 4005 4029 4039 4063 4068 4091 4195 4239 4267 4293 4296 4312 4319 4391 4404 4471 4503 4506 4511 4572 459…	-0.0159 -0.0250 -0.0548 -0.0613 -0.1141 -0.1583 -0.1684 -0.1725 -0.1710 -0.1784 -0.1787 -0.1783 -0.1999 -0.2054 -0.2028 -0.2111 -0.2093 -0.2142 -0.2118 -0.2165 -0.2204 -0.2290 -0.2290 -0.2270 -0.2294 -0.2431 -0.2454 -0.2459 -0.2458 -0.2530 -0.2545 -0.2536	4470	RANK_SCORE_AT_ES=	-0.6098
COPII VESICLE COAT_CEL	-0.8225	-1.6891	0.0233	0.2656	1	0.6645 -0.5481 0.8012 -0.3601 0.3789 0.5363 -0.5511 0.4728 0.4793 -0.6248 0.6340 -0.7266 -0.2826 -0.4666 0.3738 0.2690 0.7953 0.4903 0.7921 0.2814 0.4759 0.5644 0.7112 0.7743 0.5099 -0.7576 -0.3663 0.4574 -0.3606 0.4818 -0.2742 -0.3083 0.5713 0.8610 0.5696 0.7916 -0.2256 -0.5084 0.1961 0.4784 0.4984 -0.7145 0.6473 -0.2890 0.8974 0.5672 0.7451 0.6420 -0.6300 0.7222 0.5022 -0.6536 -0.3338 -0.3981 -…	2723 3347 4727 4812 4891 4928 4978 5328 5480	-0.4816 -0.5777 -0.7402 -0.6633 -0.5770 -0.4785 -0.3761 -0.2417 0.0286	4726	RANK_SCORE_AT_ES=	-0.8073
NUCLEOTIDE METABOLIC PROCESS_BIO	-0.6081	-1.6858	0	0.2728	1	0.3403 -0.4641 -0.3637 0.7048 -0.2691 0.4608 -0.3925 0.3391 -0.4704 -0.4250 0.4115 0.3261 0.3277 -0.4159 0.3599 0.4663 -0.2842 -0.1691 0.3797 -0.3120 -0.2447 -0.2858 0.3143 0.3687 0.4585 -0.3055 0.3101 0.6538 0.2982 0.3428 -0.4997 0.5788 -0.4751 -0.4196 0.3082 -0.5024 0.4421 0.3244 0.2529 -0.4885 -0.2871 -0.4162 -0.2655 0.5562 -0.4340 0.4299 -0.2149 -0.2288 -0.3091 -0.3971 0.3874 -0.2493 0.2946 -…	672 1002 1311 1827 1859 1970 2001 2169 2209 2245 2255 2384 2427 2589 2606 2628 2639 2679 2720 2730 2789 2811 3056 3143 3403 3496 3569 3594 3855 3863 3900 4055 4437 4487 4498 4521 4541 4603 4708 4756 4761 4773 4825 4857 4932 4949 4976 5028 5170 5205 5217 5240 5253 5289 5382 5553	-0.0921 -0.1316 -0.1722 -0.2567 -0.2550 -0.2685 -0.2680 -0.2933 -0.2960 -0.2982 -0.2959 -0.3159 -0.3209 -0.3483 -0.3499 -0.3525 -0.3532 -0.3594 -0.3660 -0.3672 -0.3775 -0.3812 -0.4232 -0.4364 -0.4783 -0.4896 -0.4966 -0.4947 -0.5329 -0.5256 -0.5231 -0.5399	4436	RANK_SCORE_AT_ES=	-0.5824
RET1_BIND	-0.6588	-1.685	0	0.2734	1	0.4864 0.7067 -0.5904 -0.2938 0.4772 -0.4764 -0.3561 0.4156 0.2747 0.2976 0.3567 -0.4888 0.2252 0.2957 -0.3151 -0.3737 0.2558 0.4017 0.3539 -0.3027 0.3340 0.5682 0.2831 -0.4428 0.3777 -0.3397 0.6588 0.2609 0.2046 0.4050 0.4025 -0.3091 0.3439 0.4671 0.3802 -0.2607 -0.3963 -0.4774 -0.4529 -0.5665 0.3834 0.3520 0.2720 -0.4375 -0.3664 0.3441 -0.3608 0.4420 -0.3913 -0.2801 -0.4843 0.4207 -0.2290 0.531…	498 779 875 909 961 1045 1208 1237 1339 1648 1653 1736 2127 2332 2506 2669 2745 2770 3466 3922 3953 4058 4442 4829 5275 5466 5573 5634	-0.0539 -0.0811 -0.0781 -0.0650 -0.0560 -0.0541 -0.0685 -0.0594 -0.0648 -0.1108 -0.1028 -0.1095 -0.1746 -0.2080 -0.2370 -0.2651 -0.2781 -0.2822 -0.4015 -0.4743 -0.4712 -0.4801 -0.5337 -0.5795 -0.6157 -0.5791 -0.4732 0.0012	5274	RANK_SCORE_AT_ES=	-1.7305
URA8_SGA	-0.6668	-1.6846	0.0426	0.2731	1	-0.2911 0.4422 -0.4648 -0.3661 -0.3528 -0.2849 0.1952 -0.3947 0.6946 0.2973 -0.3011 0.4650 -0.4806 -0.3841 -0.4263 0.3698 0.3631 -0.2810 0.4108 0.5629 0.4565 0.5882 0.2521 -0.4191 -0.3321 0.5543 -0.3799 0.4211 -0.4654 0.3271 0.6469 -0.4753 0.5720 0.4103 -	1528 2252 2255 2295 2494 2603 2927 3126 3253 3255 3262 3308 3390 3609 4000 4234 4309 4391 4619 4764 4791 4829 4994 5095 5216 5240 5578 5606	-0.2557 -0.3787 -0.3732 -0.3750 -0.4071 -0.4244 -0.4809 -0.5132 -0.5311 -0.5267 -0.5230 -0.5258 -0.5338 -0.5637 -0.6187 -0.6415 -0.6343 -0.6263 -0.6377 -0.6290 -0.5982 -0.5677 -0.5524 -0.5190 -0.4780 -0.4174 -0.2652 0.0062	4618	RANK_SCORE_AT_ES=	-0.7215
POST-GOLGI VESICLE-MEDIATED TRANSPORT_BIO	-0.6654	-1.6841	0.0182	0.2731	1	0.5599 -0.3929 0.3015 0.5318 0.2420 -0.4373 -0.2022 0.3990 0.2877 -0.4769 -0.3228 0.6978 0.5850 0.1772 -0.3230 -0.5022 -0.3618 -0.2475 0.3533 -0.2602 0.3083 0.3965 -0.2209 -0.3909 -0.2788 -0.5853 0.3272 -0.2304 -0.3507 0.6136 0.4464 0.5814 0.3870 0.3615 -0.2431 -0.3836 -0.4103 -0.3629 0.3495 0.5304 0.4582 0.3533 0.3705 -0.5823 0.2607 -0.2830 0.2297 -0.3480 -0.3713 0.4919 -0.3977 0.5365 -0.3430 -0…	1328 1478 2025 2481 2558 2591 2781 2866 2942 3248 3249 3271 3273 3937 4227 4251 4346 4365 4493 4532 4598 4604 4718 4762 4766 4810 5082 5093 5125 5247 5623	-0.2165 -0.2263 -0.3156 -0.3936 -0.4049 -0.4086 -0.4421 -0.4566 -0.4688 -0.5187 -0.5143 -0.5134 -0.5088 -0.6139 -0.6474 -0.6329 -0.6290 -0.6110 -0.6093 -0.5905 -0.5747 -0.5481 -0.5370 -0.5115 -0.4786 -0.4510 -0.4508 -0.4029 -0.3560 -0.3137 0.0032	4226	RANK_SCORE_AT_ES=	-0.4608
RPL15A_BIND	-0.6457	-1.6837	0.025	0.273	1	0.3386 -0.3463 0.2990 -0.2877 -0.3656 0.4080 0.3665 -0.3700 -0.3104 0.3669 -0.3170 -0.3932 0.3348 -0.5260 0.3426 0.3329 -0.3828 0.7167 -0.4134 0.2470 0.3973 -0.5026 -0.3838 0.3180 -0.2684 0.3531 0.2708 -0.2926 0.5785 0.3080 -0.4685 -0.3014 0.4633 0.3033 0.6161 0.4655 0.3489 0.2853 -0.4286 0.3632 -0.2854 -0.4261 0.3407 0.4190 0.2844 -0.3139 0.3040 -0.2487 -0.4901 -0.3415 -0.3586 0.2483 -0.3721 0.3…	624 656 674 809 1005 1040 1157 1173 1253 1528 1655 1781 2154 2190 2233 2263 2277 2446 2506 2596 2694 2926 2948 2982 2997 3428 4369 4500 4573 4676 4767 4922 4931 4994 5018 5027 5045 5053 5059 5078 5081 5109 5126 5196 5202 5221 5270 5272 5338 5383 5401 5413 5431 5454 5510 5533	-0.0923 -0.0796 -0.0646 -0.0730 -0.0956 -0.0898 -0.0998 -0.0918 -0.0961 -0.1379 -0.1542 -0.1713 -0.2349 -0.2384 -0.2433 -0.2460 -0.2459 -0.2745 -0.2837 -0.2988 -0.3157 -0.3566 -0.3598 -0.3650 -0.3667 -0.4407 -0.5994 -0.6116 -0.6124 -0.6172 -0.6181 -0.6276	4921	RANK_SCORE_AT_ES=	-1.023
PCL7_BIND	-0.816	-1.6837	0.0222	0.2722	1	0.4001 -0.5238 0.6309 0.5622 0.4609 -0.5477 0.4672 0.4850 -0.7228 0.7108 -0.3894 0.7114 -0.5731 0.7134 0.5685 0.6939 0.4639 -0.2611 0.6410 -0.4349 0.7622 -0.5440 -0.4326 -0.5516 0.7320 -0.2262 0.6239 -0.4694 -0.4841 0.2052 -0.4505 0.7994 -0.6596 0.6245 0.2852 -0.5225 0.4001 0.3949 0.6094 -0.5545 0.5442 0.5290 -0.4705 0.3191 0.3936 -0.4272 0.4046 -0.2550 0.4596 -0.4142 -0.6050 0.4314 0.6983 -0.353…	1428 2079 2425 3522 4154 4442 4509 5533 5620	-0.2243 -0.3277 -0.3830 -0.5650 -0.6496 -0.6630 -0.6344 -0.5656 0.0037	5532	RANK_SCORE_AT_ES=	-3.9116
DGK1_SGA	-0.5193	-1.683	0	0.2731	1	-0.2371 -0.3028 0.3011 0.2540 0.2351 0.2799 -0.4158 0.2800 0.2573 0.2940 0.4953 0.3385 0.3078 -0.2975 -0.3253 0.4420 0.2664 0.4831 -0.2706 0.2612 0.4952 0.3544 0.2361 0.3289 0.3021 -0.2858 -0.2535 0.2885 -0.2923 -0.3855 -0.2579 -0.3788 0.3225 0.3426 -0.22	42 370 668 683 715 808 821 952 997 1011 1104 1119 1122 1153 1172 1280 1314 1317 1381 1428 1430 1451 1643 1657 1684 1725 1785 1844 1862 1926 1964 2015 2034 2133 2137 2146 2157 2165 2184 2245 2256 2286 2325 2377 2414 2430 2535 2568 2575 2606 2633 2659 2685 2715 2719 2720 2748 2770 2774 2794 2834 2850 2973 3072 3085 3102 3116 3118 3134 3228 3237 3238 3245 3260 3264 3283 3286 3308 3398 3414 3432 3453…	0.0456 -0.0024 -0.0503 -0.0465 -0.0459 -0.0572 -0.0539 -0.0731 -0.0767 -0.0747 -0.0875 -0.0860 -0.0824 -0.0840 -0.0835 -0.0996 -0.1023 -0.0993 -0.1078 -0.1133 -0.1106 -0.1114 -0.1441 -0.1442 -0.1468 -0.1521 -0.1610 -0.1699 -0.1714 -0.1814 -0.1867 -0.1946 -0.1966 -0.2134 -0.2128 -0.2132 -0.2140 -0.2142 -0.2165 -0.2265 -0.2275 -0.2319 -0.2381 -0.2468 -0.2527 -0.2549 -0.2735 -0.2790 -0.2798 -0.2850 …	4763	RANK_SCORE_AT_ES=	-0.8505
KGD2_BIND	-0.6618	-1.6828	0	0.2727	1	0.3816 -0.2728 0.4253 -0.3441 -0.4313 -0.4456 -0.3291 0.4186 0.4096 0.5554 0.3844 0.3626 0.3575 -0.3937 0.3150 0.5045 -0.2932 0.5148 0.3360 0.6209 0.5636 0.2852 -0.5731 0.4010 0.4050 0.5586 -0.3612 -0.4526 0.3247 0.2845 0.6922 0.4497 0.3531 -0.3596 -0.4188 -0.2451 -0.5269 0.3200 -0.4988 0.3979 0.5542 0.3627 -0.3540 -0.3310 0.2748 -0.4049 0.6147 0.4487 0.3497 -0.2784 0.3231 0.6691 0.4338 -0.3728 0…	808 900 980 1240 1253 1413 1461 1843 2677 2690 2745 2903 3012 3186 3421 3428 3700 3856 3858 4186 4282 4445 4635 4727 4969 4984 4994 5057 5094 5095 5153 5191 5303 5344 5476 5533 5580 5602	-0.1230 -0.1205 -0.1174 -0.1500 -0.1387 -0.1559 -0.1537 -0.2152 -0.3632 -0.3647 -0.3740 -0.4015 -0.4196 -0.4483 -0.4861 -0.4831 -0.5254 -0.5457 -0.5385 -0.5862 -0.5914 -0.6061 -0.6221 -0.6188 -0.6357 -0.6118 -0.5868 -0.5690 -0.5448 -0.5141 -0.4909 -0.4616	4968	RANK_SCORE_AT_ES=	-1.0848
MOT1_BIND	-0.6523	-1.6827	0	0.2719	1	0.2567 0.3151 0.4448 0.3058 -0.3438 0.2505 0.4273 0.6639 -0.2205 0.2792 0.4005 -0.3785 0.2915 0.3147 0.3514 -0.3635 0.4017 0.5420 -0.5619 -0.4668 -0.3435 -0.3845 0.2055 0.3469 -0.3515 0.5829 -0.4315 0.6470 -0.3930 -0.3339 0.3123 0.6158 -0.4712 0.5113 -0.3138 0.3687 -0.4279 0.5162 0.3442 0.4110 -0.4476 -0.3018 0.1743 -0.2433 0.2799 -0.2749 0.5792 0.4823 0.2259 0.3495 0.2632 -0.3016 -0.3180 0.3544 …	912 1760 1780 1810 1843 1883 2277 2328 2332 2446 2506 2517 2610 2660 2683 2725 2747 2792 2823 3503 3765 3792 4380 4441 4674 4715 4880 4937 5052 5130 5275 5452 5466 5533 5573	-0.1345 -0.2743 -0.2667 -0.2612 -0.2571 -0.2546 -0.3198 -0.3242 -0.3204 -0.3374 -0.3451 -0.3443 -0.3590 -0.3665 -0.3695 -0.3761 -0.3794 -0.3871 -0.3924 -0.5064 -0.5431 -0.5375 -0.6218 -0.6109 -0.6241 -0.6018 -0.5953 -0.5667 -0.5430 -0.5070 -0.4687 -0.4013	4673	RANK_SCORE_AT_ES=	-0.7631
PURINE RIBONUCLEOSIDE TRIPHOSPHATE METABOLIC PROCESS_BIO	-0.7594	-1.6816	0	0.2734	1	0.5629 0.5012 -0.5261 0.5985 0.4392 -0.5100 -0.4688 0.5224 -0.3982 0.7249 0.3720 -0.2853 0.4292 -0.5675 0.4020 0.3002 0.6530 -0.4265 -0.3945 -0.4792 -0.5023 -0.4610 -0.3996 -0.3792 0.5128 0.7755 0.4824 -0.2814 -0.3937 -0.5533 -0.4964 -0.5434 -0.6261 -0.4438 0.3872 0.4142 -0.4919 -0.3993 0.4226 -0.2587 -0.4379 -0.6214 0.5854 0.7491 -0.5193 0.6308 -0.2948 0.5147 -0.4285 0.2056 -0.5600 -0.3597 -0.63…	1859 3569 4487 4603 4825 4932 4949 5170 5205 5217 5253 5289	-0.3097 -0.5965 -0.7108 -0.6760 -0.6435 -0.5811 -0.5008 -0.4271 -0.3140 -0.1944 -0.0704 0.0625	4486	RANK_SCORE_AT_ES=	-0.621
CTT1_SGA	-0.7606	-1.681	0	0.2737	1	0.3971 -0.6439 0.4333 0.5167 -0.3620 -0.4589 -0.4409 -0.4372 0.6056 -0.2061 -0.6597 0.4689 -0.6456 -0.5561 0.4086 -0.7333 0.3706 -0.3753 0.4503 -0.5350 0.5949 0.3863 -0.3928 0.3851 -0.3738 0.5511 0.4484 -0.5930 -0.4108 -0.4035 -0.2563 -0.3614 0.4596 -0.3518 0.4106 -0.3865 -0.3688 0.4975 -0.4113 -0.6152 0.4290 -0.5077 -0.5375 -0.5171 0.6628 -0.3255 0.5413 0.5239 -0.5707 0.6972 0.4010 0.7217 -0.294…	646 2286 2369 2515 2537 2585 2720 3390 3975 4164 4253 4296 4982 5045 5054 5180 5240 5244 5500 5629	-0.0769 -0.3637 -0.3743 -0.3975 -0.3989 -0.4054 -0.4285 -0.5418 -0.6331 -0.6509 -0.6493 -0.6388 -0.7210 -0.6890 -0.6471 -0.6167 -0.5690 -0.5111 -0.4388 0.0021	4981	RANK_SCORE_AT_ES=	-1.0944
PROTON-TRANSPORTING TWO-SECTOR ATPASE COMPLEX_CEL	-0.7119	-1.6806	0	0.2735	1	0.3842 0.4070 -0.3180 -0.4528 -0.4545 -0.2876 0.3911 0.3443 -0.3816 0.1595 -0.6033 0.4428 -0.4999 0.5174 0.3488 0.3844 -0.3568 -0.4051 -0.4804 0.3299 0.4806 -0.5296 -0.2960 0.3252 -0.2605 0.6057 0.4221 -0.4084 0.6286 0.3674 0.7869 -0.2234 0.5421 0.4659 -0.5722 0.4408 -0.4250 0.6041 0.3987 0.2622 0.7065 0.4119 0.4427 -0.3269 0.5170 0.7253 0.4834 0.3476 0.5411 0.3821 0.3392 -0.4904 0.4080 0.2708 0.…	1790 2434 3108 3954 4118 4331 4397 4487 4502 4603 4629 4825 4932 4949 5170 5205 5217 5253 5289 5311 5489	-0.3043 -0.4144 -0.5308 -0.6648 -0.6741 -0.6869 -0.6716 -0.6577 -0.6301 -0.6141 -0.5836 -0.5744 -0.5435 -0.4955 -0.4657 -0.3988 -0.3264 -0.2530 -0.1741 -0.0890 0.0270	4330	RANK_SCORE_AT_ES=	-0.5193
STB1_SGA	-0.6006	-1.6803	0.0208	0.2733	1	-0.3329 -0.3625 0.3607 -0.3028 0.4191 0.2434 -0.2733 0.3774 0.2148 0.2883 -0.2900 -0.2425 -0.3400 0.2750 -0.2547 -0.4440 0.3850 -0.6770 0.3363 0.3731 0.3466 0.4013 -0.4129 -0.3614 -0.2170 0.4304 0.4828 -0.2695 -0.5252 0.3192 0.4387 0.4900 -0.3444 -0.3276	379 666 668 1068 1167 1240 1253 1308 1739 1756 1957 1999 2030 2133 2146 2260 2525 2585 2691 2892 3118 3145 3173 3232 3237 3251 3308 3498 3546 3675 3768 3776 3870 3935 3965 3998 4004 4016 4022 4158 4290 4372 4411 4537 4588 4648 4671 4718 4750 4757 4818 4829 4858 4884 4930 4958 5083 5084 5096 5196 5198 5266 5335 5466 5482 5589 5638	-0.0431 -0.0803 -0.0665 -0.1290 -0.1383 -0.1435 -0.1379 -0.1404 -0.2132 -0.2119 -0.2446 -0.2490 -0.2516 -0.2675 -0.2673 -0.2856 -0.3320 -0.3419 -0.3604 -0.3960 -0.4354 -0.4390 -0.4426 -0.4515 -0.4508 -0.4515 -0.4598 -0.4911 -0.4967 -0.5163 -0.5292 -0.5267	4647	RANK_SCORE_AT_ES=	-0.7453
PAC11_SGA	-0.5413	-1.6802	0.0233	0.2728	1	0.2687 -0.2920 -0.2944 -0.3766 -0.3240 0.3919 0.2959 0.3551 0.3913 0.3258 0.3434 -0.3016 -0.3056 0.2451 0.2934 -0.2523 0.3527 0.3767 -0.3020 -0.2554 -0.2676 -0.3301 0.2892 -0.2625 0.3266 -0.2766 -0.3063 0.2568 0.3455 0.4032 -0.3098 0.3842 -0.3450 0.3626 -0.3602 -0.2475 0.4129 0.4455 0.2975 -0.2674 -0.2311 0.4853 -0.3745 -0.2511 0.3581 0.3891 -0.3023 0.3457 0.3818 -0.3223 0.2816 0.2909 0.4774 -0.2…	115 496 646 803 821 1083 1169 1189 1209 1328 1356 1377 1426 1451 1475 1633 1650 1677 1721 1739 1781 1785 1853 2030 2033 2066 2131 2146 2204 2217 2368 2384 2423 2425 2469 2568 2589 2727 2729 2774 2794 2838 2946 2997 3027 3030 3181 3192 3253 3262 3385 3453 3609 3684 3689 3753 3851 3927 3935 3965 4004 4033 4035 4091 4163 4175 4187 4269 4281 4291 4312 4371 4404 4439 4457 4467 4477 4682 4708 4772 4826…	0.0249 -0.0301 -0.0469 -0.0665 -0.0612 -0.1021 -0.1115 -0.1093 -0.1070 -0.1234 -0.1234 -0.1223 -0.1265 -0.1265 -0.1265 -0.1513 -0.1508 -0.1522 -0.1568 -0.1568 -0.1613 -0.1590 -0.1685 -0.1984 -0.1967 -0.2007 -0.2105 -0.2114 -0.2202 -0.2209 -0.2470 -0.2487 -0.2546 -0.2539 -0.2609 -0.2781 -0.2812 -0.3058 -0.3058 -0.3137 -0.3171 -0.3248 -0.3439 -0.3525 -0.3572 -0.3570 -0.3833 -0.3842 -0.3939 -0.3942 …	4825	RANK_SCORE_AT_ES=	-0.9164
DOUBLE-STRAND BREAK REPAIR VIA HOMOLOGOUS RECOMBINATION_BIO	-0.8325	-1.6797	0.0566	0.2731	1	-0.4668 -0.3259 0.3921 -0.5248 0.7625 0.4538 -0.5485 -0.5053 0.7521 0.7118 0.2752 -0.4416 -0.4807 -0.3537 -0.4185 0.8706 -0.9578 -0.2389 -0.5798 -0.7513 0.4304 0.6380 0.7080 -0.3081 -0.3346 -0.3210 0.6796 -0.6539 -0.3739 0.7785 0.7321 0.3245 -0.3876 -0.53	1677 2966 3251 3625 4187 5395 5465 5490	-0.2609 -0.4857 -0.5240 -0.5659 -0.6182 -0.5903 -0.3001 0.0268	5394	RANK_SCORE_AT_ES=	-2.2644
COFACTOR BIOSYNTHETIC PROCESS_BIO	-0.6734	-1.6796	0	0.2725	1	-0.4665 -0.4336 -0.2752 -0.3312 -0.6040 0.2991 -0.2935 0.2686 0.3346 0.3829 0.4869 0.3304 0.4623 0.3635 -0.4555 -0.5825 0.3054 0.4285 -0.5593 0.3405 -0.4373 -0.6025 -0.4304 -0.3863 0.3971 0.4953 0.2500 0.3496 0.4090 -0.2604 0.2682 -0.4310 0.3501 -0.4941 0	774 1247 1454 1974 2427 2811 2850 3056 3106 3107 3143 3179 3234 3288 3398 3430 3496 3569 3653 3893 3900 4016 4132 4158 4487 4583 4595 4603 4708 4825 4857 4900 4932 4949 4979 5076 5170 5205 5217 5253 5289 5375 5438 5527 5576 5602	-0.1178 -0.1896 -0.2164 -0.3041 -0.3829 -0.4513 -0.4579 -0.4932 -0.5004 -0.4988 -0.5033 -0.5075 -0.5148 -0.5214 -0.5373 -0.5391 -0.5465 -0.5546 -0.5641 -0.5996 -0.5935 -0.6058 -0.6169 -0.6117 -0.6564 -0.6580 -0.6443 -0.6297 -0.6306 -0.6308 -0.6150 -0.6002	4582	RANK_SCORE_AT_ES=	-0.6855
SKT5_SGA	-0.5852	-1.6795	0	0.2716	1	-0.2276 -0.2821 0.3211 0.3024 0.3177 0.4548 0.3691 -0.4040 0.3841 -0.2805 -0.2545 0.2405 -0.2897 -0.3491 0.3818 0.4712 0.3562 0.3471 0.2659 0.2720 -0.4355 0.3506 -0.3728 -0.4143 0.4227 -0.2678 0.2224 -0.4065 -0.2913 0.3131 0.2079 -0.4204 0.3396 -0.2551 0.	676 678 803 821 866 1001 1119 1169 1240 1254 1317 1334 1441 1492 1499 1528 1633 1725 1739 1802 1851 1930 1960 1964 1998 2133 2135 2146 2155 2239 2271 2286 2291 2330 2370 2373 2384 2403 2439 2485 2603 2610 2638 2715 2740 2763 2766 2789 2896 3145 3175 3228 3237 3260 3293 3295 3425 3517 3546 3947 3975 3998 4068 4158 4198 4269 4419 4463 4599 4605 4641 4693 4791 4802 4818 4822 4843 4894 4982 5073 5082…	-0.1103 -0.0989 -0.1112 -0.1043 -0.1030 -0.1192 -0.1330 -0.1349 -0.1411 -0.1370 -0.1422 -0.1392 -0.1532 -0.1573 -0.1536 -0.1539 -0.1686 -0.1813 -0.1800 -0.1879 -0.1935 -0.2049 -0.2075 -0.2054 -0.2089 -0.2311 -0.2293 -0.2291 -0.2286 -0.2419 -0.2459 -0.2469	4790	RANK_SCORE_AT_ES=	-0.8797
YND1_SGA	-0.5839	-1.6794	0.0227	0.2712	1	0.3035 -0.4508 0.3687 0.4548 0.3923 -0.3740 -0.3929 0.3503 -0.4640 0.3507 -0.4171 -0.3969 0.3430 0.4696 -0.2723 -0.2779 0.4305 -0.4446 -0.3423 0.2759 0.3442 -0.2481 0.4978 0.6756 -0.2697 0.3078 -0.5931 0.6176 -0.2734 -0.3298 0.2915 -0.4147 0.2950 -0.2993 -0.4574 -0.3168 -0.3040 0.2920 0.4852 0.3282 0.3631 0.1930 0.2772 0.3893 0.3746 0.5238 -0.2855 -0.2594 -0.3489 -0.2605 0.3171 0.3778 -0.1998 -0.…	170 230 565 593 612 1068 1122 1158 1442 1688 1886 1960 1986 2066 2286 2439 2445 2542 2729 2850 2944 3012 3030 3116 3190 3387 3502 3753 3768 3870 3913 3928 3942 4098 4187 4195 4198 4219 4639 4645 4671 4676 4740 4791 4802 4826 4858 4862 4951 5053 5084 5152 5169 5213 5266 5342 5392 5500 5510 5511 5639	0.0162 0.0425 -0.0013 0.0088 0.0200 -0.0531 -0.0545 -0.0529 -0.0978 -0.1373 -0.1693 -0.1795 -0.1811 -0.1928 -0.2304 -0.2565 -0.2562 -0.2726 -0.3057 -0.3271 -0.3434 -0.3548 -0.3571 -0.3714 -0.3833 -0.4164 -0.4344 -0.4758 -0.4748 -0.4889 -0.4922 -0.4904 -0.4884 -0.5110 -0.5210 -0.5166 -0.5112 -0.5089 -0.5744 -0.5658 -0.5604 -0.5513 -0.5520 -0.5496 -0.5398 -0.5321 -0.5255 -0.5137 -0.5158 -0.5184 -0.…	4638	RANK_SCORE_AT_ES=	-0.7377
CORTICAL CYTOSKELETON_CEL	-0.5909	-1.6789	0	0.2719	1	0.4758 -0.3489 0.5354 0.6625 0.2434 -0.2819 -0.5304 0.3627 -0.3040 -0.3191 0.3432 0.5152 -0.4028 -0.2890 0.6344 -0.3033 0.3533 0.3865 -0.2433 0.2761 0.4152 -0.2708 0.4640 -0.3935 0.7006 0.3766 -0.4207 -0.3162 -0.3498 -0.4266 0.2993 0.3769 -0.2478 -0.3499 0.3072 -0.3227 0.3699 -0.3644 0.3508 0.3867 0.4665 0.3192 0.3923 0.5420 -0.3002 -0.2856 0.4991 -0.3179 0.3555 0.5188 0.3778 0.5811 0.3649 -0.373…	1014 1166 1381 2291 2453 2603 2755 2866 2895 2995 3051 3158 3165 3273 3480 3664 3912 4014 4027 4033 4060 4298 4359 4416 4493 4497 4574 4598 4644 4741 4780 4809 4883 4917 5047 5095 5180 5281 5342 5364 5392	-0.1550 -0.1589 -0.1787 -0.3360 -0.3616 -0.3863 -0.4128 -0.4320 -0.4363 -0.4523 -0.4599 -0.4756 -0.4734 -0.4879 -0.5177 -0.5413 -0.5729 -0.5771 -0.5651 -0.5517 -0.5415 -0.5649 -0.5551 -0.5434 -0.5333 -0.5101 -0.4978 -0.4753 -0.4551 -0.4409 -0.4145 -0.3853	4013	RANK_SCORE_AT_ES=	-0.3644
RPP0_BIND	-0.5929	-1.6783	0	0.2722	1	0.2828 0.3056 0.3385 0.2335 0.3717 -0.3767 0.3130 0.3791 0.5257 0.3224 0.4076 -0.2676 -0.3185 -0.2416 0.4551 0.3517 -0.3441 0.4245 0.2431 0.3820 0.2781 -0.3072 0.4985 -0.4831 0.3970 -0.3464 -0.4825 0.4519 0.3851 -0.3166 0.3937 -0.2554 0.2606 -0.3672 0.2886 0.1960 0.3404 0.2583 0.3119 0.2941 0.4390 0.4831 0.3678 0.3983 -0.3328 0.3779 0.3568 0.3201 0.3810 0.4175 0.4437 -0.3421 -0.3123 0.5867 0.2876…	679 701 748 772 871 960 1042 1109 1148 1160 1170 1173 1181 1377 1493 1516 1528 1567 1641 1739 1781 2188 2263 2277 2283 2325 2334 2428 2446 2596 2694 2708 2747 2948 2997 3029 3222 3428 3607 3776 4185 4202 4221 4505 4508 4559 4573 4676 4767 4937 5003 5019 5027 5045 5053 5074 5078 5081 5109 5111 5126 5156 5160 5196 5202 5270 5272 5335 5401 5413 5431 5443 5502 5510 5533 5573	-0.1079 -0.0978 -0.0929 -0.0842 -0.0905 -0.0961 -0.1013 -0.1042 -0.1025 -0.0959 -0.0891 -0.0810 -0.0740 -0.1022 -0.1169 -0.1151 -0.1113 -0.1126 -0.1207 -0.1338 -0.1370 -0.2077 -0.2190 -0.2195 -0.2185 -0.2242 -0.2240 -0.2394 -0.2413 -0.2674 -0.2844 -0.2865	4936	RANK_SCORE_AT_ES=	-1.0442
TIP41_BIND	-0.6889	-1.6782	0.0208	0.2716	1	-0.3972 0.7731 0.3806 -0.4220 -0.3118 0.5076 -0.5092 0.4142 0.4436 -0.4418 0.5040 0.6778 0.5014 0.4545 0.7592 0.3429 0.3470 -0.3902 -0.2783 -0.3129 -0.2389 -0.3478 0.5293 0.5681 0.5020 0.4229 0.2171 -0.3995 -0.4766 -0.5460 -0.3026 0.2872 -0.4445 0.3302 0.	1579 1637 1781 2072 2445 2579 2790 3039 3138 3425 4013 4027 4566 4568 4744 4818 4942 5010 5024 5462 5518 5561	-0.2614 -0.2535 -0.2640 -0.3061 -0.3679 -0.3889 -0.4260 -0.4674 -0.4809 -0.5234 -0.6096 -0.5932 -0.6550 -0.6212 -0.6107 -0.5781 -0.5471 -0.5025 -0.4471 -0.3835 -0.2145 0.0142	4565	RANK_SCORE_AT_ES=	-0.6746
SAW1_BIND	-0.8367	-1.678	0.0238	0.2713	1	0.3967 -0.7348 -0.3836 0.3892 -0.4164 -0.3315 0.5438 0.4214 -0.4013 0.3649 0.5488 0.5865 0.4530 0.6164 -0.5786 0.2934 0.4843 0.6737 0.3640 -0.4120 -0.3484 0.7578 -0.7250 -0.4295 -0.7613 0.3456 0.5731 -0.9045 -0.4342 -0.5300 -0.6297 0.2132 -0.3400 -0.6433 0.4625 -0.4261 0.7707 0.4177 0.7667 -0.4308 0.5588 -0.4163 0.2993 0.5803 0.8296 0.5268 0.5973 0.7869 -0.5981 -0.6373 0.5934 0.4239 -0.4014 0.496…	2343 2506 2745 3082 3215 3301 3701 4893 5620	-0.4054 -0.4273 -0.4684 -0.5221 -0.5362 -0.5394 -0.5872 -0.7078 0.0037	5619	RANK_SCORE_AT_ES=	-8.6467
HAP3_SGA	-0.5633	-1.678	0	0.2704	1	-0.4243 0.2677 0.3932 -0.3134 0.2645 0.4932 0.2951 -0.3257 -0.2238 0.2050 0.3180 0.3363 -0.2339 0.2796 0.3442 0.3263 0.2707 -0.2834 -0.2184 0.4192 -0.2827 0.2765 0.2817 0.3941 0.3930 0.4308 0.3917 0.2241 -0.4773 0.3302 0.3928 0.4465 -0.2727 0.2929 0.3351	295 415 593 607 676 678 692 695 803 824 898 972 1107 1153 1233 1312 1643 1714 1781 1807 1889 1922 2024 2188 2286 2334 2498 2503 2568 2575 2614 2653 2752 2839 2962 3001 3039 3073 3116 3192 3212 3232 3263 3283 3286 3317 3436 3453 3475 3486 3512 3534 3675 3694 3765 3768 3774 3815 3954 3975 4000 4005 4041 4077 4091 4214 4366 4379 4503 4511 4563 4649 4667 4785 4791 4851 4931 4951 4958 4966 5007 5024 5…	-0.0315 -0.0368 -0.0576 -0.0491 -0.0517 -0.0421 -0.0349 -0.0256 -0.0365 -0.0318 -0.0375 -0.0438 -0.0618 -0.0641 -0.0728 -0.0819 -0.1380 -0.1475 -0.1566 -0.1583 -0.1705 -0.1740 -0.1902 -0.2182 -0.2344 -0.2418 -0.2705 -0.2705 -0.2815 -0.2821 -0.2885 -0.2951	4784	RANK_SCORE_AT_ES=	-0.8758
YNL040W_BIND	-0.8357	-1.6757	0.0172	0.2755	1	-0.5100 -0.5812 -0.6401 -0.3665 0.4365 -0.1985 -0.4350 -0.4266 0.5976 -0.3591 -0.6251 -0.6143 0.4365 0.7427 0.5765 0.7564 0.4669 -0.5504 0.3842 -0.5783 -0.7189 0.2466 -0.5452 0.3960 -0.3703 -0.3671 -0.6445 -0.3234 -0.3531 0.5304 0.5348 -0.3987 0.3215 -0.5	337 2705 2997 3420 3723 3947 4502 5303 5550 5637	0.0010 -0.4186 -0.4689 -0.5389 -0.5848 -0.6142 -0.6936 -0.7809 -0.6907 0.0007	5302	RANK_SCORE_AT_ES=	-1.8189
SEC31_BIND	-0.6981	-1.6754	0.04	0.2755	1	-0.3661 0.5695 0.4543 -0.4371 0.3734 0.4847 0.3962 0.3399 0.4548 0.7497 -0.2407 0.7158 0.3414 -0.3527 0.4712 -0.5461 0.4155 0.3126 -0.5303 0.6600 0.5833 -0.3310 -0.3351 0.3997 0.4888 0.6897 0.3952 -0.4752 -0.4187 -0.3352 0.4517 0.4897 -0.6561 0.2703 -0.43	2623 2745 3017 3347 3734 4197 4505 4727 4812 4905 4928 5043 5480	-0.4615 -0.4817 -0.5243 -0.5677 -0.6088 -0.6436 -0.6314 -0.5847 -0.5038 -0.4141 -0.3085 -0.2040 0.0286	4504	RANK_SCORE_AT_ES=	-0.6277
RIBONUCLEOTIDE BIOSYNTHETIC PROCESS_BIO	-0.6936	-1.6753	0	0.2749	1	0.3903 0.4138 0.3620 -0.6503 -0.2568 -0.3556 -0.2985 0.3592 -0.2940 -0.4741 0.8389 -0.4391 -0.3103 -0.3098 0.3840 0.2742 -0.3382 0.5318 0.5371 -0.3088 -0.4780 0.3982 0.4959 -0.3297 0.5387 0.5633 -0.5377 -0.3809 -0.4327 0.4849 0.4769 0.2763 -0.2812 -0.3232 0.2237 0.3382 0.7249 0.3553 -0.2796 -0.5285 0.3636 0.7180 0.6385 -0.4160 -0.4858 -0.6020 0.3595 -0.4580 0.3550 0.6516 0.4439 -0.2195 0.2630 -0.…	1311 1859 2245 2427 3569 3855 4437 4487 4603 4761 4825 4932 4949 4976 5170 5205 5217 5253 5289	-0.2009 -0.2822 -0.3417 -0.3683 -0.5582 -0.5903 -0.6579 -0.6286 -0.6060 -0.5822 -0.5374 -0.4928 -0.4308 -0.3686 -0.3150 -0.2280 -0.1351 -0.0397 0.0626	4436	RANK_SCORE_AT_ES=	-0.5824
NUCLEOSIDE TRIPHOSPHATE METABOLIC PROCESS_BIO	-0.7377	-1.6748	0.0541	0.2748	1	0.4323 0.5394 0.6708 0.4346 -0.6533 0.5683 0.5120 -0.3452 -0.4550 0.7746 0.4046 -0.3252 0.6273 0.3505 -0.1900 -0.4671 0.5522 -0.3890 0.2397 -0.7961 0.2820 0.5307 -0.6099 0.4291 0.4474 0.3067 0.5444 -0.4538 0.5008 0.6248 -0.6365 -0.3241 0.3899 -0.5452 0.8455 0.4764 0.8086 0.6735 -0.5829 0.5210 -0.4215 -0.5319 -0.4208 0.7919 0.6200 -0.5956 0.3567 -0.2113 -0.5552 -0.4250 -0.4398 0.5469 0.2546 0.5134…	1827 1859 2730 3569 4487 4603 4825 4932 4949 5170 5205 5217 5253 5289	-0.3034 -0.2889 -0.4422 -0.5748 -0.6902 -0.6567 -0.6258 -0.5652 -0.4867 -0.4157 -0.3052 -0.1883 -0.0672 0.0625	4486	RANK_SCORE_AT_ES=	-0.621
KGD1_BIND	-0.7622	-1.6748	0.0222	0.2742	1	-0.4343 -0.6284 0.7853 -0.4303 0.8588 0.4247 -0.3821 0.5528 0.6446 -0.2758 0.2602 -0.8508 -0.4990 0.3358 0.4386 0.2922 0.4383 -0.2899 0.6284 0.2395 0.6000 0.6794 0.3009 0.8024 -0.3396 0.6216 0.7405 -0.2288 -0.4857 0.3846 0.3900 -0.5354 -0.4936 0.4110 -0.5	1413 2263 2567 2745 3239 3366 4338 5007 5094 5289 5303 5344 5369	-0.2107 -0.3494 -0.3984 -0.4287 -0.5069 -0.5165 -0.6435 -0.6652 -0.5705 -0.4515 -0.2963 -0.1304 0.0483	5006	RANK_SCORE_AT_ES=	-1.1209
BUB3_SGA	-0.5034	-1.6743	0	0.2744	1	0.3182 0.2603 -0.3948 0.3772 0.4154 0.3877 0.3705 0.3039 0.3031 -0.3242 -0.2792 0.3376 0.3535 -0.3111 -0.2302 0.2683 -0.3188 0.3964 -0.2444 -0.2728 0.4485 0.2915 0.3581 0.2607 -0.3697 0.4247 0.3262 0.3038 0.4561 0.2784 0.3496 -0.2814 0.2927 -0.3302 -0.3258 0.3512 0.4405 0.2765 0.3186 0.2886 -0.2808 0.3452 0.3824 0.3175 0.3337 0.2637 -0.2693 -0.2159 0.3825 0.2265 -0.3552 0.4357 -0.4156 0.3861 -0.3…	170 571 590 635 639 668 675 803 866 869 952 980 995 997 1190 1209 1296 1334 1356 1370 1377 1378 1388 1442 1519 1602 1703 1714 1733 1742 1793 1807 1897 1926 1996 1999 2131 2133 2146 2155 2188 2201 2233 2352 2354 2368 2446 2468 2489 2491 2504 2516 2522 2537 2542 2573 2603 2648 2691 2725 2729 2762 2770 2774 2790 2943 3030 3069 3105 3112 3128 3144 3183 3235 3238 3257 3260 3293 3295 3352 3362 3387 339…	-0.0043 -0.0684 -0.0630 -0.0632 -0.0559 -0.0534 -0.0470 -0.0637 -0.0691 -0.0635 -0.0730 -0.0727 -0.0701 -0.0651 -0.0958 -0.0948 -0.1066 -0.1095 -0.1097 -0.1084 -0.1059 -0.1024 -0.1004 -0.1068 -0.1176 -0.1298 -0.1457 -0.1451 -0.1460 -0.1452 -0.1522 -0.1524	4510	RANK_SCORE_AT_ES=	-0.6326
VPS4_SGA	-0.6291	-1.673	0	0.2772	1	0.3675 -0.5003 0.2867 -0.3238 0.3335 0.3337 0.4901 -0.2713 -0.3295 0.4376 0.3057 0.3115 0.3019 0.4588 -0.2612 0.2719 0.3838 0.4091 -0.4726 -0.4344 -0.2804 -0.3005 0.3891 0.4382 -0.3794 -0.3077 -0.4705 0.2289 -0.4150 0.3712 0.4184 -0.3828 0.2874 0.3649 0.4932 0.3503 0.4570 0.3191 -0.4459 -0.3845 -0.3718 -0.3028 -0.3028 -0.5882 -0.2769 -0.4664 0.4871 -0.5049 0.3515 -0.2809 0.2824 -0.3381 -0.4078 -0…	384 593 1119 1169 1253 1500 1725 1781 1785 1957 1996 2015 2094 2133 2155 2196 2239 2257 2286 2445 2547 2566 2575 2648 2691 2790 3098 3183 3212 3283 3294 3365 3432 3451 3546 3554 3815 3821 3849 3870 3927 3929 3935 3954 4004 4169 4175 4442 4476 4676 4714 4718 4744 4810 4818 5003 5062 5082 5083 5188 5266 5303 5417 5466 5475 5489 5500 5542 5566 5570 5608 5609	-0.0441 -0.0653 -0.1509 -0.1513 -0.1584 -0.1968 -0.2325 -0.2383 -0.2347 -0.2622 -0.2661 -0.2665 -0.2779 -0.2823 -0.2837 -0.2887 -0.2942 -0.2953 -0.2985 -0.3256 -0.3429 -0.3454 -0.3461 -0.3585 -0.3657 -0.3832 -0.4374 -0.4512 -0.4548 -0.4657 -0.4657 -0.4762	4675	RANK_SCORE_AT_ES=	-0.7649
CHC1_BIND	-0.6763	-1.6707	0.0256	0.2811	1	-0.4935 0.5746 0.5881 0.3496 0.6451 0.3644 0.4247 0.3499 0.4851 0.3037 -0.3864 0.3454 0.4842 -0.5089 0.3593 -0.3225 -0.2384 -0.4784 -0.5669 0.6701 0.4749 -0.5470 0.3807 0.4046 -0.3901 0.4225 -0.3203 -0.3515 0.5911 -0.3634 0.3884 -0.3226 0.2437 -0.4799 -0.	1240 1365 2190 2506 2879 2923 2997 3271 3300 3668 3887 4014 4365 4443 5032 5073 5191 5308 5364 5392 5500	-0.1874 -0.1803 -0.3176 -0.3693 -0.4346 -0.4408 -0.4511 -0.4926 -0.4900 -0.5411 -0.5612 -0.5621 -0.5926 -0.5717 -0.6082 -0.5435 -0.4766 -0.3885 -0.2752 -0.1473 0.0251	5031	RANK_SCORE_AT_ES=	-1.1568
PAT1_SGA	-0.5235	-1.6703	0	0.2812	1	0.3286 0.4172 0.3873 0.4316 0.3493 -0.3148 0.3306 -0.2563 0.2834 -0.3299 -0.2384 0.3399 0.3582 0.3469 0.3243 0.3974 0.2809 0.2722 0.3356 -0.3398 0.3003 0.3515 0.2472 -0.4028 -0.2619 -0.3528 -0.3022 -0.3710 0.3410 0.3293 0.5096 0.2989 0.3370 -0.3842 0.4515 -0.2686 0.2992 0.2945 0.3516 -0.3045 -0.3518 0.2858 -0.4182 -0.2695 -0.2631 0.2540 -0.2425 0.4119 -0.3840 0.2703 0.3501 0.4340 0.2844 0.2570 0.…	381 606 641 676 760 931 934 1053 1107 1111 1159 1190 1206 1296 1303 1312 1331 1388 1397 1508 1549 1556 1562 1627 1677 1688 1736 1739 1759 1780 1781 1851 1853 1862 1987 1988 2100 2133 2135 2140 2146 2165 2239 2286 2291 2295 2310 2335 2336 2349 2429 2446 2504 2610 2622 2683 2691 2715 2719 2729 2752 2762 2770 2774 2790 2794 2855 2890 2943 2948 2962 2971 2997 3012 3027 3030 3039 3072 3085 3098 3105 3…	-0.0556 -0.0879 -0.0858 -0.0841 -0.0921 -0.1174 -0.1119 -0.1283 -0.1330 -0.1286 -0.1325 -0.1334 -0.1316 -0.1437 -0.1406 -0.1380 -0.1373 -0.1438 -0.1415 -0.1584 -0.1626 -0.1606 -0.1584 -0.1673 -0.1736 -0.1727 -0.1789 -0.1768 -0.1779 -0.1792 -0.1769 -0.1874	4713	RANK_SCORE_AT_ES=	-0.7966
LGE1_SGA	-0.5219	-1.6702	0	0.2807	1	-0.2478 0.2873 0.2859 -0.2526 -0.4516 -0.4229 -0.2509 0.2970 0.3020 -0.2732 -0.2337 -0.2893 -0.3407 -0.3888 0.4215 0.3920 -0.3492 -0.2870 -0.2339 0.3305 -0.3268 0.3213 0.4047 -0.3754 -0.3591 0.3550 0.3311 -0.3405 0.3079 0.4101 0.2587 -0.2708 -0.2279 0.339	384 598 715 803 821 904 931 1119 1169 1172 1190 1206 1280 1378 1430 1439 1559 1677 1745 1796 1926 1962 1996 1999 2133 2140 2155 2165 2227 2242 2283 2286 2291 2409 2423 2430 2445 2488 2522 2540 2568 2575 2603 2635 2659 2691 2719 2725 2757 2770 2774 2818 2824 2826 2922 2927 2943 3030 3031 3092 3126 3145 3211 3228 3237 3251 3266 3294 3387 3390 3472 3532 3554 3583 3597 3606 3625 3655 3768 3778 3849 3…	-0.0527 -0.0805 -0.0922 -0.0996 -0.0945 -0.1020 -0.0996 -0.1276 -0.1307 -0.1254 -0.1229 -0.1200 -0.1281 -0.1411 -0.1460 -0.1431 -0.1610 -0.1789 -0.1882 -0.1945 -0.2156 -0.2198 -0.2238 -0.2221 -0.2446 -0.2440 -0.2450 -0.2450 -0.2547 -0.2558 -0.2618 -0.2609	4648	RANK_SCORE_AT_ES=	-0.7464
RPL13A_SGA	-0.5709	-1.67	0	0.2805	1	0.3124 -0.3134 -0.3496 -0.2630 0.3651 0.2779 -0.4730 -0.3077 -0.3131 -0.3172 0.4192 0.4034 0.3878 0.2734 0.3561 0.3254 0.5582 0.2483 -0.2459 0.4218 -0.3711 0.3537 0.2695 -0.2785 0.2820 0.4056 0.2816 0.3919 -0.4065 0.4069 0.3210 -0.4793 0.3295 0.3936 -0.3074 0.6472 -0.2427 0.3838 -0.2878 0.3493 -0.4453 0.3014 0.3961 0.3719 0.4388 0.3545 -0.2641 0.3757 -0.3506 0.3510 -0.2897 0.4124 0.3149 0.3011 0.…	230 593 931 980 1106 1169 1280 1378 1430 1451 1725 1760 2030 2382 2537 2603 2685 2971 3050 3082 3190 3253 3260 3283 3361 3453 3498 3534 3603 3655 3765 3870 3919 3929 3998 4035 4075 4179 4198 4279 4282 4312 4356 4404 4648 4693 4714 4764 4826 4862 4896 4930 4933 4942 5024 5053 5062 5067 5073 5095 5196 5216 5218 5225 5256 5303 5304 5320 5358 5454 5510 5526 5538 5560	0.0009 -0.0470 -0.0965 -0.0946 -0.1076 -0.1099 -0.1216 -0.1318 -0.1342 -0.1313 -0.1755 -0.1771 -0.2224 -0.2839 -0.3106 -0.3216 -0.3357 -0.3864 -0.3995 -0.4041 -0.4220 -0.4315 -0.4308 -0.4330 -0.4446 -0.4584 -0.4635 -0.4668 -0.4757 -0.4814 -0.4970 -0.5111 -0.5149 -0.5116 -0.5185 -0.5194 -0.5206 -0.5326 -0.5293 -0.5364 -0.5296 -0.5273 -0.5271 -0.5272 -0.5599 -0.5564 -0.5482 -0.5445 -0.5419 -0.5341 …	4647	RANK_SCORE_AT_ES=	-0.7453
VPS53_BIND	-0.6885	-1.6674	0	0.2869	1	0.3748 0.4407 0.3429 -0.2964 -0.3913 -0.4815 -0.3346 0.5021 -0.3746 -0.4704 0.4411 0.3531 -0.5296 -0.6006 0.4336 0.3555 0.3396 0.3505 -0.4308 0.6419 0.2507 0.4074 0.2755 0.3293 0.3380 0.4796 0.4255 0.2385 0.3923 -0.3941 -0.5500 -0.5372 0.4753 0.2646 0.4308 0.5488 -0.2458 0.3669 0.3522 -0.3731 0.6687 0.3207 0.6082 0.2549 0.4980 0.3979 -0.4609 0.3247 0.4315 0.3870 -0.4504 0.3430 0.5436 -0.5177 -0.4…	286 900 1643 1736 1843 1988 2137 2169 2376 2516 2591 2660 2745 2770 2826 3139 3268 3386 3546 3616 4076 4120 4130 4198 4309 4380 4447 4469 4614 4630 4832 4954 5093 5097 5275 5314 5634 5636	-0.0130 -0.1096 -0.2362 -0.2474 -0.2619 -0.2840 -0.3075 -0.3103 -0.3453 -0.3690 -0.3813 -0.3929 -0.4077 -0.4118 -0.4216 -0.4760 -0.4969 -0.5152 -0.5401 -0.5487 -0.6241 -0.6250 -0.6197 -0.6243 -0.6356 -0.6390 -0.6410 -0.6347 -0.6486 -0.6393 -0.6599 -0.6639	5092	RANK_SCORE_AT_ES=	-1.2701
YNL092W_BIND	-0.8967	-1.6667	0.0208	0.2875	1	-0.4791 0.5666 0.4378 0.4632 -0.8306 -0.6320 0.6773 -0.5647 -0.4067 -0.5459 0.9189 -0.2923 -0.4342 0.6948 0.7186 0.7151 0.2835 0.5084 0.6567 0.7843 -0.7267 -0.3704 -0.2754 -0.4844 -0.7224 -0.5655 -0.6432 -0.6274 0.7432 0.7084 -0.9038 0.8880 0.4175 -0.4043	2310 2745 2790 5182 5571	-0.3906 -0.4656 -0.4726 -0.6751 0.0124	5181	RANK_SCORE_AT_ES=	-1.4595
NUCLEOSIDE TRIPHOSPHATE BIOSYNTHETIC PROCESS_BIO	-0.7582	-1.6666	0.0426	0.2873	1	-0.7183 -0.8236 -0.5740 -0.4006 0.3559 0.4944 -0.3350 -0.1826 -0.4048 -0.6353 -0.3762 -0.3920 0.6393 0.4216 0.4501 -0.2492 0.3477 0.6530 -0.3518 -0.2765 0.6203 0.7555 0.2094 0.7422 -0.3830 0.4706 -0.3099 0.5112 0.4668 0.7391 0.3047 0.3858 -0.4895 0.5610 -	1859 2730 3569 4487 4603 4825 4932 4949 5170 5205 5217 5253 5289	-0.3098 -0.4631 -0.5953 -0.7096 -0.6749 -0.6425 -0.5802 -0.5000 -0.4265 -0.3135 -0.1940 -0.0702 0.0625	4486	RANK_SCORE_AT_ES=	-0.621
SBH2_SGA	-0.6545	-1.6662	0.0244	0.2878	1	-0.2666 -0.2830 0.4434 0.3843 0.3642 -0.5781 -0.3448 -0.3521 -0.6738 0.4119 0.3341 -0.3556 0.2470 0.6001 0.3818 0.3753 0.4314 0.3752 -0.4147 0.3613 0.4153 -0.4951 -0.5397 0.6438 -0.4167 -0.2377 -0.4742 -0.2488 -0.5502 0.6508 -0.4047 -0.4427 0.6111 0.3231	1425 1785 1851 1853 2191 2389 2752 2943 3228 3390 3815 4004 4198 4282 4301 4309 4511 4557 4818 4862 4958 5011 5082 5083 5096 5152 5256 5270 5329 5500 5526	-0.2372 -0.2904 -0.2922 -0.2827 -0.3370 -0.3683 -0.4324 -0.4651 -0.5118 -0.5347 -0.5998 -0.6201 -0.6382 -0.6351 -0.6199 -0.6026 -0.6152 -0.5987 -0.6118 -0.5846 -0.5622 -0.5301 -0.4971 -0.4516 -0.4070 -0.3661 -0.3229 -0.2621 -0.2017 -0.1129 0.0205	4197	RANK_SCORE_AT_ES=	-0.4456
HYDROGEN TRANSPORT_BIO	-0.7967	-1.6659	0.0364	0.2877	1	0.3988 0.7055 0.4771 -0.7386 -0.3562 0.5538 -0.4824 -0.5571 0.5922 0.6460 -0.7468 0.5923 0.6852 0.3932 0.5558 0.3397 0.5989 -0.2869 -0.2728 -0.5197 -0.3270 0.4687 0.4631 0.2671 0.7047 -0.3210 -0.4156 0.5354 -0.5116 0.2557 -0.5084 -0.3139 -0.6655 0.4745 -0.6237 -0.4421 -0.4904 -0.4235 -0.4260 -0.6133 0.5652 -0.6204 0.5922 -0.6240 -0.8308 0.3335 -0.2558 -0.4507 0.5307 -0.3397 0.4593 -0.4276 -0.3255…	4487 4603 4807 4825 4932 4949 5170 5205 5217 5253	-0.7423 -0.7010 -0.6584 -0.5812 -0.5091 -0.4189 -0.3319 -0.2046 -0.0706 0.0689	4486	RANK_SCORE_AT_ES=	-0.621
CLC1_SGA	-0.4876	-1.6656	0	0.2876	1	0.2913 0.3397 -0.2745 0.2679 0.2426 0.3000 0.3305 0.2734 0.2961 0.3214 -0.2696 -0.2978 0.2988 -0.2943 0.3399 -0.2558 -0.3757 0.2847 -0.2770 -0.3389 0.2742 -0.3514 0.3228 -0.3158 -0.2928 -0.2842 0.2877 0.3079 0.2520 -0.2361 0.2826 -0.2676 0.2566 -0.2723 0.3013 -0.2573 0.2884 0.2590 0.2806 -0.3317 0.2938 0.3739 0.3081 0.3027 -0.2489 -0.3672 0.2950 0.2660 0.3204 0.2641 -0.2840 -0.2335 0.3025 -0.2679…	230 415 453 541 571 589 620 641 666 787 803 805 824 840 869 877 900 931 938 1034 1068 1104 1107 1128 1135 1163 1190 1219 1233 1240 1247 1260 1296 1308 1312 1426 1537 1597 1602 1643 1650 1677 1688 1692 1725 1733 1736 1739 1759 1760 1781 1837 1849 1862 1863 1889 1900 1926 1952 1964 1987 1988 1999 2041 2043 2095 2133 2135 2147 2165 2184 2210 2217 2295 2349 2357 2377 2398 2414 2430 2446 2488 2504 252…	-0.0295 -0.0559 -0.0556 -0.0658 -0.0655 -0.0631 -0.0636 -0.0623 -0.0620 -0.0802 -0.0788 -0.0749 -0.0742 -0.0730 -0.0745 -0.0720 -0.0725 -0.0746 -0.0723 -0.0868 -0.0899 -0.0934 -0.0908 -0.0916 -0.0898 -0.0920 -0.0941 -0.0966 -0.0963 -0.0948 -0.0933 -0.0929	4456	RANK_SCORE_AT_ES=	-0.6004
FAR10_SGA	-0.5333	-1.6633	0	0.2924	1	0.3676 -0.3023 -0.3921 0.2703 0.2934 0.3090 0.3071 -0.2529 0.4453 0.4344 0.3392 -0.4433 -0.3866 0.3774 0.2907 -0.2674 -0.3480 0.3456 -0.2355 -0.4162 0.3261 0.4339 0.4962 -0.2899 -0.2620 0.3411 -0.2151 -0.3175 0.3643 -0.3050 0.4495 0.2958 0.4046 0.5316 0.4632 -0.2626 0.2145 -0.2821 0.3874 0.2885 -0.3892 0.2916 0.2699 -0.2871 0.3426 0.3581 0.4044 -0.2585 0.4097 -0.4276 -0.2526 -0.2846 0.3300 0.3755…	384 393 541 571 635 670 1001 1018 1158 1205 1209 1223 1280 1331 1425 1508 1609 1627 1751 1860 1900 1953 2082 2157 2165 2196 2227 2241 2319 2325 2368 2445 2469 2475 2488 2489 2547 2603 2614 2648 2656 2685 2691 2770 2790 2826 2909 3073 3103 3139 3183 3294 3339 3344 3390 3432 3507 3536 3590 3603 3698 3870 3875 3903 3905 3975 3982 4035 4048 4069 4169 4186 4198 4214 4273 4286 4294 4309 4312 4411 4419 …	-0.0508 -0.0342 -0.0474 -0.0400 -0.0404 -0.0360 -0.0884 -0.0842 -0.1030 -0.1053 -0.0998 -0.0962 -0.1007 -0.1044 -0.1165 -0.1270 -0.1412 -0.1405 -0.1595 -0.1763 -0.1808 -0.1878 -0.2090 -0.2206 -0.2202 -0.2240 -0.2279 -0.2287 -0.2413 -0.2410 -0.2474 -0.2603	4817	RANK_SCORE_AT_ES=	-0.9067
MMS4_BIND	-0.5862	-1.663	0.0256	0.2922	1	-0.3310 0.6181 0.3033 0.4147 0.4472 0.5023 0.5104 -0.2825 0.3447 0.2349 0.3871 0.3630 -0.2294 0.4263 -0.3361 0.3472 -0.2817 0.3959 0.4509 -0.2768 0.4379 -0.4122 -0.4169 0.3199 0.3737 0.4196 0.3516 -0.4369 -0.3914 -0.1882 0.4219 0.3104 -0.2710 -0.3297 0.51	98 384 496 679 1443 1530 1534 1637 1807 1883 1965 2053 2079 2133 2140 2325 2425 2445 2673 2729 2730 2745 2778 2812 2943 3012 3386 3396 3534 3535 3597 3729 3815 3833 4094 4130 4160 4300 4306 4374 4391 4411 4744 4893 4999 5052 5197 5208 5258 5417 5552 5606 5639	0.0576 0.0330 0.0339 0.0162 -0.1137 -0.1230 -0.1175 -0.1305 -0.1565 -0.1661 -0.1773 -0.1899 -0.1916 -0.1985 -0.1971 -0.2282 -0.2445 -0.2466 -0.2868 -0.2964 -0.2962 -0.2985 -0.3041 -0.3100 -0.3328 -0.3443 -0.4087 -0.4079 -0.4295 -0.4265 -0.4341 -0.4537 -0.4647 -0.4634 -0.5040 -0.5041 -0.5029 -0.5204 -0.5138 -0.5177 -0.5123 -0.5073 -0.5545 -0.5664 -0.5688 -0.5604 -0.5641 -0.5433 -0.5271 -0.5202 -0.…	5196	RANK_SCORE_AT_ES=	-1.4947
THR4_BIND	-0.5413	-1.6626	0	0.2922	1	-0.3271 0.2791 0.3185 0.4540 -0.2872 -0.2750 -0.3940 0.3379 0.3130 0.2563 0.3183 0.2865 -0.2478 0.2720 0.2605 -0.3025 0.3410 0.3642 0.4201 -0.3474 0.4224 0.4347 -0.3064 0.2925 0.3103 0.4504 0.2374 -0.2761 0.3155 0.3056 0.2202 0.3780 -0.4015 0.3794 -0.3242	441 624 750 829 854 935 1135 1202 1292 1331 1343 1402 1460 1537 1627 1837 1848 1853 2048 2159 2164 2190 2239 2310 2332 2340 2353 2401 2635 2659 2746 2766 2783 2818 2853 2881 2917 2997 3006 3072 3181 3208 3324 3366 3382 3403 3498 3535 3542 3601 3603 3696 3733 3806 3851 3911 3920 3946 3975 4063 4085 4137 4197 4221 4239 4252 4298 4342 4453 4471 4503 4561 4598 4599 4606 4622 4625 4724 4727 4810 4858 …	-0.0611 -0.0811 -0.0927 -0.0967 -0.0915 -0.0972 -0.1258 -0.1309 -0.1406 -0.1415 -0.1375 -0.1424 -0.1476 -0.1565 -0.1683 -0.2029 -0.2016 -0.1992 -0.2319 -0.2498 -0.2486 -0.2513 -0.2582 -0.2693 -0.2717 -0.2717 -0.2725 -0.2798 -0.3214 -0.3252 -0.3406 -0.3439	4452	RANK_SCORE_AT_ES=	-0.5982
RPT2_DAMP_SGA	-0.5243	-1.6624	0	0.2922	1	-0.2947 0.3493 -0.3709 0.2705 0.3349 0.3805 -0.3713 0.3333 0.3727 -0.4054 0.2579 -0.3037 0.2908 0.2791 0.4012 0.3305 0.2451 0.2839 -0.3890 -0.2696 0.2784 0.2351 -0.3400 0.2718 -0.3121 0.2986 0.3250 0.2982 0.3192 0.2812 0.2916 -0.2970 0.3762 -0.2400 0.4740	415 571 589 639 803 805 840 1020 1116 1143 1169 1247 1311 1382 1442 1807 1891 1922 1959 1976 1987 1993 1996 2003 2015 2146 2185 2227 2283 2291 2389 2409 2423 2430 2446 2485 2488 2540 2611 2630 2635 2659 2680 2685 2752 2757 2770 2774 2790 2794 2892 2966 2969 2993 3030 3072 3073 3126 3172 3246 3251 3260 3436 3498 3534 3544 3554 3609 3620 3698 3774 3778 3815 3833 3870 3919 3920 3923 3929 3935 3965 3…	-0.0578 -0.0733 -0.0641 -0.0620 -0.0824 -0.0734 -0.0709 -0.0963 -0.1069 -0.1052 -0.1035 -0.1116 -0.1176 -0.1253 -0.1313 -0.1943 -0.2067 -0.2097 -0.2138 -0.2144 -0.2140 -0.2126 -0.2108 -0.2097 -0.2095 -0.2313 -0.2365 -0.2424 -0.2510 -0.2509 -0.2674 -0.2699	4743	RANK_SCORE_AT_ES=	-0.8281
RPL33A_BIND	-0.6844	-1.6624	0.02	0.2914	1	-0.3347 0.6009 -0.4334 -0.2661 0.3490 0.2695 -0.1955 -0.4787 0.4005 -0.3991 0.3814 0.3413 -0.3150 -0.3695 -0.5813 0.6936 0.4742 0.2821 -0.4901 -0.5518 -0.6727 0.5144 -0.3857 -0.5395 0.3683 -0.4144 0.3008 -0.4239 0.2848 0.4142 -0.4784 -0.2971 -0.7152 -0.59	674 960 1301 1781 2190 2921 2997 4221 4296 4767 4994 5020 5053 5078 5081 5278 5502 5510 5533	-0.0753 -0.0942 -0.1314 -0.2036 -0.2692 -0.3979 -0.4093 -0.6068 -0.5981 -0.6443 -0.6361 -0.5906 -0.5439 -0.4943 -0.4405 -0.3990 -0.2949 -0.1483 0.0192	4993	RANK_SCORE_AT_ES=	-1.1063
MATING TYPE SWITCHING_BIO	-0.8547	-1.662	0.0227	0.2917	1	-0.9478 0.5393 0.5544 -0.8319 -0.3599 0.4109 0.8847 -0.6216 -0.2780 0.4755 0.7094 0.8765 -0.2692 -0.5086 0.8340 -0.6867 0.8357 0.7240 -0.3030 -0.5993 -0.3254 -0.5660 -0.5515 0.1924 -0.5213 0.5213 0.4568 -0.5834 0.5138 -0.5440 0.9087 -0.5172 0.9467 0.8410	1677 2966 3251 3259 5395 5490	-0.2400 -0.4626 -0.4940 -0.4759 -0.4754 0.0268	5394	RANK_SCORE_AT_ES=	-2.2644
PROTON-TRANSPORTING ATP SYNTHASE COMPLEX_CEL	-0.7967	-1.6606	0.0392	0.2946	1	0.6086 0.4376 -0.4336 0.2983 -0.3825 -0.3381 0.4102 0.7520 -0.3922 -0.5486 0.2458 0.4987 0.5309 -0.5189 -0.2582 -0.3294 0.2791 0.2191 0.5192 0.2725 -0.3095 -0.4328 -0.3521 0.2232 -0.2757 -0.2848 -0.7009 -0.5483 -0.4883 -0.3005 -0.8707 0.7349 -0.3303 -0.4331 0.3082 0.6155 -0.5886 0.6623 0.2182 -0.5484 0.5662 -0.5728 -0.8164 -0.1914 0.3373 -0.4497 -0.6319 0.8054 -0.3266 0.5547 -0.2864 -0.4244 -0.51…	4487 4603 4825 4932 4949 5170 5205 5217 5253 5289	-0.7462 -0.7093 -0.6740 -0.6084 -0.5249 -0.4469 -0.3291 -0.2048 -0.0758 0.0625	4486	RANK_SCORE_AT_ES=	-0.621
YCR016W_SGA	-0.6214	-1.6604	0.0435	0.2942	1	-0.3863 0.3184 -0.4693 -0.2901 0.4328 0.3578 -0.2855 0.3733 0.3531 -0.2337 0.3995 0.3138 0.5518 0.4149 0.5012 -0.2887 -0.3565 -0.3257 0.3808 -0.3649 0.4025 -0.3690 0.3690 -0.3063 0.4172 0.3056 0.3119 0.3959 0.4787 0.3422 -0.2482 0.2886 -0.5189 0.5087 0.39	545 577 676 898 1107 1378 1435 1451 1485 1662 1688 1801 1996 2015 2048 2239 2257 2286 2488 2523 2691 2720 2927 2997 3030 3181 3205 3390 3534 3546 3565 3626 3681 3957 4063 4439 4456 4498 4591 4664 4722 4818 4820 4982 5295 5350 5417 5448 5520 5639	-0.0751 -0.0598 -0.0596 -0.0856 -0.1117 -0.1515 -0.1536 -0.1485 -0.1470 -0.1723 -0.1709 -0.1859 -0.2168 -0.2164 -0.2187 -0.2501 -0.2507 -0.2534 -0.2880 -0.2928 -0.3222 -0.3269 -0.3632 -0.3748 -0.3796 -0.4048 -0.4073 -0.4374 -0.4594 -0.4578 -0.4573 -0.4641	5294	RANK_SCORE_AT_ES=	-1.7853
DIS3_DAMP_SGA	-0.7455	-1.66	0.0426	0.2938	1	0.3521 0.5844 -0.3373 0.6074 -0.3093 0.4845 0.5145 -0.4308 -0.6434 -0.6392 0.3310 0.3262 0.6973 -0.4508 0.5548 -0.1876 0.5570 0.5151 0.6117 0.2216 0.5662 -0.6125 -0.2570 0.3384 0.3630 0.3954 0.4613 -0.3804 -0.3450 0.3403 -0.4741 0.4593 -0.2593 -0.5365 0.3167 0.6086 -0.4469 -0.4805 -0.2983 0.4005 0.6219 0.6866 0.6866 -0.3964 0.4791 0.5444 0.5006 0.6693 0.6497 -0.4559 -0.7848 -0.2343 0.5730 0.5925 …	1169 1451 2603 2722 2834 3308 3382 3929 4019 4052 4158 4372 4764 5024 5489 5542 5626	-0.1827 -0.2141 -0.4167 -0.4369 -0.4565 -0.5351 -0.5416 -0.6248 -0.6253 -0.6149 -0.6156 -0.6308 -0.6648 -0.6630 -0.6174 -0.4518 0.0027	5488	RANK_SCORE_AT_ES=	-3.0712
YBL059W_BIND	-0.7855	-1.6599	0.06	0.2933	1	-0.2482 0.3425 0.3379 0.2585 -0.3382 0.6923 -0.3467 -0.6577 -0.6041 -0.3459 -0.3353 -0.4157 0.3208 0.5486 0.5172 -0.7225 0.8964 -0.4074 -0.6739 0.6994 -0.8675 0.7094 -0.6797 -0.3924 -0.4920 0.6999 -0.5965 0.4061 0.4892 0.4618 0.6457 -0.5477 0.4708 0.7316	2946 3070 3126 4000 4117 4610 5135 5501 5606	-0.5206 -0.5377 -0.5420 -0.6696 -0.6591 -0.6925 -0.6823 -0.4974 0.0062	5134	RANK_SCORE_AT_ES=	-1.3579
YKR023W_SGA	-0.7264	-1.6594	0.0244	0.2937	1	-0.1835 -0.4106 -0.5645 0.4828 0.3572 -0.2864 0.3147 -0.3614 -0.3311 -0.4509 -0.4071 0.6317 -0.5632 0.3049 0.3182 0.4964 -0.5303 -0.3825 -0.3566 0.6140 0.3790 0.2853 0.4244 -0.2858 -0.4839 0.6256 0.4107 -0.4049 -0.7360 0.2673 0.4634 0.6159 0.4720 -0.4410	1312 2015 2286 2589 3017 3039 3106 3432 3453 3507 3675 4558 4708 4894 4958 5084 5095 5152 5366 5466 5538 5547	-0.2102 -0.3260 -0.3682 -0.4197 -0.4934 -0.4947 -0.5034 -0.5537 -0.5496 -0.5505 -0.5695 -0.6969 -0.6884 -0.6776 -0.6415 -0.6086 -0.5542 -0.5031 -0.4483 -0.3408 -0.1743 0.0167	4557	RANK_SCORE_AT_ES=	-0.6705
GROUP TRANSFER COENZYME METABOLIC PROCESS_BIO	-0.725	-1.6594	0.0222	0.2928	1	0.6032 0.4223 -0.3545 -0.2941 0.3161 -0.5463 0.5351 0.3839 -0.3127 -0.3319 -0.5352 0.5848 -0.3845 0.3965 -0.4092 -0.4117 -0.4096 0.4642 0.3285 -0.3198 0.3937 0.5966 -0.3658 0.3397 -0.4350 -0.5713 0.3730 -0.5569 0.5349 0.3743 -0.5431 0.5669 -0.5595 -0.3759 -0.7396 0.4416 0.4339 -0.4025 0.3490 0.4505 0.3990 0.4531 -0.4881 0.3375 -0.4367 0.2747 0.4399 0.3421 -0.4436 0.5329 -0.4619 -0.4198 0.2187 0.4…	774 1247 2850 3106 3234 3398 3569 4487 4583 4603 4825 4932 4949 5076 5170 5205 5217 5253 5289 5341 5375 5438 5576	-0.1052 -0.1693 -0.4542 -0.4971 -0.5159 -0.5391 -0.5618 -0.7030 -0.6955 -0.6738 -0.6806 -0.6627 -0.6278 -0.6067 -0.5722 -0.5242 -0.4711 -0.4183 -0.3615 -0.2998 -0.2287 -0.1484 0.0116	4486	RANK_SCORE_AT_ES=	-0.621
RPS22B_BIND	-0.6392	-1.6592	0	0.2924	1	0.3058 0.5106 -0.4514 0.3391 -0.2853 -0.3864 0.3794 0.5051 0.3630 -0.3511 -0.3390 -0.4037 -0.4021 0.3894 0.4887 0.4929 0.3534 -0.4817 0.4609 -0.2791 -0.4813 -0.5128 0.4744 0.2971 -0.4725 0.2791 -0.3552 0.2916 -0.2898 0.5294 0.4411 -0.4960 -0.3246 0.4328 0.3918 -0.3802 -0.6023 -0.3772 -0.2725 -0.2900 0.4407 0.1860 0.4926 0.3731 0.5656 0.6326 -0.3693 0.2884 0.4822 0.2818 0.4511 -0.2718 -0.3523 0.29…	337 674 810 892 894 1619 1655 1781 1819 1987 2428 2517 2553 2596 2745 2997 3029 3050 3192 3428 3449 4221 4231 4657 4843 4922 5027 5028 5045 5078 5270 5282 5338 5383 5401 5471 5510 5533 5606	-0.0134 -0.0498 -0.0535 -0.0499 -0.0320 -0.1527 -0.1508 -0.1662 -0.1663 -0.1911 -0.2675 -0.2816 -0.2864 -0.2928 -0.3189 -0.3627 -0.3670 -0.3692 -0.3922 -0.4302 -0.4298 -0.5568 -0.5477 -0.6062 -0.6176 -0.6078 -0.5998 -0.5732 -0.5485 -0.5257 -0.5200 -0.4814	4842	RANK_SCORE_AT_ES=	-0.9323
CMD1-8_SGA	-0.5714	-1.6587	0.0227	0.2931	1	0.3132 0.3889 -0.3830 -0.2602 -0.4172 0.2460 0.4146 0.5619 0.2438 0.4831 -0.2478 -0.5111 -0.3765 0.2682 0.2907 -0.3951 0.4710 0.2509 0.3683 -0.2729 0.3655 -0.3186 0.3077 -0.3180 0.2644 0.3370 0.2728 0.3123 0.2837 -0.3377 0.4057 0.2958 0.4053 0.5685 -0.6080 0.3269 0.4788 0.3831 -0.2558 -0.4554 -0.3670 -0.4301 0.4357 -0.5044 -0.2300 -0.4245 0.3261 0.3214 0.2969 -0.3647 0.3398 0.3782 -0.4563 0.3058 …	670 683 705 803 1135 1240 1378 1485 1602 1725 1738 1739 1851 1853 1889 2015 2135 2146 2196 2227 2291 2295 2603 2610 2635 2713 2752 2762 2770 2794 2944 3027 3085 3183 3211 3262 3294 3436 3511 3694 3778 3815 3851 3856 3913 3947 4040 4156 4269 4274 4319 4391 4397 4473 4591 4755 4764 4791 4818 4862 4917 4920 4951 4958 5084 5182 5206 5216 5218 5225 5281 5321 5417 5428 5574 5606 5611	-0.1041 -0.0903 -0.0784 -0.0818 -0.1314 -0.1411 -0.1580 -0.1702 -0.1851 -0.2019 -0.1991 -0.1941 -0.2098 -0.2058 -0.2080 -0.2272 -0.2458 -0.2449 -0.2512 -0.2542 -0.2634 -0.2619 -0.3163 -0.3166 -0.3203 -0.3338 -0.3404 -0.3419 -0.3430 -0.3471 -0.3733 -0.3872	4754	RANK_SCORE_AT_ES=	-0.8382
VID22_SGA	-0.553	-1.6585	0	0.2929	1	-0.3462 -0.4710 0.3823 -0.3212 0.2526 0.3030 0.3648 0.3312 0.3109 0.3729 0.3432 -0.5323 0.2699 -0.2981 0.3573 -0.3008 -0.3275 -0.2320 0.4590 0.2584 0.3669 -0.3072 -0.3251 -0.2498 0.3202 0.2800 -0.3063 0.3627 0.3009 -0.2663 -0.2770 0.2518 0.2188 -0.3747 0.	695 840 997 1425 1530 1549 1657 1688 1692 1739 1756 1781 1926 1964 2015 2135 2137 2146 2196 2349 2353 2398 2445 2461 2691 2713 2715 2774 2826 2949 2958 2997 3030 3045 3072 3098 3101 3143 3152 3183 3262 3332 3340 3420 3546 3554 3684 3696 3705 3774 3807 3814 3833 3851 3870 3923 3954 4004 4035 4039 4063 4140 4160 4179 4219 4234 4286 4290 4312 4315 4457 4572 4599 4648 4718 4772 4843 4862 5053 5112 51…	-0.1114 -0.1256 -0.1439 -0.2144 -0.2274 -0.2251 -0.2394 -0.2401 -0.2359 -0.2398 -0.2383 -0.2385 -0.2611 -0.2646 -0.2707 -0.2897 -0.2874 -0.2864 -0.2931 -0.3189 -0.3179 -0.3244 -0.3315 -0.3330 -0.3739 -0.3774 -0.3773 -0.3877 -0.3968 -0.4184 -0.4194 -0.4256	5052	RANK_SCORE_AT_ES=	-1.1965
LEO1_BIND	-0.5635	-1.6585	0.0426	0.2921	1	0.4247 0.3455 0.2971 0.3685 -0.5678 -0.1955 0.3081 -0.3772 -0.3407 0.4691 -0.3080 0.3416 -0.4793 -0.4620 -0.2972 -0.4864 -0.2429 -0.3570 0.4203 -0.2970 0.3619 0.3515 -0.2424 -0.2839 -0.3065 -0.3106 0.4694 0.4307 0.3271 0.3038 -0.2844 0.3860 0.2279 -0.2678 0.3257 0.4344 0.3421 0.3043 0.3574 0.3861 -0.4061 0.2886 -0.3487 -0.4486 0.2455 0.2958 0.4192 0.2614 -0.3435 -0.3453 -0.3196 0.4839 -0.2118 0.2…	509 514 557 661 695 899 900 1064 1254 1316 1343 1378 1402 1475 1575 1727 1736 1843 1860 1965 2072 2155 2248 2337 2497 2506 2627 2689 2774 2831 2962 2964 3030 3072 3131 3222 3257 3366 3390 3517 3605 3619 3774 3849 3919 3953 3975 4004 4005 4152 4153 4196 4202 4233 4306 4353 4469 4566 4645 4714 4800 4862 4886 4954 4969 5001 5043 5058 5208 5274 5280 5308 5355 5423 5452 5466 5550 5552 5555 5598 5602 5…	-0.0747 -0.0588 -0.0510 -0.0570 -0.0507 -0.0778 -0.0683 -0.0895 -0.1167 -0.1213 -0.1198 -0.1199 -0.1183 -0.1260 -0.1390 -0.1623 -0.1598 -0.1756 -0.1753 -0.1912 -0.2080 -0.2207 -0.2354 -0.2499 -0.2775 -0.2781 -0.2991 -0.3098 -0.3248 -0.3348 -0.3578 -0.3575	4861	RANK_SCORE_AT_ES=	-0.9529
RAD5_BIND	-0.5648	-1.6583	0	0.2918	1	0.4185 -0.2597 -0.3624 -0.3466 -0.3455 -0.2953 0.2453 0.3610 0.3965 0.3638 0.3212 0.2702 -0.2866 0.3248 0.4214 -0.3648 0.4168 0.3341 -0.3266 -0.4565 0.3836 -0.3306 0.3296 0.3781 0.4908 -0.2493 0.4356 0.4932 -0.2780 0.5714 0.2258 -0.2203 -0.3171 0.4895 -0.4225 0.3856 -0.4795 0.4178 0.3253 0.2810 0.4906 -0.4394 0.3336 0.2893 0.3421 -0.2478 0.4202 0.3011 -0.2019 0.3685 0.4149 -0.2769 -0.3954 0.3129 …	90 441 873 900 969 997 1022 1075 1317 1405 1484 1491 1530 1677 1732 1754 1807 1863 2043 2078 2079 2117 2127 2133 2137 2218 2335 2336 2425 2563 2690 2729 2745 2806 2835 2943 2966 3069 3212 3251 3597 3778 3833 3839 3911 4054 4144 4187 4196 4233 4300 4306 4374 4376 4411 4674 4744 4774 4837 4893 4920 4958 5206 5395 5465 5490 5533 5557 5589 5639	0.0511 0.0079 -0.0595 -0.0545 -0.0577 -0.0539 -0.0497 -0.0509 -0.0877 -0.0974 -0.1061 -0.1019 -0.1037 -0.1256 -0.1314 -0.1313 -0.1371 -0.1437 -0.1733 -0.1771 -0.1748 -0.1792 -0.1786 -0.1773 -0.1757 -0.1882 -0.2076 -0.2061 -0.2208 -0.2446 -0.2669 -0.2736 -0.2761 -0.2868 -0.2918 -0.3106 -0.3141 -0.3317 -0.3559 -0.3613 -0.4205 -0.4494 -0.4555 -0.4526 -0.4613 -0.4820 -0.4927 -0.4947 -0.4906 -0.4913 -…	5394	RANK_SCORE_AT_ES=	-2.2644
MTW1_BIND	-0.7476	-1.6581	0	0.2918	1	-0.4506 0.6009 0.2006 0.5411 -0.3091 0.5761 0.3799 -0.3875 0.5946 0.5703 0.3742 -0.5940 0.3101 -0.4949 -0.4932 -0.3158 0.2722 -0.3282 -0.4362 -0.4033 -0.6634 -0.4529 0.2341 -0.3661 -0.4397 0.4230 -0.2519 0.4341 -0.4650 -0.3973 0.4808 -0.4013 -0.5307 0.667	628 2418 2622 2824 2966 3274 3466 3729 4076 4429 5308 5355 5386 5411 5490	-0.0365 -0.3479 -0.3810 -0.4166 -0.4392 -0.4853 -0.5068 -0.5353 -0.5693 -0.5915 -0.6189 -0.4835 -0.3344 -0.1750 0.0268	5307	RANK_SCORE_AT_ES=	-1.8471
RPL37A_SGA	-0.6264	-1.6576	0	0.2921	1	0.3628 0.3961 -0.3593 -0.5809 -0.4626 0.5159 -0.5255 -0.3815 0.2939 0.3585 -0.3097 0.3023 0.5113 0.5141 0.6088 0.5688 0.5524 -0.5103 0.7040 0.5411 0.3423 0.4588 0.3800 0.3883 -0.5167 -0.4198 0.5041 -0.5449 -0.3273 0.4750 0.3392 -0.3793 -0.3712 0.5078 -0.4112 0.3627 0.3244 0.5815 -0.3746 0.2813 0.4802 -0.2897 0.4307 -0.3424 0.4186 -0.3579 -0.4666 0.3923 0.5642 0.3052 0.4149 0.4716 -0.3955 0.5830 0…	572 1106 1107 2542 2725 2892 3030 3050 3517 3532 3597 3663 3849 4004 4019 4035 4282 4312 4354 4456 4521 4676 4718 4750 4829 4862 4937 4958 4994 5073 5125 5303 5335 5526 5628	-0.0691 -0.1469 -0.1297 -0.3837 -0.4157 -0.4448 -0.4678 -0.4696 -0.5474 -0.5445 -0.5499 -0.5550 -0.5798 -0.5976 -0.5901 -0.5825 -0.6132 -0.6046 -0.5975 -0.5993 -0.5933 -0.6001 -0.5858 -0.5689 -0.5578 -0.5378 -0.5227 -0.4973 -0.4736 -0.4545 -0.4274 -0.4097	4281	RANK_SCORE_AT_ES=	-0.4903
AMINOPEPTIDASE ACTIVITY_MOL	-0.821	-1.6564	0.037	0.2945	1	0.4893 0.2855 0.4940 0.7908 0.8099 -0.3165 -0.4780 0.8210 -0.6175 -0.4440 0.2690 0.4613 -0.3875 0.3410 -0.3075 0.7329 0.5250 0.4345 0.4858 0.4060 -0.3641 0.6061 -0.5797 0.5799 0.2792 0.3572 -0.3818 -0.8472 -0.5188 -0.5453 0.8329 -0.8427 -0.6262 0.8651 -0.3381 -0.2888 -0.5416 -0.3292 0.7375 -0.5104 0.4092 0.7575 -0.4171 -0.4314 0.2570 -0.3056 -0.7555 -0.4220 -0.3202 -0.3996 0.5316 0.7050 -0.3450 -…	1966 2510 4049 4427 5319 5420 5563	-0.3270 -0.4162 -0.6518 -0.6629 -0.6381 -0.4202 0.0138	5318	RANK_SCORE_AT_ES=	-1.8851
SVF1_SGA	-0.7254	-1.6564	0.0213	0.2938	1	0.5109 -0.3637 0.6910 0.5849 -0.3429 0.4612 0.4005 0.5397 -0.2422 -0.4896 0.4948 -0.3520 -0.3527 -0.2559 -0.1354 0.3744 -0.3856 -0.6941 0.5823 -0.3771 -0.5368 0.5643 0.6636 0.2786 0.6508 -0.4701 -0.3166 0.7228 -0.1985 0.4971 -0.3272 0.7644 -0.6353 0.4608 0.4278 0.4960 -0.6437 -0.3675 -0.2767 0.6781 0.6527 0.2410 -0.3600 0.3645 -0.4790 -0.2676 0.5296 0.4551 0.2443 -0.5875 -0.7990 0.4962 -0.3354 0.…	2083 2445 2469 2691 2763 3675 3975 4309 4862 4958 5059 5417 5526	-0.3528 -0.4089 -0.4055 -0.4424 -0.4540 -0.5935 -0.6147 -0.6273 -0.6377 -0.5558 -0.4628 -0.3066 0.0204	4861	RANK_SCORE_AT_ES=	-0.9529
BIPOLAR CELLULAR BUD SITE SELECTION_BIO	-0.6277	-1.6563	0.0426	0.2932	1	0.4974 0.3921 -0.3978 0.3216 0.5033 -0.3553 0.5103 -0.4443 0.5590 0.4988 0.5281 -0.2951 -0.3264 0.3972 -0.3407 0.5202 -0.2218 0.2273 0.1919 -0.4215 0.3473 0.4395 -0.2694 0.3962 0.6007 -0.4058 -0.3811 -0.2803 0.3983 -0.3394 -0.5414 0.5867 -0.3657 0.2955 -0.3292 0.7251 0.2791 -0.3999 -0.1491 0.3571 -0.3609 -0.4744 0.2060 0.3494 -0.4955 0.4990 0.5763 -0.3035 -0.6507 -0.1974 0.5875 -0.5502 -0.2989 0.…	2453 2603 2755 2866 2995 3022 3051 3273 3664 3912 4014 4027 4184 4359 4441 4598 4741 4883 4917 5095 5342	-0.4280 -0.4497 -0.4754 -0.4938 -0.5122 -0.5116 -0.5108 -0.5381 -0.5837 -0.5951 -0.5770 -0.5422 -0.5262 -0.5039 -0.4602 -0.4186 -0.3621 -0.2907 -0.1957 -0.1010 0.0532	3911	RANK_SCORE_AT_ES=	-0.3273
DEF1_BIND	-0.7021	-1.6559	0.027	0.2932	1	0.3204 -0.3887 0.4205 0.3205 -0.3965 0.3735 0.2934 0.4071 0.4955 0.2750 0.5728 -0.5103 -0.4386 -0.4237 0.4004 -0.2397 -0.4983 -0.5373 0.3387 0.2898 0.4929 0.3284 -0.4736 0.4263 0.4293 0.4362 0.4403 0.2861 0.3845 -0.4073 0.2543 -0.6540 -0.5358 0.2962 -0.6689 -0.4695 -0.3837 -0.3388 0.6388 0.4353 -0.4896 0.4745 0.5591 -0.4611 -0.4472 0.3959 0.5777 0.4993 0.3766 0.1530 -0.4526 -0.1689 0.5423 0.5193 …	514 1481 1781 1912 2297 2719 2745 2997 3201 3272 3473 3534 3626 3934 4023 4312 4416 4469 5335 5369 5392 5432 5500 5589	-0.0337 -0.1875 -0.2281 -0.2408 -0.3037 -0.3778 -0.3817 -0.4245 -0.4566 -0.4640 -0.4919 -0.4939 -0.5004 -0.5409 -0.5408 -0.5705 -0.5646 -0.5481 -0.6189 -0.5349 -0.4430 -0.3428 -0.2166 0.0093	5334	RANK_SCORE_AT_ES=	-1.9589
LSM1_SGA	-0.4893	-1.6556	0	0.2934	1	0.3189 -0.2851 0.3106 0.3845 -0.3914 0.3265 -0.3007 0.4114 -0.2778 0.3052 0.3900 -0.2195 0.2958 0.3028 0.4141 -0.2388 -0.2561 0.3518 0.2718 0.2420 0.2717 -0.2805 0.2653 0.4596 -0.3107 -0.3096 0.3158 0.2594 -0.3143 0.2247 -0.2452 -0.3197 -0.3037 0.3163 0.2887 0.2827 0.3519 -0.2532 -0.3040 0.3701 0.3128 -0.2298 -0.2537 0.2438 0.3437 0.3315 0.3527 0.2019 -0.2601 0.2605 0.2953 0.2374 0.4200 0.2803 0.…	94 183 381 384 571 589 606 668 678 803 808 934 980 1053 1111 1122 1169 1190 1206 1219 1247 1296 1328 1430 1485 1549 1556 1562 1627 1633 1688 1736 1739 1781 1802 1807 1853 1987 1996 2024 2087 2137 2140 2146 2165 2227 2239 2257 2291 2368 2370 2429 2446 2648 2685 2705 2713 2715 2719 2752 2757 2790 2855 2885 2949 2958 2997 3012 3027 3030 3039 3073 3085 3098 3105 3186 3211 3228 3238 3251 3262 3283 330…	0.0166 0.0235 -0.0007 0.0106 -0.0154 -0.0108 -0.0064 -0.0109 -0.0059 -0.0228 -0.0178 -0.0358 -0.0393 -0.0482 -0.0544 -0.0522 -0.0566 -0.0564 -0.0554 -0.0538 -0.0551 -0.0603 -0.0626 -0.0781 -0.0852 -0.0941 -0.0926 -0.0909 -0.1003 -0.0988 -0.1065 -0.1130 -0.1113 -0.1169 -0.1187 -0.1175 -0.1240 -0.1469 -0.1470 -0.1506 -0.1607 -0.1685 -0.1678 -0.1675 -0.1698 -0.1799 -0.1810 -0.1832 -0.1883 -0.2015 -0…	4641	RANK_SCORE_AT_ES=	-0.7413
VPS72_BIND	-0.5272	-1.6552	0	0.2934	1	0.3527 0.2620 -0.2667 -0.3147 0.2761 -0.4187 -0.2305 0.2871 0.2947 -0.4837 0.3826 -0.3404 0.3505 -0.3602 0.2515 -0.2910 -0.2957 0.4079 -0.4527 0.3405 0.3801 -0.2587 -0.3476 -0.3711 -0.3192 -0.2619 0.3267 0.4775 -0.2844 -0.2604 0.4064 -0.2767 -0.2899 0.4231 0.2959 -0.3431 -0.2694 -0.4205 0.2823 0.2829 0.3899 -0.2935 0.2761 -0.2707 0.3948 0.2712 0.3344 0.3466 0.2654 0.2931 -0.3324 0.2804 -0.2758 0.…	286 509 550 661 714 777 803 900 969 1038 1046 1209 1254 1395 1402 1412 1443 1448 1579 1650 1688 1696 1736 1758 1781 1843 1926 1986 2006 2075 2137 2140 2155 2257 2328 2368 2409 2461 2506 2568 2573 2579 2601 2627 2719 2729 2757 2774 2779 2786 2787 2789 2790 2823 2826 2835 2858 2904 2922 2925 2932 2953 2970 2997 3017 3030 3036 3050 3055 3095 3194 3204 3228 3260 3268 3283 3353 3366 3386 3388 3390 345…	-0.0317 -0.0600 -0.0560 -0.0670 -0.0678 -0.0710 -0.0677 -0.0784 -0.0843 -0.0908 -0.0861 -0.1105 -0.1136 -0.1349 -0.1318 -0.1293 -0.1307 -0.1275 -0.1477 -0.1574 -0.1611 -0.1594 -0.1637 -0.1648 -0.1662 -0.1750 -0.1878 -0.1966 -0.1982 -0.2089 -0.2185 -0.2173	4713	RANK_SCORE_AT_ES=	-0.7966
TFP1_SGA	-0.4873	-1.6552	0	0.2928	1	0.3070 -0.3858 0.4057 -0.2434 0.2448 -0.2291 -0.2489 0.3813 0.3071 0.4048 0.2897 -0.2855 -0.3002 -0.2865 0.3488 -0.2780 0.3817 -0.2860 -0.2711 -0.4003 0.2434 0.3934 0.3165 -0.4390 -0.3133 0.3131 0.2748 0.2734 -0.3684 0.2739 0.2262 0.3523 0.2774 0.3442 -0.3037 0.2716 -0.3225 -0.3132 0.2777 -0.3176 0.2653 -0.2557 0.3428 -0.3144 -0.3226 0.3025 -0.3389 -0.2916 -0.2976 -0.2421 -0.2931 -0.2737 -0.2361 …	173 235 316 368 420 481 496 513 824 840 849 866 869 877 900 919 1041 1083 1119 1143 1153 1164 1189 1219 1247 1254 1280 1289 1358 1384 1425 1430 1457 1478 1485 1556 1562 1602 1615 1650 1662 1677 1692 1714 1721 1733 1764 1785 1793 1844 1891 1922 1925 1942 1987 1988 2003 2015 2020 2027 2043 2049 2086 2087 2131 2133 2221 2239 2241 2310 2336 2365 2430 2439 2445 2461 2468 2537 2568 2603 2610 2635 2659 …	-0.0135 -0.0104 -0.0143 -0.0142 -0.0151 -0.0188 -0.0142 -0.0101 -0.0630 -0.0615 -0.0587 -0.0575 -0.0538 -0.0510 -0.0510 -0.0505 -0.0694 -0.0736 -0.0769 -0.0780 -0.0765 -0.0752 -0.0766 -0.0790 -0.0811 -0.0794 -0.0812 -0.0799 -0.0899 -0.0921 -0.0971 -0.0955	4376	RANK_SCORE_AT_ES=	-0.5506
LSM3_DAMP_SGA	-0.5375	-1.6551	0	0.2921	1	-0.4149 0.2271 -0.2817 -0.2559 0.3292 -0.2733 0.5015 0.4385 0.3603 0.3240 0.2581 0.4420 -0.3153 -0.2231 -0.3239 0.4868 -0.3952 -0.3092 0.3848 0.2759 0.4088 0.4600 0.3446 0.2631 0.4207 -0.2575 -0.3777 0.4261 0.2540 0.3631 -0.4270 -0.3889 0.2865 0.4006 -0.2	577 606 705 805 849 866 931 934 980 1002 1219 1240 1253 1289 1331 1430 1442 1485 1549 1677 1688 1781 1829 1851 1872 2083 2100 2146 2188 2353 2429 2568 2573 2635 2691 2719 2727 2752 2763 2770 2790 2794 2889 3012 3027 3030 3039 3050 3139 3211 3253 3262 3283 3344 3352 3382 3387 3436 3451 3453 3475 3498 3534 3572 3603 3609 3698 3851 3879 3927 3935 3947 4022 4039 4163 4174 4291 4296 4312 4503 4555 464…	-0.0910 -0.0833 -0.0899 -0.0979 -0.0963 -0.0900 -0.0932 -0.0852 -0.0852 -0.0811 -0.1137 -0.1110 -0.1068 -0.1071 -0.1087 -0.1213 -0.1181 -0.1209 -0.1278 -0.1469 -0.1449 -0.1582 -0.1636 -0.1644 -0.1651 -0.2010 -0.2018 -0.2080 -0.2137 -0.2421 -0.2546 -0.2790	4647	RANK_SCORE_AT_ES=	-0.7453
BRANCHED CHAIN FAMILY AMINO ACID METABOLIC PROCESS_BIO	-0.7255	-1.6547	0	0.2922	1	-0.1834 0.4899 0.4556 0.5848 0.4615 -0.6538 -0.4540 0.4347 -0.5415 0.5933 -0.5023 -0.5325 0.6652 -0.3530 0.3265 -0.3387 0.7138 -0.3026 -0.2436 -0.6246 -0.2964 0.3005 -0.5608 0.6098 0.4163 -0.3497 -0.3225 -0.4414 -0.3290 -0.5449 0.4423 0.6936 0.5788 0.5585	2724 3193 4129 4180 4355 4377 4612 4702 4984 5055 5066 5094 5276 5544	-0.4827 -0.5594 -0.6962 -0.6743 -0.6677 -0.6329 -0.6247 -0.5857 -0.5589 -0.4874 -0.4041 -0.3199 -0.2305 0.0172	4128	RANK_SCORE_AT_ES=	-0.4185
HYPOXIA_SYNNOTT_DN	-0.5056	-1.6542	0	0.2922	1	0.3682 -0.3516 0.4413 0.3917 0.3934 0.3907 -0.2798 0.3577 0.3518 -0.3619 0.3329 -0.2768 -0.2337 0.3394 -0.3063 0.3744 -0.3523 0.4018 0.2787 -0.2792 -0.2837 0.2682 0.4090 -0.2181 0.3414 -0.3113 -0.3091 -0.3338 -0.3187 -0.3483 -0.2977 0.4113 0.2555 0.2768 -0.3073 0.3399 0.3170 0.3411 -0.2395 0.3141 -0.4022 -0.3792 0.2364 -0.3271 0.3865 -0.2931 -0.3541 0.3126 -0.2536 0.4072 0.3002 -0.2475 0.2722 0.2…	5 109 256 325 360 371 440 494 535 599 632 672 919 1268 1425 1523 1570 1596 1626 1720 1752 1762 1878 1937 1970 1978 2246 2305 2359 2462 2530 2536 2588 2595 2597 2720 2740 2782 2820 2875 2890 3009 3149 3295 3349 3362 3419 3421 3445 3475 3532 3563 3616 3660 3784 3840 3858 3878 3907 4030 4055 4063 4107 4134 4201 4215 4280 4286 4350 4382 4396 4431 4436 4510 4516 4521 4533 4579 4603 4654 4673 4684 4725…	0.1039 0.1116 0.0988 0.0976 0.1018 0.1100 0.1062 0.1042 0.1041 0.0988 0.0988 0.0972 0.0565 -0.0039 -0.0298 -0.0452 -0.0514 -0.0539 -0.0573 -0.0724 -0.0764 -0.0764 -0.0959 -0.1052 -0.1098 -0.1099 -0.1577 -0.1676 -0.1767 -0.1948 -0.2066 -0.2072 -0.2162 -0.2170 -0.2169 -0.2391 -0.2424 -0.2499 -0.2566 -0.2664 -0.2688 -0.2901 -0.3149 -0.3407 -0.3495 -0.3509 -0.3602 -0.3595 -0.3628 -0.3670 -0.3761 -0.3…	4724	RANK_SCORE_AT_ES=	-0.8044
INTRAMOLECULAR OXIDOREDUCTASE ACTIVITY, INTERCONVERTING ALDOSES AND KETOSES_MOL	-0.8965	-1.6537	0	0.2925	1	0.3142 0.3129 0.4832 0.4703 0.8485 0.6862 0.4989 0.3353 0.7489 -0.2528 -0.5634 0.3289 0.5657 0.6464 -0.6368 -0.4944 -0.5492 -0.5680 0.2790 -0.7052 -0.4754 -0.3474 -0.5406 0.5413 0.8313 -0.6890 0.5895 -0.4908 0.7109 0.2493 -0.5524 0.5900 0.5590 0.7537 -0.3829 0.6545 0.3956 0.4192 -0.5692 -0.8132 -0.5412 0.2761 0.3442 0.4078 0.2463 0.3094 -0.7206 0.6257 -0.4657 0.7996 0.7004 -0.5513 -0.5732 0.7093 …	1299 2050 2378 2628 4055 5626	-0.1880 -0.3055 -0.3550 -0.3959 -0.6180 0.0027	5625	RANK_SCORE_AT_ES=	-11.2267
ELP3_SGA	-0.6196	-1.6526	0.0238	0.2945	1	-0.2884 -0.3503 0.3444 0.4503 0.2371 0.3720 -0.3678 -0.3578 0.2824 -0.3181 0.2891 -0.4655 0.5100 -0.5046 0.2680 0.4691 0.4388 -0.2188 -0.2749 0.4067 0.2901 0.3483 -0.5220 0.3997 0.3009 -0.2802 0.4351 -0.3162 0.4446 -0.3167 0.4435 0.2947 -0.5075 -0.2186 -0	589 676 805 821 869 900 1164 1296 1397 1425 1530 1725 1781 1851 1862 1925 1957 1996 2027 2137 2140 2286 2310 2494 2522 2568 2603 2691 2757 2770 2790 2922 3030 3072 3098 3228 3232 3286 3352 3564 3572 3675 3849 3870 3998 4439 4457 4790 4791 4802 4818 4829 4843 4958 5073 5075 5095 5152 5193 5242 5258 5280 5321 5417 5526 5535 5574 5629	-0.0868 -0.0861 -0.0949 -0.0838 -0.0794 -0.0724 -0.1098 -0.1248 -0.1351 -0.1327 -0.1448 -0.1744 -0.1795 -0.1877 -0.1853 -0.1926 -0.1945 -0.1979 -0.2000 -0.2168 -0.2144 -0.2383 -0.2404 -0.2720 -0.2757 -0.2829 -0.2882 -0.3034 -0.3149 -0.3169 -0.3202 -0.3433	4789	RANK_SCORE_AT_ES=	-0.8796
PURINE RIBONUCLEOTIDE METABOLIC PROCESS_BIO	-0.6887	-1.6517	0.025	0.2957	1	0.5445 -0.3354 0.5236 -0.6062 0.4035 0.5888 0.5520 0.3719 0.4606 -0.3979 -0.3561 0.4698 -0.4740 0.4196 -0.4070 -0.4569 0.2618 0.6255 -0.4047 -0.5118 -0.3358 0.3561 -0.3191 -0.3401 0.6812 -0.5986 0.3951 0.4245 0.5317 0.5190 -0.3654 -0.4404 -0.3860 0.4107 0.8624 0.2752 0.2174 -0.5543 0.4363 -0.3274 0.3381 -0.5916 0.4448 -0.4251 0.4341 0.3438 -0.6468 0.7116 -0.2429 -0.3079 -0.3104 0.3512 0.3315 -0.3…	1311 1859 2169 2245 2427 3569 3855 4437 4487 4541 4603 4761 4825 4932 4949 4976 5170 5205 5217 5253 5289	-0.2026 -0.2846 -0.3300 -0.3349 -0.3617 -0.5523 -0.5853 -0.6547 -0.6273 -0.5981 -0.5680 -0.5466 -0.5045 -0.4630 -0.4041 -0.3452 -0.2958 -0.2133 -0.1250 -0.0345 0.0626	4436	RANK_SCORE_AT_ES=	-0.5824
COG8_SGA	-0.5847	-1.6502	0	0.2985	1	-0.3819 0.3285 -0.4145 0.2551 0.4647 0.3032 0.3561 0.4426 0.4597 0.2658 0.3159 0.2930 0.3371 0.3246 0.3638 0.3954 0.2576 0.3545 0.2579 -0.4409 0.3682 0.2707 0.3174 -0.2490 0.2974 -0.4698 -0.3228 -0.3029 0.3190 0.3064 0.2947 -0.2351 0.4607 -0.4862 0.2575 -	900 1037 1038 1164 1240 1254 1328 1425 1430 1451 1478 1519 1643 1714 1725 1736 1889 1926 1964 1988 2024 2048 2131 2146 2155 2227 2538 2575 2752 2834 2885 2889 2997 3045 3072 3098 3129 3152 3192 3211 3228 3232 3268 3332 3481 3498 3536 3578 3606 3675 3849 3856 3879 3923 3947 3950 4004 4085 4174 4214 4296 4396 4397 4411 4457 4459 4511 4555 4591 4645 4714 4718 4767 4797 4810 4818 4858 4894 4922 4969 …	-0.1531 -0.1695 -0.1614 -0.1767 -0.1834 -0.1791 -0.1861 -0.1979 -0.1931 -0.1914 -0.1910 -0.1932 -0.2111 -0.2198 -0.2178 -0.2158 -0.2402 -0.2438 -0.2478 -0.2493 -0.2532 -0.2550 -0.2677 -0.2681 -0.2675 -0.2785 -0.3337 -0.3395 -0.3712 -0.3857 -0.3946 -0.3949	4395	RANK_SCORE_AT_ES=	-0.5606
ERG6_SGA	-0.5323	-1.6501	0.0488	0.2979	1	-0.2968 0.4322 0.4090 0.3361 0.4310 -0.3619 -0.2612 -0.4333 -0.3312 0.4713 0.3178 -0.2837 0.3954 -0.2780 0.4569 0.3382 0.4327 -0.3571 0.2887 0.2872 0.3127 0.2415 0.3725 -0.4226 0.3058 -0.3120 -0.3118 0.2590 0.2993 0.5173 0.4080 0.2778 -0.2526 0.3821 0.460	173 384 453 571 676 780 840 995 997 1023 1119 1122 1169 1240 1247 1254 1425 1508 1550 1721 1739 1851 1853 1889 1959 1962 2015 2027 2066 2087 2191 2196 2227 2239 2257 2291 2302 2310 2370 2461 2540 2568 2589 2603 2610 2635 2639 2729 2752 2762 2763 2770 2892 2969 3050 3098 3124 3139 3183 3211 3228 3237 3300 3308 3344 3390 3398 3520 3583 3745 3768 3858 3870 3885 3929 3946 3992 4004 4016 4019 4054 408…	0.0014 -0.0203 -0.0187 -0.0288 -0.0384 -0.0488 -0.0518 -0.0733 -0.0671 -0.0654 -0.0769 -0.0716 -0.0744 -0.0819 -0.0779 -0.0739 -0.1005 -0.1116 -0.1154 -0.1432 -0.1434 -0.1611 -0.1589 -0.1629 -0.1733 -0.1716 -0.1791 -0.1793 -0.1844 -0.1863 -0.2035 -0.2028 -0.2069 -0.2076 -0.2093 -0.2141 -0.2148 -0.2149 -0.2246 -0.2401 -0.2537 -0.2581 -0.2612 -0.2631 -0.2638 -0.2678 -0.2680 -0.2840 -0.2878 -0.2894 …	4857	RANK_SCORE_AT_ES=	-0.9485
YMR31_BIND	-0.7334	-1.6497	0.0417	0.2981	1	0.6768 0.6718 -0.4523 -0.5976 0.4513 -0.3220 -0.2742 0.3378 0.5838 -0.3739 0.7137 -0.5290 -0.2614 0.3291 -0.2396 -0.5030 0.4074 -0.4456 0.7101 -0.2804 -0.4611 0.5020 0.5242 -0.5010 0.6980 0.3494 -0.3984 0.3149 -0.4490 -0.3666 0.5541 0.5608 0.6415 0.5444 -0.5254 -0.2595 -0.3577 0.4194 -0.5183 0.5455 -0.4057 0.2677 -0.4425 0.5397 -0.2836 -0.3744 -0.3466 -0.4552 0.3934 0.7197 0.5237 -0.3009 -0.4316 …	2146 2745 2850 2944 3222 4358 4476 4676 5094 5303 5476	-0.3602 -0.4649 -0.4824 -0.4953 -0.5318 -0.6682 -0.6146 -0.5572 -0.4772 -0.2933 0.0293	4357	RANK_SCORE_AT_ES=	-0.5379
RPL35B_SGA	-0.6545	-1.6495	0	0.2979	1	0.3049 0.4776 0.3734 -0.4921 0.4856 0.4147 -0.3481 0.2826 -0.4484 0.3856 0.6040 -0.3819 -0.5573 0.7525 -0.3443 -0.3768 0.3202 0.3693 0.4005 0.3713 0.5667 -0.2659 0.3462 -0.4493 0.3074 -0.2869 0.2955 0.4725 -0.3320 -0.4956 -0.2354 0.3895 -0.5490 0.3710 0.4740 -0.3938 0.2945 -0.3921 0.3518 0.2494 -0.3097 -0.3478 -0.3780 -0.4020 0.3758 0.5174 -0.4187 0.3078 -0.3328 0.4426 -0.5534 -0.3377 0.2559 -0.4…	453 869 1254 1296 1597 1853 2082 2100 2542 3030 3050 3139 3260 3428 3505 3913 4004 4039 4282 4312 4709 4757 4802 4858 4862 4933 5053 5058 5090 5180 5196 5225 5256 5304 5475 5510 5526 5578	-0.0424 -0.0961 -0.1506 -0.1445 -0.1885 -0.2273 -0.2633 -0.2617 -0.3387 -0.4243 -0.4262 -0.4399 -0.4584 -0.4840 -0.4927 -0.5571 -0.5641 -0.5606 -0.5914 -0.5838 -0.6345 -0.6217 -0.6071 -0.5930 -0.5695 -0.5559 -0.5470 -0.5174 -0.4912 -0.4705 -0.4356 -0.4011	4708	RANK_SCORE_AT_ES=	-0.793
IRA2_SGA	-0.4925	-1.6485	0	0.2994	1	0.3306 0.3178 -0.2722 0.2769 -0.2739 -0.4104 0.2648 0.3676 -0.3105 0.3156 -0.2268 0.3567 -0.2552 -0.3329 0.3357 0.3121 0.2874 0.2937 -0.2578 -0.2741 0.2922 0.3147 0.2919 -0.2921 -0.2650 0.3452 0.3818 0.2732 -0.2911 0.2398 0.2244 -0.3724 -0.3503 0.2909 -0.2693 -0.2927 -0.3711 -0.2886 -0.4269 -0.3419 -0.2511 -0.2567 0.2823 -0.3477 0.2956 0.3169 -0.2515 0.3005 0.2612 0.2704 0.2926 -0.2425 0.2926 -0.…	368 417 541 593 606 652 666 676 803 824 866 931 978 980 997 1203 1205 1206 1254 1280 1289 1296 1388 1425 1426 1430 1439 1451 1519 1633 1656 1657 1725 1736 1739 1742 1759 1781 1785 1807 1851 1862 1872 1900 1922 1952 1991 2015 2027 2030 2048 2095 2133 2135 2137 2140 2146 2155 2185 2239 2242 2257 2260 2267 2271 2283 2286 2291 2295 2308 2349 2357 2423 2439 2494 2540 2568 2575 2589 2598 2610 2635 2637…	-0.0583 -0.0581 -0.0739 -0.0771 -0.0732 -0.0759 -0.0727 -0.0689 -0.0875 -0.0866 -0.0898 -0.0976 -0.1023 -0.0986 -0.0978 -0.1327 -0.1297 -0.1265 -0.1322 -0.1339 -0.1325 -0.1307 -0.1450 -0.1492 -0.1467 -0.1448 -0.1438 -0.1434 -0.1536 -0.1727 -0.1749 -0.1729	4265	RANK_SCORE_AT_ES=	-0.4833
GLUTAMATE BIOSYNTHETIC PROCESS_BIO	-0.7961	-1.6481	0.0227	0.3001	1	-0.4913 0.2407 0.4103 0.5833 0.3554 0.6984 0.2676 -0.6349 -0.5997 0.5668 0.4799 -0.5171 -0.7377 0.3335 -0.4360 -0.6578 -0.6810 0.4692 0.6046 -0.4052 0.3697 -0.6038 0.4786 -0.5597 0.4381 0.4692 0.6395 0.3292 0.5488 0.8490 -0.5724 -0.3665 0.7462 0.5155 0.58	2595 2740 4516 4592 4794 4899 4938 5107 5287 5344 5368	-0.4565 -0.4809 -0.7405 -0.6933 -0.6523 -0.5844 -0.5002 -0.4170 -0.2948 -0.1310 0.0485	4515	RANK_SCORE_AT_ES=	-0.6399
SNF5_SGA	-0.6253	-1.6478	0.04	0.2998	1	0.2897 0.2387 0.3845 -0.3253 0.3132 0.3959 0.2975 -0.2679 -0.4252 -0.3246 0.5784 0.5244 0.4455 -0.4002 -0.3318 0.4212 -0.3499 -0.2928 0.2893 0.5137 -0.2871 -0.2569 0.4008 -0.3072 0.3705 -0.4916 0.4001 -0.4035 0.3783 -0.3863 -0.3128 0.2888 0.3764 -0.3799 -0.5233 -0.3159 -0.7173 -0.5222 -0.4496 0.3653 0.7038 -0.4153 -0.3035 -0.5272 -0.2597 0.4365 -0.1907 -0.6324 -0.2799 0.4446 0.2459 0.3933 0.2847 …	1280 1442 1550 1725 1739 1891 1897 2291 2430 2568 2573 2610 2757 2774 2969 3030 3128 3235 3255 3289 3583 3655 3663 3765 3814 4039 4153 4269 4282 4360 4506 4508 4525 4712 4753 4845 4849 4862 4873 4896 5095 5327 5335 5344 5566 5629	-0.2151 -0.2327 -0.2418 -0.2649 -0.2594 -0.2802 -0.2748 -0.3418 -0.3642 -0.3874 -0.3867 -0.3920 -0.4178 -0.4205 -0.4543 -0.4636 -0.4791 -0.4954 -0.4959 -0.4987 -0.5457 -0.5524 -0.5477 -0.5591 -0.5606 -0.5911 -0.6006 -0.6091 -0.5991 -0.5994 -0.6097 -0.5942	4505	RANK_SCORE_AT_ES=	-0.6283
INP53_BIND	-0.5958	-1.6473	0	0.3002	1	0.4027 0.2554 -0.2698 0.4062 -0.3359 0.3807 0.3299 0.4321 -0.3950 -0.3033 0.3803 0.3912 0.2621 0.3553 0.6724 0.2382 -0.2827 -0.3766 -0.4739 0.3378 -0.3752 0.3830 -0.3634 0.2716 0.3895 0.4083 0.5548 0.3298 0.2728 -0.4307 -0.3563 0.3968 -0.5497 0.5526 -0.3253 0.3073 0.3255 0.3983 0.3621 -0.2632 0.5533 -0.3578 0.3936 0.5049 0.2631 0.4104 0.3823 0.7092 0.4117 0.3177 0.3630 0.5815 -0.3938 0.6509 -0.29…	1254 1344 1643 1714 1736 1781 1988 2155 2190 2200 2328 2335 2430 2454 2673 2745 2964 2997 3072 3228 3260 3382 3522 3640 3668 3769 3849 3887 3920 3975 4027 4144 4251 4502 4576 4591 4593 4645 4692 4759 4807 4958 4999 5024 5034 5182 5195 5275 5392 5410 5423 5471 5547	-0.2093 -0.2115 -0.2552 -0.2589 -0.2542 -0.2540 -0.2850 -0.3101 -0.3119 -0.3093 -0.3288 -0.3267 -0.3411 -0.3429 -0.3811 -0.3934 -0.4315 -0.4360 -0.4476 -0.4725 -0.4749 -0.4924 -0.5119 -0.5266 -0.5249 -0.5355 -0.5415 -0.5395 -0.5363 -0.5366 -0.5356 -0.5449	4501	RANK_SCORE_AT_ES=	-0.6276
MITOCHONDRIAL PART_CEL	-0.48	-1.6468	0	0.3008	1	0.2882 0.3915 0.3607 0.4459 0.3460 0.2729 -0.3177 -0.3295 -0.2646 0.2623 0.3555 0.2736 -0.3429 0.3378 0.3531 0.3529 0.3187 0.2772 -0.2924 0.2970 -0.2457 0.2873 0.2520 0.2421 -0.3329 0.2490 0.2839 -0.2642 -0.2631 0.2478 0.2782 0.4431 0.3872 -0.3101 -0.2972 -0.2556 0.3758 -0.3411 0.2888 -0.2745 -0.2580 0.3548 -0.3163 0.3423 0.3232 0.2873 -0.3136 0.3310 -0.3167 0.3386 0.2911 0.3027 -0.3070 -0.2616 0…	222 230 267 302 360 455 494 646 877 919 934 1191 1193 1244 1288 1293 1302 1314 1416 1490 1499 1504 1526 1555 1590 1657 1702 1740 1792 1799 1889 1935 1969 1974 2003 2007 2074 2095 2145 2161 2279 2353 2360 2401 2402 2493 2570 2576 2582 2633 2655 2657 2670 2760 2766 2795 2820 2829 2834 2861 2898 2903 2930 2938 2940 2949 2963 2971 2986 3010 3014 3019 3073 3077 3107 3179 3243 3272 3284 3288 3294 3397 …	-0.0242 -0.0093 -0.0022 0.0040 0.0042 -0.0045 -0.0036 -0.0256 -0.0636 -0.0669 -0.0653 -0.1093 -0.1061 -0.1122 -0.1171 -0.1148 -0.1133 -0.1124 -0.1284 -0.1395 -0.1386 -0.1370 -0.1385 -0.1415 -0.1456 -0.1558 -0.1620 -0.1671 -0.1749 -0.1743 -0.1894 -0.1963 -	3979	RANK_SCORE_AT_ES=	-0.3494
LYS12_BIND	-0.6474	-1.6466	0.0488	0.3005	1	0.2670 -0.3418 0.2922 0.3957 -0.2670 0.2446 0.5938 0.4131 -0.2776 0.2444 -0.2920 -0.6260 0.5431 0.5440 0.2936 0.2739 -0.3733 0.2773 0.3756 0.4890 0.2561 0.3405 -0.5229 -0.2756 -0.4683 0.4652 -0.3913 0.5429 0.4318 0.4893 0.4894 0.3317 0.3355 0.5076 0.3687 -0.3764 0.6013 0.3081 -0.2099 -0.4541 -0.6140 -0.4286 0.4679 0.3714 0.6375 0.4285 0.5167 -0.3647 0.6398 -0.4261 -0.3784 0.3125 0.5895 0.3240 0.5…	935 1160 1714 2164 2247 2610 2927 2970 2986 3475 3682 3700 3825 3919 3922 3993 4353 4635 4708 4887 5065 5095 5396 5411 5428 5430 5476 5552	-0.1386 -0.1556 -0.2419 -0.3157 -0.3248 -0.3876 -0.4428 -0.4489 -0.4501 -0.5301 -0.5576 -0.5512 -0.5623 -0.5665 -0.5544 -0.5534 -0.5974 -0.6199 -0.6029 -0.5980 -0.5840 -0.5413 -0.5097 -0.4240 -0.3334 -0.2395 -0.1381 0.0159	4634	RANK_SCORE_AT_ES=	-0.7338
SSB1_SGA	-0.5417	-1.6466	0.0222	0.2998	1	0.2851 -0.3180 -0.2920 -0.2713 0.3522 -0.2624 0.4507 -0.2997 0.3053 0.3345 0.4755 -0.4752 -0.2540 0.3666 0.2274 0.5734 -0.3172 -0.2632 0.2826 0.4395 -0.3711 0.3182 -0.4861 -0.2881 0.3640 -0.2545 0.2741 0.4832 0.4189 0.2095 -0.3627 -0.3380 0.3284 0.3293 -0.3593 0.2329 -0.2740 -0.3837 -0.4315 -0.4202 0.2932 -0.3288 0.3500 -0.4926 0.4625 0.3747 0.3934 0.3350 -0.5861 -0.3058 -0.2903 -0.3354 0.2689 0.…	426 849 1119 1143 1187 1296 1485 1577 1677 1710 2075 2291 2505 2748 2752 2997 3192 3260 3453 3753 3849 4195 4259 4281 4291 4315 4476 4512 4527 4557 4558 4563 4648 4704 4758 4894 4924 5054 5083 5153 5401 5413 5500 5526 5534	-0.0333 -0.0867 -0.1182 -0.1059 -0.0981 -0.1033 -0.1256 -0.1315 -0.1402 -0.1372 -0.1973 -0.2322 -0.2683 -0.3112 -0.3114 -0.3538 -0.3860 -0.3950 -0.4247 -0.4711 -0.4801 -0.5300 -0.5285 -0.5193 -0.5079 -0.4985 -0.5109 -0.5004 -0.4857 -0.4732 -0.4555 -0.4384	4194	RANK_SCORE_AT_ES=	-0.4452
YIF1_DAMP_SGA	-0.7155	-1.6461	0.0238	0.3004	1	-0.5830 0.6302 0.4003 -0.7008 0.2558 0.5310 -0.5025 0.4010 -0.6399 -0.3243 0.4605 -0.4746 -0.2208 -0.4746 -0.7040 0.5541 0.2272 0.4405 0.5620 0.3793 -0.3141 -0.3664 0.3324 0.5596 -0.3128 0.5704 0.3459 -0.3152 0.3469 -0.2905 -0.4893 0.3087 0.3796 0.6375 0.	824 845 1038 1425 1999 2015 2729 2748 2790 3098 3603 3606 3768 4198 4591 4648 4843 5073 5208 5329 5403 5637	-0.1236 -0.1048 -0.1210 -0.1774 -0.2737 -0.2708 -0.3972 -0.4001 -0.4072 -0.4600 -0.5438 -0.5382 -0.5596 -0.6240 -0.6752 -0.6652 -0.6747 -0.6828 -0.6655 -0.6352 -0.5866 0.0007	5072	RANK_SCORE_AT_ES=	-1.2211
TRNA AMINOACYLATION_BIO	-0.7188	-1.6461	0.0545	0.2996	1	0.4353 -0.3249 -0.3128 0.2468 -0.6179 -0.4384 0.6720 -0.3952 -0.4822 -0.3314 0.5840 -0.3560 0.4454 -0.2761 -0.8897 -0.4099 0.4702 -0.3858 -0.4150 0.4997 0.2510 -0.3357 0.3953 -0.4619 -0.4533 -0.3665 -0.3046 -0.3277 0.3105 0.4039 -0.6253 0.5415 -0.6303 -0.5920 0.2971 -0.3654 -0.6391 0.4713 -0.2570 0.3102 -0.2686 0.7111 0.4506 0.5278 -0.3878 0.3164 -0.3184 -0.3571 0.4115 0.5081 0.7556 0.6149 0.4490…	2685 2864 2951 3573 3791 4141 4320 4449 4625 4734 4939 5023 5246 5271 5430 5508 5586	-0.4760 -0.5071 -0.5208 -0.6207 -0.6458 -0.6871 -0.6938 -0.6876 -0.6834 -0.6628 -0.6480 -0.6069 -0.5675 -0.4879 -0.3940 -0.2439 0.0098	4319	RANK_SCORE_AT_ES=	-0.5135
MITOCHONDRION_CEL	-0.4739	-1.646	0	0.2989	1	0.3183 0.3218 0.2501 0.2048 -0.3068 -0.2669 -0.3230 0.2889 0.3445 0.2566 0.3284 -0.2875 0.2995 0.2852 0.3354 0.2653 -0.2440 -0.2852 -0.2644 0.2951 -0.2926 0.2305 -0.2399 0.3125 -0.3093 0.2463 -0.2660 0.3019 0.3010 -0.3223 -0.2911 0.2654 -0.3653 0.3013 -0.2870 0.2868 0.3366 0.2950 0.3353 0.3638 0.3255 0.3072 0.3226 0.2804 0.2947 -0.3184 0.2872 -0.3373 0.2772 0.3314 0.3558 0.4245 0.2947 0.2825 -0.3…	222 230 267 302 360 426 451 455 494 505 589 598 599 644 646 789 831 877 919 934 964 1019 1082 1130 1191 1193 1201 1244 1288 1293 1302 1314 1416 1419 1460 1490 1494 1499 1504 1521 1526 1555 1590 1657 1702 1732 1740 1792 1799 1856 1889 1935 1937 1969 1974 2001 2003 2007 2040 2074 2095 2145 2161 2240 2279 2353 2360 2401 2402 2493 2530 2536 2570 2576 2582 2595 2632 2633 2655 2657 2670 2685 2711 2740 …	-0.0303 -0.0206 -0.0180 -0.0159 -0.0192 -0.0252 -0.0238 -0.0185 -0.0203 -0.0168 -0.0279 -0.0250 -0.0206 -0.0248 -0.0209 -0.0442 -0.0487 -0.0541 -0.0589 -0.0586 -0.0613 -0.0689 -0.0780 -0.0845 -0.0935 -0.0914 -0.0905 -0.0963 -0.1023 -0.1010 -0.1004 -0.1005	3976	RANK_SCORE_AT_ES=	-0.3472
YAR029W_BIND	-0.6366	-1.6459	0.0294	0.2984	1	0.4232 0.4654 -0.3977 -0.5789 0.4298 0.2516 -0.7099 0.4465 0.4479 0.3866 0.3507 0.2614 0.2851 0.3741 -0.3645 0.4679 -0.3368 -0.5546 0.3314 -0.3012 0.4784 0.2930 -0.3927 0.4659 0.3576 0.4210 0.5401 -0.3053 0.2895 0.5240 0.4654 -0.2955 0.3150 0.5105 0.5850 -0.2784 -0.3366 0.3133 0.2864 0.3909 0.4457 -0.4080 0.5146 -0.4579 -0.4626 -0.3451 0.5830 -0.3032 -0.3070 -0.3756 0.3383 -0.4125 0.6307 0.3528 0…	550 703 737 947 1022 1253 1261 1345 1397 1428 1579 1607 1699 2028 2218 2517 2925 3165 3457 3849 4252 4433 4518 4546 5133 5205 5253 5256 5295 5423 5454 5475 5490 5574 5602	-0.0682 -0.0720 -0.0553 -0.0753 -0.0725 -0.1003 -0.0885 -0.0914 -0.0893 -0.0839 -0.1015 -0.0975 -0.1059 -0.1596 -0.1897 -0.2412 -0.3131 -0.3537 -0.4015 -0.4641 -0.5246 -0.5430 -0.5429 -0.5321 -0.6048 -0.5816 -0.5509 -0.5116 -0.4764 -0.4407 -0.3820 -0.3170	5132	RANK_SCORE_AT_ES=	-1.3527
PURINE NUCLEOTIDE BIOSYNTHETIC PROCESS_BIO	-0.6933	-1.6449	0.0526	0.3	1	-0.3715 0.5629 0.7276 0.4569 -0.3942 0.4418 -0.3778 0.3645 0.3974 -0.4172 0.5716 0.4912 0.4921 -0.3746 -0.7374 -0.4514 -0.5198 -0.1843 0.3892 0.4129 0.7025 0.4016 -0.4950 -0.5011 0.5746 -0.5817 0.3170 -0.3070 0.3963 0.5094 0.5228 -0.4184 -0.3117 -0.4428 -	1311 1859 2245 2255 2427 3569 3855 4437 4487 4498 4521 4603 4761 4825 4932 4949 4976 5170 5205 5217 5253 5289	-0.2036 -0.2862 -0.3465 -0.3400 -0.3653 -0.5563 -0.5899 -0.6604 -0.6342 -0.6007 -0.5684 -0.5432 -0.5235 -0.4831 -0.4436 -0.3867 -0.3299 -0.2833 -0.2037 -0.1184 -0.0311 0.0626	4436	RANK_SCORE_AT_ES=	-0.5824
SEC24_BIND	-0.6759	-1.644	0.0217	0.3022	1	0.4456 -0.3173 0.3755 0.3637 -0.2524 0.3464 -0.2993 0.4977 -0.3487 -0.3962 -0.5603 0.6868 -0.3428 0.4535 -0.3373 0.4450 -0.5283 0.4293 -0.4663 0.3219 0.4172 0.7097 0.3178 -0.3823 0.2979 0.7398 0.5395 0.3392 0.5506 -0.2633 -0.4516 -0.3583 -0.2637 0.2747 0.3948 -0.4069 0.5061 0.6022 0.4516 -0.4714 -0.3072 -0.5079 0.4611 -0.3063 0.3443 0.6423 0.3028 0.2234 0.4984 0.3516 -0.3576 0.3401 -0.6594 0.6083…	1254 1988 2190 2623 2745 3017 3072 3098 3131 3347 4185 4197 4361 4429 4645 4765 4891 4928 4969 5024 5125 5328 5394 5471 5480	-0.1961 -0.3161 -0.3442 -0.4190 -0.4400 -0.4857 -0.4923 -0.4934 -0.4955 -0.5269 -0.6545 -0.6348 -0.6376 -0.6214 -0.6237 -0.6033 -0.5777 -0.5340 -0.4884 -0.4422 -0.3949 -0.3371 -0.2387 -0.1118 0.0287	4184	RANK_SCORE_AT_ES=	-0.4413
SPT2_BIND	-0.5737	-1.6436	0.025	0.3021	1	0.3576 0.4049 0.4906 0.4231 0.5003 0.4233 0.3019 0.3253 -0.4854 0.4197 -0.3700 0.3097 0.3226 -0.3369 -0.3157 0.3171 -0.3963 -0.2758 0.3935 0.5123 0.3467 -0.3571 -0.4248 0.3099 -0.3495 0.3477 -0.3427 0.3222 0.4724 0.4165 0.3338 0.5956 0.2746 0.3713 0.3349 0.2436 -0.3369 -0.3096 0.3616 0.3670 0.4004 -0.2427 0.3358 -0.2973 0.3667 -0.2969 -0.5076 -0.3795 0.4043 0.3300 -0.3485 -0.3586 0.2881 -0.2005 -…	803 1075 1119 1392 1405 1552 1637 1736 1781 1926 2224 2277 2327 2328 2400 2446 2729 2745 2757 2812 2964 3030 3031 3050 3098 3222 3289 3366 3403 3420 3438 3715 3764 3802 4039 4120 4153 4160 4213 4233 4264 4411 4416 4476 4566 4586 4591 4689 4744 4792 4893 4920 4984 5197 5208 5239 5430 5466 5550 5552 5555 5598	-0.1260 -0.1613 -0.1563 -0.1953 -0.1879 -0.2060 -0.2137 -0.2249 -0.2268 -0.2477 -0.2979 -0.3045 -0.3109 -0.3084 -0.3191 -0.3255 -0.3757 -0.3781 -0.3798 -0.3895 -0.4158 -0.4264 -0.4253 -0.4274 -0.4344 -0.4543 -0.4636 -0.4742 -0.4774 -0.4769 -0.4765 -0.5207	4119	RANK_SCORE_AT_ES=	-0.4103
INTRAMOLECULAR OXIDOREDUCTASE ACTIVITY_MOL	-0.7893	-1.6436	0.0862	0.3014	1	-0.6427 0.4558 -0.2724 -0.4234 -0.7474 0.3788 -0.3877 0.2904 -0.3327 -0.3184 -0.5385 -0.4390 -0.5425 -0.8269 0.4252 0.6072 -0.3832 -0.2137 -0.3936 0.7113 0.6619 0.6800 0.3056 -0.8355 -0.2892 0.3182 -0.3900 -0.6212 -0.5176 0.3801 -0.2876 0.4947 0.2608 -0.5	1299 1380 1662 2050 2378 2628 2838 3104 3114 3410 3769 3818 4055 5626	-0.1934 -0.1736 -0.1990 -0.2540 -0.3047 -0.3460 -0.3828 -0.4250 -0.4216 -0.4626 -0.5073 -0.4957 -0.5103 0.0027	5625	RANK_SCORE_AT_ES=	-11.2267
PGA3_BIND	-0.6232	-1.6435	0.0465	0.3007	1	-0.4715 0.4310 0.3350 -0.3900 0.6479 0.5953 0.3874 -0.1895 0.4858 -0.5056 -0.3392 -0.2684 -0.3311 0.2835 0.3067 0.4085 -0.5412 0.4586 0.5626 0.4279 0.4018 -0.4367 -0.3641 0.3308 0.2635 0.4801 0.4809 0.4012 -0.3348 0.5353 -0.4894 0.3762 -0.3826 0.4264 -0.6	652 808 840 1038 1122 1748 1781 2200 2445 2455 2648 3112 3377 3468 3484 3502 3507 3517 3810 4198 4307 4336 4441 4480 4549 4914 4987 5096 5125 5417 5434 5524 5559 5628	-0.0899 -0.0953 -0.0796 -0.0977 -0.0966 -0.2003 -0.1984 -0.2690 -0.3103 -0.3098 -0.3431 -0.4239 -0.4671 -0.4786 -0.4766 -0.4748 -0.4706 -0.4673 -0.5122 -0.5699 -0.5764 -0.5681 -0.5718 -0.5630 -0.5583 -0.5976 -0.5826 -0.5696 -0.5407 -0.5322 -0.4706 -0.3919	4913	RANK_SCORE_AT_ES=	-1.0093
LCB4_SGA	-0.6507	-1.6433	0.025	0.3002	1	0.2689 -0.2254 0.5330 0.3986 0.3344 -0.5679 -0.3446 0.4268 -0.3933 0.4492 0.5435 -0.3527 -0.2325 -0.2751 -0.2958 0.4103 0.2883 0.6171 -0.5159 0.4660 -0.2715 0.2588 0.3969 0.5229 -0.5709 0.4493 -0.4871 0.3590 -0.3908 0.3584 0.4490 -0.3342 -0.3473 0.3959 -0.1558 0.4602 -0.3433 0.3742 0.2752 -0.5915 -0.4022 0.3233 0.5195 0.4066 0.4618 -0.4432 -0.2767 0.4111 0.3826 -0.4323 -0.4369 0.2838 0.4648 0.228…	787 1485 1499 1528 1550 1641 1688 1760 2024 2147 2165 2283 2515 2633 2869 3101 3137 3283 3308 3453 3684 3778 3815 3870 3885 3985 3992 4022 4664 4708 4764 4884 4945 5061 5147 5156 5172 5198 5417 5428 5500 5578 5623	-0.1191 -0.2335 -0.2258 -0.2211 -0.2153 -0.2229 -0.2230 -0.2284 -0.2705 -0.2882 -0.2873 -0.3050 -0.3445 -0.3645 -0.4062 -0.4458 -0.4502 -0.4732 -0.4743 -0.4959 -0.5311 -0.5412 -0.5408 -0.5431 -0.5380 -0.5473 -0.5399 -0.5362 -0.6327 -0.6215 -0.6111 -0.6091	4663	RANK_SCORE_AT_ES=	-0.7548
PRB1_SGA	-0.5281	-1.6432	0	0.2998	1	0.3192 -0.2691 -0.3368 0.4539 -0.4720 0.4098 0.4819 -0.3131 0.2646 -0.3497 0.3408 -0.4702 -0.2200 -0.4561 0.2696 0.3662 0.3388 0.3630 0.3835 -0.2583 0.3935 -0.3461 0.3361 0.3055 -0.2765 0.3931 0.3198 -0.2894 -0.2554 -0.2825 0.2745 -0.1956 -0.2137 -0.3095 0.2991 -0.2675 0.2836 -0.5117 -0.2960 0.2731 0.2769 0.3133 -0.2841 0.3657 0.2906 0.2998 0.3160 0.2186 0.3260 0.4875 0.3985 -0.3628 0.2567 0.4243…	379 695 788 1158 1240 1312 1475 1485 1500 1556 1759 1793 1925 1976 2066 2071 2196 2508 2515 2575 2603 2610 2659 2727 2834 2839 2969 2993 3012 3136 3139 3237 3260 3262 3283 3505 3507 3554 3594 3601 3606 3678 3698 3722 3768 3851 3856 3875 3923 3975 4004 4010 4022 4178 4267 4319 4356 4410 4438 4457 4480 4503 4516 4536 4718 4720 4802 4818 4851 4954 4964 5003 5062 5073 5082 5083 5102 5153 5242 5270 53…	-0.0405 -0.0820 -0.0848 -0.1419 -0.1479 -0.1526 -0.1752 -0.1703 -0.1664 -0.1702 -0.2019 -0.2034 -0.2233 -0.2289 -0.2420 -0.2399 -0.2598 -0.3146 -0.3146 -0.3244 -0.3286 -0.3289 -0.3371 -0.3489 -0.3679 -0.3685 -0.3912 -0.3947 -0.3972 -0.4182 -0.4173 -0.4331	4409	RANK_SCORE_AT_ES=	-0.5676
UBP14_SGA	-0.5449	-1.6422	0	0.3018	1	0.3334 0.2692 -0.3068 -0.3938 0.2483 -0.4268 0.3735 0.3040 -0.2949 0.3851 -0.3587 0.3132 -0.2840 0.3429 -0.4251 0.2862 -0.2919 0.3464 -0.2901 -0.2274 -0.3030 0.2605 -0.5343 -0.2311 0.3959 0.4565 0.2748 0.2969 0.3024 0.3210 -0.4186 -0.2810 0.3614 -0.3149 -0.4442 0.3708 0.3766 0.4137 0.3602 -0.4699 -0.4245 0.3126 -0.4272 0.2484 0.2716 0.3250 -0.4086 0.2695 -0.2467 0.3184 0.3327 0.3189 -0.3015 0.432…	496 666 840 1122 1169 1240 1280 1388 1430 1451 1478 1587 1699 1736 1801 1807 1964 2075 2155 2196 2286 2389 2516 2603 2610 2622 2659 2663 2715 2748 2774 2943 2966 2969 3030 3045 3085 3098 3183 3197 3228 3251 3260 3262 3283 3286 3390 3475 3546 3554 3628 3675 3694 3705 3847 3851 3897 3935 3965 4022 4052 4075 4187 4273 4306 4338 4463 4476 4503 4555 4568 4593 4645 4744 4791 4843 4889 4894 4931 4942 49…	-0.0701 -0.0865 -0.1061 -0.1482 -0.1481 -0.1530 -0.1525 -0.1651 -0.1662 -0.1637 -0.1624 -0.1766 -0.1920 -0.1942 -0.2017 -0.1987 -0.2237 -0.2409 -0.2528 -0.2579 -0.2721 -0.2891 -0.3109 -0.3257 -0.3262 -0.3276 -0.3336 -0.3337 -0.3426 -0.3482 -0.3526 -0.3826	4462	RANK_SCORE_AT_ES=	-0.6043
ADE4_BIND	-0.8283	-1.6419	0	0.3018	1	0.5529 -0.4525 -0.5258 -0.4547 -0.6651 0.5685 0.5648 -0.6109 0.4834 -0.3512 0.3732 -0.6773 0.7401 -0.7938 -0.2979 0.2557 0.4652 -0.7376 -0.5528 -0.5518 -0.5392 0.4362 -0.6885 0.5604 0.5190 -0.4750 0.4912 -0.5365 0.3974 0.5811 0.4661 -0.5940 -0.3136 0.4784 0.6350 -0.4555 -0.5212 -0.4715 0.5346 -0.7510 -0.5321 0.7740 -0.3767 0.5461 -0.3018 -0.6075 -0.5882 0.2548 -0.6785 0.5682 0.3487 -0.5639 0.7570…	674 2190 2255 2745 2997 3252 3560 3580 3855 3922 4498 5125 5636	-0.0813 -0.3444 -0.3504 -0.4368 -0.4797 -0.5205 -0.5671 -0.5623 -0.5994 -0.5986 -0.6771 -0.7377 0.0009	5635	RANK_SCORE_AT_ES=	-21.9372
RPL30_BIND	-0.5785	-1.6418	0	0.3013	1	0.5562 -0.3173 -0.4505 -0.4005 -0.2969 0.4115 0.3287 0.4012 -0.2344 0.2706 0.3363 0.4562 0.4774 -0.2257 -0.3404 -0.3199 -0.2883 0.3621 0.3693 -0.4181 0.4382 -0.2966 0.3892 -0.4946 0.3473 0.3866 0.4167 0.4293 -0.3197 -0.3082 0.3270 0.2531 0.3363 -0.5018 0.3365 0.2802 -0.3089 -0.4436 -0.4051 -0.2513 -0.3760 0.3115 0.4862 0.4141 0.5054 0.3122 0.2932 -0.2880 0.3682 0.5022 0.3806 0.4220 0.4417 -0.2384…	682 701 758 814 846 896 1005 1173 1301 1315 1377 1493 1567 1655 1819 2055 2188 2190 2233 2277 2427 2446 2553 2596 2745 2997 3029 3184 3428 3759 3842 4296 4369 4500 4676 4767 4789 4887 4922 5027 5028 5045 5058 5059 5074 5078 5160 5162 5196 5270 5303 5338 5383 5401 5431 5454 5476 5533	-0.1031 -0.0875 -0.0797 -0.0729 -0.0627 -0.0566 -0.0628 -0.0813 -0.0939 -0.0862 -0.0879 -0.1005 -0.1061 -0.1150 -0.1388 -0.1772 -0.1979 -0.1950 -0.1997 -0.2049 -0.2298 -0.2314 -0.2493 -0.2559 -0.2821 -0.3262 -0.3307 -0.3566 -0.3969 -0.4510 -0.4599 -0.5316	4766	RANK_SCORE_AT_ES=	-0.8557
YGL101W_BIND	-0.7954	-1.6413	0.0222	0.3017	1	-0.3402 0.7619 0.3755 0.5478 0.4007 -0.5791 0.5803 -0.4841 -0.5437 -0.3978 0.5521 -0.5597 -0.2653 0.9042 0.7320 0.7701 -0.6618 -0.2748 0.4083 0.6322 -0.7343 -0.6409 0.6180 0.5761 0.3345 -0.2548 0.5511 -0.5524 -0.4588 0.8217 -0.4673 -0.3977 -0.6801 0.3102	2542 3833 4152 4718 5423 5438 5475	-0.4443 -0.6423 -0.6538 -0.6705 -0.5361 -0.2691 0.0295	5422	RANK_SCORE_AT_ES=	-2.4482
ATP SYNTHESIS COUPLED ELECTRON TRANSPORT_BIO	-0.7654	-1.6408	0	0.3026	1	-0.4139 -0.7252 0.4279 -0.3743 0.5065 -0.4115 0.4240 0.3609 0.4091 -0.5266 0.3336 0.4007 -0.6264 -0.3525 0.6740 0.7238 0.2982 0.4922 0.4350 -0.4276 -0.4103 0.5515 -0.4580 -0.3973 0.5420 -0.4289 0.2361 -0.2447 -0.4809 -0.5421 0.3901 -0.4140 0.2622 0.6850 0	1293 2949 4030 4342 4884 4890 4896 4940 5033 5129 5169 5198 5226 5340	-0.1927 -0.4845 -0.6505 -0.6693 -0.6981 -0.6311 -0.5634 -0.4984 -0.4346 -0.3584 -0.2660 -0.1677 -0.0640 0.0535	4883	RANK_SCORE_AT_ES=	-0.9742
ESC1_BIND	-0.6714	-1.6405	0.0426	0.3026	1	-0.2469 -0.5117 -0.4110 0.4233 -0.3035 0.3106 0.5527 0.2844 0.4406 0.5563 -0.4720 0.1927 0.5802 -0.4884 0.3099 0.3583 -0.3683 -0.2697 -0.5519 0.3941 0.5744 0.5970 0.4407 -0.3291 -0.4033 0.2817 -0.3864 0.3529 -0.7679 0.3254 0.3976 0.4430 0.4080 0.4421 0.30	1405 1725 2140 2159 2190 2277 2446 2506 2719 2745 2774 2779 3260 3382 3468 3833 4252 4594 4880 5010 5074 5274 5430 5609	-0.2243 -0.2635 -0.3277 -0.3218 -0.3186 -0.3266 -0.3518 -0.3582 -0.3949 -0.3986 -0.4032 -0.4035 -0.4826 -0.4957 -0.5010 -0.5497 -0.5981 -0.6207 -0.6184 -0.5799 -0.5243 -0.4653 -0.3560 0.0057	4879	RANK_SCORE_AT_ES=	-0.9686
WHI5_SGA	-0.5341	-1.6404	0.0233	0.302	1	-0.5110 0.3043 0.3141 -0.2719 -0.2703 -0.2263 0.3107 0.3711 -0.2421 0.3615 0.4175 -0.2817 0.2751 -0.3052 -0.3313 -0.2544 0.3788 -0.3807 0.3134 0.3516 0.3398 0.4103 0.2800 -0.4852 -0.2854 0.3054 -0.3926 -0.2848 0.3520 0.3596 -0.6170 0.2489 0.2026 0.3978 0.	484 620 952 1011 1041 1068 1086 1260 1312 1334 1425 1793 1849 1964 1999 2024 2133 2155 2227 2310 2382 2403 2468 2533 2568 2635 2670 2683 2691 2720 2725 2738 2770 2872 3027 3032 3145 3235 3237 3257 3390 3403 3432 3440 3453 3498 3513 3557 3626 3645 3702 3913 3929 4010 4016 4022 4069 4158 4163 4169 4234 4239 4262 4286 4294 4296 4309 4311 4328 4341 4418 4419 4456 4474 4512 4562 4645 4648 4667 4704 47…	-0.0681 -0.0775 -0.1274 -0.1285 -0.1246 -0.1204 -0.1147 -0.1384 -0.1405 -0.1373 -0.1474 -0.2097 -0.2160 -0.2335 -0.2367 -0.2383 -0.2554 -0.2569 -0.2677 -0.2808 -0.2922 -0.2945 -0.3049 -0.3156 -0.3210 -0.3324 -0.3381 -0.3399 -0.3408 -0.3456 -0.3461 -0.3480	4157	RANK_SCORE_AT_ES=	-0.4308
NUG1-2_SGA	-0.5283	-1.6404	0	0.3012	1	-0.1941 0.2660 0.3097 0.3788 0.3952 -0.4119 0.2862 0.4344 0.3330 -0.2991 0.3135 0.4004 0.3005 0.2900 -0.3412 0.2739 0.2795 -0.4064 0.3070 -0.4701 -0.2679 -0.3188 0.2397 0.3861 0.3897 0.3812 -0.4536 0.3262 -0.2445 -0.3122 -0.1761 0.3414 -0.3145 0.3532 -0.2	243 415 803 849 978 1122 1190 1280 1312 1451 1609 1748 1759 1781 1964 1987 2155 2188 2196 2227 2233 2257 2283 2286 2310 2575 2603 2610 2622 2757 2826 3030 3039 3260 3262 3365 3382 3436 3453 3534 3546 3554 3675 3705 3765 3774 3814 3870 3913 3965 3992 3998 4004 4016 4035 4120 4128 4155 4169 4309 4312 4358 4471 4476 4503 4511 4573 4591 4599 4642 4676 4744 4767 4791 4814 4833 4851 4894 4897 4938 4942…	-0.0103 -0.0206 -0.0796 -0.0776 -0.0919 -0.1100 -0.1149 -0.1243 -0.1234 -0.1428 -0.1666 -0.1877 -0.1857 -0.1859 -0.2159 -0.2172 -0.2453 -0.2491 -0.2484 -0.2520 -0.2511 -0.2535 -0.2564 -0.2551 -0.2577 -0.3047 -0.3090 -0.3095 -0.3110 -0.3350 -0.3472 -0.3832	4470	RANK_SCORE_AT_ES=	-0.6098
ASP3-3_SGA	-0.625	-1.6404	0	0.3005	1	0.3234 0.3096 0.2921 0.4361 0.3581 0.3470 0.5882 0.3694 0.6234 0.4432 0.4537 0.3512 -0.3973 -0.3602 0.3968 0.2808 -0.3327 -0.3383 0.5713 -0.4516 -0.3109 -0.3632 -0.5222 -0.4375 -0.2539 -0.3517 -0.5066 0.4633 -0.5238 0.6171 0.4067 0.3401 -0.4123 -0.3166 0.4720 -0.5450 0.5580 -0.3688 0.5229 -0.4817 0.3245 0.3034 0.5915 0.4038 -0.3985 0.3532 0.1904 0.5306 0.2570 0.5347 -0.4662 -0.3059 -0.3058 -0.440…	666 1615 2066 2763 2885 3030 3068 3289 3603 3753 3875 3947 3957 4016 4019 4076 4291 4543 4906 4922 4930 5018 5096 5129 5466 5518 5538	-0.0738 -0.2265 -0.2983 -0.4218 -0.4427 -0.4659 -0.4699 -0.5036 -0.5496 -0.5646 -0.5725 -0.5703 -0.5570 -0.5513 -0.5356 -0.5283 -0.5448 -0.5605 -0.5813 -0.5393 -0.4953 -0.4612 -0.4192 -0.3660 -0.3020 -0.1556 0.0183	4905	RANK_SCORE_AT_ES=	-0.9996
RPL8A_BIND	-0.5646	-1.6403	0.0256	0.2999	1	0.2745 0.4590 -0.3531 0.2791 0.2632 -0.3211 0.3127 -0.3903 0.4359 -0.4454 0.4107 0.4468 -0.3780 -0.5436 0.4107 0.4111 -0.2237 0.3542 0.2880 -0.3757 0.2880 0.3859 0.3161 0.4852 0.5374 0.3610 0.4669 -0.4043 0.2892 0.3986 0.3083 0.4111 0.4143 0.4448 -0.3195 -0.3122 0.4223 -0.2461 0.3137 0.2901 -0.2534 -0.2678 0.3736 0.2923 -0.3662 -0.3799 -0.4747 -0.5742 0.2681 0.2898 -0.3904 -0.4187 0.2991 -0.3354 …	610 656 701 748 757 846 960 980 1109 1148 1173 1280 1316 1384 1528 1625 1716 1999 2144 2190 2263 2283 2517 2542 2925 2997 3029 3050 3131 3260 3421 3428 3546 3564 3640 4039 4054 4080 4221 4233 4282 4296 4312 4314 4411 4442 4559 4573 4652 4693 4714 4767 4880 4922 5001 5010 5018 5043 5045 5059 5078 5081 5109 5111 5126 5156 5160 5162 5196 5221 5270 5383 5431 5454 5510 5634	-0.0954 -0.0903 -0.0856 -0.0819 -0.0714 -0.0766 -0.0876 -0.0820 -0.0969 -0.0959 -0.0925 -0.1046 -0.1043 -0.1102 -0.1306 -0.1433 -0.1553 -0.2033 -0.2269 -0.2330 -0.2442 -0.2459 -0.2868 -0.2903 -0.3586 -0.3708 -0.3757 -0.3785 -0.3920 -0.4135 -0.4401 -0.4391	4558	RANK_SCORE_AT_ES=	-0.6706
PROTON-TRANSPORTING TWO-SECTOR ATPASE COMPLEX, PROTON-TRANSPORTING DOMAIN_CEL	-0.7308	-1.6402	0.0222	0.2996	1	-0.3773 0.5510 -0.5012 0.5466 -0.2950 0.4459 0.5575 0.4481 -0.2955 -0.5931 0.5602 -0.4744 0.4719 0.3369 -0.3817 0.5548 -0.5293 0.6095 0.4525 -0.4919 0.3036 0.5227 -0.4663 0.2905 -0.5155 0.6247 -0.4505 -0.3039 0.4551 0.5210 0.2522 0.6263 0.5571 0.3564 0.67	1790 2434 3108 4331 4487 4603 4825 4932 5170 5205 5253 5489	-0.2933 -0.4000 -0.5137 -0.6873 -0.6628 -0.6244 -0.5870 -0.5190 -0.4408 -0.3195 -0.1888 0.0270	4330	RANK_SCORE_AT_ES=	-0.5193
DYN1_SGA	-0.5606	-1.6397	0	0.3003	1	-0.3722 -0.4049 0.3284 0.3365 0.2864 -0.4476 0.3925 0.3769 -0.5300 0.3364 0.3922 -0.3223 0.3501 -0.3841 -0.2941 -0.4297 -0.4406 0.2780 0.3525 -0.2758 0.3574 0.4166 0.3313 0.4059 -0.3395 0.3068 0.2976 -0.2824 0.3402 -0.3649 0.2528 -0.3733 0.3083 0.3478 -0.	692 803 849 900 1107 1153 1169 1240 1296 1317 1650 1688 1739 1785 1829 1889 1996 2033 2146 2217 2354 2368 2425 2439 2603 2645 2748 2763 2794 2850 2943 2953 3118 3143 3181 3238 3260 3262 3283 3308 3323 3352 3398 3406 3440 3453 3554 3590 3847 3856 3875 3879 3935 3947 3965 4040 4091 4108 4165 4193 4198 4269 4296 4301 4309 4312 4404 4432 4457 4588 4664 4676 4693 4718 4757 4764 4772 4788 4791 4829 484…	-0.1127 -0.1218 -0.1198 -0.1194 -0.1488 -0.1495 -0.1448 -0.1505 -0.1540 -0.1512 -0.2068 -0.2093 -0.2145 -0.2191 -0.2235 -0.2310 -0.2475 -0.2516 -0.2697 -0.2805 -0.3036 -0.3047 -0.3136 -0.3149 -0.3438 -0.3507 -0.3690 -0.3714 -0.3767 -0.3866 -0.4028 -0.4040	4663	RANK_SCORE_AT_ES=	-0.7548
SOL2_SGA	-0.6865	-1.6396	0.0227	0.2996	1	0.4682 0.5052 -0.4499 0.5346 0.3182 0.5174 -0.2443 0.4448 -0.3714 0.5361 0.4608 -0.3504 0.3625 -0.5145 -0.5358 0.2980 0.4416 0.3291 -0.4563 0.7128 0.4820 -0.5036 -0.4752 0.3966 -0.4938 0.2382 -0.3045 -0.4662 0.2670 -0.3354 0.3628 -0.2662 -0.2968 0.5169 0.6386 -0.4252 0.7550 -0.4018 0.3296 -0.3302 0.4661 0.4005 0.6032 -0.2698 0.4396 0.3900 -0.3171 0.4441 0.6311 -0.4640 0.5844 -0.4708 -0.5825 -0.41…	676 1428 1583 1793 2191 2538 2603 2909 3172 3390 3675 3954 4063 4075 4184 4296 4942 4951 5045 5073 5095 5393 5454 5576 5578	-0.0817 -0.1980 -0.2106 -0.2367 -0.3014 -0.3605 -0.3700 -0.4235 -0.4667 -0.4993 -0.5407 -0.5772 -0.5815 -0.5684 -0.5709 -0.5716 -0.6463 -0.6073 -0.5785 -0.5368 -0.4920 -0.4588 -0.3658 -0.1896 0.0112	4941	RANK_SCORE_AT_ES=	-1.0532
N-TERMINAL PROTEIN AMINO ACID ACETYLATION_BIO	-0.9442	-1.6379	0	0.303	1	-0.6797 0.2796 -0.4429 -0.3481 0.8325 -0.7055 -0.2853 -0.2670 0.6507 -0.2343 0.6352 -0.5698 -0.6333 -0.2750 -0.6558 0.5982 -0.4087 0.6529 0.4567 0.6040 -0.4777 0.5655 -0.7670 -0.3991 0.4162 -0.6559 0.7136 0.3268 -0.5941 0.6073 0.5878 0.6095 0.4847 0.5711	1638 3536 3945 5361 5641	-0.2839 -0.6166 -0.6826 -0.8947 0.0000	5640	RANK_SCORE_AT_ES=	-28.8302
CYS4_SGA	-0.6613	-1.6376	0.06	0.3029	1	-0.5693 -0.2670 0.5269 -0.3577 -0.3131 0.4466 -0.3897 -0.4156 -0.5139 -0.6931 0.6222 0.3951 0.5866 0.3760 0.2487 -0.5127 -0.5587 -0.4517 0.4502 -0.3517 -0.3258 -0.3529 -0.5428 -0.3732 0.3896 0.3091 0.4228 -0.3297 -0.1567 -0.4945 -0.3174 -0.2971 0.2534 -0.	849 1011 1451 1714 1999 2196 2286 2568 2659 2770 3085 3181 3212 3483 3554 3655 3927 3965 4274 4282 4638 4648 4951 5018 5321 5543 5606 5623	-0.1252 -0.1323 -0.1965 -0.2330 -0.2769 -0.3069 -0.3186 -0.3669 -0.3819 -0.4012 -0.4551 -0.4692 -0.4714 -0.5137 -0.5196 -0.5300 -0.5678 -0.5637 -0.6033 -0.5891 -0.6293 -0.6075 -0.6279 -0.6040 -0.5984 -0.5060 -0.3017 0.0032	4950	RANK_SCORE_AT_ES=	-1.062
SPR3_SGA	-0.6234	-1.6374	0.0263	0.3026	1	-0.2794 0.5373 -0.3240 -0.5166 0.5736 0.4340 0.4326 -0.3878 -0.4662 0.4202 -0.4095 0.4573 0.4807 -0.4008 0.4955 0.3934 -0.2714 0.3816 0.3904 0.3073 -0.3006 0.2624 0.2890 0.5294 -0.3774 -0.2742 0.4967 0.5012 0.3210 0.2472 -0.3991 0.3579 0.2662 0.3006 -0.31	521 545 1240 1312 1382 1442 1725 1891 2196 2496 2603 2922 3050 3186 3398 3420 3452 3453 3517 3546 3566 3927 3957 4011 4022 4048 4234 4511 4557 4664 4667 4684 4716 4718 4791 4810 4843 4844 4878 4933 4952 4969 5003 5095 5189 5280 5321 5500 5578 5630	-0.0670 -0.0461 -0.1592 -0.1616 -0.1645 -0.1663 -0.2104 -0.2350 -0.2863 -0.3383 -0.3563 -0.4127 -0.4342 -0.4566 -0.4912 -0.4917 -0.4939 -0.4905 -0.4979 -0.4989 -0.4982 -0.5560 -0.5546 -0.5569 -0.5515 -0.5484 -0.5725 -0.6094 -0.6044 -0.6086 -0.5942 -0.5821	4663	RANK_SCORE_AT_ES=	-0.7548
G1-S CLUSTER	-0.4917	-1.6357	0	0.3053	1	-0.2864 -0.2914 -0.2280 0.3556 -0.3283 0.3374 0.2893 0.4654 0.2802 -0.3691 0.4561 0.3447 0.4008 0.2833 0.4243 0.2801 0.2729 0.2742 0.4350 -0.4253 0.3049 -0.4771 0.3783 -0.3576 0.4128 -0.2568 0.3435 -0.2900 -0.2502 0.2931 0.4076 0.3924 -0.2516 -0.3135 -0.3	98 176 341 352 410 476 496 696 856 865 979 1075 1182 1202 1212 1265 1289 1332 1367 1372 1383 1392 1431 1432 1443 1465 1559 1563 1564 1590 1624 1637 1737 1741 1807 1827 1833 1870 1875 1882 1891 1919 1926 1988 1990 2000 2050 2117 2132 2148 2189 2192 2200 2203 2217 2227 2236 2256 2271 2311 2321 2325 2336 2343 2361 2368 2372 2442 2487 2495 2524 2666 2695 2716 2729 2778 2783 2802 2804 2806 2812 2819 2…	0.0160 0.0258 0.0092 0.0204 0.0213 0.0192 0.0251 -0.0046 -0.0282 -0.0243 -0.0402 -0.0532 -0.0686 -0.0682 -0.0660 -0.0718 -0.0724 -0.0767 -0.0796 -0.0771 -0.0757 -0.0740 -0.0779 -0.0748 -0.0737 -0.0746 -0.0889 -0.0868 -0.0842 -0.0862 -0.0898 -0.0896 -0.1056 -0.1041 -0.1141 -0.1157 -0.1148 -0.1196 -0.1186 -0.1180 -0.1178 -0.1211 -0.1206 -0.1303 -0.1291 -0.1293 -0.1370 -0.1478 -0.1492 -0.1508 -0.157…	4877	RANK_SCORE_AT_ES=	-0.9649
PBY1_SGA	-0.6939	-1.6353	0	0.3056	1	0.4955 -0.4134 -0.3986 0.5237 -0.4489 0.6406 0.6049 -0.2680 -0.4861 0.6988 -0.3173 -0.1848 0.5863 -0.6133 -0.2637 0.5140 -0.4146 -0.2640 0.5902 0.5330 0.2443 0.5735 -0.5091 -0.3994 0.7289 -0.2667 -0.4402 -0.3866 -0.3373 -0.5862 -0.5295 -0.3808 0.3390 0.5165 0.4152 -0.3657 0.4513 0.4931 -0.3843 0.3198 -0.5285 -0.4810 0.3903 -0.5463 -0.6527 0.7498 0.5558 0.4484 0.4083 0.4864 -0.5915 0.6436 -0.3509 …	1247 2295 2430 2719 2944 3012 3144 4054 4306 4572 4791 4994 5270 5454 5606	-0.1862 -0.3640 -0.3822 -0.4321 -0.4700 -0.4788 -0.4970 -0.6341 -0.6468 -0.6509 -0.6340 -0.6000 -0.5401 -0.4007 0.0062	4571	RANK_SCORE_AT_ES=	-0.68
OUTER MEMBRANE_CEL	-0.7222	-1.6352	0.04	0.3052	1	-0.4470 -0.4537 -0.4500 -0.6446 0.5469 -0.5218 0.4821 -0.6282 0.1978 -0.3910 0.6291 -0.7997 0.6261 0.4339 0.5555 -0.3059 0.2470 -0.3096 0.6867 -0.2759 0.5341 0.5301 -0.2708 0.4025 -0.2562 -0.4884 -0.7530 -0.4497 0.3100 0.2958 0.4620 0.6351 0.5456 -0.5518	1314 1460 1799 2360 3814 3822 4230 4520 4619 5574 5578	-0.1963 -0.1910 -0.2306 -0.3222 -0.5600 -0.5408 -0.5804 -0.5863 -0.5527 -0.3607 0.0112	5573	RANK_SCORE_AT_ES=	-5.0244
MUS81_BIND	-0.626	-1.6352	0.0698	0.3046	1	0.3446 -0.4219 0.4275 -0.2534 -0.2797 -0.2784 0.4026 0.5026 -0.3945 -0.3301 0.4867 0.3697 -0.3804 -0.2686 0.3297 0.2796 -0.3254 -0.5139 0.3969 0.4697 0.2533 -0.3310 0.3206 0.4875 -0.6357 0.2938 0.2456 -0.4345 0.3655 -0.4166 0.3879 0.3407 0.4633 -0.2754 0.4495 -0.2783 -0.3844 0.3914 0.3241 -0.6424 -0.3004 0.5126 -0.2798 0.3607 -0.4510 0.4078 0.4021 0.2414 -0.5864 -0.3887 -0.5298 -0.3183 -0.3207 0.…	98 1443 1491 1579 1677 1781 1807 1935 2117 2133 2140 2170 2325 2425 2778 2812 2932 2943 2966 3012 3251 3332 3386 3597 3729 3732 3833 4160 4187 4300 4306 4391 4568 4715 4744 4893 4999 5052 5095 5197 5208 5274 5465 5606 5639	0.0668 -0.1659 -0.1673 -0.1764 -0.1880 -0.2015 -0.2012 -0.2200 -0.2494 -0.2491 -0.2473 -0.2498 -0.2753 -0.2915 -0.3542 -0.3601 -0.3809 -0.3822 -0.3855 -0.3928 -0.4334 -0.4454 -0.4523 -0.4861 -0.5053 -0.5013 -0.5143 -0.5654 -0.5627 -0.5745 -0.5670 -0.5728 -0.5930 -0.6059 -0.5971 -0.6072 -0.6076 -0.5970 -0.5835 -0.5768 -0.5531 -0.5361 -0.5232 -0.4345 0.0004	4998	RANK_SCORE_AT_ES=	-1.1106
HST3_BIND	-0.6082	-1.635	0	0.3044	1	0.2322 0.4943 -0.3700 0.4407 0.4479 0.4029 0.5106 -0.3266 0.4247 0.4879 0.5226 -0.4812 0.3056 -0.3418 -0.5035 0.3528 0.2994 -0.2420 0.4601 0.4785 0.4305 -0.3443 0.3012 0.3668 0.4882 0.4116 0.4068 0.4162 0.2959 -0.2690 -0.3497 -0.4514 -0.4176 0.4479 -0.3793 0.2336 0.2452 -0.3057 0.4491 -0.3080 -0.5568 -0.4628 -0.4384 0.4265 0.3491 -0.3459 0.4503 -0.3077 0.2878 -0.2638 0.3059 0.3275 0.4667 -0.4045 …	1059 1378 1475 1637 1867 1926 2132 2133 2336 2517 2579 2770 2812 2858 3039 3055 3260 3390 3676 3802 3833 4144 4160 4187 4233 4235 4252 4313 4469 4559 4630 4674 4744 4877 4934 5010 5116 5199 5302 5349 5410 5423 5483 5552	-0.1692 -0.2114 -0.2156 -0.2335 -0.2666 -0.2698 -0.3011 -0.2958 -0.3284 -0.3584 -0.3677 -0.4014 -0.4087 -0.4164 -0.4469 -0.4478 -0.4808 -0.4990 -0.5426 -0.5564 -0.5529 -0.5954 -0.5851 -0.5764 -0.5704 -0.5566 -0.5451 -0.5405 -0.5499 -0.5455 -0.5360 -0.5207	4143	RANK_SCORE_AT_ES=	-0.4259
GAS1_BIND	-0.4894	-1.6347	0	0.3045	1	-0.2707 -0.2587 0.3424 -0.3914 0.4269 0.3356 0.4358 -0.2388 0.2652 0.2413 -0.3491 0.3777 0.3323 -0.2718 0.4110 0.3712 0.2520 0.2623 -0.3987 0.3341 -0.2375 -0.3053 0.4408 0.3734 0.4182 0.2243 0.2837 0.2953 -0.3428 0.4369 -0.2421 0.2504 -0.2675 0.4338 -0.26	384 571 618 628 632 670 803 815 840 854 899 1038 1119 1122 1254 1261 1296 1308 1328 1345 1350 1425 1534 1643 1688 1736 1739 1786 1790 1834 1851 1864 1988 1989 1996 2083 2133 2169 2176 2191 2200 2255 2300 2328 2336 2376 2377 2445 2568 2579 2591 2610 2630 2651 2812 2823 2826 2969 3072 3098 3105 3112 3129 3139 3211 3257 3273 3314 3319 3377 3390 3502 3506 3517 3531 3621 3640 3745 3780 3825 3890 3911 …	-0.0542 -0.0773 -0.0761 -0.0683 -0.0595 -0.0573 -0.0736 -0.0680 -0.0651 -0.0603 -0.0615 -0.0807 -0.0898 -0.0847 -0.1036 -0.0999 -0.1014 -0.0988 -0.0977 -0.0962 -0.0926 -0.1020 -0.1181 -0.1346 -0.1396 -0.1454 -0.1431 -0.1489 -0.1468 -0.1523 -0.1528 -0.1528	4325	RANK_SCORE_AT_ES=	-0.5175
YKT6_BIND	-0.6802	-1.6346	0	0.3038	1	0.5018 -0.4961 -0.3150 -0.4379 -0.4732 -0.6716 -0.3131 0.3067 0.2484 0.4375 -0.3914 -0.5412 0.3346 -0.2695 0.3261 -0.5618 0.5202 0.5363 0.3754 0.3133 0.7852 -0.5257 0.2893 -0.4267 -0.2652 -0.2916 0.6354 0.4991 -0.4359 -0.4437 0.5105 -0.3766 -0.5399 0.4546 0.3187 -0.2045 -0.6179 -0.4099 0.2894 -0.4092 0.3433 0.3060 0.5194 -0.4673 0.4780 -0.2177 0.2675 -0.4064 0.7904 0.3746 0.3929 0.4888 0.4968 0.6…	1736 2025 2190 2623 2745 2927 3131 3304 3556 4346 4416 4570 4623 4718 4765 4832 4843 4980 5003 5043 5394	-0.2843 -0.3195 -0.3364 -0.4100 -0.4305 -0.4606 -0.4910 -0.5115 -0.5398 -0.6389 -0.6067 -0.5810 -0.5338 -0.4883 -0.4299 -0.3696 -0.2987 -0.2377 -0.1548 -0.0702 0.0439	4345	RANK_SCORE_AT_ES=	-0.5296
TYW1_SGA	-0.6544	-1.6341	0.0204	0.3049	1	-0.7416 0.4536 -0.4613 0.3662 0.4548 -0.4281 0.4315 -0.5907 -0.2529 0.2678 0.4136 -0.4164 0.5285 -0.3315 0.2644 0.5816 -0.3475 0.6295 -0.2891 0.3269 0.3306 0.3591 -0.3407 0.5337 0.3007 -0.3700 -0.3562 -0.5165 -0.4959 0.5067 0.4541 -0.5214 0.5885 -0.3622 0	521 1023 1308 1377 1425 1733 1953 2291 2353 2691 2715 3017 3183 3696 4048 4120 4155 4307 4406 4648 4682 4755 4833 5346 5350 5466 5518 5542 5570 5574	-0.0545 -0.1243 -0.1599 -0.1581 -0.1534 -0.1991 -0.2315 -0.2878 -0.2955 -0.3548 -0.3583 -0.4105 -0.4373 -0.5214 -0.5729 -0.5738 -0.5676 -0.5801 -0.5814 -0.6031 -0.5870 -0.5759 -0.5632 -0.5970 -0.5394 -0.4789 -0.3862 -0.2703 -0.1338 0.0119	5345	RANK_SCORE_AT_ES=	-2.0076
UBS1_SGA	-0.6389	-1.6336	0	0.3051	1	-0.3187 -0.3675 0.3823 0.5354 -0.4929 0.3261 -0.4544 0.5457 -0.4361 0.6003 0.3512 0.4022 -0.4915 0.2985 -0.4011 -0.2818 -0.4959 -0.3012 -0.2550 -0.3630 -0.5245 0.3054 0.5681 0.3235 -0.3959 -0.4650 -0.5534 -0.3059 0.4545 0.4515 0.2608 -0.2894 -0.3052 -0.50	676 1240 1296 1739 2283 2295 2310 2389 2603 2680 2770 2909 2973 3050 3092 3286 3382 3603 4102 4169 4296 4676 4757 4778 4937 5016 5018 5024 5045 5095 5198 5295 5320 5376 5557	-0.0820 -0.1610 -0.1504 -0.2173 -0.3091 -0.3062 -0.3038 -0.3138 -0.3500 -0.3625 -0.3780 -0.4017 -0.4115 -0.4229 -0.4276 -0.4573 -0.4684 -0.4992 -0.5726 -0.5678 -0.5713 -0.6099 -0.5922 -0.5627 -0.5512 -0.5219 -0.4789 -0.4361 -0.3945 -0.3548 -0.3162 -0.2654	4675	RANK_SCORE_AT_ES=	-0.7649
YOR228C_SGA	-0.5538	-1.6332	0	0.3052	1	0.3002 0.3779 0.4122 0.3112 -0.3325 0.4698 0.4475 0.3034 -0.2915 0.4824 -0.2888 -0.3235 -0.4014 -0.2910 0.3046 -0.5084 -0.3882 0.3151 -0.3115 0.2640 -0.4212 0.3553 -0.2309 0.2647 0.2358 0.3831 0.3196 0.3031 0.2707 -0.4335 0.2722 0.4137 -0.2746 -0.3049 0.3269 0.2371 -0.4464 0.2489 0.5681 -0.2994 -0.3701 -0.5274 0.3813 0.3893 0.5127 -0.4413 0.2991 0.5174 0.3872 -0.2567 -0.2495 0.4293 0.4879 0.3955 …	496 840 849 1158 1253 1312 1356 1430 1439 1490 1499 1597 1759 1801 2015 2286 2369 2384 2430 2439 2468 2522 2568 2603 2691 2729 2869 2885 2997 3094 3286 3546 3715 3879 3947 4005 4048 4077 4269 4296 4372 4476 4491 4573 4579 4684 4699 4772 4778 4791 4802 4818 4992 5003 5045 5057 5059 5062 5083 5090 5270 5332 5388 5518 5528 5547 5578	-0.0630 -0.1090 -0.0951 -0.1391 -0.1456 -0.1463 -0.1447 -0.1494 -0.1424 -0.1436 -0.1372 -0.1477 -0.1709 -0.1728 -0.2072 -0.2532 -0.2659 -0.2665 -0.2729 -0.2727 -0.2762 -0.2844 -0.2915 -0.2967 -0.3118 -0.3182 -0.3429 -0.3453 -0.3643 -0.3803 -0.4123 -0.4549	4475	RANK_SCORE_AT_ES=	-0.6127
RPL11B_BIND	-0.6263	-1.6327	0	0.3053	1	-0.4506 0.3882 0.3717 -0.3755 0.4015 0.2727 0.4773 0.2875 0.3805 0.2792 0.4199 0.3802 0.2580 0.3499 0.4087 0.5226 0.2480 0.2376 0.2970 -0.4937 0.2719 0.4480 -0.2727 -0.2442 -0.4746 0.3982 0.2246 0.4512 -0.4979 -0.4057 -0.4069 -0.3856 0.2993 -0.3497 -0.469	674 682 1005 1022 1042 1316 1567 1655 1781 1959 2190 2247 2517 2596 2694 2921 2997 3260 3428 3508 3640 3775 4221 4235 4296 4312 4342 4369 4573 4657 4676 4767 4922 4931 4951 4994 5027 5045 5059 5078 5081 5109 5126 5160 5162 5195 5196 5221 5270 5303 5338 5345 5383 5401 5431 5454 5471	-0.1018 -0.0844 -0.1291 -0.1194 -0.1103 -0.1494 -0.1868 -0.1959 -0.2127 -0.2402 -0.2784 -0.2857 -0.3325 -0.3456 -0.3625 -0.4025 -0.4151 -0.4599 -0.4867 -0.4972 -0.5164 -0.5353 -0.6065 -0.6002 -0.6017 -0.5949 -0.5903 -0.5849 -0.6086 -0.6095 -0.5985 -0.5987	4921	RANK_SCORE_AT_ES=	-1.023
PAP2_SGA	-0.4859	-1.6325	0.0222	0.3053	1	0.3117 -0.2883 0.3230 0.3128 0.2676 -0.2843 0.2227 0.3029 0.3200 -0.2958 0.3185 0.2718 -0.3888 -0.3002 -0.2429 0.2961 0.3293 0.3725 -0.2494 0.3329 0.2998 0.4152 0.2844 -0.3061 0.2753 -0.2435 0.3534 0.2631 0.3298 0.2835 0.2730 0.3305 0.2796 0.2382 -0.2486 -0.2345 -0.2744 0.3338 -0.3259 -0.3999 -0.2755 -0.2314 0.2672 0.2524 -0.3052 -0.3143 -0.3419 -0.2902 0.2666 -0.2399 -0.2991 -0.2248 -0.2355 -0.2…	173 245 370 417 602 620 666 667 742 845 849 919 931 972 991 1163 1167 1260 1264 1382 1384 1439 1441 1508 1517 1519 1627 1643 1692 1714 1801 1829 1851 1886 1900 1987 2015 2023 2044 2066 2073 2075 2087 2131 2165 2191 2257 2286 2318 2319 2349 2353 2368 2425 2439 2615 2648 2656 2659 2664 2683 2691 2720 2763 2787 2794 2885 2924 2943 2962 2971 3031 3045 3046 3053 3129 3134 3167 3173 3175 3228 3235 3237…	-0.0074 -0.0021 -0.0123 -0.0095 -0.0356 -0.0313 -0.0326 -0.0257 -0.0328 -0.0459 -0.0408 -0.0484 -0.0453 -0.0478 -0.0463 -0.0736 -0.0700 -0.0831 -0.0799 -0.0981 -0.0951 -0.1019 -0.0990 -0.1083 -0.1070 -0.1044 -0.1215 -0.1219 -0.1284 -0.1300 -0.1438 -0.1469	4295	RANK_SCORE_AT_ES=	-0.4987
WBP1-2_SGA	-0.5298	-1.6321	0	0.3056	1	0.3292 -0.2490 0.3495 -0.3526 -0.4128 -0.4090 0.4263 0.2921 0.3754 0.3403 -0.3376 0.2588 0.3091 0.3733 0.2630 0.2762 0.2730 -0.3451 0.4140 0.2977 -0.2640 -0.3287 0.2805 0.4035 0.2619 0.3372 0.2889 0.2948 0.3441 0.3779 0.3927 -0.3195 0.3235 0.4331 0.2682 -0.3644 0.3237 0.3125 0.4500 0.3733 0.2727 0.2689 0.3694 0.3242 0.3932 -0.3181 -0.2857 -0.3308 0.4323 -0.3113 -0.3045 -0.2684 0.3161 -0.3980 -0.2…	639 666 1119 1122 1164 1190 1240 1280 1328 1331 1378 1388 1411 1451 1500 1519 1528 1537 1556 1562 1592 1656 1688 1725 1736 1742 1748 1759 1781 1834 1851 1866 1953 1996 1999 2066 2135 2188 2227 2257 2291 2310 2318 2380 2403 2409 2436 2498 2573 2575 2603 2610 2611 2630 2659 2713 2729 2763 2770 2774 2794 2834 2839 2998 3098 3112 3183 3211 3262 3286 3352 3436 3468 3496 3506 3536 3546 3675 3694 3745 3…	-0.1074 -0.1034 -0.1804 -0.1755 -0.1778 -0.1773 -0.1814 -0.1839 -0.1881 -0.1841 -0.1883 -0.1859 -0.1859 -0.1892 -0.1944 -0.1942 -0.1921 -0.1901 -0.1900 -0.1875 -0.1896 -0.1981 -0.2008 -0.2046 -0.2038 -0.2020 -0.2003 -0.1995 -0.2008 -0.2080 -0.2086 -0.2089	4644	RANK_SCORE_AT_ES=	-0.7419
OCA2_BIND	-0.6184	-1.6319	0.0488	0.3052	1	0.6818 0.3182 -0.2457 0.2437 0.3857 0.3921 0.6076 0.2940 -0.4707 -0.3338 0.7160 -0.2905 -0.3346 -0.2028 0.3795 0.4489 -0.3131 0.2432 0.3157 0.5569 -0.4535 0.5008 0.4548 0.3229 0.3348 0.2672 0.2022 -0.2179 0.4385 -0.4597 -0.4617 0.2654 0.6251 0.3354 0.5018 0.2284 -0.3880 -0.3533 0.3877 0.3242 -0.6913 0.2625 -0.4849 0.2946 -0.3251 -0.5063 0.5144 0.3314 -0.7343 0.4354 0.5589 -0.3921 -0.2952 -0.3781 …	509 1202 1311 1534 1537 1659 1736 1803 2335 2445 2745 2812 3522 3583 3641 3655 3849 4085 4204 4342 4387 4404 4594 4669 4718 4807 4934 4988 5001 5133 5140 5259 5444 5489 5606 5623	-0.0575 -0.1668 -0.1734 -0.2031 -0.1936 -0.2067 -0.2127 -0.2174 -0.3093 -0.3267 -0.3797 -0.3915 -0.5132 -0.5186 -0.5232 -0.5197 -0.5468 -0.5792 -0.5894 -0.6011 -0.5955 -0.5847 -0.6015 -0.5964 -0.5856 -0.5796 -0.5769 -0.5597 -0.5349 -0.5256 -0.4936 -0.4738	4593	RANK_SCORE_AT_ES=	-0.6971
PEX21_BIND	-0.8458	-1.6317	0	0.305	1	-0.5617 0.8113 0.5276 0.6524 -0.7615 -0.2515 0.8137 0.2890 0.7295 0.4879 0.5511 -0.4322 -0.3262 0.6049 -0.5365 -0.5880 0.6407 0.5097 -0.7951 -0.5004 0.3489 0.7247 -0.5630 0.4655 -0.5704 -0.5594 0.5918 0.6482 -0.4955 -0.8138 -0.6806 0.3428 0.7381 -0.4493 -	824 2403 2745 2910 4202 5297 5414 5623	-0.0904 -0.3641 -0.4238 -0.4515 -0.6516 -0.7297 -0.5968 0.0032	5296	RANK_SCORE_AT_ES=	-1.788
PROTEIN TARGETING TO VACUOLE_BIO	-0.6075	-1.6314	0	0.3046	1	0.2981 -0.5555 -0.4208 -0.2735 -0.2750 0.4319 0.4412 0.3224 0.2737 -0.4150 0.5096 0.4805 0.3821 0.3911 -0.3824 0.2710 0.5060 0.3113 -0.3690 -0.5010 0.4121 -0.4123 -0.3594 0.3210 -0.3850 -0.2611 -0.2475 -0.4627 0.4688 0.3364 -0.3398 0.5212 -0.4371 0.4488 0.2531 0.4883 0.3193 -0.4820 -0.5722 0.3077 0.4565 0.3133 -0.2484 -0.5599 0.3489 -0.3124 0.2986 -0.4816 0.4208 0.5273 0.3307 0.5662 -0.2454 -0.28…	771 1158 1388 1457 1500 1556 1802 1925 2341 2620 2663 2727 2979 3286 3330 3393 3444 3927 3935 3975 4073 4159 4338 4380 4409 4438 4485 4488 4545 4570 4633 4705 4714 4762 4803 5016 5178 5324 5406 5442 5464 5477 5620	-0.1145 -0.1681 -0.1969 -0.1979 -0.1948 -0.1946 -0.2310 -0.2468 -0.3180 -0.3666 -0.3733 -0.3841 -0.4279 -0.4794 -0.4836 -0.4907 -0.4953 -0.5730 -0.5658 -0.5640 -0.5714 -0.5757 -0.5942 -0.5876 -0.5783 -0.5686 -0.5612 -0.5458 -0.5391 -0.5263 -0.5189 -0.5117	4337	RANK_SCORE_AT_ES=	-0.5261
DEP1_BIND	-0.4982	-1.6305	0.027	0.3059	1	-0.3725 -0.2334 -0.2932 0.2633 0.3646 0.3093 -0.3079 -0.2458 0.3951 0.3054 0.4280 0.2803 -0.3968 -0.3596 0.3414 0.4136 0.3024 0.3216 -0.3165 0.3443 0.3942 0.3736 -0.4025 0.4405 -0.3259 0.3364 0.2240 0.3455 0.2827 0.3475 -0.2388 0.3490 -0.3295 0.3658 -0.37	441 509 550 618 661 869 900 969 997 1022 1108 1119 1164 1190 1280 1304 1345 1431 1562 1566 1579 1609 1633 1634 1650 1736 1739 1760 1818 1848 1851 1853 1996 2053 2137 2140 2155 2190 2255 2283 2291 2310 2336 2400 2506 2522 2568 2603 2651 2657 2683 2719 2738 2747 2756 2757 2774 2779 2787 2806 2823 2881 2925 2931 2997 3050 3073 3098 3113 3201 3211 3260 3344 3421 3425 3451 3453 3508 3540 3546 3567 360…	-0.0660 -0.0657 -0.0615 -0.0638 -0.0621 -0.0925 -0.0909 -0.0967 -0.0953 -0.0935 -0.1032 -0.0994 -0.1019 -0.1011 -0.1124 -0.1118 -0.1145 -0.1258 -0.1458 -0.1428 -0.1415 -0.1434 -0.1443 -0.1410 -0.1406 -0.1532 -0.1507 -0.1516 -0.1594 -0.1623 -0.1602 -0.1580	4790	RANK_SCORE_AT_ES=	-0.8797
SAM1_BIND	-0.5903	-1.6303	0.0541	0.3052	1	0.3559 0.3623 0.6148 0.2450 0.3751 0.3530 0.3387 -0.4080 -0.3638 0.3153 -0.5425 0.3982 0.3646 0.3884 -0.2574 0.4696 0.2232 0.2401 0.2982 -0.3305 -0.2175 0.2121 0.2737 -0.3017 0.4421 0.4409 -0.3360 -0.2959 0.3568 0.3199 -0.3854 0.2363 0.3641 -0.2583 -0.3808 -0.2677 -0.3087 0.3320 -0.3311 0.4333 0.4195 -0.2626 0.5086 0.2537 0.3132 0.3169 -0.4358 0.3573 0.4182 -0.3531 0.1843 -0.4953 -0.4022 0.3631 -…	682 756 810 1073 1714 1736 1781 2087 2164 2183 2190 2263 2276 2277 2283 2402 2446 2506 2903 2926 2927 2997 3036 3055 3170 3522 3583 3676 3759 3780 3919 3922 3967 4185 4298 4326 4352 4442 4544 4689 4753 4840 4862 4887 5065 5097 5111 5225 5298 5303 5396 5430 5586 5629	-0.1012 -0.0948 -0.0861 -0.1194 -0.2271 -0.2243 -0.2260 -0.2767 -0.2869 -0.2868 -0.2846 -0.2945 -0.2939 -0.2911 -0.2893 -0.3084 -0.3143 -0.3233 -0.3937 -0.3971 -0.3965 -0.4080 -0.4136 -0.4156 -0.4342 -0.4929 -0.4991 -0.5105 -0.5197 -0.5176 -0.5355 -0.5289	4688	RANK_SCORE_AT_ES=	-0.7717
ALG9_SGA	-0.5155	-1.6301	0	0.3049	1	0.3226 0.4021 0.2612 -0.2798 -0.2875 0.2936 -0.2694 -0.3049 0.2488 -0.2497 -0.3252 0.3516 -0.3248 -0.3139 0.3232 0.4562 0.4356 0.3780 0.3387 0.2454 0.3894 0.2803 -0.2642 0.2584 -0.2867 0.2643 0.2429 -0.2898 0.3995 0.3788 -0.3061 -0.3611 -0.3701 0.3261 0.3367 -0.2850 -0.2591 0.2602 -0.3153 0.2859 0.2745 0.2033 0.2678 0.3126 0.4496 0.3427 0.2565 -0.2895 0.3226 0.3296 0.2509 0.3049 0.3682 0.2833 0.4…	295 384 393 417 453 496 541 593 612 869 1038 1046 1079 1116 1122 1153 1169 1298 1308 1312 1378 1401 1556 1643 1657 1677 1710 1736 1745 1748 1759 1793 1801 1802 1807 1829 1837 1862 1996 2048 2061 2066 2094 2131 2155 2157 2255 2310 2319 2389 2445 2575 2603 2608 2653 2678 2719 2740 2743 2752 2770 2834 2922 2943 3030 3032 3094 3095 3102 3112 3139 3143 3152 3173 3186 3192 3212 3232 3289 3340 3390 3402…	-0.0404 -0.0457 -0.0367 -0.0308 -0.0280 -0.0273 -0.0275 -0.0299 -0.0265 -0.0685 -0.0952 -0.0925 -0.0944 -0.0972 -0.0944 -0.0962 -0.0953 -0.1155 -0.1140 -0.1114 -0.1203 -0.1215 -0.1473 -0.1609 -0.1612 -0.1626 -0.1665 -0.1692 -0.1688 -0.1673 -0.1673 -0.1716	4636	RANK_SCORE_AT_ES=	-0.7355
TLG2_BIND	-0.5282	-1.6301	0	0.3043	1	0.3509 0.3286 0.3036 -0.3709 -0.4517 0.3062 -0.2579 0.3050 -0.2772 0.3426 0.3744 -0.3111 -0.3970 0.4102 -0.3342 -0.3074 0.3799 0.4720 -0.3556 0.3769 -0.2833 0.4566 -0.3223 0.4549 0.3251 0.3204 0.3148 -0.3492 0.2753 0.2810 -0.2981 0.3073 0.2523 0.2885 0.2383 0.3167 -0.3309 0.3189 0.2951 0.2361 -0.3082 -0.4319 -0.3323 -0.2526 -0.3580 0.3572 0.3187 0.4634 0.3198 -0.1910 -0.3405 -0.2706 -0.3324 0.360…	571 754 775 840 900 1038 1119 1164 1254 1328 1330 1345 1410 1643 1725 1736 1781 1785 1790 1843 1889 1964 1988 1996 2016 2200 2291 2377 2421 2445 2461 2516 2523 2556 2579 2591 2651 2691 2745 2752 2964 2997 3072 3098 3129 3139 3180 3208 3228 3271 3498 3517 3556 3563 3640 3678 3780 3815 3923 3947 3954 3959 3975 4004 4019 4027 4091 4167 4197 4198 4213 4298 4331 4342 4346 4380 4397 4416 4476 4502 4555…	-0.0897 -0.1120 -0.1054 -0.1076 -0.1095 -0.1267 -0.1341 -0.1353 -0.1451 -0.1525 -0.1469 -0.1437 -0.1501 -0.1880 -0.1991 -0.1973 -0.2020 -0.1992 -0.1966 -0.2030 -0.2083 -0.2191 -0.2208 -0.2197 -0.2208 -0.2522 -0.2670 -0.2812 -0.2879 -0.2911 -0.2929 -0.3018	4330	RANK_SCORE_AT_ES=	-0.5193
RTS1_BIND	-0.5323	-1.6294	0	0.305	1	-0.2107 -0.3744 0.2227 0.3373 0.2867 0.4024 0.4122 -0.3603 -0.3113 0.2893 0.3526 0.3384 0.3147 0.4204 0.4209 0.4675 0.4977 0.4332 -0.3724 0.3361 0.3788 0.4084 -0.2772 -0.2602 -0.4930 0.2497 0.4341 -0.2681 -0.3709 -0.4758 0.3391 0.3928 -0.2725 0.3351 -0.36	803 1058 1059 1108 1209 1345 1442 1579 1589 1732 1739 1807 1854 2079 2146 2227 2283 2383 2425 2445 2454 2458 2495 2601 2632 2669 2691 2783 2786 2846 2858 3008 3030 3105 3257 3260 3390 3583 3774 3778 3947 4197 4198 4219 4233 4252 4298 4312 4326 4416 4441 4509 4645 4772 4785 4818 4843 4984 5034 5089 5175 5259 5266 5303 5308 5410 5417 5518 5542	-0.1239 -0.1544 -0.1392 -0.1333 -0.1380 -0.1506 -0.1576 -0.1731 -0.1659 -0.1842 -0.1781 -0.1835 -0.1857 -0.2216 -0.2295 -0.2405 -0.2473 -0.2627 -0.2679 -0.2694 -0.2689 -0.2675 -0.2722 -0.2899 -0.2944 -0.3001 -0.3033 -0.3195 -0.3197 -0.3302 -0.3319 -0.3576	4196	RANK_SCORE_AT_ES=	-0.4454
YOL098C_BIND	-0.7104	-1.6291	0.0638	0.305	1	0.3567 -0.4010 -0.3429 -0.2137 0.4125 0.5604 0.4533 0.4984 0.6761 -0.7457 0.4496 -0.5173 -0.2430 -0.4975 0.7558 -0.3935 0.3608 -0.4466 -0.2518 0.2898 -0.2909 -0.6122 -0.6637 0.6959 0.3876 0.3744 0.5116 0.2057 -0.1923 -0.5004 0.5705 0.4503 0.7993 -0.2112 0.5448 0.3922 -0.3549 0.7344 -0.4355 -0.4562 -0.8589 -0.7067 -0.2861 0.3373 -0.4236 0.4694 0.3955 -0.3096 -0.5541 0.4854 -0.4269 -0.2350 0.4175 0…	676 1315 2188 2454 2526 3261 4442 5010 5245 5304 5430 5561	-0.0493 -0.1261 -0.2699 -0.3111 -0.3188 -0.4411 -0.6097 -0.6318 -0.5604 -0.4435 -0.2909 0.0142	5009	RANK_SCORE_AT_ES=	-1.1261
AIM41_SGA	-0.8246	-1.6279	0.0196	0.308	1	-0.3793 -0.7328 0.4400 -0.4255 -0.3673 0.8637 -0.4286 0.4203 0.2969 0.4382 -0.5818 -0.7346 -0.7098 0.5805 -0.4071 0.4079 0.7832 0.6242 0.8643 0.4695 0.4497 -0.4727 0.8982 0.7875 -0.5620 -0.3281 -0.3487 0.2785 -0.3377 -0.6774 -0.4240 -0.2633 -0.6133 0.5762	1519 1528 2390 2962 5156 5198 5606	-0.2310 -0.1942 -0.3374 -0.4354 -0.6941 -0.5619 0.0062	5155	RANK_SCORE_AT_ES=	-1.3983
BRE5_BIND	-0.4792	-1.6276	0	0.3081	1	-0.2373 -0.2524 0.3431 0.2711 0.2928 -0.2505 -0.3132 0.3753 -0.3092 -0.3533 -0.2908 -0.3005 0.2804 0.2813 -0.2839 -0.3150 -0.2430 0.4322 0.2956 0.4284 -0.2748 0.2568 -0.3477 0.2532 0.2633 0.2904 0.3801 0.3051 0.2723 0.3561 -0.2582 0.3134 0.3340 -0.2744 -0	286 441 641 652 661 673 676 715 840 900 961 969 1022 1038 1087 1190 1316 1343 1413 1461 1484 1537 1579 1587 1677 1688 1736 1781 1786 1803 1807 1827 1851 1925 1988 1993 1996 2015 2066 2072 2131 2155 2164 2200 2206 2227 2262 2283 2291 2310 2414 2430 2454 2461 2552 2568 2579 2591 2601 2691 2719 2729 2730 2738 2790 2823 2858 2997 3012 3017 3050 3055 3095 3098 3112 3126 3194 3228 3260 3264 3353 3466 3…	-0.0332 -0.0482 -0.0758 -0.0690 -0.0619 -0.0555 -0.0474 -0.0463 -0.0620 -0.0663 -0.0713 -0.0666 -0.0704 -0.0676 -0.0710 -0.0847 -0.1032 -0.1038 -0.1125 -0.1174 -0.1179 -0.1241 -0.1283 -0.1264 -0.1398 -0.1388 -0.1448 -0.1504 -0.1487 -0.1492 -0.1473 -0.1485	4352	RANK_SCORE_AT_ES=	-0.5323
YDL157C_BIND	-0.7196	-1.6271	0.0204	0.3087	1	-0.5253 -0.3184 -0.5729 0.5239 -0.4538 0.2689 0.5318 -0.3449 0.3941 0.7855 -0.3370 0.6008 -0.6599 -0.4470 -0.3587 0.7123 -0.6209 -0.5273 0.3955 0.5464 0.5432 -0.3541 0.2833 0.6678 0.5934 -0.8751 0.3009 -0.3854 0.3839 0.3954 0.5660 -0.3795 0.3477 0.6382 -0	715 1853 2247 2255 2745 2903 3126 3603 3814 3911 4152 4759 4951 5010 5280 5462 5629	-0.0852 -0.2759 -0.3395 -0.3346 -0.4210 -0.4481 -0.4844 -0.5595 -0.5845 -0.5876 -0.6119 -0.6834 -0.6718 -0.6338 -0.6067 -0.5181 0.0021	4758	RANK_SCORE_AT_ES=	-0.8434
HPF1_BIND	-0.7614	-1.6266	0.0652	0.3092	1	0.8002 -0.4952 -0.3195 0.4028 -0.4047 -0.3144 -0.6627 0.4375 0.7275 0.5761 -0.4603 -0.3790 -0.4486 -0.7687 0.5693 0.2615 0.2875 -0.6304 -0.2116 -0.2272 -0.5353 0.3597 0.5537 0.7565 0.4456 -0.2993 -0.3688 -0.6209 0.4672 0.6316 0.3666 -0.3713 0.3575 -0.2786 -0.2540 -0.6332 -0.5734 -0.4433 -0.4014 0.4099 -0.3073 0.4484 0.7551 0.3258 0.4434 -0.3704 -0.7143 0.7990 0.4298 0.3503 -0.7705 0.4658 0.7868 -…	2335 2409 2745 2850 2889 3366 4840 5129 5175	-0.3863 -0.3757 -0.4321 -0.4487 -0.4514 -0.4999 -0.5357 -0.2602 0.0827	4839	RANK_SCORE_AT_ES=	-0.9313
PSD1_SGA	-0.4781	-1.6259	0	0.31	1	-0.3127 -0.2875 -0.2868 0.3392 0.2383 0.2917 -0.2273 0.3248 0.2583 0.3617 0.2679 0.3001 0.2929 0.3127 0.3544 -0.2884 -0.3541 -0.2761 0.3785 -0.2626 0.2988 0.3638 0.3042 0.3715 0.2776 0.3303 0.3322 0.2914 0.3917 0.3968 0.2820 0.3706 0.2584 -0.2823 0.2582 0	42 368 496 513 639 641 676 934 997 1038 1086 1107 1122 1135 1190 1203 1233 1240 1254 1260 1265 1270 1311 1331 1425 1428 1430 1457 1485 1592 1633 1657 1683 1714 1733 1736 1739 1759 1796 1834 1860 1900 1922 1988 1999 2024 2095 2184 2191 2196 2233 2239 2270 2348 2390 2445 2504 2537 2540 2573 2575 2583 2633 2685 2715 2738 2752 2757 2770 2780 2790 2885 2895 2927 2962 2966 2998 3030 3039 3050 3072 3073…	0.0384 -0.0116 -0.0274 -0.0229 -0.0402 -0.0346 -0.0353 -0.0789 -0.0865 -0.0902 -0.0954 -0.0956 -0.0947 -0.0935 -0.1003 -0.0993 -0.1015 -0.0995 -0.0989 -0.0968 -0.0945 -0.0922 -0.0967 -0.0974 -0.1121 -0.1100 -0.1076 -0.1100 -0.1127 -0.1302 -0.1357 -0.1380 -0.1407 -0.1445 -0.1461 -0.1448 -0.1434 -0.1452 -0.1503 -0.1557 -0.1588 -0.1647 -0.1673 -0.1781 -0.1788 -0.1821 -0.1941 -0.2095 -0.2098 -0.2096 …	4355	RANK_SCORE_AT_ES=	-0.5354
SRP101_DAMP_SGA	-0.4761	-1.6252	0	0.311	1	-0.3305 0.3990 -0.2604 -0.2822 -0.2201 -0.3044 0.2786 0.2462 0.2657 -0.3019 0.2709 0.3804 0.3898 0.2555 -0.3090 0.3296 -0.2900 -0.2795 -0.2734 0.3035 0.2805 0.4973 0.3691 0.2805 0.3059 0.3501 -0.2818 0.3238 0.3815 0.3211 -0.2723 0.2914 -0.2459 -0.3514 0.2	513 541 571 639 675 705 840 900 980 1038 1053 1086 1159 1164 1331 1377 1388 1425 1587 1627 1643 1725 1745 1759 1781 1829 1851 1862 1872 1925 1934 1944 1959 2030 2066 2075 2135 2140 2191 2225 2286 2291 2318 2336 2353 2380 2414 2431 2540 2583 2630 2648 2705 2713 2727 2757 2763 2787 2790 2794 2826 2834 2869 2874 2889 2943 2948 2962 2973 2998 3012 3037 3072 3124 3173 3175 3192 3211 3228 3246 3251 326…	-0.0823 -0.0761 -0.0710 -0.0742 -0.0720 -0.0688 -0.0862 -0.0904 -0.0987 -0.1034 -0.1003 -0.1006 -0.1086 -0.1042 -0.1302 -0.1343 -0.1320 -0.1347 -0.1609 -0.1649 -0.1646 -0.1767 -0.1775 -0.1773 -0.1786 -0.1848 -0.1864 -0.1860 -0.1854 -0.1929 -0.1924 -0.1920	4756	RANK_SCORE_AT_ES=	-0.8405
ATP BIOSYNTHETIC PROCESS_BIO	-0.7796	-1.6251	0.0213	0.3104	1	-0.4597 0.3828 0.6925 0.4452 -0.3969 -0.5661 0.7479 0.4533 -0.6232 0.7294 0.4636 0.3280 0.6196 0.7823 -0.7296 -0.4197 -0.5340 0.5507 0.4032 0.5736 -0.2168 -0.4874 0.4178 -0.4970 0.7198 0.3550 0.6365 0.5192 0.4802 0.2919 -0.4240 0.4544 0.6350 0.4874 -0.710	3569 4487 4603 4825 4932 4949 5170 5205 5217 5253 5289	-0.6168 -0.7299 -0.6941 -0.6600 -0.5959 -0.5138 -0.4378 -0.3222 -0.2000 -0.0733 0.0625	4486	RANK_SCORE_AT_ES=	-0.621
RSC6_BIND	-0.5902	-1.6249	0.0435	0.3103	1	0.4437 0.2990 0.3483 0.3753 -0.3041 -0.4692 0.2881 -0.3357 0.2709 -0.3164 0.2448 -0.3358 -0.2992 -0.2569 0.3394 0.4116 -0.2823 -0.2839 0.4432 0.6389 0.3763 -0.3394 0.2755 -0.3085 -0.2529 0.3321 0.4530 -0.4318 0.3089 0.2582 -0.4736 0.4091 -0.2809 0.3793 -0.2554 0.3857 -0.5422 0.3190 -0.2999 -0.2694 -0.5977 -0.3069 0.4230 -0.3002 -0.3204 0.2979 -0.4244 0.2806 0.5776 0.4708 0.3289 -0.3428 -0.3129 0.…	550 912 1135 1296 1395 1430 1688 1739 1760 1860 2006 2053 2070 2194 2386 2425 2506 2568 2573 2683 2747 2787 2823 2869 3031 3069 3215 3283 3685 3764 4039 4048 4063 4094 4261 4374 4391 4411 4511 4714 4993 5052 5097 5258 5275 5280 5307 5309 5452 5466 5573 5606	-0.0684 -0.1150 -0.1400 -0.1560 -0.1623 -0.1576 -0.1956 -0.1971 -0.1934 -0.2050 -0.2260 -0.2296 -0.2279 -0.2462 -0.2779 -0.2826 -0.2951 -0.3048 -0.3042 -0.3231 -0.3340 -0.3409 -0.3471 -0.3549 -0.3824 -0.3876 -0.4111 -0.4202 -0.4861 -0.4937 -0.5338 -0.5261	4992	RANK_SCORE_AT_ES=	-1.1062
HYDROGEN ION TRANSPORTING ATPASE ACTIVITY, ROTATIONAL MECHANISM_MOL	-0.7508	-1.6247	0	0.3101	1	-0.6129 -0.3365 -0.4464 -0.2248 -0.3178 0.4152 0.5885 0.4246 0.3597 -0.3953 -0.5573 0.6275 0.3785 0.4645 0.2255 -0.3106 0.3566 0.5309 -0.3868 0.4826 0.3753 -0.4795 0.5010 0.4045 0.4898 -0.3342 0.5791 0.4180 -0.2242 -0.5734 -0.5871 -0.2866 -0.4389 -0.5367	1790 2434 3108 4118 4487 4502 4629 4807 4932 4949 5170 5205 5217 5253 5289 5311 5489	-0.3025 -0.4120 -0.5279 -0.6854 -0.7176 -0.6866 -0.6700 -0.6536 -0.6202 -0.5664 -0.5286 -0.4534 -0.3725 -0.2899 -0.2012 -0.1060 0.0270	4486	RANK_SCORE_AT_ES=	-0.621
SECRETORY PATHWAY_BIO	-0.4943	-1.6244	0	0.3102	1	0.2706 -0.3861 0.3322 -0.3353 0.4899 -0.2757 0.2677 0.2546 0.4139 0.2334 0.2903 -0.2825 0.3613 -0.3067 -0.3450 0.3209 -0.3105 0.2554 0.2464 0.3538 0.5234 0.3878 -0.3921 0.3223 -0.3225 0.5368 -0.3536 -0.2661 0.3160 0.4372 0.3721 -0.3399 -0.3006 0.2848 0.4007 -0.2894 -0.3171 0.3958 -0.2117 -0.2672 0.1972 -0.2375 0.2868 -0.2877 -0.2423 0.4369 0.2379 0.3222 -0.2395 0.3629 -0.2984 -0.3013 -0.3122 -0.2…	178 567 670 775 973 1037 1038 1114 1254 1328 1471 1478 1532 1643 1929 1932 1983 1996 2016 2025 2180 2258 2321 2444 2445 2481 2487 2558 2591 2604 2623 2651 2723 2753 2781 2825 2866 2904 2923 2942 2991 3017 3072 3095 3131 3217 3248 3249 3271 3273 3304 3333 3468 3491 3556 3608 3640 3654 3666 3714 3725 3750 3780 3810 3841 3937 4003 4145 4185 4197 4227 4251 4287 4310 4322 4327 4346 4359 4365 4447 4454…	0.0128 -0.0420 -0.0476 -0.0549 -0.0816 -0.0845 -0.0760 -0.0816 -0.0997 -0.1065 -0.1268 -0.1224 -0.1269 -0.1423 -0.1910 -0.1884 -0.1947 -0.1942 -0.1950 -0.1939 -0.2197 -0.2319 -0.2416 -0.2626 -0.2615 -0.2669 -0.2668 -0.2787 -0.2839 -0.2855 -0.2882 -0.2926 -0.3053 -0.3104 -0.3152 -0.3230 -0.3300 -0.3365 -0.3394 -0.3423 -0.3505 -0.3543 -0.3633 -0.3665 -0.3719 -0.3860 -0.3900 -0.3886 -0.3909 -0.3896 …	4184	RANK_SCORE_AT_ES=	-0.4413
RECOMBINATIONAL REPAIR_BIO	-0.8325	-1.6241	0.0426	0.3102	1	0.6434 0.5164 0.2976 -0.7924 -0.8856 -0.7043 -0.5624 -0.3272 0.4821 0.6065 0.5785 -0.3605 -0.3448 0.6376 -0.3473 -0.1836 0.2292 0.7976 0.6463 -0.4087 -0.3700 0.6254 0.8836 -0.3440 0.7617 -0.4278 0.2701 -0.9186 -0.6174 -0.2578 -0.4523 -0.5827 -0.5729 -0.6757 0.5100 0.2402 0.6429 -0.5451 0.3493 0.4332 0.4059 0.3046 -0.6849 0.2964 0.5269 0.8224 0.5015 0.7650 0.4675 0.5478 0.8753 0.8784 0.2836 0.4889…	1677 2966 3251 3625 4187 5395 5465 5490	-0.2609 -0.4857 -0.5240 -0.5659 -0.6182 -0.5903 -0.3001 0.0268	5394	RANK_SCORE_AT_ES=	-2.2644
COX10_SGA	-0.5018	-1.6238	0	0.3102	1	0.2902 0.3423 -0.3246 0.3338 0.3557 0.3188 0.3455 0.3271 0.2752 0.2789 -0.2527 0.4219 -0.3111 0.3928 0.2820 0.3390 -0.3408 -0.3682 0.3511 0.2494 0.2173 -0.2881 -0.3095 0.3701 0.5241 0.3310 0.5336 0.4164 0.4158 0.3322 0.4018 0.4529 -0.2378 -0.2583 0.3938 -0.2890 -0.4631 -0.2436 0.4775 0.3440 0.4562 0.3782 -0.2812 0.3451 0.3804 0.2667 -0.2399 0.3884 0.2775 0.2894 0.3496 0.3462 -0.3400 -0.3143 0.371…	384 588 606 678 692 754 760 900 1019 1034 1100 1106 1149 1153 1233 1240 1260 1296 1564 1692 1721 1781 1809 1862 1891 1897 1962 1976 1986 1998 2095 2165 2286 2359 2403 2498 2525 2538 2540 2568 2606 2713 2715 2725 2748 2761 2794 2892 2903 2943 3045 3068 3112 3116 3211 3212 3235 3238 3251 3252 3300 3308 3340 3365 3481 3486 3513 3520 3603 3609 3624 3628 3694 3803 3814 3923 3927 3929 3947 3954 3992 40…	-0.0518 -0.0769 -0.0688 -0.0716 -0.0639 -0.0657 -0.0573 -0.0748 -0.0894 -0.0852 -0.0906 -0.0851 -0.0866 -0.0811 -0.0897 -0.0852 -0.0831 -0.0841 -0.1286 -0.1483 -0.1502 -0.1579 -0.1599 -0.1668 -0.1693 -0.1677 -0.1771 -0.1772 -0.1767 -0.1766 -0.1921 -0.2030	4505	RANK_SCORE_AT_ES=	-0.6283
DEG1_SGA	-0.5058	-1.6237	0	0.3099	1	0.3204 -0.3394 -0.2808 0.3076 0.3026 0.2831 0.3419 0.2924 0.2836 0.3228 0.3470 0.2309 -0.3139 0.3227 0.4348 -0.2592 0.3708 -0.3690 0.3129 0.3376 -0.3129 0.2166 0.2890 0.3358 -0.3013 0.4730 0.4334 -0.3033 0.3384 0.3318 0.3201 -0.3229 0.4517 -0.2691 -0.3011 -0.2608 0.3295 0.2866 0.2985 -0.2948 0.2661 0.4014 -0.2782 0.2923 0.2932 0.4268 0.3468 0.2933 0.3186 -0.3699 -0.2975 0.2472 0.2911 0.3944 -0.34…	417 453 496 692 803 805 821 824 869 934 938 1069 1100 1118 1119 1131 1135 1219 1240 1303 1312 1317 1328 1508 1587 1633 1657 1688 1725 1738 1739 1780 1807 1837 1996 1999 2137 2196 2257 2291 2295 2310 2319 2353 2402 2414 2488 2522 2589 2610 2635 2691 2748 2763 2774 2889 2892 2903 2949 3027 3082 3173 3186 3191 3192 3211 3228 3260 3263 3283 3377 3425 3432 3436 3453 3583 3603 3675 3753 3768 3774 3855 …	-0.0629 -0.0573 -0.0539 -0.0816 -0.0947 -0.0880 -0.0839 -0.0776 -0.0793 -0.0851 -0.0798 -0.0983 -0.0988 -0.0969 -0.0920 -0.0891 -0.0848 -0.0954 -0.0946 -0.1017 -0.0990 -0.0956 -0.0934 -0.1228 -0.1340 -0.1393 -0.1408 -0.1436 -0.1476 -0.1473 -0.1449 -0.1498	4663	RANK_SCORE_AT_ES=	-0.7548
MSB4_BIND	-0.6346	-1.6232	0.0455	0.3103	1	0.2949 -0.4088 0.5092 0.4001 0.3271 0.4275 -0.2739 -0.4818 0.4712 0.4562 0.4192 -0.2797 -0.2842 -0.4603 0.5893 -0.5987 -0.5602 0.5255 -0.3425 -0.3877 -0.4537 0.3368 -0.4690 0.4837 0.3966 0.4748 -0.2796 -0.2560 0.2983 -0.3489 0.5364 -0.6507 0.4522 0.6025 0.3503 0.5695 0.4154 0.2902 0.5805 0.6016 -0.1975 0.5333 0.2793 0.5261 0.3453 0.5304 0.2849 0.4917 0.3770 -0.3678 0.4666 -0.4158 0.2819 -0.3257 -…	523 1039 1057 1514 1534 1583 2087 2458 2745 2973 3055 3126 3222 3228 3326 3563 3734 3815 3841 3922 3974 4204 4221 4715 5140 5185 5245 5298 5341 5349 5439 5497 5574	-0.0476 -0.1164 -0.0968 -0.1639 -0.1534 -0.1487 -0.2320 -0.2951 -0.3456 -0.3848 -0.3972 -0.4072 -0.4206 -0.4178 -0.4304 -0.4653 -0.4867 -0.4912 -0.4854 -0.4883 -0.4856 -0.5111 -0.4983 -0.5590 -0.5880 -0.5457 -0.5009 -0.4490 -0.3885 -0.3205 -0.2485 -0.1493	5139	RANK_SCORE_AT_ES=	-1.3654
PWY-3781_PATH	-0.6985	-1.623	0.0417	0.3104	1	0.2814 -0.4588 -0.4868 -0.4930 -0.3401 0.3334 0.4046 -0.2067 0.2858 -0.5004 -0.5264 0.6179 0.4054 -0.4396 -0.5492 -0.2742 0.2547 -0.2183 -0.4058 0.3895 0.5451 -0.5711 -0.3506 0.2079 0.5101 -0.2846 -0.3933 -0.8258 -0.4485 -0.4565 0.2852 -0.3299 0.6789 -0.4351 0.4516 -0.4339 0.3031 0.3911 0.3397 0.2169 -0.3617 -0.2896 -0.3406 0.4088 -0.1689 -0.5294 -0.5430 0.5398 0.4427 0.4593 0.2905 0.5103 -0.4991…	2949 3929 4030 4052 4238 4281 4289 4342 4479 4533 4764 4866 4884 4896 4940 4972 5033 5085 5129 5155 5169 5198 5226	-0.5232 -0.6807 -0.6797 -0.6641 -0.6735 -0.6564 -0.6329 -0.6157 -0.6091 -0.5857 -0.5839 -0.5539 -0.5081 -0.4603 -0.4152 -0.3662 -0.3188 -0.2653 -0.2053 -0.1397 -0.0700 -0.0000 0.0739	4029	RANK_SCORE_AT_ES=	-0.3738
YPT6_BIND	-0.4734	-1.6227	0.027	0.3107	1	0.2458 0.3567 0.2597 0.3457 0.3151 0.2564 -0.3874 -0.2731 0.2474 0.3740 0.3981 0.3076 0.2733 0.2922 -0.2774 0.3463 0.4693 0.4308 -0.2619 0.2401 0.3081 0.3373 -0.2421 -0.2852 -0.2454 -0.2716 -0.3011 0.2945 0.3981 -0.4850 0.2891 0.3334 0.3189 0.3238 -0.2573 0.3913 0.4051 0.3187 -0.2505 -0.2740 0.2873 -0.3741 0.2537 -0.2766 -0.2529 0.2385 0.4381 -0.3363 -0.2619 0.2446 -0.2649 -0.2379 -0.3418 0.2936 …	286 509 593 639 661 676 753 775 777 803 873 900 944 948 961 1022 1038 1119 1135 1155 1202 1221 1280 1316 1395 1425 1428 1475 1484 1514 1532 1579 1650 1658 1688 1714 1725 1759 1781 1785 1790 1807 1843 1854 1864 1886 1898 1925 1988 2015 2016 2024 2070 2131 2137 2159 2169 2191 2227 2328 2366 2398 2403 2421 2430 2454 2458 2465 2490 2504 2517 2556 2591 2745 2774 2779 2794 2881 2889 2903 2922 2970 2997…	-0.0374 -0.0692 -0.0768 -0.0781 -0.0752 -0.0711 -0.0789 -0.0768 -0.0710 -0.0697 -0.0771 -0.0768 -0.0799 -0.0756 -0.0730 -0.0796 -0.0779 -0.0885 -0.0871 -0.0866 -0.0912 -0.0908 -0.0978 -0.1008 -0.1120 -0.1144 -0.1117 -0.1174 -0.1160 -0.1186 -0.1191 -0.1250	4352	RANK_SCORE_AT_ES=	-0.5323
NOP16_SGA	-0.7001	-1.6225	0.0444	0.3105	1	-0.7847 0.6266 -0.3910 -0.5624 -0.3018 0.3445 0.5100 0.3474 0.5816 -0.3142 -0.3784 0.4600 0.6091 -0.3702 0.3079 0.2945 -0.5543 0.3057 0.6012 -0.2324 -0.4435 0.5568 -0.8147 -0.2398 -0.3376 -0.3494 -0.4712 0.4727 0.5107 -0.4341 -0.5166 -0.2776 0.4136 -0.553	424 849 931 1358 2709 2944 3446 3453 3601 3765 4035 4039 4282 4309 4319 4407 4506 4707 4951 5073 5264 5266 5304 5526 5536 5637	-0.0414 -0.0995 -0.0982 -0.1636 -0.4035 -0.4445 -0.5301 -0.5275 -0.5490 -0.5724 -0.6124 -0.6050 -0.6378 -0.6318 -0.6226 -0.6262 -0.6305 -0.6494 -0.6704 -0.6663 -0.6645 -0.6290 -0.5973 -0.5576 -0.4747 0.0007	5263	RANK_SCORE_AT_ES=	-1.6932
OYE2_BIND	-0.709	-1.6223	0.0435	0.3101	1	0.3685 0.4505 -0.3236 -0.3063 0.4946 -0.3028 0.5323 -0.2107 -0.6398 -0.4405 -0.4330 0.4664 -0.4073 0.1639 -0.4133 0.7102 0.3511 -0.6608 0.2541 -0.5070 -0.5069 -0.4443 -0.3165 -0.6822 0.3463 0.6964 -0.3532 -0.6633 0.3081 0.4123 -0.3011 0.2484 -0.3451 0.3271 0.4524 0.4315 0.2262 -0.4922 0.5397 -0.4663 0.3895 0.7908 -0.7774 -0.4188 0.3160 -0.5997 0.4222 -0.7282 -0.4627 -0.4104 0.5266 0.4598 0.5102 0…	441 846 1965 2137 2190 2263 2610 2745 2952 3186 3207 3542 3625 3849 4416 4759 5018 5172 5269 5393 5589 5629	-0.0269 -0.0716 -0.2631 -0.2878 -0.2919 -0.3001 -0.3602 -0.3836 -0.4192 -0.4577 -0.4580 -0.5108 -0.5179 -0.5477 -0.6298 -0.6631 -0.6718 -0.6519 -0.6128 -0.5609 -0.4097 0.0021	5017	RANK_SCORE_AT_ES=	-1.1365
CHK1_SGA	-0.6156	-1.6218	0	0.3107	1	0.3593 0.4315 0.3882 0.3245 0.4058 -0.4159 -0.1873 0.3535 -0.3864 -0.3942 0.3857 -0.4697 0.5642 0.2848 -0.2740 -0.3040 -0.2536 0.3976 -0.4737 0.4562 0.3480 0.4331 -0.2183 0.5764 -0.4022 -0.4815 0.3064 0.3021 -0.5114 -0.3330 0.5834 -0.2350 -0.5426 -0.3365 0.3268 -0.2268 -0.5544 -0.4735 0.2130 0.3887 0.2697 -0.3488 0.3448 0.4391 -0.5492 -0.3078 0.2249 0.3330 0.3072 -0.2945 0.5148 0.2579 0.3771 0.32…	1106 1194 1425 1519 1760 1849 1863 2015 2196 2286 2310 2590 2659 2691 2889 2905 2944 2953 2965 3030 3068 3387 3603 3733 4163 4198 4546 4573 4591 4848 4894 5073 5075 5083 5295 5310 5475 5489 5589	-0.1749 -0.1698 -0.1948 -0.1968 -0.2289 -0.2352 -0.2283 -0.2480 -0.2746 -0.2858 -0.2855 -0.3335 -0.3444 -0.3491 -0.3836 -0.3856 -0.3913 -0.3915 -0.3923 -0.4018 -0.4062 -0.4575 -0.4880 -0.5019 -0.5633 -0.5537 -0.5922 -0.5729 -0.5515 -0.5640 -0.5372 -0.5259	4545	RANK_SCORE_AT_ES=	-0.6638
ENERGY COUPLED PROTON TRANSPORT, DOWN ELECTROCHEMICAL GRADIENT_BIO	-0.7966	-1.6213	0.0217	0.3108	1	-0.3364 -0.4938 -0.5284 0.6703 0.3236 -0.4570 -0.7421 0.5968 -0.2495 0.5864 -0.5958 0.3932 0.6733 0.2168 -0.5533 0.2598 0.4914 0.5851 0.3502 -0.4426 0.6505 -0.4328 -0.4886 -0.4593 0.6660 0.2084 0.3785 0.1874 -0.5972 0.3043 0.2068 -0.6271 0.6323 0.5850 0.2	4487 4603 4825 4932 4949 5170 5205 5217 5253	-0.7375 -0.6909 -0.6430 -0.5632 -0.4651 -0.3673 -0.2286 -0.0830 0.0689	4486	RANK_SCORE_AT_ES=	-0.621
CDC48-3_SGA	-0.5174	-1.6211	0.0227	0.3108	1	-0.4036 -0.2962 0.3339 -0.2983 0.3711 -0.4078 0.5190 0.4106 -0.2877 0.4818 0.3405 -0.4610 0.3119 0.3297 0.3390 -0.5066 0.4731 0.2885 -0.4246 0.3171 0.2598 0.3249 0.3520 -0.3371 -0.2376 -0.2471 0.2987 0.5013 -0.2961 -0.2406 0.3363 -0.2773 -0.3199 -0.3394 0	384 639 676 1119 1190 1312 1328 1388 1442 1506 1537 1587 1677 1692 1807 1964 2024 2048 2135 2227 2283 2295 2325 2336 2446 2568 2729 2752 2774 2909 2943 2949 2966 2997 3006 3027 3037 3050 3073 3095 3098 3237 3352 3428 3507 3536 3601 3675 3825 3847 3877 3897 3923 3947 3965 4005 4026 4152 4160 4163 4187 4234 4306 4315 4338 4411 4429 4537 4572 4591 4648 4707 4744 4833 4862 4896 4924 4958 5084 5188 51…	-0.0440 -0.0749 -0.0671 -0.1379 -0.1423 -0.1567 -0.1521 -0.1560 -0.1592 -0.1647 -0.1644 -0.1678 -0.1790 -0.1768 -0.1933 -0.2182 -0.2260 -0.2274 -0.2404 -0.2547 -0.2628 -0.2629 -0.2664 -0.2666 -0.2850 -0.3061 -0.3347 -0.3385 -0.3422 -0.3660 -0.3715 -0.3720	4151	RANK_SCORE_AT_ES=	-0.428
DICARBOXYLIC ACID METABOLIC PROCESS_BIO	-0.7747	-1.6205	0.0392	0.3115	1	0.4075 -0.2535 0.7378 0.6155 0.4958 -0.6224 0.5229 -0.7928 -0.4642 0.3056 -0.4012 -0.3929 0.3314 -0.4800 0.7360 -0.4130 -0.4662 0.7399 0.5806 0.6971 0.4894 -0.5848 0.7582 -0.4658 0.3535 0.4979 0.2792 -0.4015 0.4836 -0.6017 0.2973 0.6199 -0.3548 -0.2388 -0.6958 -0.7566 -0.3351 -0.7172 -0.3727 -0.6377 0.2949 0.2830 0.7254 -0.5010 0.6418 -0.3805 -0.4812 0.5386 -0.5790 -0.5862 0.6460 -0.3060 -0.5786 …	1293 2949 3617 3863 4725 4896 5169 5303 5340 5428 5476 5523	-0.1986 -0.4907 -0.5961 -0.6218 -0.7281 -0.7009 -0.6660 -0.5842 -0.4753 -0.3466 -0.1864 0.0210	4724	RANK_SCORE_AT_ES=	-0.8044
CLA4_SGA	-0.537	-1.6204	0	0.3109	1	0.4427 -0.2742 0.3222 0.4243 0.4047 -0.2495 0.3428 0.3129 0.3844 -0.4686 -0.3547 0.3546 0.3428 0.2940 0.3678 0.4281 0.2871 -0.3118 -0.2918 0.3108 0.2644 0.3786 -0.3720 0.3985 -0.2877 0.3200 0.2850 -0.4029 0.4343 0.3466 0.3088 -0.2679 0.3429 -0.2828 0.4244 -0.2127 0.3586 0.2357 -0.2847 -0.3508 -0.3116 0.3089 0.3759 -0.2216 0.2767 0.3081 0.3138 0.3830 -0.2624 -0.2701 -0.3614 -0.4481 -0.4257 0.3684 …	384 692 821 1046 1116 1135 1158 1169 1240 1253 1280 1378 1442 1451 1602 1633 1677 1725 1739 1786 1851 2024 2027 2066 2135 2227 2283 2310 2336 2445 2603 2659 2683 2774 3072 3228 3237 3451 3481 3609 3675 3696 3778 3814 3879 3920 3947 3998 4019 4033 4039 4152 4269 4282 4293 4296 4372 4473 4477 4497 4557 4568 4645 4707 4757 4785 4802 4818 4849 4862 4884 4920 5027 5053 5084 5180 5225 5280 5281 5304 53…	-0.0471 -0.0900 -0.1024 -0.1345 -0.1392 -0.1347 -0.1312 -0.1255 -0.1311 -0.1264 -0.1243 -0.1358 -0.1416 -0.1375 -0.1599 -0.1609 -0.1644 -0.1689 -0.1674 -0.1720 -0.1803 -0.2087 -0.2065 -0.2110 -0.2211 -0.2357 -0.2439 -0.2471 -0.2501 -0.2685 -0.2962 -0.3057	4472	RANK_SCORE_AT_ES=	-0.6112
SIP4_SGA	-0.547	-1.6203	0.0556	0.3105	1	0.3707 0.4926 0.3197 0.4460 -0.3898 -0.3435 -0.2877 -0.3149 -0.2851 0.3585 0.2537 -0.5522 -0.4394 0.3641 0.2529 0.3553 0.4317 0.3306 -0.4070 0.4347 -0.3518 -0.2332 0.3521 -0.4686 0.3958 0.2195 -0.2501 -0.2660 0.5336 0.3317 0.6001 0.3395 0.4952 0.5795 0.3833 0.3876 -0.2920 0.5582 0.2351 -0.5827 0.4908 0.2645 0.2547 -0.2800 0.4902 0.3619 0.5641 0.4574 0.2870 0.4591 -0.3213 0.2780 0.5955 -0.3327 0.3…	31 944 1023 1169 1203 1308 1312 1671 1714 2095 2386 2423 2429 2603 2715 2850 2889 2966 2987 2992 3186 3434 3453 3603 3698 3870 3922 3950 4019 4090 4290 4442 4480 4605 4719 4892 4958 5011 5078 5180 5188 5218 5303 5350 5369 5376 5439 5520 5558 5571 5626	0.1492 -0.0026 -0.0061 -0.0228 -0.0197 -0.0303 -0.0227 -0.0814 -0.0839 -0.1490 -0.1993 -0.2043 -0.2038 -0.2340 -0.2536 -0.2774 -0.2840 -0.2970 -0.2999 -0.3000 -0.3331 -0.3747 -0.3752 -0.3985 -0.4114 -0.4372 -0.4413 -0.4409 -0.4474 -0.4538 -0.4818 -0.4998 -0.4969 -0.5083 -0.5162 -0.5319 -0.5270 -0.5190 -0.5119 -0.5076 -0.4862 -0.4675 -0.4546 -0.4315 -0.4022 -0.3699 -0.3415 -0.2999 -0.2352 -0.1608 …	4891	RANK_SCORE_AT_ES=	-0.985
RTF1_SGA	-0.487	-1.6202	0	0.3099	1	0.3506 0.4155 -0.2831 0.4343 0.3902 0.3453 -0.4655 0.2876 -0.3304 0.2487 0.2542 0.3355 0.2557 0.2957 0.3028 -0.4252 0.3374 0.4703 0.3210 0.2854 0.4020 0.4301 0.3499 0.3051 -0.2228 -0.3221 0.4963 0.3337 -0.2611 0.3361 -0.2401 -0.2461 -0.2880 0.3212 0.4254 -0.2346 0.3660 -0.2674 0.2399 -0.2608 -0.3010 0.3686 0.2597 0.2337 0.2939 0.3471 -0.2628 0.2602 -0.4136 0.3609 0.2513 0.2698 0.3021 0.3412 0.396…	364 541 593 666 805 821 900 1107 1119 1172 1190 1253 1296 1308 1377 1430 1485 1500 1530 1550 1754 1934 1998 2066 2133 2137 2155 2233 2239 2252 2255 2257 2286 2310 2319 2415 2430 2436 2494 2522 2540 2568 2575 2614 2615 2685 2774 2889 2905 2922 2949 2962 2966 2997 3017 3027 3098 3232 3260 3262 3283 3293 3342 3390 3403 3425 3432 3498 3505 3513 3517 3520 3536 3546 3554 3655 3678 3694 3698 3738 3768 3…	-0.0474 -0.0666 -0.0643 -0.0671 -0.0835 -0.0776 -0.0841 -0.1152 -0.1110 -0.1144 -0.1117 -0.1174 -0.1197 -0.1165 -0.1240 -0.1289 -0.1345 -0.1329 -0.1341 -0.1336 -0.1674 -0.1977 -0.2070 -0.2173 -0.2276 -0.2264 -0.2278 -0.2403 -0.2397 -0.2405 -0.2394 -0.2382	4644	RANK_SCORE_AT_ES=	-0.7419
[truncated: 7,621 more rows]
