# Supplementary material for: CTG clade-specific proteins of the RSC chromatin-remodeling complex regulate cell cycle progression of a critical priority fungal pathogen, Candida albicans
Source: mSphere. 2026 Mar 30;11(4):e00084-26. doi: 10.1128/msphere.00084-26 (PMC13123710; doi:10.1128/msphere.00084-26)
Supplement: Data S5 — GSEA results for nri1 nri2 mutant. [file msphere.00084-26-s0005.xlsx]

## Sheet: Sheet1
GSEA data for nri1Δ/Δ nri2Δ/Δ vs WT
	ES	NES	NP	FDR	FWER	RND_ES	HIT_INDICES	ES_PROFILE	RANK_AT_ES	RANK_SCORE_AT_ES
CYTOSOLIC PART_CEL	-0.7512	-2.3958	0	0	0	0.2961 0.4184 0.3472 0.2693 -0.3126 0.2846 -0.2703 0.4212 0.3746 0.3842 -0.2515 -0.3414 0.3831 -0.3018 0.5558 0.2670 0.3038 0.3127 0.2958 0.4637 0.3425 -0.3515 0.4052 0.3227 0.2704 0.3079 0.3413 0.2793 0.3957 0.3646 0.5134 -0.3115 0.3810 0.4593 0.3020 0.4312 -0.2959 -0.3448 0.5194 0.2948 0.4299 -0.3813 0.3740 0.3387 0.3369 -0.4464 -0.2032 0.2966 0.3460 -0.3164 0.4272 0.4604 -0.3177 -0.3834 0.2694…	940 1020 1151 1209 1832 2143 2472 2818 2978 3021 3514 3657 3702 3805 3895 3997 4064 4212 4274 4289 4378 4480 4516 4551 4587 4607 4608 4709 4728 4747 4755 4764 4768 4777 4789 4803 4815 4842 4846 4853 4854 4872 4874 4876 4936 4963 4964 4972 4976 4993 5003 5013 5025 5026 5027 5029 5039 5041 5067 5070 5085 5088 5112 5118 5127 5142 5153 5158 5164 5167 5171 5187 5194 5195 5204 5209 5231 5263 5273 5287 …	-0.1636 -0.1727 -0.1918 -0.1982 -0.3087 -0.3636 -0.4225 -0.4845 -0.5126 -0.5195 -0.6066 -0.6302 -0.6361 -0.6520 -0.6653 -0.6805 -0.6892 -0.7119 -0.7187 -0.7170 -0.7281 -0.7409 -0.7416 -0.7419 -0.7421 -0.7394 -0.7332 -0.7444 -0.7407 -0.7369 -0.7310 -0.7253	4708	-0.9715
STRUCTURAL CONSTITUENT OF RIBOSOME_MOL	-0.7062	-2.3596	0	0	0	0.3073 -0.2399 0.3540 0.3412 0.4230 0.4238 -0.2644 0.5196 0.3247 -0.2563 0.4295 0.3536 0.4371 0.2940 0.3140 0.3326 -0.2947 0.3689 0.3358 0.3386 -0.2797 -0.2980 0.3440 0.3742 -0.2629 0.3426 0.3047 0.4626 0.2903 0.4462 0.3080 0.2463 -0.2740 0.5054 0.4147 0.3967 0.4000 -0.3199 0.2942 0.2466 0.2570 -0.2796 0.3351 -0.3563 -0.2406 0.3944 -0.3173 -0.2883 0.4180 0.4623 -0.3298 0.3098 0.2453 0.2979 0.2975…	1209 1424 1504 1741 1998 2023 2068 2195 2204 2236 2263 2421 2472 2625 2780 2800 2802 2841 2843 2851 2870 2898 2932 3035 3049 3086 3091 3114 3147 3172 3201 3300 3346 3434 3477 3492 3614 3626 3657 3688 3698 3743 3839 3883 3946 3997 3998 4064 4071 4073 4152 4221 4274 4277 4289 4293 4378 4432 4458 4499 4516 4526 4579 4587 4607 4608 4728 4747 4755 4764 4768 4777 4789 4803 4815 4841 4842 4846 4853 4854…	-0.2161 -0.2522 -0.2641 -0.3052 -0.3505 -0.3537 -0.3606 -0.3828 -0.3835 -0.3884 -0.3925 -0.4207 -0.4295 -0.4571 -0.4849 -0.4881 -0.4881 -0.4947 -0.4945 -0.4955 -0.4984 -0.5029 -0.5084 -0.5263 -0.5280 -0.5339 -0.5339 -0.5371 -0.5421 -0.5456 -0.5497 -0.5664	4727	-0.9885
CYTOSOLIC RIBOSOME (SENSU EUKARYOTA)_CEL	-0.7581	-2.3358	0	0	0	0.3618 -0.3195 -0.4924 -0.2868 0.3666 0.3462 0.3508 0.2807 -0.3536 -0.3735 -0.2517 0.3344 0.4909 0.3035 0.2874 0.3516 -0.3524 0.3608 0.6339 0.3393 0.4792 0.3839 0.3534 -0.2868 0.4855 -0.2746 0.3668 0.3338 0.4672 0.4060 0.2789 0.3575 0.3227 -0.2822 0.3784 0.4586 0.5213 0.3229 0.3075 0.4848 -0.2777 0.5133 0.4145 -0.3117 0.4900 0.1900 -0.3834 0.2717 0.3641 0.3110 0.4945 -0.2916 -0.3476 -0.2754 -0.23…	940 1020 1151 1209 1832 2472 2818 2978 3021 3657 3805 3997 4064 4212 4274 4289 4378 4480 4516 4551 4587 4607 4608 4709 4728 4747 4755 4764 4768 4777 4789 4803 4815 4842 4846 4853 4854 4872 4874 4876 4936 4963 4964 4972 4976 4993 5003 5013 5025 5026 5027 5029 5039 5041 5067 5070 5085 5088 5112 5118 5127 5142 5153 5158 5164 5167 5171 5187 5194 5195 5204 5209 5231 5263 5273 5287 5300 5347 5352 5365 …	-0.1635 -0.1724 -0.1916 -0.1979 -0.3083 -0.4232 -0.4851 -0.5132 -0.5201 -0.6325 -0.6566 -0.6880 -0.6966 -0.7192 -0.7260 -0.7243 -0.7353 -0.7481 -0.7487 -0.7489 -0.7491 -0.7463 -0.7401 -0.7513 -0.7475 -0.7436 -0.7377 -0.7319 -0.7252 -0.7193 -0.7137 -0.7085	4708	-0.9715
RPL36B_BIND	-0.7488	-2.2487	0	0	0	0.2678 0.4292 0.4222 0.3514 0.3213 0.2838 -0.2724 0.4543 -0.2565 0.3983 0.6141 0.3940 0.3630 0.4853 -0.3384 -0.3914 -0.2910 -0.3746 -0.3178 -0.2233 0.4300 0.4913 -0.2822 -0.4626 0.3028 0.3770 0.5601 0.2692 -0.3136 0.3798 0.4340 0.3845 -0.4811 -0.3122 0.5159 0.3168 0.5114 0.4574 0.5723 0.4614 0.3833 0.5774 0.2855 0.4479 0.6042 0.3560 -0.4065 0.4260 0.3735 0.2839 0.4270 0.2579 0.3870 -0.4191 0.4650…	1024 1603 1658 1800 1869 1962 2065 2207 2379 2437 2462 2642 2664 2678 2690 2824 3264 3479 3751 4103 4204 4267 4473 4516 4607 4728 4755 4764 4768 4872 4874 4876 4964 4972 5003 5013 5025 5027 5028 5041 5067 5112 5153 5158 5167 5171 5194 5209 5231 5273 5275 5347 5352 5380 5430 5446 5460 5522 5524 5539 5552	-0.1740 -0.2733 -0.2789 -0.3009 -0.3102 -0.3241 -0.3403 -0.3641 -0.3939 -0.4035 -0.4073 -0.4393 -0.4430 -0.4452 -0.4470 -0.4703 -0.5469 -0.5823 -0.6268 -0.6835 -0.6945 -0.6981 -0.7251 -0.7224 -0.7273 -0.7361 -0.7279 -0.7162 -0.7036 -0.7074 -0.6929 -0.6783	4727	-0.9885
RIBOSOME_CEL	-0.6725	-2.2457	0	0	0	0.4365 -0.3068 0.4547 0.3319 0.2847 0.4193 0.3683 0.2988 -0.2621 0.3747 0.3813 0.3855 0.2856 0.4276 0.3366 0.3716 0.4756 0.4088 0.2785 0.4379 0.3503 0.3095 0.3028 -0.3463 0.4641 0.3137 0.4149 0.3477 0.2748 -0.2809 0.3536 0.3395 0.5416 -0.2841 0.3329 0.3525 0.3215 -0.2981 0.3878 -0.3181 0.3828 0.3765 0.3309 0.3986 0.4025 0.3470 0.4677 -0.2504 0.2790 0.3986 0.3129 -0.2672 0.3604 0.3276 -0.3050 0.48…	671 940 1020 1151 1209 1424 1504 1741 1832 1998 2023 2068 2073 2195 2204 2236 2263 2372 2421 2472 2545 2625 2780 2786 2800 2802 2818 2841 2843 2851 2870 2898 2931 2932 2978 3021 3035 3049 3086 3091 3114 3147 3172 3201 3247 3300 3346 3349 3465 3477 3492 3497 3527 3614 3626 3657 3688 3692 3698 3743 3805 3839 3875 3883 3946 3955 3997 3998 4064 4071 4073 4152 4212 4221 4222 4248 4274 4277 4289 4293 4…	-0.1155 -0.1601 -0.1706 -0.1912 -0.1986 -0.2355 -0.2479 -0.2896 -0.3048 -0.3340 -0.3375 -0.3447 -0.3445 -0.3661 -0.3669 -0.3720 -0.3762 -0.3956 -0.4041 -0.4131 -0.4262 -0.4406 -0.4686 -0.4694 -0.4716 -0.4715 -0.4741 -0.4778 -0.4778 -0.4788 -0.4818 -0.4864	4457	-0.7475
YPL109C_SGA	-0.7108	-2.2229	0	0	0	0.5083 0.5034 0.5219 0.5188 0.5254 0.4192 0.3520 0.5206 -0.3707 0.3839 0.3548 0.6779 0.3286 -0.3762 -0.3156 0.4680 0.4226 0.3253 -0.3290 0.2682 0.4137 -0.2929 0.3290 0.4622 0.3205 -0.2845 0.4819 -0.2945 -0.3221 0.4788 0.5052 -0.4138 0.3277 0.4429 0.3557 0.4291 0.4406 -0.2511 0.3682 0.5605 0.3195 0.3733 0.4337 0.4665 -0.3422 0.5104 -0.2813 0.3461 0.4142 0.3243 0.4605 0.3950 -0.2867 -0.4493 -0.3400…	700 716 808 815 1011 1185 1378 1454 1645 1664 2017 2021 2115 2143 2220 2261 2288 2448 2457 2460 2464 2587 2749 2758 2848 2861 2884 3161 3291 3313 3383 3504 3638 3650 3683 3918 3924 3973 4044 4118 4148 4167 4236 4264 4268 4294 4364 4386 4402 4403 4433 4667 4861 5093 5095 5225 5273 5282 5321 5335 5364 5409 5454 5498 5521 5533 5552 5579 5595 5619 5629 5633	-0.1141 -0.1056 -0.1125 -0.1042 -0.1325 -0.1583 -0.1888 -0.1986 -0.2299 -0.2303 -0.2919 -0.2909 -0.3062 -0.3099 -0.3225 -0.3288 -0.3326 -0.3608 -0.3618 -0.3618 -0.3620 -0.3838 -0.4125 -0.4137 -0.4292 -0.4309 -0.4343 -0.4826 -0.5043 -0.5064 -0.5170 -0.5365	5092	-1.4841
TBF1_TF	-0.7156	-2.2181	0	0	0	0.2755 0.2997 -0.2288 0.4656 -0.3283 0.3233 0.3650 -0.2470 0.3057 0.3934 0.3607 0.3662 0.4703 -0.3934 0.2393 0.4193 -0.2764 -0.2528 -0.3766 -0.3755 0.3235 0.2593 0.4890 0.3681 0.4244 0.4375 0.3781 -0.2933 0.3254 0.5153 0.3288 0.3946 0.3545 0.4622 0.3405 0.2944 0.2825 0.3037 0.4102 0.5190 0.3474 -0.3729 -0.4276 0.3481 0.4221 -0.2873 0.2897 -0.3122 0.3973 0.4646 0.3563 0.2804 -0.3108 -0.3575 -0.369…	168 705 1050 1182 1412 1471 1480 1497 1613 1647 1692 1721 1876 2148 2377 2607 2635 2810 2818 2919 2944 3011 3078 3628 3652 3745 3997 4042 4064 4097 4274 4289 4516 4519 4587 4607 4608 4643 4671 4728 4747 4755 4764 4768 4777 4789 4803 4815 4827 4842 4846 4854 4872 4874 4936 4964 4972 4976 4993 5003 5013 5025 5026 5027 5029 5039 5041 5067 5070 5085 5088 5118 5127 5142 5153 5158 5164 5167 5171 5187 5…	0.0030 -0.0859 -0.1436 -0.1636 -0.2023 -0.2103 -0.2092 -0.2096 -0.2283 -0.2323 -0.2384 -0.2416 -0.2681 -0.3162 -0.3570 -0.3983 -0.4032 -0.4344 -0.4354 -0.4530 -0.4569 -0.4683 -0.4795 -0.5770 -0.5795 -0.5941 -0.6368 -0.6419 -0.6428 -0.6455 -0.6736 -0.6724 -0.7082 -0.7035 -0.7102 -0.7082 -0.7026 -0.7031 -0.7021 -0.7060 -0.7030 -0.6979 -0.6929 -0.6870 -0.6820 -0.6773 -0.6729 -0.6681 -0.6633 -0.6589 …	4586	-0.8603
RPL6A_BIND	-0.7338	-2.2115	0	0	0	-0.3484 0.3542 0.4151 0.6347 0.3026 0.3817 0.5529 -0.2876 0.2345 0.6005 -0.2828 0.3991 0.3109 -0.3721 0.5314 0.4740 0.3252 0.2559 0.4151 0.3923 0.3518 0.4811 0.3237 0.3640 0.4315 0.3640 0.4442 0.2622 0.3963 0.3088 0.4693 0.4525 -0.3749 0.5561 -0.3239 0.32	1008 1087 1249 1573 1658 1865 2207 2265 2379 2578 2671 2678 2690 2756 2823 2824 2967 2978 3154 3180 3657 3802 4103 4155 4274 4488 4516 4563 4586 4587 4607 4728 4755 4764 4768 4853 4854 4872 4874 4876 4936 4964 4993 5013 5025 5028 5039 5041 5067 5153 5158 5164 5167 5171 5187 5209 5231 5251 5263 5273 5275 5287 5300 5347 5365 5425 5430 5443 5446 5460 5539 5552	-0.1723 -0.1787 -0.2016 -0.2556 -0.2671 -0.3014 -0.3613 -0.3704 -0.3900 -0.4254 -0.4418 -0.4428 -0.4446 -0.4560 -0.4673 -0.4669 -0.4915 -0.4923 -0.5223 -0.5252 -0.6075 -0.6294 -0.6777 -0.6811 -0.6955 -0.7249 -0.7207 -0.7194 -0.7135 -0.7037 -0.6971 -0.7074	4487	-0.7755
RPS15_BIND	-0.7815	-2.209	0	0	0	0.3601 0.3704 -0.3377 0.3745 0.3257 0.3062 0.5091 0.3846 -0.2685 0.5005 -0.3560 -0.3738 -0.3675 0.3915 -0.2284 -0.2764 -0.3892 -0.2695 0.2526 -0.3334 -0.4466 -0.3735 0.4194 0.4618 -0.4936 0.3127 0.4446 -0.3540 -0.3239 0.2684 -0.3349 0.4100 -0.3237 0.2963 -0.3648 -0.5166 0.5188 0.3480 0.3638 0.4137 -0.3217 -0.2328 -0.3514 0.3127 0.3327 0.6070 0.4097 0.4379 0.4738 0.6154 0.4449 0.3583 0.3714 -0.422…	1573 1865 1962 2678 2690 3161 4103 4274 4587 4607 4608 4728 4755 4764 4768 4842 4854 4936 4964 4972 4993 5067 5153 5167 5187 5209 5263 5273 5300 5365 5379 5425 5430 5443 5460 5539 5552	-0.2744 -0.3222 -0.3359 -0.4633 -0.4650 -0.5465 -0.7059 -0.7259 -0.7664 -0.7543 -0.7388 -0.7426 -0.7294 -0.7128 -0.6953 -0.6889 -0.6710 -0.6640 -0.6468 -0.6257 -0.6062 -0.5939 -0.5808 -0.5540 -0.5274 -0.4997 -0.4742 -0.4404 -0.4078 -0.3752 -0.3316 -0.2873	4586	-0.8603
TRANSLATION_BIO	-0.665	-2.2046	0	0	0	0.3351 0.3420 0.2911 -0.3286 0.2751 0.2697 0.2759 -0.2835 0.3363 -0.3100 0.2862 0.3166 0.3021 0.2799 0.3332 -0.2987 0.3708 0.4021 -0.2488 0.2987 0.3401 0.3104 0.3521 0.2706 0.3164 0.4106 0.3863 0.3383 0.3756 -0.3210 0.3629 0.3136 -0.3547 -0.2889 0.3077 -0.3460 0.4337 -0.2896 0.4077 -0.2683 0.2975 0.3951 -0.3365 -0.2591 0.3101 0.3254 0.3587 -0.3156 0.3266 0.3589 0.4427 0.4135 0.3317 0.2574 -0.2915…	671 799 1209 1390 1411 1424 1504 1564 1696 1730 1741 1832 1875 1998 2023 2068 2073 2104 2117 2173 2186 2195 2204 2236 2263 2274 2278 2347 2372 2388 2421 2468 2469 2472 2486 2545 2625 2780 2786 2800 2802 2818 2841 2843 2851 2866 2870 2898 2931 2956 2978 3021 3035 3049 3069 3086 3091 3114 3147 3172 3184 3201 3259 3270 3276 3300 3346 3349 3351 3384 3419 3434 3465 3477 3479 3492 3497 3527 3612 3614 3…	-0.1183 -0.1373 -0.2106 -0.2420 -0.2439 -0.2443 -0.2572 -0.2666 -0.2896 -0.2945 -0.2952 -0.3108 -0.3176 -0.3394 -0.3431 -0.3505 -0.3506 -0.3555 -0.3571 -0.3667 -0.3684 -0.3694 -0.3704 -0.3756 -0.3800 -0.3815 -0.3816 -0.3939 -0.3980 -0.4005 -0.4062 -0.4145	4431	-0.7258
RPS3_BIND	-0.698	-2.1774	0	0.0019	0.01	0.3995 0.4111 -0.3231 0.5026 0.4801 0.4596 0.3619 0.3870 0.3164 0.3703 0.4486 -0.3251 0.2784 0.5017 0.2525 0.5422 0.3070 0.3750 -0.2568 0.3766 0.3200 -0.2694 -0.3275 -0.2751 0.4222 0.4402 -0.3421 0.4070 0.3371 0.3291 0.4085 -0.2337 0.3425 0.4108 0.3191 0.4078 0.3129 0.3256 0.3491 0.4880 -0.3756 0.4746 0.5604 0.4561 0.3721 -0.4290 0.4346 -0.3870 0.2406 0.3873 0.4972 -0.3071 0.2928 -0.3049 0.3114 0…	1110 1161 1242 1243 1270 1292 1480 1542 1573 1578 1588 1614 1865 1991 2050 2207 2265 2293 2319 2416 2622 2671 2678 2690 2978 3099 3161 3276 3325 3657 3692 3801 3805 3910 3942 3964 4103 4211 4399 4563 4587 4608 4646 4728 4755 4764 4768 4831 4846 4853 4854 4872 4874 4876 4896 4936 4964 4972 4982 5013 5023 5025 5028 5039 5041 5067 5158 5163 5164 5167 5171 5187 5209 5237 5263 5273 5347 5365 5425 5430…	-0.1932 -0.1962 -0.2052 -0.1998 -0.1993 -0.1980 -0.2275 -0.2347 -0.2365 -0.2336 -0.2317 -0.2328 -0.2754 -0.2960 -0.3048 -0.3317 -0.3409 -0.3448 -0.3485 -0.3652 -0.4021 -0.4106 -0.4116 -0.4135 -0.4643 -0.4848 -0.4944 -0.5132 -0.5200 -0.5767 -0.5798 -0.5958	4562	-0.8384
RPL20B_BIND	-0.7596	-2.1696	0	0.0017	0.01	0.2046 0.3196 -0.3431 0.4092 0.5694 -0.4765 0.3447 -0.3117 0.3503 -0.2456 0.4273 0.4276 -0.4662 -0.2738 -0.2683 -0.3395 -0.3618 0.3630 0.5981 0.3610 0.3204 0.2511 -0.3217 0.3495 -0.2753 0.3294 0.3619 -0.3307 0.3112 0.5067 0.3704 0.2832 0.4306 -0.4512 -0.5594 0.6367 0.3020 0.5002 0.4928 0.4030 0.4188 -0.2841 0.2617 0.2821 0.4177 -0.2854 -0.5875 0.4700 0.4115 -0.3235 -0.2351 0.5256 0.2856 -0.2611 -…	1218 1249 1658 1724 1764 1991 2029 2207 2275 2379 2585 2620 2642 2678 2690 3568 3657 4003 4103 4516 4590 4607 4608 4646 4695 4728 4755 4764 4768 4854 4872 4874 4876 4964 4972 5003 5025 5028 5041 5112 5153 5158 5164 5167 5171 5187 5209 5273 5347 5352 5365 5379 5380 5425 5430 5443 5446 5460 5522 5539 5552	-0.2116 -0.2106 -0.2798 -0.2880 -0.2917 -0.3299 -0.3344 -0.3647 -0.3756 -0.3932 -0.4298 -0.4359 -0.4396 -0.4458 -0.4476 -0.6017 -0.6140 -0.6706 -0.6824 -0.7465 -0.7491 -0.7412 -0.7305 -0.7260 -0.7229 -0.7166 -0.7090 -0.6979 -0.6860 -0.6875 -0.6765 -0.6627	4589	-0.8614
RPL18B_BIND	-0.7775	-2.1633	0	0.0016	0.01	0.4400 0.3818 -0.3774 0.5087 -0.2912 0.2371 0.4351 0.3130 0.6203 0.4203 -0.2876 -0.2641 -0.3605 0.4916 0.4010 -0.5038 0.5507 -0.2422 -0.3726 0.3751 -0.3156 -0.2716 0.3753 0.3416 -0.4459 -0.3237 -0.4953 0.3631 0.4420 -0.6072 0.4478 0.4645 0.3755 -0.3578 -0.4899 -0.3570 0.4347 -0.3476 -0.4539 0.4959 -0.3646 -0.2843 -0.4034 -0.2785 0.4631 -0.3980 -0.3089 -0.3065 0.2257 -0.2318 0.3895 0.2220 0.3955 -…	1658 1865 1970 2379 2456 2664 2671 2690 4028 4103 4274 4516 4608 4728 4755 4764 4768 4853 4854 4872 4874 4964 4972 4993 5013 5025 5067 5153 5158 5171 5187 5209 5273 5347 5365 5379 5425 5430 5443 5446 5460 5539 5552	-0.2911 -0.3242 -0.3397 -0.4116 -0.4245 -0.4613 -0.4623 -0.4653 -0.6970 -0.7026 -0.7236 -0.7539 -0.7562 -0.7618 -0.7504 -0.7356 -0.7198 -0.7170 -0.6991 -0.6839 -0.6658 -0.6619 -0.6430 -0.6259 -0.6080 -0.5883 -0.5728 -0.5625 -0.5376 -0.5133 -0.4890 -0.4644	4727	-0.9885
RPL36A_BIND	-0.7339	-2.1375	0	0.0029	0.02	0.3292 0.6790 0.2967 0.4198 0.3283 0.4619 0.4122 0.4093 0.3172 0.3911 0.4918 -0.3943 0.4252 0.5201 0.3502 0.3603 -0.2905 0.4884 -0.2859 0.4335 -0.3316 -0.3751 -0.3310 0.2993 -0.2959 0.3082 0.3694 -0.3515 0.3319 -0.2757 0.5984 0.2913 0.2967 0.3903 0.3057 0.4208 0.4606 -0.3676 -0.3158 0.3330 0.5189 0.4625 0.4859 0.2848 0.3631 0.2560 0.5963 -0.3393 0.3025 0.4099 0.3960 0.4649 -0.3932 0.4994 0.5898 0…	1079 1161 1573 1588 1658 1828 1991 2207 2678 3108 3397 3657 3798 3801 3879 3905 4204 4274 4364 4516 4587 4607 4728 4755 4764 4768 4842 4846 4853 4854 4872 4874 4876 4939 4964 4993 5013 5021 5025 5039 5041 5067 5153 5158 5159 5164 5167 5171 5187 5209 5231 5273 5300 5347 5352 5365 5425 5430 5443 5446 5460 5539 5552	-0.1854 -0.1929 -0.2623 -0.2607 -0.2693 -0.2967 -0.3235 -0.3607 -0.4448 -0.5203 -0.5696 -0.6127 -0.6337 -0.6300 -0.6393 -0.6391 -0.6861 -0.6915 -0.6995 -0.7171 -0.7194 -0.7124 -0.7222 -0.7149 -0.7042 -0.6925 -0.6925 -0.6799 -0.6676 -0.6543 -0.6437 -0.6302	4727	-0.9885
RAD5_SGA	-0.7474	-2.1262	0	0.0027	0.02	-0.3274 0.5050 -0.4379 0.4503 0.4993 0.2655 -0.3504 0.4648 0.4111 0.4697 0.5467 0.4152 -0.3998 -0.3492 0.3472 0.4104 0.4915 0.3041 0.3079 -0.2683 0.3964 -0.2780 -0.3391 0.4430 -0.4226 0.3268 0.3758 0.7193 0.4655 0.5227 0.3720 0.4215 -0.4599 0.4464 -0.3146	1219 1475 1595 1807 1954 2031 2150 2252 2309 2398 2476 2722 2952 2985 3250 3325 3386 3478 3700 3779 3786 3918 4212 4352 4374 4412 4509 4705 4752 4927 4976 5076 5250 5340 5434 5437 5464 5533 5564 5595 5608 5639	-0.2105 -0.2507 -0.2674 -0.3018 -0.3252 -0.3365 -0.3558 -0.3725 -0.3813 -0.3962 -0.4095 -0.4530 -0.4929 -0.4975 -0.5425 -0.5533 -0.5614 -0.5747 -0.6102 -0.6197 -0.6163 -0.6345 -0.6796 -0.6957 -0.6905 -0.6877 -0.6943 -0.7163 -0.7112 -0.7263 -0.7181 -0.7165	5249	-1.9385
CYTOSOLIC LARGE RIBOSOMAL SUBUNIT (SENSU EUKARYOTA)_CEL	-0.7569	-2.1181	0	0.0039	0.03	-0.3286 -0.2985 -0.4143 0.2698 0.4274 -0.2339 0.5592 0.6622 0.4711 0.4404 0.4129 0.4841 -0.4187 0.4499 0.3716 0.3818 0.5032 -0.2518 0.3327 -0.3161 -0.5685 0.2823 -0.3295 -0.2692 0.4036 -0.3221 -0.3219 0.4904 0.4981 0.3770 -0.2610 -0.3071 0.3268 0.4037 0.3	940 1151 2472 3997 4064 4274 4289 4378 4516 4607 4608 4728 4747 4755 4768 4777 4789 4815 4842 4853 4872 4972 4993 5003 5013 5025 5027 5039 5041 5112 5153 5158 5167 5171 5194 5204 5209 5231 5273 5287 5347 5352 5425 5446 5460 5480 5522 5524 5552	-0.1572 -0.1869 -0.4225 -0.6894 -0.6952 -0.7250 -0.7197 -0.7267 -0.7409 -0.7456 -0.7342 -0.7428 -0.7330 -0.7212 -0.7101 -0.6982 -0.6864 -0.6770 -0.6674 -0.6547 -0.6431 -0.6444 -0.6311 -0.6157 -0.6000 -0.5844 -0.5669 -0.5511 -0.5335 -0.5264 -0.5129 -0.4927	4606	-0.88
CDC5_9H_DN	-0.7002	-2.1174	0	0.0036	0.03	0.3953 0.4103 0.3102 0.3391 0.3343 -0.3581 -0.2722 0.2746 0.3857 -0.2899 0.4098 0.2525 0.4972 0.3132 0.3927 0.2704 -0.3484 -0.3109 0.4629 0.3182 0.4138 -0.2813 0.4674 0.3312 -0.4311 0.3582 0.2837 0.3582 0.3868 0.2893 0.4857 0.2828 -0.2581 0.3089 0.4438 0.3124 0.3227 0.4668 0.2953 -0.2831 0.4569 0.3181 0.3062 0.4022 0.3079 -0.2432 0.3198 -0.4645 0.4278 0.4535 0.4311 0.3198 0.4340 -0.4289 0.4414 0.…	216 451 570 762 839 879 1023 1274 1325 1406 1730 1850 2208 2233 2272 2366 2416 2472 2529 2545 2556 2558 2582 2629 2661 2842 2973 3117 3155 3396 3429 3441 3593 3608 3645 3646 3801 3829 3900 4037 4065 4156 4179 4274 4282 4516 4597 4714 4716 4762 4789 4795 4803 4815 4853 4872 4874 4876 4896 4897 4947 4964 4976 5013 5039 5041 5055 5058 5067 5070 5088 5112 5131 5158 5163 5164 5171 5204 5223 5231 5263 …	-0.0110 -0.0395 -0.0506 -0.0778 -0.0853 -0.0865 -0.1076 -0.1495 -0.1555 -0.1672 -0.2237 -0.2437 -0.3074 -0.3111 -0.3173 -0.3337 -0.3422 -0.3518 -0.3618 -0.3644 -0.3661 -0.3661 -0.3702 -0.3785 -0.3841 -0.4163 -0.4392 -0.4643 -0.4702 -0.5122 -0.5167 -0.5173	4713	-0.9767
FHL1_TF	-0.6857	-2.1096	0	0.0057	0.05	0.3472 -0.4071 0.3748 0.3456 0.3558 0.2971 0.3820 0.3259 -0.2952 -0.3939 0.3543 0.3469 0.3346 0.4365 0.3130 0.3416 0.3276 0.3778 0.3531 0.2826 -0.4193 0.4173 0.2702 -0.3559 0.3920 -0.3719 0.3381 0.3351 0.5112 0.4210 0.4127 0.3309 0.4437 0.3917 0.3677 0.3850 0.4174 -0.3529 -0.4153 0.3541 0.3308 0.4218 -0.2938 -0.4341 0.3000 -0.2506 0.4345 0.3774 0.4540 -0.3042 0.3046 0.3427 0.4405 -0.2956 0.5133 0…	55 1050 1182 1407 1412 1480 1497 1613 1647 1688 1721 1876 2148 2377 2635 2810 2944 3011 3628 3652 3657 3745 3997 4042 4064 4274 4289 4378 4516 4519 4587 4607 4608 4643 4671 4728 4747 4755 4764 4768 4777 4789 4803 4815 4842 4846 4854 4872 4874 4876 4936 4964 4972 4976 4993 5003 5013 5025 5026 5027 5029 5039 5041 5067 5070 5085 5088 5118 5127 5142 5153 5158 5164 5167 5171 5187 5194 5195 5203 5204 5…	0.0581 -0.1168 -0.1367 -0.1744 -0.1724 -0.1819 -0.1823 -0.2009 -0.2048 -0.2102 -0.2141 -0.2405 -0.2885 -0.3292 -0.3756 -0.4068 -0.4303 -0.4417 -0.5511 -0.5535 -0.5524 -0.5661 -0.6087 -0.6137 -0.6146 -0.6485 -0.6472 -0.6588 -0.6784 -0.6736 -0.6802 -0.6780 -0.6724 -0.6728 -0.6716 -0.6754 -0.6723 -0.6671 -0.6620 -0.6560 -0.6508 -0.6461 -0.6416 -0.6366 -0.6343 -0.6278 -0.6218 -0.6176 -0.6104 -0.6032 …	4586	-0.8603
RPL2B_BIND	-0.7669	-2.1034	0	0.0054	0.05	-0.4186 -0.4411 0.5000 0.4017 -0.3137 0.4284 0.5219 0.5804 0.4419 0.4974 0.5234 0.6010 0.3312 0.5120 0.4192 -0.3224 0.4819 0.7192 -0.3702 0.7064 0.4450 -0.4121 0.4536 -0.3453 0.5231 0.3219 -0.5329 -0.2970 0.5715 0.4677 -0.3308 0.2991 0.3017 -0.3826 -0.326	2025 2189 2379 2596 2678 2690 2823 3230 3657 3801 4103 4516 4590 4607 4755 4764 4768 4846 4853 4874 4964 5041 5067 5153 5158 5164 5167 5171 5209 5231 5347 5352 5365 5430 5539 5552	-0.3574 -0.3838 -0.4161 -0.4545 -0.4687 -0.4705 -0.4931 -0.5622 -0.6321 -0.6502 -0.6934 -0.7495 -0.7438 -0.7275 -0.7318 -0.7110 -0.6892 -0.6789 -0.6555 -0.6341 -0.6228 -0.6063 -0.5795 -0.5598 -0.5254 -0.4906 -0.4550 -0.4195 -0.3872 -0.3504 -0.3190 -0.2676	4515	-0.7985
N-ACETYLTRANSFERASE ACTIVITY_MOL	-0.8154	-2.0832	0	0.0082	0.07	-0.3998 0.5619 0.5374 0.5946 0.6203 -0.7099 -0.4117 0.5474 0.4660 -0.4847 0.5835 0.5279 0.4088 0.5214 0.2987 0.3363 0.6905 -0.3504 0.2923 0.3147 0.6288 0.4789 0.5069 0.4252 0.2233 0.5183 0.4326 0.4993 0.3700 0.5835 -0.1550 -0.5081 0.6089 -0.3597 -0.3978 0	953 2050 2316 2555 2622 2979 2985 3007 3173 3244 3691 3747 3898 4155 4535 4686 4848 5149 5308 5385 5641	-0.1561 -0.3483 -0.3940 -0.4361 -0.4478 -0.5098 -0.5093 -0.5116 -0.5387 -0.5485 -0.6230 -0.6276 -0.6478 -0.6849 -0.7390 -0.7500 -0.7603 -0.7873 -0.7799 -0.7497 0.0000	5307	-2.1539
RPL16B_BIND	-0.7044	-2.0535	0	0.0158	0.13	-0.3318 0.5714 0.3954 0.3818 0.3238 0.3747 0.5189 -0.3319 0.4142 0.4202 0.3283 0.3843 0.4657 0.4226 0.4242 0.4156 0.3214 0.3678 0.3415 -0.3274 0.4106 0.4689 0.3343 -0.5309 0.4829 -0.3011 0.4258 -0.3056 -0.3679 0.4383 0.5261 0.3138 0.3678 -0.2714 0.5356 0.	630 1008 1161 1215 1358 1573 1601 1764 1865 2207 2379 2596 2620 2690 2967 2978 3173 3180 3657 3907 4028 4103 4158 4267 4274 4516 4587 4607 4608 4709 4728 4755 4764 4768 4846 4853 4854 4872 4874 4876 4964 4972 4993 5013 5020 5025 5028 5039 5041 5067 5153 5158 5167 5171 5187 5209 5231 5273 5302 5347 5352 5365 5425 5430 5443 5446 5460 5539 5552	-0.0959 -0.1546 -0.1749 -0.1780 -0.1982 -0.2324 -0.2334 -0.2592 -0.2745 -0.3343 -0.3642 -0.4029 -0.4070 -0.4192 -0.4678 -0.4687 -0.5019 -0.5014 -0.5835 -0.6236 -0.6399 -0.6475 -0.6512 -0.6637 -0.6579 -0.6918 -0.6943 -0.6874 -0.6771 -0.6837 -0.6754 -0.6682	4586	-0.8603
RPS1B_BIND	-0.707	-2.0503	0	0.016	0.14	0.3580 0.4060 0.3471 -0.2716 0.3749 0.4609 0.4332 0.3380 -0.4358 -0.3261 0.4881 0.4958 0.3136 -0.2460 -0.4639 0.3436 0.2660 -0.3056 -0.3648 0.4939 0.2941 0.3545 0.3952 -0.4034 0.5198 0.4172 0.3428 0.5408 0.2977 0.3566 0.3952 0.3292 -0.2679 -0.2573 -0.2584 0.4780 0.3570 -0.4239 0.2633 -0.3855 0.4530 0.4089 0.2891 -0.3027 0.3382 -0.3132 0.3516 -0.2293 0.5067 -0.2755 -0.5213 -0.3832 0.5250 -0.3189 0…	1161 1233 1243 1270 1551 1764 1796 1865 1876 1949 1952 2114 2189 2207 2275 2596 2678 2690 2830 2866 2896 3161 3180 3247 3276 3355 3395 3439 3657 3805 3910 4003 4103 4155 4274 4488 4509 4516 4587 4607 4626 4728 4755 4764 4768 4846 4853 4854 4872 4874 4876 4947 4964 4993 5013 5021 5025 5028 5041 5067 5082 5153 5158 5164 5167 5171 5187 5209 5231 5273 5302 5347 5365 5425 5430 5443 5446 5460 5522 5539…	-0.2025 -0.2096 -0.2056 -0.2048 -0.2513 -0.2865 -0.2894 -0.2991 -0.2985 -0.3093 -0.3076 -0.3350 -0.3470 -0.3488 -0.3598 -0.4173 -0.4318 -0.4336 -0.4582 -0.4639 -0.4684 -0.5145 -0.5163 -0.5264 -0.5297 -0.5417 -0.5466 -0.5520 -0.5881 -0.6109 -0.6254 -0.6373	4487	-0.7755
CDC2-7_SGA	-0.6338	-2.0471	0	0.0153	0.14	0.3809 0.3747 0.2816 0.4059 0.4128 0.3262 0.3372 0.3354 -0.3168 0.4697 0.2972 0.3992 0.4346 0.4758 0.3926 -0.3222 0.2449 0.2747 0.3388 0.3350 0.4296 0.4391 0.5110 0.4105 0.4104 -0.2590 0.5192 0.3096 -0.2838 0.3575 -0.3425 0.4869 0.4121 0.3474 0.3607 0.3837 0.3745 0.3012 -0.2879 0.4075 0.3526 0.3526 0.4771 -0.3448 0.2763 0.4366 -0.3015 -0.2805 0.3129 0.4321 0.4083 0.5389 0.4057 0.3517 0.3276 0.462…	606 626 638 760 867 1129 1185 1236 1276 1280 1324 1400 1421 1444 1590 1601 1605 1650 2030 2031 2081 2115 2136 2237 2256 2263 2271 2294 2312 2476 2550 2587 2722 2729 2737 2758 2830 2895 2916 2928 2952 3005 3048 3059 3161 3203 3222 3331 3336 3365 3386 3400 3495 3589 3661 3726 3729 3741 3745 3802 3878 3913 3956 4077 4106 4109 4215 4280 4412 4450 4507 4548 4550 4555 4556 4571 4573 4586 4647 4650 4679…	-0.0986 -0.0913 -0.0828 -0.0963 -0.1087 -0.1513 -0.1571 -0.1623 -0.1657 -0.1626 -0.1669 -0.1773 -0.1778 -0.1788 -0.2025 -0.2019 -0.2000 -0.2056 -0.2729 -0.2717 -0.2794 -0.2843 -0.2869 -0.3042 -0.3067 -0.3071 -0.3077 -0.3110 -0.3134 -0.3426 -0.3557 -0.3621	4547	-0.8245
LARGE RIBOSOMAL SUBUNIT_CEL	-0.6895	-2.0459	0	0.0147	0.14	0.4052 -0.3266 0.3090 -0.6260 -0.2658 0.4040 0.2682 0.5317 -0.2874 0.4549 0.4079 0.5177 0.3143 0.4966 0.3858 0.3238 0.4479 0.4411 0.3369 -0.3072 -0.2874 0.4396 -0.3081 0.4656 0.2956 -0.3273 -0.2989 0.2655 0.3204 0.3921 0.5464 -0.3478 0.2780 0.4923 0.4232 0.3044 -0.4443 0.4889 0.2739 -0.3270 0.3661 0.4164 0.2874 -0.3516 -0.2473 0.5042 0.2860 0.3532 -0.4050 0.4213 0.3276 0.4971 0.4668 0.3282 0.3429…	940 1151 1504 1741 1998 2068 2195 2204 2236 2263 2421 2472 2800 2802 2841 2870 2898 3049 3147 3201 3300 3477 3626 3688 3698 3839 3883 3946 3997 3998 4064 4071 4274 4289 4293 4378 4458 4516 4526 4607 4608 4728 4747 4755 4768 4777 4789 4815 4842 4853 4872 4875 4972 4993 5003 5013 5025 5027 5039 5041 5092 5112 5153 5158 5167 5171 5194 5204 5209 5231 5270 5273 5287 5347 5352 5425 5446 5460 5480 5522 …	-0.1601 -0.1914 -0.2506 -0.2901 -0.3342 -0.3448 -0.3662 -0.3664 -0.3709 -0.3745 -0.4022 -0.4107 -0.4692 -0.4690 -0.4753 -0.4797 -0.4839 -0.5098 -0.5259 -0.5339 -0.5497 -0.5789 -0.6026 -0.6105 -0.6089 -0.6303 -0.6340 -0.6408 -0.6452 -0.6406 -0.6473 -0.6434	4727	-0.9885
RPS7B_BIND	-0.7033	-2.0438	0	0.0141	0.14	0.2715 0.3658 0.3742 -0.5500 0.3063 0.3798 -0.2931 0.4522 -0.3696 0.3566 -0.4971 0.5403 0.5080 -0.3458 -0.2672 -0.3240 -0.3848 0.3274 0.5918 0.3589 -0.3581 0.3377 0.3712 -0.3058 0.2484 0.4837 0.2962 -0.3628 0.4419 0.2828 -0.3251 0.4235 -0.2338 -0.4367 0.4483 -0.3771 -0.2925 0.3969 -0.2790 -0.4535 0.5025 0.3217 0.3514 0.4086 -0.3297 0.3332 -0.3013 0.3422 0.5954 -0.2993 -0.2972 0.3182 -0.2743 -0.27…	890 1270 1351 1598 1664 1828 1865 2207 2678 2690 2978 3161 3186 3238 3419 3657 3902 3910 4077 4103 4212 4274 4516 4587 4607 4608 4728 4755 4764 4768 4842 4854 4872 4874 4876 4963 4964 4972 4993 5025 5039 5067 5153 5164 5187 5209 5273 5347 5365 5380 5425 5430 5443 5460 5552 5584	-0.1460 -0.2064 -0.2141 -0.2532 -0.2603 -0.2859 -0.2890 -0.3483 -0.4323 -0.4341 -0.4843 -0.5150 -0.5172 -0.5241 -0.5533 -0.5917 -0.6297 -0.6252 -0.6481 -0.6455 -0.6569 -0.6592 -0.6907 -0.6908 -0.6814 -0.6685 -0.6755 -0.6654 -0.6520 -0.6376 -0.6346 -0.6201	4586	-0.8603
RPL3_BIND	-0.625	-2.0427	0	0.0136	0.14	-0.3583 -0.2803 0.3161 0.4360 0.3343 0.3638 0.3366 0.3440 0.4701 -0.2962 0.5181 0.3902 -0.2768 0.4266 -0.2650 0.3319 0.4218 -0.3798 0.3288 0.3354 0.4001 0.3423 0.3442 -0.3485 0.3296 -0.3035 -0.3253 0.4947 0.2232 -0.2624 0.4195 -0.3967 0.2190 0.3041 0.3146	347 930 1024 1046 1110 1151 1155 1249 1256 1272 1346 1412 1449 1496 1573 1588 1603 1617 1658 1672 1680 1724 1726 1823 1869 1959 1962 1991 2009 2029 2050 2065 2158 2189 2198 2207 2265 2275 2293 2319 2341 2379 2437 2529 2596 2620 2622 2641 2642 2664 2671 2678 2690 2714 2731 2779 2823 2824 3021 3099 3247 3405 3515 3563 3657 3751 3801 4003 4103 4267 4274 4275 4467 4488 4516 4563 4587 4607 4608 4626 4…	-0.0395 -0.1380 -0.1487 -0.1467 -0.1528 -0.1550 -0.1506 -0.1631 -0.1599 -0.1584 -0.1678 -0.1760 -0.1791 -0.1842 -0.1951 -0.1947 -0.1945 -0.1941 -0.1988 -0.1986 -0.1974 -0.2028 -0.2006 -0.2160 -0.2222 -0.2368 -0.2355 -0.2390 -0.2406 -0.2426 -0.2449 -0.2460	4466	-0.7604
RPS7A_BIND	-0.6778	-2.0389	0	0.0138	0.15	0.3714 0.3992 -0.4465 -0.3173 -0.3912 0.4703 0.3125 0.3768 0.3741 0.3059 0.2950 0.5020 0.4249 0.4077 -0.2883 0.4221 -0.3330 -0.3375 -0.2261 -0.3439 0.5499 0.5073 0.4699 0.3588 0.4815 0.2762 -0.2681 0.4602 -0.2059 0.2992 -0.3093 0.4285 0.3212 0.3819 0.3244 0.3283 -0.2884 0.2934 0.3633 0.3088 0.4300 0.3594 0.5542 -0.3144 0.4317 0.3823 0.3510 0.4165 -0.3976 0.2907 0.2698 0.3937 0.3057 0.3562 0.3117 …	1043 1057 1060 1079 1161 1239 1242 1254 1270 1289 1292 1358 1407 1433 1452 1456 1588 1598 1876 1991 2094 2158 2189 2207 2275 2293 2427 2487 2585 2596 2620 2661 2678 2690 2866 2978 3161 3276 3405 3479 3502 3657 3692 3929 4103 4185 4274 4516 4590 4607 4608 4728 4755 4764 4768 4823 4846 4853 4854 4872 4874 4876 4896 4936 4964 4972 4982 5003 5025 5028 5041 5067 5088 5112 5153 5158 5163 5164 5167 5171…	-0.1814 -0.1772 -0.1710 -0.1679 -0.1769 -0.1858 -0.1812 -0.1783 -0.1762 -0.1747 -0.1704 -0.1778 -0.1824 -0.1830 -0.1823 -0.1790 -0.1994 -0.1978 -0.2456 -0.2644 -0.2814 -0.2915 -0.2958 -0.2978 -0.3089 -0.3111 -0.3346 -0.3449 -0.3623 -0.3641 -0.3682 -0.3753	4589	-0.8614
EUKARYOTIC 48S INITIATION COMPLEX_CEL	-0.7892	-2.0348	0	0.0141	0.16	0.4192 0.2868 0.2935 0.2504 -0.2659 0.3552 0.5562 -0.5809 0.4459 -0.4294 0.5385 0.4138 -0.3751 -0.3581 -0.3006 0.3664 0.3511 -0.3318 0.3375 -0.3950 0.6359 0.4204 -0.3755 0.4053 0.6396 -0.3326 -0.3084 0.6077 -0.3156 -0.4627 0.4678 -0.3736 -0.3037 0.4470 0.6064 0.4755 0.5225 0.4665 0.2886 -0.4137 -0.3334 0.4099 0.3535 0.4073 0.4602 0.4217 0.3503 0.3376 -0.4086 0.3942 0.4926 -0.2610 0.4216 0.4285 -0…	1209 2978 3021 3657 4212 4480 4587 4764 4803 4846 4854 4874 4876 4936 4963 4964 4976 5026 5029 5067 5070 5085 5088 5118 5127 5142 5164 5187 5195 5263 5300 5365 5379 5380 5388 5430 5443	-0.2053 -0.5192 -0.5250 -0.6331 -0.7217 -0.7549 -0.7578 -0.7702 -0.7570 -0.7438 -0.7240 -0.7060 -0.6846 -0.6725 -0.6538 -0.6305 -0.6088 -0.5921 -0.5669 -0.5467 -0.5202 -0.4953 -0.4682 -0.4449 -0.4177 -0.3909 -0.3641 -0.3363 -0.3054 -0.2804 -0.2475 -0.2123	4763	-1.0226
AROMATIC COMPOUND BIOSYNTHETIC PROCESS_BIO	-0.8388	-2.0299	0	0.015	0.18	0.4861 0.5374 -0.2201 0.5047 0.4910 0.3334 0.3845 -0.3282 0.3716 0.6173 -0.3001 -0.5490 0.5688 0.3783 -0.4151 0.3758 0.6256 0.4690 0.4572 0.7483 -0.4481 -0.4477 0.2875 0.4498 0.5447 -0.3264 0.3647 -0.4017 0.5454 -0.5262 -0.2579 -0.2697 0.3687 0.6623 0.6064 -0.5887 0.5343 -0.6792 -0.6053 0.6017 0.4299 -0.5108 -0.4558 -0.5727 0.4950 0.6221 -0.2550 -0.6015 0.6598 -0.4442 0.4423 0.4362 0.6082 0.4539 …	1353 1786 1958 2211 2533 2958 3316 3593 3618 4234 4489 4729 4946 5626 5633	-0.2269 -0.2960 -0.3206 -0.3620 -0.4184 -0.4915 -0.5496 -0.5911 -0.5874 -0.6801 -0.7025 -0.7159 -0.7182 -0.4883 0.0014	5625	-11.7809
RPL10_BIND	-0.6955	-2.0214	0	0.0172	0.21	0.2270 0.4131 0.5218 0.3477 -0.3853 0.5097 0.4089 0.3821 -0.4321 0.3934 0.3733 0.3524 -0.2754 0.2680 0.3030 0.4642 0.3900 0.1984 -0.2749 0.4398 0.4261 0.3331 -0.2583 0.4226 -0.3955 0.6653 0.3970 0.4573 0.2618 -0.3826 0.3297 -0.3302 0.4792 0.4568 0.3338 0.3423 0.3189 0.2464 0.3323 0.3554 0.3958 0.3904 0.3892 0.3382 -0.4457 0.4127 -0.5129 0.3951 0.3231 0.4027 -0.4139 0.2769 0.4434 0.4027 -0.4411 -0…	959 1020 1024 1249 1270 1337 1573 1588 1658 1664 1865 1962 1991 2189 2207 2379 2416 2462 2596 2690 2779 3099 3657 3675 3801 3829 3942 4103 4314 4419 4516 4580 4607 4623 4626 4728 4755 4764 4768 4842 4846 4874 4876 4896 4964 4993 5023 5025 5028 5041 5067 5153 5158 5164 5167 5171 5187 5209 5231 5275 5285 5347 5365 5425 5430 5443 5444 5446 5460 5522 5539 5552	-0.1630 -0.1652 -0.1572 -0.1915 -0.1892 -0.1957 -0.2338 -0.2323 -0.2411 -0.2385 -0.2717 -0.2867 -0.2896 -0.3236 -0.3253 -0.3553 -0.3611 -0.3687 -0.3925 -0.4090 -0.4245 -0.4805 -0.5773 -0.5770 -0.5955 -0.5963 -0.6118 -0.6350 -0.6656 -0.6761 -0.6842 -0.6857	4579	-0.8541
RPL1A_BIND	-0.675	-2.0119	0	0.018	0.23	0.5655 0.4375 0.4630 0.4203 -0.4512 0.4939 0.4555 0.4600 -0.2939 0.4122 -0.3322 -0.3274 0.5002 0.2655 0.3353 -0.3199 0.3356 0.3235 -0.2870 0.4239 0.3422 -0.4224 -0.2558 -0.2609 0.4528 0.5823 -0.3409 -0.2714 0.3825 0.4206 -0.2445 0.3206 0.4561 0.2664 0.4130 0.4838 0.4807 0.4127 -0.3261 0.3878 0.3490 0.6182 0.4582 0.4607 0.3921 0.5552 0.4838 0.4517 -0.5085 -0.4278 0.5828 0.4400 0.4180 0.4401 0.4472…	705 1043 1046 1087 1151 1161 1481 1658 1680 1962 1991 2048 2189 2379 2437 2620 2664 2690 2714 2823 2824 3247 3330 3337 3405 3751 4077 4103 4275 4298 4516 4607 4608 4626 4727 4755 4768 4853 4854 4872 4964 4972 5003 5013 5041 5112 5153 5158 5167 5171 5173 5187 5209 5231 5273 5347 5365 5380 5425 5430 5446 5460 5539 5552	-0.1087 -0.1593 -0.1498 -0.1477 -0.1506 -0.1440 -0.1956 -0.2228 -0.2224 -0.2701 -0.2725 -0.2802 -0.3036 -0.3366 -0.3462 -0.3788 -0.3864 -0.3907 -0.3946 -0.4134 -0.4128 -0.4862 -0.4984 -0.4969 -0.5061 -0.5635 -0.6153 -0.6130 -0.6355 -0.6311 -0.6589 -0.6628	4606	-0.88
ATG20_BIND	-0.9066	-2.0113	0	0.0174	0.23	0.2562 -0.4897 0.4699 -0.4941 -0.4087 0.5614 0.3885 0.5756 0.7129 0.3013 -0.4042 -0.4224 0.3193 0.3776 0.3695 0.1776 0.7252 0.3570 0.5154 -0.3835 -0.6065 0.2879 -0.3388 0.6470 0.4405 -0.3773 0.2959 0.7265 0.5743 -0.4570 -0.3231 -0.3952 0.3934 0.3766 0.4142 0.5797 0.2819 0.2318 0.5501 0.6649 0.4057 -0.4872 0.4978 0.3619 -0.2371 0.6513 -0.4566 0.4437 -0.5991 -0.6612 -0.3197 -0.3453 0.3457 0.6696 -0…	1771 2024 2150 2414 2678 3191 3487 5360 5466 5532 5575 5594	-0.3028 -0.3399 -0.3562 -0.4005 -0.4468 -0.5316 -0.5741 -0.7998 -0.6765 -0.5038 -0.2733 0.0083	5359	-2.4519
RPL17A_BIND	-0.703	-2.0101	0	0.0169	0.23	0.3352 0.3530 0.3185 -0.3212 -0.3523 0.4580 0.3155 0.3277 0.3492 0.5030 0.3856 0.5065 0.3955 0.2405 0.3827 0.4276 0.4849 0.3262 0.4015 -0.4280 -0.3681 -0.2520 0.3843 -0.2952 0.4756 -0.3083 0.5226 0.4614 0.3208 -0.5054 0.3896 -0.3207 0.3847 -0.3996 0.3673 -0.3209 -0.3078 0.3795 -0.4601 0.2967 -0.2431 0.3596 0.3743 -0.2551 0.5227 -0.3224 0.4082 0.4912 -0.2917 -0.2083 -0.2014 0.3092 0.4470 -0.3528 0…	940 1008 1024 1110 1151 1161 1249 1270 1573 1588 1962 1991 2065 2207 2379 2596 2678 2690 2967 3180 3247 3657 4103 4274 4516 4563 4607 4626 4728 4755 4764 4768 4803 4846 4853 4874 4876 4936 4964 4993 5023 5025 5028 5039 5041 5067 5139 5153 5158 5164 5167 5171 5187 5200 5209 5231 5263 5347 5352 5365 5430 5443 5460 5521 5539 5552	-0.1583 -0.1611 -0.1547 -0.1621 -0.1619 -0.1562 -0.1654 -0.1628 -0.2126 -0.2109 -0.2754 -0.2781 -0.2892 -0.3131 -0.3430 -0.3816 -0.3960 -0.3979 -0.4464 -0.4828 -0.4927 -0.5626 -0.6365 -0.6598 -0.6933 -0.6913 -0.6883 -0.6806 -0.6866 -0.6790 -0.6680 -0.6560	4515	-0.7985
RPS6A_BIND	-0.6727	-1.9991	0	0.0188	0.25	-0.2327 0.2716 0.4365 -0.3319 0.3393 0.4571 0.4656 0.2975 0.2318 0.2546 0.3269 -0.3575 -0.3837 -0.3714 0.5394 0.2603 0.4460 0.4074 -0.4303 -0.3149 0.2913 0.3688 0.5922 0.3586 -0.3083 -0.3692 -0.2862 -0.3567 0.3074 0.5967 0.3631 0.4163 0.3948 0.2489 0.3538	349 1087 1221 1223 1270 1274 1573 1587 1598 1853 1876 1991 2223 2273 2299 2487 2580 2657 2661 2678 2690 2838 2978 3180 3251 3342 3439 3657 3863 4062 4103 4267 4355 4365 4399 4412 4474 4509 4590 4607 4709 4728 4750 4755 4764 4768 4784 4787 4853 4854 4872 4874 4964 4972 5003 5013 5082 5088 5112 5135 5153 5164 5167 5179 5187 5209 5273 5274 5299 5347 5365 5379 5380 5425 5430 5443 5446 5460 5522 5539 …	-0.0345 -0.1604 -0.1789 -0.1737 -0.1768 -0.1723 -0.2223 -0.2212 -0.2196 -0.2629 -0.2646 -0.2833 -0.3237 -0.3316 -0.3352 -0.3684 -0.3849 -0.3985 -0.3989 -0.4017 -0.4036 -0.4296 -0.4537 -0.4885 -0.4995 -0.5138 -0.5290 -0.5652 -0.5983 -0.6293 -0.6317 -0.6552	4708	-0.9715
RPL6B_BIND	-0.7098	-1.9968	0	0.0195	0.27	0.4504 0.5490 0.4871 -0.3645 -0.2708 -0.2907 0.4406 0.3781 0.4971 0.4306 0.5193 -0.2994 -0.4728 0.5189 0.4134 0.2963 0.4847 -0.4439 0.4173 0.4910 0.4426 -0.2508 0.3553 0.3113 0.3951 0.5039 -0.4789 0.3539 0.2932 0.2982 -0.3109 0.3023 0.3319 -0.3204 -0.4149 0.3918 0.4308 0.5128 0.2778 0.3466 -0.3449 0.3570 0.3058 0.2682 0.3208 0.3668 0.2964 -0.3921 0.3017 0.2548 0.3388 0.3416 0.3874 0.3697 -0.2600 …	1008 1161 1345 1358 1449 1481 1573 1658 1722 1828 1865 2207 2379 2437 2561 2636 2664 2671 2678 2690 2794 3108 3286 3407 3502 3657 3795 4003 4077 4103 4212 4267 4274 4355 4516 4520 4585 4587 4607 4626 4665 4718 4728 4749 4755 4764 4768 4790 4842 4853 4854 4872 4874 4876 4964 4993 5013 5025 5028 5039 5041 5067 5153 5158 5164 5167 5171 5187 5209 5231 5265 5290 5347 5365 5425 5430 5442 5446 5460 5471…	-0.1740 -0.1955 -0.2240 -0.2217 -0.2339 -0.2356 -0.2485 -0.2606 -0.2691 -0.2856 -0.2898 -0.3501 -0.3802 -0.3900 -0.4120 -0.4253 -0.4301 -0.4311 -0.4320 -0.4339 -0.4521 -0.5073 -0.5375 -0.5571 -0.5717 -0.5967 -0.6181 -0.6511 -0.6597 -0.6595 -0.6736 -0.6776	4515	-0.7985
RAD18_SGA	-0.6717	-1.9926	0	0.0218	0.3	0.4617 -0.4833 -0.3380 0.5620 0.2709 -0.3358 0.4777 -0.4690 0.3406 0.3932 0.5217 0.5139 0.5439 0.2400 0.2709 0.2475 0.3630 0.3064 -0.2550 0.5423 0.5245 -0.3462 0.5628 -0.3682 -0.4379 0.4177 0.2851 0.3978 0.4253 0.3457 0.3346 0.3682 0.4182 0.3637 0.2206 0.3365 0.3807 0.3399 -0.3713 0.3920 -0.3195 0.3264 -0.3046 0.3646 0.3695 -0.2452 0.4061 0.5055 -0.3089 -0.3317 0.3305 -0.3069 0.2467 0.6278 -0.341…	418 881 1117 1266 1267 1308 1364 1475 1595 1631 1771 1807 2030 2031 2115 2150 2232 2252 2256 2271 2309 2387 2464 2476 2587 2591 2612 2630 2644 2722 2869 2952 3005 3020 3083 3097 3137 3161 3250 3270 3325 3383 3386 3478 3532 3650 3669 3683 3700 3830 3841 3870 3877 3956 4127 4148 4167 4386 4434 4494 4578 4587 4647 4652 4670 4712 4947 4959 4976 4978 5012 5076 5227 5340 5349 5360 5402 5437 5446 5481 5…	-0.0542 -0.1291 -0.1657 -0.1878 -0.1832 -0.1860 -0.1919 -0.2081 -0.2265 -0.2299 -0.2525 -0.2565 -0.2949 -0.2934 -0.3070 -0.3119 -0.3255 -0.3280 -0.3277 -0.3293 -0.3352 -0.3485 -0.3618 -0.3635 -0.3832 -0.3836 -0.3872 -0.3902 -0.3926 -0.4063 -0.4320 -0.4461	4946	-1.2289
ARV1_SGA	-0.6872	-1.9867	0	0.0252	0.35	-0.2647 0.3006 -0.4767 0.3470 0.5201 -0.3134 -0.4017 0.3284 0.6068 0.4891 0.4310 0.3092 0.4104 -0.2640 -0.2830 -0.3289 -0.3369 0.3685 0.3149 0.4997 0.2970 -0.3573 0.5051 0.4100 0.2831 -0.3523 -0.5282 0.5044 -0.3477 -0.3281 0.4203 0.5542 -0.2767 0.4625 -0.	719 893 1150 1185 1218 1325 1435 1517 1635 1641 1650 1724 1895 1913 2060 2127 2145 2237 2271 2398 2468 2639 2642 2665 2758 2798 2830 2869 2894 3003 3039 3042 3059 3148 3251 3302 3336 3404 3487 3532 3685 3713 3726 3745 3800 3841 3892 4047 4077 4109 4227 4275 4306 4497 4651 4669 4946 5076 5130 5131 5136 5175 5227 5258 5283 5321 5434 5435 5466 5532 5561 5579 5589 5599 5631	-0.1151 -0.1359 -0.1749 -0.1745 -0.1740 -0.1876 -0.2024 -0.2126 -0.2300 -0.2272 -0.2251 -0.2350 -0.2630 -0.2636 -0.2880 -0.2982 -0.2997 -0.3148 -0.3197 -0.3416 -0.3536 -0.3841 -0.3844 -0.3883 -0.4045 -0.4111 -0.4162 -0.4224 -0.4260 -0.4444 -0.4495 -0.4488	5075	-1.4514
RPL25_BIND	-0.6489	-1.9867	0	0.0245	0.35	-0.3894 -0.2912 0.2750 0.4479 0.4643 0.3007 0.3016 -0.2919 -0.4079 0.4464 0.3666 0.2807 0.3246 0.3227 0.3850 0.5337 0.5427 0.3831 0.3340 0.2954 0.2933 0.4283 0.3198 -0.2401 -0.3209 0.3838 0.4575 -0.2895 -0.2817 -0.3136 0.3926 -0.4250 0.3438 0.4742 -0.2972	196 630 930 1024 1046 1110 1249 1272 1292 1346 1412 1449 1603 1617 1658 1680 1724 1823 1865 1869 1962 2029 2050 2198 2207 2437 2620 2641 2678 2690 2823 2824 3405 3439 3515 3657 3751 4103 4274 4415 4467 4516 4576 4587 4607 4608 4728 4755 4764 4768 4803 4842 4846 4853 4854 4872 4874 4876 4964 4972 4993 5013 5025 5028 5039 5041 5067 5088 5139 5153 5158 5163 5164 5167 5171 5187 5194 5199 5209 5231 52…	0.0050 -0.0606 -0.1072 -0.1177 -0.1154 -0.1213 -0.1417 -0.1413 -0.1405 -0.1461 -0.1542 -0.1571 -0.1819 -0.1814 -0.1859 -0.1872 -0.1925 -0.2080 -0.2134 -0.2120 -0.2269 -0.2373 -0.2395 -0.2650 -0.2655 -0.3063 -0.3391 -0.3427 -0.3491 -0.3510 -0.3745 -0.3741 -0.4769 -0.4811 -0.4926 -0.5156 -0.5297 -0.5888 -0.6145 -0.6337 -0.6364 -0.6382 -0.6416 -0.6361 -0.6321 -0.6246 -0.6376 -0.6337 -0.6264 -0.6182 …	4575	-0.8487
PUB1_SGA	-0.6454	-1.978	0	0.0281	0.39	-0.3509 0.5451 0.3203 0.5339 -0.3449 0.3875 0.3779 -0.4081 0.3699 0.3420 0.4407 -0.3571 0.4717 -0.3616 -0.2164 0.4803 0.5441 -0.3326 0.4839 0.3709 0.3814 0.3987 0.2808 0.4577 -0.3598 -0.2983 0.3532 0.2826 0.4672 0.2674 -0.3367 0.2502 -0.3316 0.3467 0.4787	638 694 764 991 1011 1154 1211 1349 1448 1635 1665 2161 2170 2294 2315 2457 2602 2639 2797 2861 2916 3057 3455 3564 3765 3841 3878 3941 3978 4167 4198 4212 4280 4304 4472 4512 4516 4561 4590 4592 4607 4702 4712 4752 4764 4770 4780 4792 4854 4874 4927 4971 4976 5067 5076 5130 5153 5159 5252 5293 5325 5419 5481 5510 5534 5607 5639	-0.0989 -0.0947 -0.0948 -0.1270 -0.1223 -0.1412 -0.1453 -0.1649 -0.1780 -0.2079 -0.2098 -0.2972 -0.2972 -0.3183 -0.3210 -0.3458 -0.3716 -0.3780 -0.4058 -0.4165 -0.4255 -0.4495 -0.5184 -0.5350 -0.5674 -0.5770 -0.5794 -0.5861 -0.5880 -0.6162 -0.6158 -0.6122	4471	-0.7625
RPL20A_BIND	-0.6826	-1.978	0	0.0274	0.39	-0.3767 -0.2826 -0.3413 -0.3841 0.4373 0.4882 0.3132 0.3771 0.4487 0.5108 0.3870 0.2995 0.3167 0.4573 0.3423 -0.3168 -0.3240 0.3199 0.5110 0.4876 -0.4463 0.3058 0.4416 0.3191 0.3039 0.4362 0.3505 0.2987 0.2997 0.2660 0.3527 0.3541 -0.2874 0.3444 0.4575 -0	838 930 1046 1151 1249 1256 1573 1658 1680 1724 1865 1952 1959 1962 1991 1997 2029 2065 2207 2265 2293 2379 2416 2437 2529 2578 2642 2664 2690 2823 2824 3405 3563 3657 3675 3801 3802 3875 3942 4003 4103 4268 4467 4516 4563 4587 4590 4607 4608 4727 4728 4755 4764 4768 4842 4846 4853 4854 4872 4874 4876 4936 4947 4964 4993 5013 5025 5028 5039 5041 5052 5067 5153 5158 5164 5167 5171 5187 5199 5209 5…	-0.1411 -0.1489 -0.1626 -0.1752 -0.1875 -0.1833 -0.2367 -0.2487 -0.2495 -0.2544 -0.2773 -0.2908 -0.2899 -0.2883 -0.2915 -0.2906 -0.2944 -0.2991 -0.3233 -0.3326 -0.3365 -0.3512 -0.3571 -0.3603 -0.3764 -0.3849 -0.3963 -0.4000 -0.4044 -0.4277 -0.4273 -0.5298	4562	-0.8384
LSM4_DAMP_SGA	-0.6344	-1.977	0	0.0268	0.39	0.3195 0.4120 0.3079 -0.1976 0.4214 -0.2311 -0.3524 0.4944 0.2494 0.3470 -0.2828 0.5350 0.3666 0.3730 0.2511 -0.3440 0.2719 0.5078 -0.3219 0.3751 0.3964 -0.2649 0.3321 0.2725 0.3538 -0.3515 0.2983 -0.3151 -0.3123 0.2601 0.3518 0.3402 0.3222 0.3424 -0.3082 0.5381 -0.3146 0.2856 -0.3602 0.3717 -0.4386 0.3564 -0.3308 0.4664 0.2710 0.3031 0.2704 0.3729 -0.2752 0.3922 0.4189 0.5220 0.4066 0.4544 0.430…	891 1331 1601 1717 1794 1925 2030 2064 2117 2220 2232 2237 2288 2442 2448 2476 2661 2786 2869 2916 3056 3102 3250 3269 3302 3357 3404 3411 3532 3585 3598 3638 3672 3685 3726 3734 3766 3772 3827 3841 3918 3942 3943 3978 4004 4044 4102 4103 4109 4112 4139 4188 4222 4227 4235 4282 4434 4473 4494 4524 4607 4644 4651 4679 4702 4747 4752 4770 4839 4842 4879 4892 4904 4927 4946 4947 5029 5037 5056 5070 …	-0.1521 -0.2268 -0.2721 -0.2901 -0.3013 -0.3228 -0.3399 -0.3443 -0.3522 -0.3696 -0.3705 -0.3702 -0.3784 -0.4055 -0.4060 -0.4105 -0.4437 -0.4657 -0.4800 -0.4877 -0.5118 -0.5188 -0.5438 -0.5455 -0.5496 -0.5575 -0.5639 -0.5630 -0.5823 -0.5892 -0.5889 -0.5933	4606	-0.88
ACYLTRANSFERASE ACTIVITY_MOL	-0.6556	-1.9763	0	0.0266	0.4	-0.3127 -0.2702 0.4381 0.5389 0.3601 0.2390 0.4444 0.3940 0.6080 -0.2836 0.4053 0.6618 -0.3050 0.3407 0.5776 0.5985 0.2761 -0.3621 0.4374 -0.4284 0.4344 0.6144 -0.4223 -0.3408 0.5937 0.3456 0.2655 -0.3595 0.3695 -0.3698 0.4527 -0.3055 0.4943 0.3843 0.3645	136 811 953 1080 1191 1413 1437 1599 2050 2284 2316 2555 2597 2622 2928 2979 2985 3007 3173 3244 3324 3396 3691 3747 3898 3903 3957 4000 4155 4156 4236 4535 4686 4848 4865 4948 5010 5045 5052 5123 5149 5308 5385 5453 5641	0.0466 -0.0613 -0.0768 -0.0913 -0.1042 -0.1385 -0.1377 -0.1625 -0.2409 -0.2814 -0.2859 -0.3282 -0.3354 -0.3397 -0.3934 -0.4013 -0.4012 -0.4039 -0.4318 -0.4424 -0.4544 -0.4647 -0.5137 -0.5198 -0.5419 -0.5380 -0.5426 -0.5450 -0.5664 -0.5603 -0.5677 -0.6113 -0.6268 -0.6423 -0.6316 -0.6316 -0.6267 -0.6161 -0.6005 -0.5948 -0.5803 -0.5830 -0.5651 -0.5394 -0.0000	4847	-1.1105
CYTOSOLIC SMALL RIBOSOMAL SUBUNIT (SENSU EUKARYOTA)_CEL	-0.7892	-1.9741	0	0.027	0.41	-0.4808 0.4452 0.5281 0.3859 -0.3909 -0.3041 -0.3764 0.3761 -0.3930 -0.5436 0.5008 0.5412 0.3634 0.5206 0.3664 0.2756 0.3278 -0.2914 0.3206 0.6348 -0.3715 -0.2795 0.6207 0.5864 0.6737 -0.5767 0.3157 0.5000 0.6613 0.3009 -0.3030 0.2800 0.3562 0.2500 0.3216	1209 2978 3021 3657 4212 4480 4587 4764 4803 4846 4854 4874 4876 4936 4963 4964 4976 5026 5029 5067 5070 5085 5088 5118 5127 5142 5164 5187 5195 5263 5300 5365 5379 5380 5388 5430 5443	-0.2053 -0.5192 -0.5250 -0.6331 -0.7217 -0.7549 -0.7578 -0.7702 -0.7570 -0.7438 -0.7240 -0.7060 -0.6846 -0.6725 -0.6538 -0.6305 -0.6088 -0.5921 -0.5669 -0.5467 -0.5202 -0.4953 -0.4682 -0.4449 -0.4177 -0.3909 -0.3641 -0.3363 -0.3054 -0.2804 -0.2475 -0.2123	4763	-1.0226
BIOGENIC AMINE METABOLIC PROCESS_BIO	-0.8665	-1.9663	0	0.031	0.46	-0.3511 -0.4532 0.5968 0.7263 0.1864 -0.2157 -0.5402 -0.3580 0.4226 0.5549 0.4839 -0.3919 -0.3110 0.6794 -0.6622 -0.4594 0.5154 0.3462 0.4969 -0.4387 0.7128 0.6862 0.3417 0.5301 -0.6227 0.6016 0.3964 0.6464 -0.3289 0.5189 0.4841 0.4597 0.5797 0.2622 0.345	1353 1786 1951 2211 2533 2958 3316 3575 4159 4198 4447 4729 5541 5626 5633	-0.2282 -0.2979 -0.3218 -0.3647 -0.4212 -0.4945 -0.5531 -0.5921 -0.6820 -0.6744 -0.6989 -0.7224 -0.7475 -0.4438 0.0014	5540	-4.4401
RET1_BIND	-0.791	-1.9657	0	0.0303	0.46	0.5354 0.4723 0.5758 -0.3517 0.5388 0.4110 0.3966 0.4248 0.5590 -0.4419 0.5207 -0.2594 -0.4628 -0.4606 0.5045 0.7383 -0.4928 0.3353 0.3746 -0.3497 0.4083 0.5912 0.4754 -0.4361 0.5373 -0.3125 -0.4068 -0.4304 0.4850 0.4061 0.4044 -0.5807 0.4927 0.3893 -0.4230 0.4702 -0.5885 0.4820 0.3999 0.4873 0.5736 -0.5770 -0.3588 -0.4339 0.4803 -0.3600 0.3703 -0.4417 -0.2471 0.4255 0.4210 0.6245 0.4868 0.3931 0…	946 1092 1120 1343 1506 1601 1736 2027 2083 2165 2352 2518 2661 2669 2671 2678 2691 3064 3529 3802 3917 4268 4621 4695 5483 5515 5536 5638	-0.1490 -0.1594 -0.1493 -0.1779 -0.1976 -0.2065 -0.2237 -0.2713 -0.2774 -0.2888 -0.3201 -0.3489 -0.3740 -0.3751 -0.3751 -0.3759 -0.3778 -0.4416 -0.5186 -0.5589 -0.5699 -0.6185 -0.6604 -0.6508 -0.7107 -0.6267 -0.5290 0.0005	5482	-3.411
ALA1-1_SGA	-0.6218	-1.9642	0	0.0301	0.46	-0.2118 0.3952 0.3941 0.4634 0.4852 0.4556 0.2823 0.4852 0.3977 -0.2929 0.5198 0.4209 0.4071 0.6170 -0.2250 0.5568 -0.2810 0.4278 0.2585 0.4518 0.5852 0.4710 0.3926 0.5033 0.3457 0.4113 0.4964 0.5243 0.4806 -0.3417 0.3070 -0.2807 -0.2329 0.3759 0.5233 -0.	349 736 1185 1337 1483 1764 1800 1812 2030 2271 2514 2564 2571 2587 2639 2697 2798 2829 2890 3301 3512 3532 3598 3618 3683 3702 3745 3805 3841 3945 3957 4109 4118 4167 4234 4409 4494 4497 4667 4946 4947 4978 5127 5131 5136 5167 5321 5365 5413 5564 5595 5631	-0.0161 -0.0655 -0.1361 -0.1554 -0.1748 -0.2205 -0.2225 -0.2204 -0.2564 -0.2977 -0.3405 -0.3490 -0.3499 -0.3524 -0.3615 -0.3714 -0.3887 -0.3934 -0.4031 -0.4736 -0.5073 -0.5067 -0.5141 -0.5131 -0.5198 -0.5181 -0.5204 -0.5253 -0.5257 -0.5375 -0.5327 -0.5517	4945	-1.2277
RTC6_BIND	-0.6974	-1.9641	0	0.0295	0.46	-0.2813 0.4915 -0.2905 -0.2603 -0.3844 0.5034 0.3762 0.5689 0.5191 0.3663 0.4649 0.3352 0.3133 -0.3761 0.4506 -0.2963 -0.4413 0.3096 -0.4194 -0.3270 -0.3834 0.4580 0.5504 0.4691 -0.4394 -0.3059 0.4485 -0.4328 0.2666 0.4876 0.2924 0.4610 -0.3170 0.6312 -0.	1215 1280 1528 2174 2207 2220 2398 2591 2830 2876 2979 3360 3408 3413 3698 3745 3842 4077 4134 4167 4331 4667 4675 4777 4846 4875 4876 4892 4978 5052 5067 5070 5120 5127 5153 5175 5199 5278 5300 5435 5443 5588	-0.2043 -0.2041 -0.2395 -0.3517 -0.3548 -0.3544 -0.3846 -0.4187 -0.4601 -0.4669 -0.4832 -0.5466 -0.5503 -0.5463 -0.5901 -0.5910 -0.5998 -0.6308 -0.6292 -0.6230 -0.6376 -0.6759 -0.6555 -0.6495 -0.6361 -0.6145 -0.5879 -0.5635 -0.5493 -0.5299 -0.4992 -0.4663	4666	-0.9314
SAH1_BIND	-0.8503	-1.958	0	0.0327	0.5	0.4343 -0.3710 0.6071 -0.4024 -0.4656 0.3435 -0.5443 -0.3857 0.2209 0.3226 0.6012 0.5524 0.3796 -0.3744 -0.2955 -0.7434 0.3329 -0.3413 -0.2976 -0.5475 0.7274 -0.4495 -0.4707 -0.2458 0.8835 0.5056 -0.4273 -0.5559 0.3433 0.6371 0.7881 -0.3900 0.4203 -0.4085 -0.4338 -0.6273 0.5655 0.7152 0.4377 0.4568 -0.4619 0.5935 -0.4201 0.5136 0.7724 0.4671 -0.4626 -0.4429 -0.5923 0.7965 0.8532 -0.3996 0.7402 0.…	515 1865 2690 3331 3470 3755 4103 4467 5518 5639	-0.0326 -0.2649 -0.4108 -0.5187 -0.5363 -0.5766 -0.6232 -0.6639 -0.7284 0.0004	5517	-3.8771
SEC22-3_SGA	-0.5869	-1.9576	0	0.0321	0.5	0.4724 0.3140 -0.2296 0.3159 0.2749 0.3206 0.2280 0.3870 0.5929 0.4683 -0.2371 0.3344 0.3420 0.3609 -0.4250 0.2860 0.4907 0.3073 0.3703 0.4651 0.3533 0.4594 0.3640 -0.2357 0.4041 -0.3714 -0.3394 0.2813 -0.2731 -0.2852 -0.3138 0.2687 0.2919 0.2254 0.3203 -0.3394 0.3209 0.3331 0.4499 -0.2877 0.3039 0.2733 0.2833 0.2922 0.3470 0.3966 0.4407 0.4623 0.6204 0.3240 -0.2808 0.3304 0.4425 0.3114 0.4073 0.…	630 638 867 1011 1087 1123 1129 1154 1185 1267 1277 1364 1443 1510 1569 1590 1605 1664 1954 2025 2046 2060 2115 2127 2140 2150 2226 2256 2271 2309 2365 2371 2393 2398 2468 2506 2567 2639 2661 2665 2737 2763 2798 2830 2848 2894 2962 2985 3008 3017 3040 3048 3102 3234 3251 3302 3309 3365 3394 3438 3473 3512 3537 3567 3613 3623 3708 3726 3765 3772 3789 3907 3943 4026 4044 4047 4106 4118 4128 4222 42…	-0.1013 -0.0900 -0.1231 -0.1424 -0.1502 -0.1510 -0.1464 -0.1455 -0.1459 -0.1561 -0.1533 -0.1649 -0.1755 -0.1840 -0.1914 -0.1920 -0.1916 -0.1994 -0.2501 -0.2612 -0.2633 -0.2642 -0.2727 -0.2735 -0.2744 -0.2749 -0.2875 -0.2919 -0.2936 -0.2995 -0.3088 -0.3092	5028	-1.3696
YHC1-8_SGA	-0.6875	-1.9533	0	0.0331	0.51	0.3557 0.4685 0.3600 -0.2810 0.4370 -0.3649 0.2739 -0.2670 0.4592 0.2074 0.3839 -0.3715 -0.3229 0.3414 -0.4065 0.3788 0.4181 0.4396 0.4323 -0.3435 -0.3045 0.4375 0.4992 0.2627 0.3600 0.5114 -0.3306 0.4844 -0.3383 -0.3365 -0.2581 0.4915 -0.3332 0.3357 -0.2731 0.4674 -0.4367 0.4148 0.2773 -0.4048 0.3433 -0.3450 0.3365 -0.3165 -0.3337 -0.3496 0.4292 0.4258 0.4103 0.3712 -0.2731 0.3464 -0.3173 0.4031…	626 1031 1267 1275 1276 1280 1291 1406 1443 1954 2117 2133 2145 2317 2591 2642 2661 2665 2690 2758 2823 2861 3129 3280 3302 3303 3331 3404 3442 3460 3600 3724 3841 3878 3918 4077 4103 4212 4451 4494 4550 4576 4587 4652 4746 4760 4764 4770 4810 4846 4854 4874 4880 4891 4892 4904 4939 4976 5029 5067 5070 5093 5164 5167 5202 5204 5225 5258 5300 5365 5413 5434 5443 5470 5481 5564 5584 5599 5606 5607	-0.0980 -0.1635 -0.2007 -0.1970 -0.1920 -0.1876 -0.1845 -0.2007 -0.2031 -0.2929 -0.3206 -0.3219 -0.3225 -0.3524 -0.4014 -0.4104 -0.4136 -0.4141 -0.4183 -0.4301 -0.4411 -0.4473 -0.4941 -0.5194 -0.5214 -0.5197 -0.5228 -0.5337 -0.5383 -0.5392 -0.5616 -0.5807	4745	-0.9986
RPL7B_BIND	-0.6565	-1.9525	0	0.0324	0.51	-0.3198 0.3978 0.3459 0.3734 0.3576 -0.2916 -0.3287 0.4101 0.4356 0.3237 0.4737 0.4720 0.4352 0.4638 0.3530 -0.3100 0.3691 0.4100 0.4184 0.3707 0.4495 0.4594 0.3033 0.4013 0.3327 0.3486 0.3329 0.3888 -0.4730 -0.2758 0.2689 0.3624 -0.4008 0.3485 0.3793 0.4	347 930 940 1024 1046 1115 1292 1337 1346 1412 1449 1603 1658 1680 1724 1959 1991 2009 2029 2065 2189 2198 2207 2379 2416 2596 2620 2641 2690 2714 2823 2824 3247 3405 3475 3657 3751 3801 3942 4155 4268 4590 4608 4755 4764 4768 4853 4854 4872 4876 4964 4972 5003 5025 5028 5112 5153 5158 5164 5167 5171 5273 5308 5347 5352 5365 5379 5380 5425 5430 5446 5460 5522 5524 5539 5552	-0.0295 -0.1242 -0.1160 -0.1224 -0.1179 -0.1227 -0.1486 -0.1510 -0.1471 -0.1538 -0.1555 -0.1791 -0.1851 -0.1854 -0.1898 -0.2296 -0.2330 -0.2340 -0.2354 -0.2398 -0.2605 -0.2605 -0.2606 -0.2906 -0.2964 -0.3285 -0.3326 -0.3362 -0.3447 -0.3486 -0.3675 -0.3670	4754	-1.0101
RPS30A_BIND	-0.7202	-1.9518	0	0.0318	0.51	-0.2140 0.3014 -0.4733 -0.3775 0.4295 0.6144 -0.4836 0.2523 0.4117 0.3461 0.4787 0.2302 0.4459 0.4085 0.3774 0.4527 0.3720 0.3435 0.5372 0.4584 0.3707 -0.3963 0.4920 0.3485 -0.3975 0.5414 0.4171 0.3107 -0.3249 0.4182 -0.4750 -0.4386 0.5475 0.2614 0.5283 0	1018 1068 1828 2300 2424 2639 2655 2678 2693 2928 3173 3355 3429 3596 3657 3783 3905 4103 4235 4274 4434 4451 4516 4522 4587 4607 4714 4728 4750 4755 4764 4768 4790 4803 4842 4872 4874 4964 4993 5039 5067 5090 5153 5158 5164 5167 5172 5178 5187 5209 5231 5241 5300 5321 5347 5365 5425 5430 5460 5471 5486 5557	-0.1726 -0.1723 -0.3050 -0.3882 -0.4096 -0.4479 -0.4505 -0.4544 -0.4567 -0.4977 -0.5397 -0.5696 -0.5799 -0.6062 -0.6132 -0.6312 -0.6477 -0.6767 -0.6927 -0.6917 -0.7105 -0.7037 -0.7046 -0.6948 -0.6949 -0.6867 -0.6928 -0.6820 -0.6725 -0.6599 -0.6478 -0.6348	4433	-0.7278
KGD2_SGA	-0.6293	-1.9501	0	0.0324	0.53	0.3464 0.3492 0.4375 0.4301 0.3150 0.3275 0.3345 0.4842 -0.3224 0.4026 0.3207 0.2467 0.3740 0.4584 0.4382 -0.2230 0.3701 0.3260 0.4828 0.3522 -0.2705 0.4939 -0.2763 0.4016 0.3012 0.2939 0.4290 0.3706 0.4192 0.2473 0.3118 0.4442 -0.3280 0.2870 -0.2659 0.3314 0.3922 -0.2807 0.3948 -0.2293 0.3995 -0.3128 0.3440 0.3573 0.4138 0.5103 0.3434 0.3593 0.4428 0.4210 0.3509 -0.4798 0.2586 0.2524 0.3071 0.27…	256 509 719 760 774 867 874 971 1048 1245 1290 1308 1324 1325 1442 1520 1705 1724 1771 1895 2021 2077 2110 2143 2145 2211 2328 2388 2442 2674 2690 2797 2838 2848 2861 2883 3083 3146 3196 3234 3259 3270 3275 3313 3397 3475 3476 3484 3530 3532 3657 3672 3683 3702 3726 3729 3758 3818 3841 4044 4118 4235 4254 4282 4452 4459 4462 4516 4530 4549 4561 4587 4592 4607 4614 4621 4626 4764 4770 4771 4789 47…	-0.0225 -0.0562 -0.0863 -0.0863 -0.0815 -0.0923 -0.0875 -0.0999 -0.1092 -0.1414 -0.1462 -0.1463 -0.1460 -0.1430 -0.1614 -0.1729 -0.2044 -0.2059 -0.2125 -0.2334 -0.2549 -0.2639 -0.2687 -0.2737 -0.2730 -0.2840 -0.3045 -0.3148 -0.3241 -0.3659 -0.3685 -0.3875	4451	-0.7383
STRUCTURAL MOLECULE ACTIVITY_MOL	-0.55	-1.9493	0	0.0318	0.53	-0.3516 0.3587 0.3495 0.3282 0.3133 0.2804 0.2958 0.3576 0.3540 0.3247 -0.3090 0.3584 0.3132 0.3723 0.3358 0.3195 0.3120 0.2929 -0.2357 0.4049 -0.2687 0.3569 0.3541 0.3003 0.2487 0.3818 -0.2651 0.3369 0.3974 -0.2709 0.4044 0.4426 0.2965 0.2999 -0.2331 0.3	165 216 355 399 461 547 569 586 708 723 829 1040 1111 1164 1181 1209 1252 1276 1350 1385 1393 1424 1447 1459 1504 1574 1587 1629 1656 1686 1741 1979 1998 2023 2054 2068 2119 2195 2204 2236 2245 2263 2270 2356 2394 2421 2433 2472 2501 2560 2625 2646 2666 2780 2800 2802 2807 2816 2839 2841 2843 2851 2870 2898 2908 2916 2932 3001 3035 3049 3086 3091 3114 3147 3172 3201 3220 3277 3300 3320 3346 3374 …	-0.0062 0.0045 -0.0084 -0.0051 -0.0068 -0.0147 -0.0112 -0.0070 -0.0236 -0.0207 -0.0355 -0.0710 -0.0810 -0.0879 -0.0883 -0.0907 -0.0961 -0.0981 -0.1094 -0.1137 -0.1130 -0.1166 -0.1188 -0.1190 -0.1254 -0.1365 -0.1371 -0.1432 -0.1466 -0.1506 -0.1593 -0.2021	4727	-0.9885
ATP11_SGA	-0.5658	-1.9484	0	0.0315	0.54	0.2664 0.3368 0.3748 0.3005 0.3420 0.4046 0.2359 0.4474 0.3216 0.3320 0.2959 0.4229 0.3745 0.2486 0.3174 -0.2961 0.4016 0.3581 0.3086 0.3973 0.2866 0.2733 0.3928 0.3343 0.3519 -0.2660 -0.3344 0.3424 0.4663 -0.2801 0.3912 0.3085 0.3123 -0.2484 0.2880 0.3749 0.4150 0.2611 -0.2375 0.3387 0.3026 0.3973 0.2767 0.3894 -0.2882 0.3479 0.3820 -0.2876 0.2714 0.3691 0.4180 0.3896 0.2411 0.4729 0.2494 0.3100…	229 376 673 678 700 744 815 903 907 968 980 1117 1224 1236 1266 1267 1274 1276 1299 1310 1324 1364 1378 1443 1462 1531 1557 1595 1631 1640 1685 1706 1741 1764 1812 1929 1946 1954 1971 2021 2031 2033 2064 2110 2123 2136 2143 2170 2178 2197 2214 2230 2232 2288 2365 2373 2374 2452 2520 2550 2564 2587 2622 2630 2639 2642 2661 2665 2689 2697 2710 2737 2738 2758 2787 2792 2813 2818 2827 2838 2895 2901 …	-0.0252 -0.0412 -0.0903 -0.0854 -0.0839 -0.0870 -0.0956 -0.1079 -0.1048 -0.1125 -0.1113 -0.1338 -0.1511 -0.1509 -0.1542 -0.1520 -0.1510 -0.1491 -0.1511 -0.1509 -0.1513 -0.1567 -0.1572 -0.1673 -0.1690 -0.1800 -0.1831 -0.1885 -0.1936 -0.1938 -0.2006 -0.2031	4577	-0.8506
RPS5_BIND	-0.669	-1.948	0	0.0314	0.55	0.4743 0.3091 -0.4279 0.3959 0.4479 -0.3059 -0.3333 -0.3803 0.2853 0.6112 0.2956 0.2267 0.4424 0.3727 0.2926 0.2945 0.2714 -0.3166 -0.3675 -0.3894 0.2421 0.4688 0.5611 -0.3381 -0.3562 0.5096 0.3237 -0.5343 0.3090 0.3602 0.3271 0.4348 0.3138 0.3173 0.4012 0.3189 -0.3984 -0.2692 0.3359 -0.4874 -0.3667 -0.2547 0.4100 0.4390 -0.3541 -0.4134 -0.3307 -0.2806 0.4535 0.3658 0.2661 -0.4037 0.2684 0.3025 -…	946 1043 1087 1161 1242 1254 1292 1350 1542 1573 1790 1865 1876 2094 2207 2253 2275 2557 2671 2678 2690 2967 2978 3161 3276 3419 3439 3657 3675 3801 3829 4103 4155 4211 4274 4314 4516 4590 4607 4728 4755 4764 4768 4803 4846 4853 4874 4876 4896 4936 4964 4982 4993 5025 5039 5041 5067 5132 5153 5158 5163 5164 5167 5171 5199 5209 5231 5263 5285 5287 5347 5365 5430 5443 5460 5539 5552	-0.1598 -0.1684 -0.1680 -0.1738 -0.1817 -0.1773 -0.1779 -0.1825 -0.2123 -0.2133 -0.2490 -0.2594 -0.2585 -0.2956 -0.3143 -0.3211 -0.3237 -0.3740 -0.3942 -0.3951 -0.3970 -0.4456 -0.4464 -0.4775 -0.4959 -0.5189 -0.5197 -0.5553 -0.5549 -0.5731 -0.5737 -0.6168	4727	-0.9885
CYR1_YEAST_DN	-0.5648	-1.9438	0	0.0323	0.56	0.3799 0.3100 0.2595 0.3075 0.3164 0.2799 -0.2280 0.4321 0.4051 -0.2890 0.2827 0.3171 0.2492 0.3652 -0.2775 0.3060 0.3373 0.4653 0.3198 0.3297 0.2692 -0.2685 0.2920 0.4374 0.3792 -0.3196 0.2947 0.3058 0.4902 0.2759 0.3409 -0.2687 0.3141 0.3274 0.3778 0.3075 0.3169 0.4047 0.4194 0.3424 -0.3845 0.3156 -0.2471 0.3040 0.3215 0.2809 0.3750 0.3536 0.4247 -0.2937 0.3675 0.3902 0.3242 -0.2537 0.3504 0.35…	256 268 347 672 694 793 794 818 899 930 1011 1046 1115 1151 1229 1255 1260 1298 1325 1353 1406 1447 1449 1456 1488 1506 1539 1550 1603 1640 1642 1668 1705 1728 1781 1784 1822 1850 1869 1898 1958 1962 1991 1998 2007 2009 2029 2048 2057 2065 2083 2095 2098 2111 2134 2152 2220 2235 2287 2319 2320 2330 2372 2379 2431 2437 2446 2529 2537 2556 2580 2585 2593 2608 2620 2625 2626 2629 2636 2641 2642 2664…	-0.0329 -0.0207 -0.0242 -0.0792 -0.0781 -0.0922 -0.0880 -0.0883 -0.0997 -0.1019 -0.1139 -0.1175 -0.1277 -0.1318 -0.1441 -0.1467 -0.1455 -0.1504 -0.1534 -0.1567 -0.1647 -0.1705 -0.1691 -0.1686 -0.1729 -0.1745 -0.1790 -0.1795 -0.1878 -0.1933 -0.1922 -0.1957	4497	-0.7821
HUR1_SGA	-0.5986	-1.9433	0	0.0317	0.56	0.3780 -0.2939 -0.3019 0.4776 0.2715 -0.2546 0.2326 -0.3033 0.4432 0.3346 0.3222 0.3308 0.3723 0.3682 0.3152 0.3541 -0.3339 -0.3328 0.2726 -0.2923 0.5610 0.5497 0.2626 0.4151 0.4073 0.4633 -0.4144 -0.2945 0.4147 0.3148 0.4140 -0.3039 0.5552 -0.3168 0.3346 0.4068 0.2665 0.3427 0.2978 0.3024 0.3390 -0.3366 -0.2337 0.3083 0.3134 0.4294 0.4273 -0.2888 -0.3416 -0.3493 0.4072 0.4744 -0.2300 0.3689 0.27…	285 349 509 850 907 1001 1031 1068 1085 1221 1267 1279 1331 1442 1528 1590 1601 1628 1635 1645 1764 1802 1813 1853 1929 2014 2025 2030 2060 2115 2214 2256 2288 2317 2323 2373 2398 2463 2527 2604 2665 2715 2890 2893 2917 2985 3059 3146 3162 3203 3222 3251 3325 3411 3478 3495 3512 3567 3631 3669 3683 3729 3754 3784 3800 3818 3892 3918 3930 3936 4103 4128 4167 4364 4368 4393 4409 4412 4459 4509 4524…	-0.0299 -0.0233 -0.0400 -0.0954 -0.0999 -0.1119 -0.1125 -0.1146 -0.1132 -0.1342 -0.1391 -0.1379 -0.1441 -0.1614 -0.1744 -0.1832 -0.1829 -0.1855 -0.1846 -0.1842 -0.2038 -0.2089 -0.2091 -0.2147 -0.2270 -0.2410 -0.2417 -0.2414 -0.2455 -0.2544 -0.2714 -0.2782	4363	-0.6698
PROTEIN AMINO ACID ACETYLATION_BIO	-0.8147	-1.9429	0	0.0312	0.56	0.5648 0.6539 0.5932 -0.2929 0.3304 0.3389 -0.4641 0.4589 0.3749 -0.2478 0.3607 0.3312 -0.2864 0.6527 0.5941 0.2991 -0.3823 -0.3657 -0.4074 0.4151 0.5631 0.4314 -0.2941 -0.5171 -0.5018 -0.5008 -0.3311 0.5367 0.3976 -0.3236 0.2791 -0.5259 0.5096 0.3545 0.4688 0.5412 0.2725 0.5461 -0.6105 0.4147 -0.6394 -0.3285 -0.3267 0.3379 0.3081 -0.3114 0.5339 0.6612 0.4144 -0.3850 -0.2352 0.3628 0.4979 -0.4593…	953 1632 1721 2050 2622 2979 2985 3007 3064 3173 3379 3411 4535 4784 4848 4923 5087 5149 5274 5308 5363 5385 5613 5641	-0.1589 -0.2753 -0.2872 -0.3434 -0.4450 -0.5073 -0.5070 -0.5096 -0.5182 -0.5356 -0.5695 -0.5723 -0.7615 -0.7918 -0.7884 -0.7857 -0.7953 -0.7852 -0.7807 -0.7582 -0.7353 -0.7042 -0.6299 0.0000	5086	-1.4723
EUKARYOTIC 43S PREINITIATION COMPLEX_CEL	-0.7753	-1.9412	0	0.0313	0.57	0.2875 -0.3676 0.2457 -0.3761 0.5668 0.6280 -0.2730 -0.2814 0.2900 0.3939 0.2860 0.5599 0.3875 -0.3364 0.3578 0.4848 -0.5048 -0.4128 0.3415 -0.3172 0.5008 0.2224 -0.3908 0.5259 0.4105 -0.4007 0.4326 -0.3482 -0.3195 0.3141 0.3529 -0.3581 0.2648 -0.3298 -0.5450 -0.4278 0.4417 0.5722 0.5790 0.4236 -0.3737 -0.5176 0.4240 0.4081 -0.4034 0.3087 0.4018 -0.4256 -0.5925 0.3535 0.5067 0.6230 0.2408 0.3599 …	1209 2866 2956 2978 3021 3276 3419 3657 3692 4212 4480 4587 4764 4803 4846 4854 4874 4876 4936 4963 4964 4976 5026 5029 5067 5070 5085 5088 5118 5127 5142 5164 5187 5195 5263 5300 5365 5379 5380 5388 5430 5443	-0.2057 -0.5004 -0.5149 -0.5171 -0.5229 -0.5652 -0.5868 -0.6240 -0.6246 -0.7072 -0.7407 -0.7439 -0.7565 -0.7436 -0.7307 -0.7113 -0.6935 -0.6725 -0.6607 -0.6424 -0.6195 -0.5980 -0.5817 -0.5569 -0.5371 -0.5110 -0.4865 -0.4598 -0.4370 -0.4102 -0.3838 -0.3574	4763	-1.0226
AMINO ACID ACTIVATION_BIO	-0.8043	-1.9369	0	0.0335	0.62	-0.4524 -0.4931 0.4755 0.6538 0.4107 0.3974 -0.5263 0.5538 -0.1667 0.3246 -0.2547 0.2974 0.5623 -0.4640 0.4094 -0.3127 -0.5725 0.3342 -0.3242 -0.4119 0.2146 0.6112 -0.3133 0.2575 0.3272 -0.6974 0.3733 -0.4585 0.7155 -0.6240 -0.3560 -0.3389 0.5694 0.6159 0	2186 2278 2388 3184 3612 3635 3889 4070 4174 4474 4913 5135 5226 5266 5285 5344 5420 5463 5465 5482 5503 5620	-0.3859 -0.3997 -0.4175 -0.5555 -0.6248 -0.6219 -0.6574 -0.6777 -0.6830 -0.7170 -0.7650 -0.7653 -0.7349 -0.6919 -0.6436 -0.5945 -0.5349 -0.4615 -0.3801 -0.2976 -0.2100 0.0037	5134	-1.552
YLR301W_SGA	-0.6495	-1.9356	0	0.0333	0.63	0.4769 0.4889 0.4612 -0.4286 -0.2818 0.3231 -0.3178 -0.2736 0.3827 -0.3136 -0.3474 0.3721 -0.3188 0.3688 0.2720 0.3620 0.4652 0.3860 0.5534 -0.3531 -0.4226 0.4097 0.3551 -0.3029 0.4962 -0.2775 0.4159 0.2422 0.3788 0.4310 0.2799 0.3223 0.3789 -0.3438 0.4041 0.3387 -0.4477 0.4894 -0.3094 0.4333 -0.4818 0.3497 -0.3661 -0.3097 0.2874 0.2573 -0.3115 0.4754 -0.3008 0.2749 0.3722 -0.4857 0.3099 0.3017 0…	760 827 881 1094 1236 1267 1442 1454 1595 1605 1685 1848 1946 2025 2161 2170 2178 2183 2219 2222 2288 2344 2442 2506 2612 2639 3059 3083 3089 3192 3257 3386 3539 3569 3595 3603 3723 3734 3766 3841 4245 4353 4494 4702 4752 4905 4919 4927 4947 4976 4978 4998 5044 5045 5052 5090 5209 5225 5239 5272 5321 5402 5405 5453 5470 5487 5564 5615	-0.1196 -0.1167 -0.1129 -0.1413 -0.1589 -0.1568 -0.1820 -0.1780 -0.1982 -0.1950 -0.2048 -0.2304 -0.2449 -0.2563 -0.2786 -0.2782 -0.2776 -0.2766 -0.2812 -0.2800 -0.2903 -0.2990 -0.3158 -0.3266 -0.3454 -0.3501 -0.4237 -0.4263 -0.4256 -0.4419 -0.4510 -0.4711	4904	-1.1906
INDOLE DERIVATIVE BIOSYNTHETIC PROCESS_BIO	-0.929	-1.9352	0	0.0328	0.63	0.5827 -0.6314 0.5742 -0.5936 0.3932 0.3498 0.6738 0.7177 0.7686 0.4720 -0.3413 -0.2343 0.4661 0.7046 0.6687 -0.4271 -0.3501 0.5129 -0.6604 -0.5067 -0.3929 0.4880 0.6758 0.7332 -0.5886 -0.7340 -0.3643 0.4410 0.7432 0.7629 0.7778 -0.6166 0.4476 -0.3260 -0.4627 -0.3975 0.6394 -0.4930 -0.3852 -0.2547 -0.5169 -0.4312 -0.6037 0.7963 0.4769 -0.3001 0.6522 0.6044 0.5377 -0.4122 0.7463 0.3760 -0.3619 -0.…	1353 1786 2211 2533 2958 3316 4729 5626 5633	-0.2252 -0.2934 -0.3649 -0.4211 -0.4940 -0.5515 -0.7700 -0.5410 0.0014	5625	-11.7809
PEX12_SGA	-0.6181	-1.9333	0	0.0332	0.63	-0.3095 0.3681 0.3153 0.2850 -0.2772 0.4207 0.3749 0.4011 0.3135 -0.2511 -0.3727 -0.3126 -0.2159 0.3673 -0.3839 0.2811 -0.2735 0.3381 0.3434 0.4233 0.3614 0.5662 0.4711 0.5496 0.3668 0.4673 0.4459 0.3458 -0.2858 -0.4033 0.3460 0.3285 0.4515 0.2188 0.2895	608 774 801 850 888 914 962 968 984 990 1145 1185 1310 1441 1443 1590 1638 1768 1794 1800 1938 1951 2025 2064 2145 2155 2183 2220 2226 2335 2388 2506 2639 2665 2737 2779 2838 2869 2876 3106 3233 3258 3270 3313 3330 3365 3383 3508 3532 3569 3766 3918 3919 3924 3943 3957 4044 4077 4094 4109 4118 4212 4222 4234 4268 4409 4494 4561 4752 4806 4818 4852 4998 5011 5028 5045 5074 5082 5110 5127 5129 5130…	-0.0964 -0.1164 -0.1118 -0.1120 -0.1107 -0.1075 -0.1090 -0.1029 -0.0988 -0.0930 -0.1154 -0.1174 -0.1355 -0.1553 -0.1519 -0.1752 -0.1809 -0.2018 -0.2041 -0.2027 -0.2257 -0.2261 -0.2377 -0.2431 -0.2564 -0.2568 -0.2606 -0.2662 -0.2661 -0.2849 -0.2937 -0.3146	4997	-1.312
LIGASE ACTIVITY, FORMING AMINOACYL-TRNA AND RELATED COMPOUNDS_MOL	-0.7293	-1.9306	0	0.0337	0.65	-0.3710 -0.3411 0.4214 0.4200 0.3641 -0.2174 -0.4309 -0.6359 0.3906 -0.2806 0.2829 0.4969 0.4933 -0.4316 -0.3343 -0.3776 0.2998 0.4302 0.6073 0.3124 0.7280 -0.3346 0.4227 0.4346 0.4432 -0.2099 0.3465 0.4657 0.5703 0.4858 0.5751 -0.3413 0.3734 0.7197 0.316	2186 2278 3011 3041 3184 3384 3612 3635 3666 3889 3931 4070 4134 4174 4474 4521 4642 4716 4723 4913 5122 5226 5266 5268 5285 5344 5420 5463 5465 5503 5508 5566 5620	-0.3874 -0.4018 -0.5306 -0.5338 -0.5565 -0.5882 -0.6236 -0.6224 -0.6223 -0.6546 -0.6543 -0.6700 -0.6717 -0.6688 -0.7075 -0.7004 -0.7045 -0.6989 -0.6813 -0.6922 -0.7002 -0.6833 -0.6523 -0.6146 -0.5783 -0.5435 -0.5015 -0.4475 -0.3857 -0.3231 -0.2530 -0.1649	5121	-1.5286
YME2_SGA	-0.66	-1.9283	0	0.0344	0.69	0.2620 0.3581 -0.2875 0.2805 0.5101 0.5180 0.4915 0.4017 0.4534 0.4264 -0.5567 0.2910 0.3186 0.3082 0.4576 0.3221 -0.2919 -0.3480 0.3495 -0.3145 0.6138 0.4621 0.2881 0.6281 0.3486 -0.2250 0.3223 0.3535 -0.2838 0.2979 0.3415 0.4013 -0.2900 0.2539 0.4536 0.3258 0.5638 0.3702 0.4966 0.3982 -0.3718 0.5741 -0.3492 -0.3026 -0.4160 0.3190 -0.2493 0.3770 -0.3384 0.3784 -0.4559 0.4738 -0.2968 -0.2989 0.41…	606 980 1569 1685 1720 1929 1945 2020 2587 2722 2763 2895 2985 2989 3269 3270 3302 3330 3436 3484 3569 3618 3650 3702 3757 3841 3869 3956 4102 4172 4227 4400 4422 4524 4571 4578 4921 4959 4976 5037 5167 5458 5533 5579 5589 5599 5607 5611	-0.0840 -0.1381 -0.2375 -0.2532 -0.2547 -0.2886 -0.2880 -0.2984 -0.3994 -0.4230 -0.4297 -0.4522 -0.4667 -0.4659 -0.5132 -0.5105 -0.5132 -0.5151 -0.5305 -0.5353 -0.5462 -0.5505 -0.5516 -0.5559 -0.5604 -0.5694 -0.5682 -0.5770 -0.5952 -0.5992 -0.5999 -0.6194	4920	-1.2063
YPT6_SGA	-0.5985	-1.9279	0	0.0342	0.69	-0.3051 0.4163 -0.3207 0.3547 0.3047 0.4560 0.4322 0.3091 0.2764 -0.3195 0.4098 0.3514 0.4585 -0.3067 0.3483 -0.2981 0.3759 -0.3719 0.4252 0.4864 -0.2779 0.4496 0.3504 0.2871 0.3063 0.4173 0.3119 -0.3103 0.4235 0.5167 0.3230 -0.3236 0.3763 0.4664 0.3852 -	585 638 705 711 801 827 850 1031 1221 1236 1274 1277 1279 1280 1282 1299 1386 1442 1448 1630 1635 1645 1737 1800 1807 1880 1913 1951 1954 2033 2064 2127 2133 2185 2205 2226 2271 2317 2365 2426 2468 2470 2481 2527 2554 2591 2622 2690 2715 2737 2753 2763 2775 2779 2798 2861 3048 3059 3068 3146 3192 3259 3261 3296 3301 3330 3394 3438 3473 3512 3537 3589 3640 3702 3726 3729 3754 3772 3800 3805 3806 3…	-0.0980 -0.0994 -0.1044 -0.0983 -0.1086 -0.1075 -0.1061 -0.1349 -0.1664 -0.1660 -0.1699 -0.1674 -0.1648 -0.1619 -0.1593 -0.1595 -0.1727 -0.1805 -0.1791 -0.2103 -0.2092 -0.2091 -0.2241 -0.2340 -0.2337 -0.2456 -0.2503 -0.2559 -0.2552 -0.2685 -0.2730 -0.2835	4547	-0.8245
RIBONUCLEOPROTEIN COMPLEX_CEL	-0.5749	-1.925	0	0.0343	0.7	0.5121 -0.2629 0.3681 -0.2411 0.2796 -0.2794 0.4525 0.3133 0.3883 -0.2711 -0.2969 0.2749 0.3809 0.4262 0.3782 0.3142 0.2994 0.2706 -0.2712 0.3213 0.3529 -0.2796 0.3491 0.3372 0.3595 0.4531 0.2646 0.3473 0.3684 0.3226 0.4403 0.3419 0.3660 0.2704 0.4195 -0.2649 0.3591 0.2767 0.2712 0.3256 0.3473 0.3435 -0.2892 0.3528 0.3816 0.3442 0.4010 0.3962 0.2564 0.2642 0.3759 0.2908 0.3479 0.3576 0.2669 0.254…	280 671 707 793 802 841 940 959 1009 1020 1025 1043 1060 1151 1161 1209 1223 1260 1311 1340 1352 1359 1367 1376 1407 1424 1433 1450 1455 1456 1488 1504 1508 1547 1562 1581 1655 1682 1690 1696 1700 1712 1716 1718 1741 1751 1752 1783 1784 1790 1805 1832 1998 2023 2068 2070 2073 2094 2158 2195 2204 2236 2237 2244 2263 2267 2291 2305 2314 2330 2339 2372 2389 2421 2432 2435 2447 2466 2468 2469 2472 25…	-0.0379 -0.1052 -0.1066 -0.1181 -0.1153 -0.1184 -0.1333 -0.1334 -0.1395 -0.1383 -0.1361 -0.1364 -0.1365 -0.1509 -0.1502 -0.1567 -0.1569 -0.1615 -0.1689 -0.1722 -0.1724 -0.1717 -0.1712 -0.1709 -0.1747 -0.1760 -0.1757 -0.1771 -0.1761 -0.1745 -0.1787 -0.1799	4457	-0.7475
PAT1_SGA	-0.5629	-1.9231	0	0.0347	0.72	0.3610 0.3204 0.3650 0.3791 0.3262 0.3460 -0.3435 0.4164 0.4905 0.3488 0.3048 0.2421 -0.2926 0.4155 0.3689 0.2453 0.3026 0.3118 0.4808 0.4303 0.3544 0.3306 0.3698 0.4246 0.4675 0.3453 0.2870 0.2604 0.2624 0.3463 -0.2472 0.3581 0.2810 0.3101 0.2927 -0.2783 0.3146 0.3552 0.3512 -0.2815 0.3143 0.3749 0.3560 0.3542 0.3965 0.3635 0.3654 0.3537 0.2735 0.3393 0.2774 0.3321 0.3735 0.4626 0.4262 -0.2937 -…	496 527 711 801 891 912 968 973 1001 1117 1185 1221 1274 1275 1276 1280 1286 1291 1310 1330 1406 1491 1514 1520 1527 1590 1601 1605 1635 1754 1764 1771 1794 1889 1945 1951 1954 2021 2030 2123 2127 2145 2196 2207 2214 2220 2237 2244 2256 2266 2271 2309 2315 2323 2448 2476 2587 2661 2665 2690 2722 2786 2797 2830 2848 2869 2909 2913 2916 2974 3005 3048 3059 3076 3140 3146 3203 3250 3273 3303 3325 33…	-0.0798 -0.0749 -0.1013 -0.1116 -0.1227 -0.1214 -0.1270 -0.1232 -0.1238 -0.1413 -0.1503 -0.1536 -0.1603 -0.1574 -0.1545 -0.1522 -0.1503 -0.1482 -0.1488 -0.1496 -0.1608 -0.1740 -0.1758 -0.1746 -0.1735 -0.1829 -0.1829 -0.1815 -0.1850 -0.2050 -0.2052 -0.2047	4493	-0.7782
AMINO ACID DERIVATIVE METABOLIC PROCESS_BIO	-0.8665	-1.9162	0	0.0392	0.77	-0.4346 0.7290 -0.5313 0.2628 0.7067 0.4684 0.4967 -0.5465 0.5678 -0.2837 0.8364 0.3105 0.3216 0.3511 -0.4529 0.5224 0.6285 0.5465 -0.3029 0.3663 0.5779 0.4984 -0.7842 -0.3549 0.3570 0.4520 -0.6783 0.5754 0.5254 0.5217 -0.5126 0.6742 0.6756 -0.2384 -0.334	1353 1786 1951 2211 2533 2958 3316 3575 4159 4198 4447 4729 5541 5626 5633	-0.2282 -0.2979 -0.3218 -0.3647 -0.4212 -0.4945 -0.5531 -0.5921 -0.6820 -0.6744 -0.6989 -0.7224 -0.7475 -0.4438 0.0014	5540	-4.4401
DED1_BIND	-0.6253	-1.9152	0	0.0386	0.77	-0.2943 0.2943 0.4877 -0.3468 0.3213 0.3024 0.4797 -0.4338 0.3229 -0.4242 0.3714 0.4331 -0.3111 0.3493 -0.2106 0.5231 0.3835 0.4693 0.3652 0.3509 0.4248 -0.4354 -0.3714 0.5378 0.3447 0.3745 0.3559 0.3361 -0.2964 0.4285 0.5460 -0.2943 0.4266 -0.3251 0.5987	946 1011 1151 1242 1346 1373 1376 1480 1865 1876 2048 2102 2150 2195 2207 2518 2585 2657 2690 2756 2780 2863 2866 2956 2978 3021 3026 3042 3147 3154 3172 3276 3419 3484 3657 3743 3796 3875 3983 4065 4077 4103 4212 4221 4277 4294 4473 4499 4563 4755 4764 4841 4846 4874 4876 4972 4982 5025 5067 5121 5158 5164 5178 5187 5231 5321 5416 5425 5443 5460 5522 5536 5539 5552	-0.1578 -0.1584 -0.1745 -0.1830 -0.1948 -0.1929 -0.1868 -0.1995 -0.2651 -0.2635 -0.2918 -0.2991 -0.3056 -0.3117 -0.3120 -0.3673 -0.3790 -0.3917 -0.3972 -0.4085 -0.4122 -0.4262 -0.4257 -0.4406 -0.4432 -0.4494 -0.4487 -0.4500 -0.4668 -0.4660 -0.4670 -0.4831	4754	-1.0101
NO_DN	-0.6524	-1.9131	0	0.0384	0.77	-0.3000 0.3389 0.2651 0.4002 -0.4109 0.2699 -0.2931 -0.2940 -0.3575 0.4884 -0.2851 0.4963 -0.3209 0.3099 0.4141 0.4931 -0.4250 0.2776 0.5748 -0.2967 0.2895 0.2832 0.4600 -0.2831 -0.2930 -0.3143 -0.3298 0.4771 0.2341 -0.4803 -0.3398 -0.2897 0.3831 -0.3329	498 812 1335 1402 1557 1929 2498 2518 2719 2800 3013 3047 3334 3439 3628 3710 4083 4215 4220 4229 4264 4268 4339 4449 4482 4487 4516 4518 4542 4554 4578 4581 4625 4671 4698 4710 4721 4724 4744 4796 4816 4846 4856 4876 4934 4969 4972 5039 5043 5183 5195 5210 5245 5380 5403 5446 5480 5520 5522	-0.0580 -0.0974 -0.1833 -0.1882 -0.2100 -0.2731 -0.3743 -0.3773 -0.4128 -0.4266 -0.4631 -0.4674 -0.5156 -0.5309 -0.5602 -0.5699 -0.6290 -0.6436 -0.6355 -0.6280 -0.6247 -0.6159 -0.6182 -0.6259 -0.6193 -0.6077 -0.5999 -0.5872 -0.5783 -0.5669 -0.5574 -0.5441	4214	-0.5503
TRYPTOPHAN METABOLIC PROCESS_BIO	-0.9213	-1.9124	0	0.0381	0.77	0.5601 0.6090 0.5733 0.6500 0.6918 -0.4742 -0.8105 -0.3539 -0.6436 -0.8161 -0.4124 -0.5700 -0.6973 -0.2399 0.7969 0.7782 0.8420 -0.6906 0.7021 -0.4283 0.6276 -0.3750 0.3596 -0.5047 0.3858 0.6215 -0.4650 0.6349 -0.5076 0.4414 -0.3899 -0.2670 0.5905 -0.6768 0.6063 0.2437 0.6111 0.7917 -0.4857 -0.6085 -0.4116 -0.2977 0.5332 -0.3018 -0.4222 0.4226 0.5953 -0.3180 -0.3872 -0.5320 0.5517 -0.3656 -0.6237…	1353 1786 2211 2533 2958 3316 3575 4729 5626 5633	-0.2254 -0.2936 -0.3652 -0.4214 -0.4943 -0.5519 -0.5894 -0.7622 -0.5365 0.0014	5625	-11.7809
IFH1_TF	-0.6702	-1.9102	0	0.0396	0.78	0.5936 -0.4471 0.5198 0.4534 0.5345 0.4773 -0.3130 0.2804 0.3082 0.3484 0.3916 0.2489 0.4111 -0.4597 0.2919 -0.3568 -0.3564 0.2836 0.5299 0.4684 0.4333 0.3978 0.3322 -0.4658 0.3952 0.4043 -0.2684 0.3154 0.3189 0.5227 0.3618 0.3337 -0.2656 0.3116 0.2571 0.4776 0.4701 0.4039 -0.2615 -0.3874 -0.3137 0.4557 0.3674 0.3445 0.3251 0.2651 -0.3083 0.5118 0.2625 0.2836 0.4120 0.2249 0.3704 0.3494 0.2365 0.…	55 968 1050 1182 1412 1429 1480 1497 1613 1647 1721 1869 1876 2148 2377 2607 2635 2751 2810 2944 3011 3628 3652 3657 3745 3997 4040 4042 4064 4274 4489 4516 4519 4587 4607 4608 4643 4671 4728 4747 4755 4764 4768 4777 4789 4803 4815 4842 4846 4854 4872 4874 4936 4964 4972 4976 4993 5003 5013 5025 5027 5029 5039 5041 5067 5070 5085 5088 5112 5118 5127 5142 5153 5158 5164 5167 5171 5187 5195 5203 52…	0.0630 -0.0961 -0.1058 -0.1255 -0.1639 -0.1639 -0.1702 -0.1704 -0.1888 -0.1926 -0.2038 -0.2288 -0.2283 -0.2763 -0.3170 -0.3583 -0.3631 -0.3837 -0.3939 -0.4174 -0.4287 -0.5380 -0.5402 -0.5390 -0.5526 -0.5949 -0.5994 -0.5965 -0.5971 -0.6308 -0.6641 -0.6633 -0.6582 -0.6644 -0.6618 -0.6558 -0.6557 -0.6541 -0.6575 -0.6538 -0.6482 -0.6426 -0.6362 -0.6305 -0.6252 -0.6202 -0.6148 -0.6120 -0.6049 -0.5985 …	4586	-0.8603
YTH1_BIND	-0.831	-1.9089	0	0.0407	0.8	-0.7337 -0.3173 0.7239 0.2975 -0.3963 -0.5332 -0.3753 0.2952 0.5300 -0.4529 0.4434 -0.3162 0.5077 0.4087 0.4856 0.5012 0.2985 0.2197 0.2809 -0.4290 0.5907 -0.3700 -0.5100 -0.3066 0.7367 -0.3069 -0.2965 0.3489 0.6059 0.5933 0.6077 0.6672 0.2868 0.6391 0.56	1345 1496 1601 1722 2153 2639 2678 2820 2857 3683 4003 4520 5265 5442 5638	-0.2244 -0.2386 -0.2465 -0.2587 -0.3309 -0.4171 -0.4235 -0.4473 -0.4520 -0.5895 -0.6325 -0.6988 -0.7683 -0.7026 0.0005	5264	-1.9871
UBP6_SGA	-0.6034	-1.9036	0	0.0437	0.83	0.3848 0.2409 0.4137 0.3599 0.3651 0.2771 0.4264 -0.2819 0.5197 -0.2622 0.3642 0.3095 0.3595 -0.2848 0.2754 0.2811 0.3778 0.3049 0.3626 0.3473 -0.2502 0.2821 -0.3587 -0.3287 0.4163 0.4054 0.3458 0.3835 0.2996 -0.3781 0.3814 0.2955 -0.3933 -0.2874 0.3249 -0.4429 0.3180 0.2915 0.3293 0.3993 0.3097 0.3141 0.2439 0.2563 0.3953 0.3371 -0.2819 -0.2984 0.4815 0.4107 -0.2498 0.3665 0.4501 0.3494 -0.2979 …	376 648 850 1185 1236 1277 1280 1286 1308 1324 1517 1523 1578 1685 1706 1825 2097 2125 2145 2207 2328 2344 2451 2550 2624 2665 2690 2697 2737 2838 2989 3106 3161 3185 3196 3203 3231 3238 3259 3325 3376 3411 3484 3512 3702 3726 3754 3757 3765 3766 3784 3805 3870 3878 3892 3907 3918 3965 4026 4103 4106 4112 4167 4227 4234 4258 4264 4324 4364 4400 4494 4516 4545 4576 4607 4608 4644 4679 4746 4747 47…	-0.0476 -0.0856 -0.1144 -0.1704 -0.1753 -0.1786 -0.1750 -0.1720 -0.1720 -0.1710 -0.2028 -0.2007 -0.2077 -0.2246 -0.2259 -0.2454 -0.2932 -0.2970 -0.2994 -0.3095 -0.3306 -0.3327 -0.3516 -0.3692 -0.3824 -0.3896 -0.3938 -0.3948 -0.4017 -0.4194 -0.4459 -0.4660	4493	-0.7782
MSS1_SGA	-0.587	-1.9011	0	0.0447	0.85	-0.2672 0.5321 0.2816 0.3949 0.2459 0.2580 0.3136 0.2887 0.4772 -0.3359 -0.2500 -0.3860 -0.3191 -0.3267 -0.3902 0.3025 0.3990 0.5006 0.3401 0.3305 -0.3310 0.2792 0.2883 0.4587 -0.2929 0.2682 -0.3007 0.4312 0.3853 0.2909 0.2281 0.3050 0.3056 0.4696 0.4026	342 608 637 661 716 931 962 1011 1087 1154 1277 1279 1280 1335 1349 1378 1442 1514 1601 1638 1837 1892 1938 2021 2033 2044 2093 2170 2176 2205 2271 2288 2312 2460 2587 2661 2665 2729 2737 2749 2758 2787 2989 3017 3042 3108 3160 3252 3270 3330 3365 3414 3473 3591 3613 3657 3683 3689 3754 3756 3757 3779 3800 3803 3822 3878 3883 3907 3913 3918 3971 4010 4026 4044 4072 4103 4106 4118 4167 4180 4185 4…	-0.0459 -0.0854 -0.0823 -0.0786 -0.0813 -0.1153 -0.1162 -0.1207 -0.1305 -0.1391 -0.1584 -0.1557 -0.1528 -0.1599 -0.1597 -0.1622 -0.1713 -0.1820 -0.1957 -0.2005 -0.2351 -0.2436 -0.2506 -0.2645 -0.2655 -0.2664 -0.2742 -0.2873 -0.2875 -0.2919 -0.3032 -0.3056	4363	-0.6698
GEF1_SGA	-0.7308	-1.8999	0	0.0449	0.85	0.4786 0.2831 -0.3440 -0.2980 0.2765 0.4031 -0.4981 0.3378 -0.4034 -0.4292 -0.4744 0.5842 -0.3448 0.3715 -0.6697 0.6356 -0.3284 -0.3319 0.3657 0.5351 -0.4972 0.3437 0.2731 0.4849 0.5571 0.4402 -0.2285 0.6072 -0.2033 0.3097 -0.4084 -0.3079 -0.3745 0.3952 -0.5298 -0.5162 -0.2788 -0.3303 0.6693 0.3653 0.5632 -0.3656 0.5722 -0.3502 0.4490 -0.4514 -0.3884 -0.3841 0.3521 0.4553 0.3416 0.5476 0.3362 0.2…	1466 1503 1601 1664 1768 1780 1954 2145 2607 2869 3048 3134 3251 3258 3376 3512 3663 3745 3818 3938 4094 4459 4516 5136 5225 5360 5536 5549 5607 5609	-0.2503 -0.2463 -0.2546 -0.2573 -0.2685 -0.2633 -0.2889 -0.3191 -0.4011 -0.4461 -0.4752 -0.4869 -0.5033 -0.5001 -0.5157 -0.5334 -0.5526 -0.5585 -0.5619 -0.5723 -0.5871 -0.6319 -0.6205 -0.6890 -0.6549 -0.6131 -0.5286 -0.4059 -0.2091 0.0057	5135	-1.5568
TOM1_SGA	-0.614	-1.8994	0	0.0449	0.85	0.3623 0.4579 0.5056 0.2589 0.3180 0.3740 0.3226 -0.2464 0.3464 0.4907 0.3272 0.3071 0.3102 0.2342 0.3882 0.4036 0.4545 0.3757 -0.3163 0.2444 -0.3031 0.5054 0.2401 0.4164 0.3357 0.3894 0.3129 0.3717 0.5708 0.3103 0.2428 0.4556 0.3239 0.4102 -0.3624 -0.3377 0.2938 0.4058 0.3586 0.3267 0.4208 0.4497 0.3986 0.5621 -0.3634 -0.2955 0.5089 0.3606 0.4083 0.3010 0.2904 -0.2984 0.5031 0.4983 -0.2911 -0.28…	760 974 1031 1185 1266 1267 1286 1325 1330 1514 1601 1650 1724 1731 1800 1825 1922 2025 2044 2097 2127 2143 2165 2166 2207 2237 2256 2463 2607 2642 2661 2829 2916 2989 3203 3269 3275 3302 3383 3438 3512 3598 3657 3672 3680 3702 3745 3760 3783 3838 3878 3918 4021 4044 4094 4118 4254 4282 4373 4381 4386 4422 4424 4450 4472 4494 4587 4607 4608 4705 4747 4755 4760 4764 4781 4846 4854 4874 4947 5025 5…	-0.1264 -0.1574 -0.1606 -0.1828 -0.1924 -0.1876 -0.1861 -0.1884 -0.1847 -0.2141 -0.2264 -0.2321 -0.2426 -0.2410 -0.2509 -0.2529 -0.2682 -0.2850 -0.2866 -0.2946 -0.2984 -0.2999 -0.3024 -0.3012 -0.3074 -0.3116 -0.3139 -0.3507 -0.3765 -0.3826 -0.3858 -0.4156	4372	-0.677
RPS30A_SGA	-0.6363	-1.8989	0	0.0451	0.85	0.5054 -0.2998 -0.3761 0.2796 -0.3139 0.3653 0.3104 0.2669 0.5212 -0.3617 0.5824 0.2863 0.3947 -0.2315 0.3625 0.3349 0.3169 0.4341 0.5150 0.3171 -0.3726 0.4945 -0.3181 0.3667 0.3851 -0.2842 0.3358 0.4866 0.3942 0.3198 -0.3232 0.3773 -0.4856 0.3679 0.4282 0.4625 0.5459 0.3836 0.3561 0.2961 -0.2821 0.4341 -0.4928 0.3872 0.3414 0.3513 0.3845 0.2852 -0.3048 0.5143 0.3928 0.3677 0.3626 0.3235 0.4257 0…	850 1068 1251 1266 1267 1286 1325 1671 1724 1800 1889 1942 2025 2064 2110 2145 2161 2320 2489 2612 2639 2642 2693 2861 2869 2928 3040 3275 3302 3429 3442 3456 3475 3596 3650 3657 3783 3841 3869 3870 3883 3943 4004 4215 4222 4235 4400 4434 4451 4510 4561 4587 4588 4626 4667 4732 4764 4846 4854 4947 5052 5067 5070 5082 5090 5172 5241 5258 5300 5321 5347 5360 5365 5409 5435 5561 5564 5589 5632	-0.1419 -0.1732 -0.2000 -0.1967 -0.1909 -0.1885 -0.1900 -0.2485 -0.2546 -0.2652 -0.2786 -0.2856 -0.2984 -0.3033 -0.3097 -0.3143 -0.3155 -0.3430 -0.3728 -0.3947 -0.3994 -0.3997 -0.4085 -0.4380 -0.4386 -0.4483 -0.4671 -0.5073 -0.5100 -0.5303 -0.5300 -0.5299	4399	-0.6973
AROMATIC AMINO ACID FAMILY BIOSYNTHETIC PROCESS_BIO	-0.8388	-1.8962	0	0.0453	0.85	0.2270 0.6562 0.6549 0.3186 0.2980 0.7263 -0.5367 0.4908 -0.3607 0.7826 0.7583 0.7356 0.5493 0.4739 0.4555 0.3658 0.6041 0.4326 -0.6019 0.1921 0.3314 -0.5731 0.6926 0.6170 0.5941 -0.2715 0.5652 -0.4916 0.4890 -0.3542 0.3833 0.4271 0.5761 -0.5732 -0.4883 -0.4554 0.4122 0.7218 0.3519 0.6862 0.6520 0.5727 0.4425 0.5509 0.4723 0.4128 -0.2101 -0.3526 0.5800 0.1837 -0.4639 0.4974 0.8044 0.3189 -0.4200 …	1353 1786 1958 2211 2533 2958 3316 3593 3618 4234 4489 4729 4946 5626 5633	-0.2269 -0.2960 -0.3206 -0.3620 -0.4184 -0.4915 -0.5496 -0.5911 -0.5874 -0.6801 -0.7025 -0.7159 -0.7182 -0.4883 0.0014	5625	-11.7809
CTI6_SGA	-0.584	-1.8946	0	0.0455	0.85	0.3691 0.4787 0.2514 -0.2647 0.2796 0.4720 0.4561 -0.3144 -0.3777 0.4262 0.3349 0.3247 0.3973 0.3571 0.4620 0.2708 0.2213 0.2881 0.4347 0.3144 0.3911 0.3422 0.4665 0.3291 -0.3789 -0.3191 0.4165 0.2260 0.2824 -0.3904 0.4601 0.2723 0.4435 -0.2607 0.3677 0.4030 -0.2850 0.2913 -0.4048 0.3490 0.4261 0.2820 0.4214 0.4345 0.2787 0.3512 0.3074 0.3938 0.3037 0.4380 -0.2972 0.5621 0.4355 -0.2784 -0.2786 0.…	630 882 1068 1117 1185 1236 1277 1312 1324 1330 1440 1517 1605 1608 1664 1741 1789 1802 1813 1911 1938 1954 2030 2060 2110 2123 2211 2220 2294 2320 2374 2398 2463 2464 2514 2564 2591 2619 2659 2665 2758 2798 2808 2835 2890 2893 2894 2916 2985 3005 3017 3040 3106 3200 3243 3258 3269 3290 3302 3365 3376 3404 3411 3442 3471 3487 3532 3534 3613 3650 3651 3680 3683 3708 3726 3841 3878 3918 4021 4036 4…	-0.1022 -0.1402 -0.1681 -0.1715 -0.1788 -0.1835 -0.1865 -0.1887 -0.1867 -0.1837 -0.2000 -0.2106 -0.2236 -0.2212 -0.2286 -0.2401 -0.2465 -0.2466 -0.2463 -0.2621 -0.2652 -0.2662 -0.2784 -0.2823 -0.2899 -0.2909 -0.3058 -0.3063 -0.3188 -0.3226 -0.3317 -0.3354	4421	-0.716
ALG9_SGA	-0.585	-1.8943	0	0.0452	0.85	0.2464 0.3060 -0.2593 0.4276 0.3045 0.4071 0.3828 0.2059 -0.3012 0.3055 0.3304 -0.2734 -0.3896 0.3539 -0.3402 0.3111 -0.2728 0.3256 0.4460 0.3130 0.3374 0.3130 -0.3443 0.2508 0.3822 0.3135 0.4256 0.3106 0.4691 -0.3667 0.4031 0.2763 0.2883 -0.2752 0.3567 0.3278 -0.3790 -0.2729 0.2730 0.2557 0.2923 0.3572 0.2647 0.2885 0.3394 -0.3670 -0.2760 0.3738 0.3187 -0.3361 0.3477 0.2977 0.3368 -0.3101 0.3121…	401 545 562 606 630 740 744 794 799 801 858 1038 1170 1257 1277 1308 1324 1331 1364 1386 1478 1503 1520 1569 1601 1605 1638 1650 1664 1706 1731 1771 1800 1813 1825 1850 1853 1885 1913 1928 1938 2020 2021 2081 2123 2127 2183 2185 2190 2214 2255 2312 2320 2344 2417 2464 2468 2476 2498 2659 2661 2753 2787 2792 2797 2863 2869 2936 2989 3017 3087 3111 3177 3222 3251 3270 3313 3325 3373 3411 3428 3460 …	-0.0613 -0.0790 -0.0738 -0.0742 -0.0712 -0.0854 -0.0801 -0.0839 -0.0794 -0.0743 -0.0799 -0.1092 -0.1303 -0.1435 -0.1445 -0.1476 -0.1480 -0.1468 -0.1505 -0.1521 -0.1668 -0.1693 -0.1704 -0.1774 -0.1814 -0.1804 -0.1846 -0.1851 -0.1860 -0.1921 -0.1951 -0.2009	4449	-0.7376
FUM1_BIND	-0.7773	-1.8936	0	0.0452	0.85	0.3192 -0.5057 0.3145 0.3337 0.3503 0.4720 -0.5982 0.3360 0.3957 -0.3726 0.2784 0.7283 0.3876 0.4552 0.6097 0.4566 0.3862 0.5528 0.5425 0.3765 -0.4546 -0.2943 0.5227 0.4413 0.3156 0.2701 0.5340 0.3464 0.6017 0.3279 -0.3280 0.3065 0.4777 -0.3885 0.5272 0.5445 -0.3528 0.5039 0.2577 -0.6072 -0.3236 0.4682 0.6247 0.6755 0.2716 0.3973 -0.3072 0.4287 0.5012 0.4419 0.5909 -0.3715 -0.5337 -0.2532 0.3943 …	638 1031 1266 1270 1350 1758 1823 1865 1979 2169 2381 2585 2670 2702 2929 3173 3182 3360 3731 3754 3805 3954 4134 4167 4224 4307 4311 4548 4851 5173 5412 5584 5620 5633 5639	-0.0937 -0.1535 -0.1881 -0.1816 -0.1892 -0.2581 -0.2660 -0.2701 -0.2877 -0.3196 -0.3563 -0.3924 -0.4072 -0.4126 -0.4519 -0.4934 -0.4929 -0.5218 -0.5835 -0.5829 -0.5870 -0.6077 -0.6327 -0.6313 -0.6335 -0.6397 -0.6317 -0.6623 -0.7007 -0.7348 -0.7379 -0.6848	5411	-2.8376
AROMATIC AMINO ACID FAMILY METABOLIC PROCESS_BIO	-0.7796	-1.8869	0	0.049	0.88	-0.2912 -0.6730 -0.3693 0.5430 0.6713 0.5136 0.2725 -0.2418 0.4211 0.5310 -0.3354 -0.6764 -0.3277 0.4388 0.3442 0.4428 0.5799 0.6045 -0.6773 -0.4782 0.3156 -0.3944 0.3998 0.6230 0.5682 -0.2452 0.3867 -0.4561 0.7334 0.7266 0.4222 0.3096 0.8108 0.6166 -0.36	822 1353 1786 1958 2211 2533 2958 3136 3316 3575 3593 3618 4234 4489 4729 4891 4946 5626 5633	-0.1182 -0.1999 -0.2695 -0.2946 -0.3362 -0.3927 -0.4660 -0.4941 -0.5210 -0.5599 -0.5558 -0.5527 -0.6467 -0.6706 -0.6861 -0.6828 -0.6588 -0.4538 0.0014	5625	-11.7809
MET22_BIND	-0.6899	-1.8867	0	0.0487	0.88	0.4565 -0.4452 0.3261 0.5300 0.4684 0.4943 0.3768 -0.2781 0.5718 0.3511 0.5253 -0.4781 0.3783 -0.4533 -0.2919 -0.3674 0.3629 0.4066 0.2989 -0.3720 0.4232 -0.4575 0.3869 0.3248 -0.3655 0.4026 -0.3874 -0.4024 -0.3582 -0.2692 -0.3098 0.4431 -0.3217 0.4282 0.2924 0.3359 -0.3456 -0.3427 -0.4846 0.3525 0.5341 0.4472 0.4861 -0.3741 0.5410 0.3592 -0.3557 0.3939 0.3375 0.3585 0.5013 -0.4019 -0.4125 -0.360…	569 638 867 1216 1350 1461 1635 1685 1718 2153 2188 2253 2271 2272 2639 2690 2722 2779 2876 3001 3002 3059 3107 3169 3173 3273 3287 3297 3383 3475 3591 4077 4101 4136 4212 4334 4474 4811 4839 4875 4880 4998 5048 5056 5074 5107 5130 5199 5271 5281 5350 5466 5557 5585 5588 5637	-0.0800 -0.0728 -0.1010 -0.1559 -0.1735 -0.1878 -0.2144 -0.2191 -0.2210 -0.2969 -0.3014 -0.3115 -0.3132 -0.3119 -0.3774 -0.3862 -0.3915 -0.4011 -0.4175 -0.4385 -0.4373 -0.4460 -0.4528 -0.4619 -0.4606 -0.4761 -0.4762 -0.4755 -0.4880 -0.5013 -0.5184 -0.5989	4810	-1.0784
NAT4_SGA	-0.6367	-1.8863	0	0.0486	0.89	-0.3087 0.2788 0.3942 0.3723 0.3780 0.5519 0.5231 -0.3088 -0.3224 0.4006 0.4959 0.3974 -0.4464 -0.3172 -0.2945 0.3459 -0.2506 0.3949 0.3575 0.3434 0.3562 0.3128 0.3005 0.1978 -0.3649 0.3395 0.4049 -0.3122 -0.3999 0.3461 0.2764 -0.2558 -0.3294 0.3452 -0.35	545 562 855 966 1112 1191 1266 1277 1279 1298 1308 1599 1601 1945 2214 2228 2316 2424 2481 2571 2659 2829 2869 2901 2985 3039 3161 3251 3261 3275 3484 3532 3567 3618 3625 3674 3779 3783 3793 3809 3888 3919 4135 4315 4364 4393 4459 4545 4607 4702 4713 4732 4752 4765 4774 4780 4792 4803 4846 4915 5025 5047 5082 5199 5258 5315 5336 5409 5431 5434 5514 5535 5560 5632 5634	-0.0804 -0.0664 -0.1091 -0.1209 -0.1404 -0.1486 -0.1567 -0.1534 -0.1485 -0.1468 -0.1435 -0.1922 -0.1890 -0.2486 -0.2956 -0.2968 -0.3116 -0.3303 -0.3400 -0.3558 -0.3714 -0.4013 -0.4077 -0.4127 -0.4267 -0.4353 -0.4557 -0.4700 -0.4700 -0.4707 -0.5058 -0.5118	4701	-0.968
POB3_BIND	-0.655	-1.8858	0	0.0487	0.89	-0.3737 0.2788 0.4009 0.5184 0.4637 -0.2801 0.3280 0.4349 -0.3618 0.3772 0.4402 -0.3213 -0.2762 -0.5558 -0.4435 -0.4419 0.4865 0.4307 -0.3036 -0.4220 0.5881 0.3339 0.6141 -0.3387 0.5007 0.3655 0.4540 0.4528 0.4649 -0.3182 0.4551 0.4681 0.5182 0.2893 0.285	1440 2290 2416 2487 2618 2661 2671 2678 2886 3203 3429 3495 3518 3610 3645 3672 3745 3811 3942 3964 4185 4226 4268 4272 4522 4613 4621 4640 4714 4715 4783 5046 5206 5258 5296 5359 5493 5536 5576 5579	-0.2470 -0.3962 -0.4172 -0.4289 -0.4520 -0.4594 -0.4608 -0.4616 -0.4971 -0.5500 -0.5851 -0.5910 -0.5892 -0.5990 -0.5983 -0.5960 -0.6012 -0.6043 -0.6176 -0.6113 -0.6377 -0.6312 -0.6243 -0.6105 -0.6354 -0.6300 -0.6096 -0.5907 -0.5800 -0.5562 -0.5426 -0.5553	4521	-0.8061
ARL1_SGA	-0.5805	-1.8855	0	0.0482	0.89	0.5348 0.2714 -0.3439 0.4359 0.4355 0.2867 0.4532 0.3946 -0.2521 0.3930 -0.3175 0.3524 0.3335 0.3168 0.3898 0.3732 -0.3405 0.3691 0.4410 0.2957 0.2893 -0.2555 -0.2527 0.3628 0.4178 -0.3327 0.3233 -0.4687 0.3837 0.3881 0.4236 0.2928 -0.3437 0.4431 -0.3748 0.3167 0.3932 0.4067 0.2793 0.3536 0.4135 -0.2502 0.3150 0.3955 -0.2452 0.3161 0.4610 -0.2881 0.4075 0.4085 0.6311 0.3693 -0.3330 -0.3062 0.4060…	191 694 711 1102 1267 1276 1288 1308 1324 1330 1424 1442 1443 1475 1630 1635 1645 1664 1771 1913 1987 2081 2123 2214 2226 2255 2288 2309 2468 2591 2665 2829 2835 2861 2869 2895 2928 2952 3048 3097 3261 3337 3376 3394 3495 3532 3537 3589 3596 3613 3663 3729 3765 3818 3892 3943 4048 4081 4103 4254 4255 4264 4450 4494 4524 4561 4593 4641 4651 4652 4702 4760 4770 4780 4803 4810 4846 4870 4871 4879 48…	0.0092 -0.0696 -0.0612 -0.1257 -0.1506 -0.1475 -0.1450 -0.1440 -0.1424 -0.1390 -0.1520 -0.1513 -0.1476 -0.1495 -0.1744 -0.1722 -0.1710 -0.1714 -0.1881 -0.2117 -0.2232 -0.2385 -0.2446 -0.2598 -0.2608 -0.2649 -0.2699 -0.2727 -0.3009 -0.3228 -0.3359 -0.3649 -0.3654 -0.3694 -0.3702 -0.3742 -0.3793 -0.3828 -0.3990 -0.4067 -0.4346 -0.4465 -0.4516 -0.4528 -0.4688 -0.4731 -0.4716 -0.4785 -0.4773 -0.4777 …	4493	-0.7782
BIOFILMBATCH_DN	-0.6235	-1.8837	0	0.0495	0.92	0.3891 0.5067 0.2817 -0.3178 0.3898 -0.3166 0.2997 -0.2256 -0.3796 0.4124 -0.3347 0.4076 0.3407 0.4335 -0.3353 0.4123 0.4424 -0.3155 -0.2689 0.4385 -0.3081 0.4430 0.3220 0.3050 0.3104 0.3288 0.3031 0.3604 -0.2317 0.4439 0.4294 0.3467 -0.2875 0.3771 -0.3351 0.4211 0.3985 0.4168 0.3539 0.3042 -0.4437 0.4102 0.2691 0.4501 0.3660 0.3994 0.3184 0.3249 0.4109 0.3038 0.3831 -0.2575 0.2876 0.3802 0.3424 …	140 517 564 672 679 788 863 869 875 1087 1157 1164 1402 2017 2152 2219 2306 2758 2856 3103 3165 3299 3337 3429 3439 3483 3571 3593 3797 3813 3837 3947 3975 4010 4054 4064 4208 4215 4245 4271 4289 4399 4419 4434 4438 4452 4482 4487 4516 4521 4527 4534 4554 4569 4578 4608 4625 4626 4644 4658 4671 4710 4712 4718 4749 4753 4758 4764 4766 4768 4777 4803 4815 4816 4832 4842 4846 4851 4864 4872 4874 487…	0.0110 -0.0455 -0.0434 -0.0544 -0.0471 -0.0599 -0.0675 -0.0625 -0.0576 -0.0917 -0.1005 -0.0979 -0.1382 -0.2483 -0.2718 -0.2831 -0.2981 -0.3797 -0.3969 -0.4408 -0.4510 -0.4741 -0.4796 -0.4948 -0.4951 -0.5015 -0.5157 -0.5179 -0.5526 -0.5531 -0.5550 -0.5723 -0.5745 -0.5780 -0.5829 -0.5817 -0.6042 -0.6019 -0.6036 -0.6044 -0.6038 -0.6192 -0.6182 -0.6162 -0.6122 -0.6099 -0.6104 -0.6063 -0.6064 -0.6021 …	4398	-0.6966
CDC11-2_SGA	-0.7313	-1.8822	0	0.0505	0.93	0.3305 -0.3790 -0.3261 0.6924 0.4132 0.5147 -0.4363 0.6250 0.4862 0.3023 -0.3457 0.4460 0.4936 0.7175 0.3387 0.3494 0.6291 -0.2858 -0.3386 -0.3913 -0.3739 0.5551 0.4809 0.5421 0.7026 0.3969 0.3235 0.3502 0.4312 0.5725 0.6648 0.3443 0.5332 0.4754 0.3924 -0.5900 0.6160 0.4330 0.6466 -0.5901 0.2401 0.4083 -0.3506 -0.5553 0.4944 0.4896 0.6425 0.5073 0.5187 -0.2730 0.6325 0.3747 -0.2976 -0.3379 0.3352…	719 760 1276 1605 1764 1813 1913 2133 2161 2200 2564 2591 3161 3484 3591 3595 3672 3745 3918 4109 4764 4891 5282 5321 5413 5470 5487 5532 5632	-0.0996 -0.0801 -0.1602 -0.2109 -0.2328 -0.2356 -0.2483 -0.2841 -0.2859 -0.2899 -0.3542 -0.3587 -0.4570 -0.5091 -0.5221 -0.5166 -0.5236 -0.5291 -0.5506 -0.5733 -0.6663 -0.6618 -0.6841 -0.6401 -0.5910 -0.5254 -0.4489 -0.3595 0.0016	5281	-2.0478
RPL11B_BIND	-0.6617	-1.8812	0	0.0507	0.93	-0.3029 -0.4065 0.3911 0.5036 0.4082 -0.3798 0.3655 -0.2518 0.4108 -0.2701 0.3260 0.2585 0.3853 -0.4118 0.3160 0.3346 0.4259 -0.3702 -0.3031 -0.3545 -0.3207 -0.5215 0.6703 0.4097 0.3571 0.5206 0.2506 0.2768 0.5430 -0.3508 0.3606 -0.4040 0.5042 -0.3463 -0.	1110 1161 1223 1598 1603 1672 1828 1865 2596 2664 2690 2824 3028 3269 3405 3657 3751 3975 4003 4077 4103 4182 4204 4212 4274 4516 4607 4675 4728 4755 4764 4768 4811 4842 4846 4853 4874 4964 4978 5021 5039 5041 5052 5067 5153 5158 5164 5166 5171 5209 5231 5263 5347 5365 5430 5434 5443	-0.1876 -0.1863 -0.1878 -0.2490 -0.2439 -0.2508 -0.2743 -0.2767 -0.4073 -0.4192 -0.4235 -0.4465 -0.4812 -0.5214 -0.5420 -0.5821 -0.5933 -0.6260 -0.6233 -0.6283 -0.6244 -0.6293 -0.6237 -0.6155 -0.6163 -0.6456 -0.6465 -0.6423 -0.6345 -0.6217 -0.6055 -0.5884	4606	-0.88
CET1-15_SGA	-0.5983	-1.8797	0	0.0508	0.94	0.4119 0.2692 0.2386 0.3365 0.3566 -0.2825 -0.2724 -0.3706 0.3398 0.4975 0.3812 -0.2859 0.3101 0.4790 0.3581 -0.3503 -0.3064 0.2303 0.3153 0.2881 0.3310 -0.3839 -0.3553 -0.2493 0.3553 0.2566 0.3647 0.3765 -0.3364 0.4506 0.3594 0.4490 0.4687 0.2964 0.2751 0.3517 0.3080 0.3542 0.4810 -0.2904 0.4566 0.4820 -0.3140 -0.3212 -0.3531 -0.2328 0.3303 0.3769 0.3090 -0.3406 0.3235 0.2578 0.2899 0.3532 0.463…	606 744 760 867 1087 1129 1236 1251 1257 1275 1364 1406 1443 1462 1638 1756 1780 1826 1887 1913 1954 1996 2127 2219 2256 2388 2506 2514 2591 2604 2622 2661 2798 2863 3192 3251 3259 3383 3427 3442 3585 3598 3613 3663 3668 3672 3685 3724 3760 3805 3870 4004 4010 4040 4047 4254 4364 4386 4462 4472 4473 4494 4545 4547 4548 4576 4583 4607 4619 4662 4670 4764 4770 4780 4810 4880 4904 4927 4946 4959 505…	-0.0948 -0.1082 -0.0998 -0.1099 -0.1431 -0.1444 -0.1585 -0.1560 -0.1519 -0.1501 -0.1617 -0.1649 -0.1674 -0.1668 -0.1953 -0.2137 -0.2154 -0.2211 -0.2298 -0.2323 -0.2376 -0.2432 -0.2653 -0.2806 -0.2862 -0.3092 -0.3300 -0.3310 -0.3446 -0.3467 -0.3498 -0.3566	4461	-0.755
RPL14B_BIND	-0.7441	-1.8793	0	0.0509	0.94	-0.2208 0.5480 -0.4384 -0.3619 0.4327 -0.3932 -0.6452 0.5461 0.3321 0.2430 0.2948 0.5436 0.4050 -0.4870 0.5248 -0.3816 0.2575 0.2725 0.4770 0.4237 0.4507 0.5474 0.5388 -0.3185 0.5629 0.4159 0.3336 0.5758 0.2194 -0.4107 -0.2965 0.3369 0.3940 0.1909 -0.3893	1496 1658 1865 2253 2379 2690 3657 4003 4103 4274 4516 4607 4728 4755 4764 4768 4874 4964 5039 5041 5067 5153 5158 5164 5171 5209 5231 5263 5347 5365 5416 5430 5539 5552	-0.2585 -0.2805 -0.3123 -0.3792 -0.4001 -0.4551 -0.6215 -0.6738 -0.6813 -0.6992 -0.7252 -0.7227 -0.7232 -0.7065 -0.6863 -0.6652 -0.6596 -0.6490 -0.6331 -0.6041 -0.5781 -0.5593 -0.5259 -0.4921 -0.4580 -0.4268 -0.3911 -0.3547 -0.3191 -0.2694 -0.2173 -0.1559	4727	-0.9885
DIS3_DAMP_SGA	-0.8008	-1.879	0	0.0506	0.94	-0.5188 -0.4063 -0.4013 -0.4416 0.6770 -0.2137 -0.1972 -0.5442 -0.1786 -0.3480 -0.5578 0.2770 0.3917 -0.3551 -0.6215 0.3467 -0.2787 -0.6404 -0.3706 -0.4537 0.4990 0.4876 0.7797 0.3158 0.6461 0.7627 0.3393 -0.2957 0.7642 0.7106 -0.3222 -0.6618 -0.4522 -0.5	1035 1308 1800 2312 2737 2829 3383 3531 3650 3683 4215 4229 4235 4545 5533 5599 5626	-0.1585 -0.1897 -0.2680 -0.3558 -0.4304 -0.4450 -0.5364 -0.5540 -0.5652 -0.5607 -0.6358 -0.6183 -0.5993 -0.6253 -0.6513 -0.4122 0.0027	5532	-4.2301
LIGASE ACTIVITY, FORMING CARBON-OXYGEN BONDS_MOL	-0.7293	-1.8783	0	0.0503	0.94	0.4290 -0.3463 0.2705 0.4738 -0.3043 0.6160 -0.3713 -0.4407 -0.3701 -0.4374 0.5112 0.5334 0.3275 0.6536 0.3440 0.3336 -0.2840 0.4185 -0.4621 0.3297 0.4729 0.4128 -0.3697 0.2361 0.3381 0.5206 -0.3005 0.4641 -0.3591 0.3314 0.5938 -0.3739 0.7186 0.4534 0.3336 -0.4173 -0.3789 -0.3479 0.3074 0.4222 0.5694 0.4100 0.6897 -0.3408 -0.3156 0.4289 0.3775 -0.4163 0.4212 0.5284 0.3380 0.3463 -0.3558 -0.2759 -…	2186 2278 3011 3041 3184 3384 3612 3635 3666 3889 3931 4070 4134 4174 4474 4521 4642 4716 4723 4913 5122 5226 5266 5268 5285 5344 5420 5463 5465 5503 5508 5566 5620	-0.3874 -0.4018 -0.5306 -0.5338 -0.5565 -0.5882 -0.6236 -0.6224 -0.6223 -0.6546 -0.6543 -0.6700 -0.6717 -0.6688 -0.7075 -0.7004 -0.7045 -0.6989 -0.6813 -0.6922 -0.7002 -0.6833 -0.6523 -0.6146 -0.5783 -0.5435 -0.5015 -0.4475 -0.3857 -0.3231 -0.2530 -0.1649	5121	-1.5286
STM1_BIND	-0.6184	-1.8777	0	0.0498	0.94	-0.4353 0.3621 0.4027 0.4404 0.3346 -0.3107 -0.4057 0.4328 0.3748 0.3449 0.3338 0.3962 0.3377 0.3799 0.4194 0.3270 0.5303 -0.3236 -0.2580 0.4596 -0.2374 0.3945 -0.3366 0.3654 0.2651 0.3789 0.4220 0.4142 -0.4524 0.3677 -0.2750 0.4916 -0.4193 0.5606 0.3483	492 870 959 987 1018 1024 1139 1229 1256 1331 1346 1358 1442 1527 1555 1572 1626 1664 1726 1828 1832 1865 1876 1979 2111 2158 2189 2207 2214 2271 2275 2323 2330 2374 2529 2657 2671 2678 2690 2823 2857 3001 3005 3026 3059 3154 3230 3284 3355 3414 3495 3591 3657 3929 3936 3977 4101 4103 4155 4162 4212 4334 4365 4372 4504 4646 4675 4728 4750 4755 4761 4764 4803 4839 4872 4874 4876 4897 4904 4964 497…	-0.0705 -0.1298 -0.1382 -0.1358 -0.1343 -0.1282 -0.1430 -0.1541 -0.1539 -0.1629 -0.1610 -0.1588 -0.1699 -0.1815 -0.1830 -0.1826 -0.1891 -0.1929 -0.2012 -0.2172 -0.2154 -0.2190 -0.2187 -0.2354 -0.2576 -0.2647 -0.2690 -0.2710 -0.2710 -0.2802 -0.2798 -0.2876	4645	-0.9135
CDC6-1_SGA	-0.6732	-1.8758	0	0.0507	0.94	-0.3477 0.3306 0.3758 0.3721 0.3478 -0.2627 -0.4735 0.4103 -0.5466 0.5508 0.4104 -0.2643 0.3278 0.3701 0.3270 0.4231 -0.5656 0.3915 0.6225 -0.3245 0.4773 -0.3079 -0.3960 0.4973 0.2411 0.4150 0.5544 -0.4215 0.2850 -0.2635 -0.3177 0.6340 0.3562 -0.3955 0.43	705 1011 1331 1443 1578 1789 1812 2031 2200 2452 2550 2612 2661 2722 2829 2869 2952 3261 3275 3307 3325 3370 3411 3484 3672 3745 3802 3877 3965 4180 4254 4307 4409 4412 4434 4497 4509 4621 5074 5115 5127 5257 5368 5407 5542 5595 5607 5631	-0.1050 -0.1470 -0.1962 -0.2092 -0.2273 -0.2606 -0.2603 -0.2964 -0.3245 -0.3687 -0.3857 -0.3965 -0.4050 -0.4154 -0.4336 -0.4397 -0.4531 -0.5055 -0.5051 -0.5077 -0.5077 -0.5124 -0.5161 -0.5253 -0.5540 -0.5616 -0.5659 -0.5729 -0.5816 -0.6112 -0.6146 -0.6138	5073	-1.4458
HU_6H_DN	-0.5665	-1.8755	0	0.0506	0.95	0.3745 0.4183 0.3678 -0.3457 0.5532 0.2735 -0.3295 0.3832 -0.2663 0.3976 0.3769 0.3797 0.3979 0.3521 0.2615 0.3452 0.4212 0.3882 0.4252 0.4661 0.4003 0.4785 -0.2578 0.3318 0.3411 0.3271 -0.2901 0.3269 -0.2756 0.3386 -0.3136 0.4095 0.4693 0.2868 0.3666 0.2610 0.2996 0.4617 0.2923 0.5206 0.4137 0.4469 0.3658 0.2715 0.3652 0.4139 0.4420 -0.3696 0.4999 0.3348 -0.3135 0.3688 0.3037 -0.2593 0.2703 0.42…	206 347 431 862 864 892 896 946 1014 1087 1115 1349 1353 1456 1463 1488 1538 1603 1619 1691 1700 1786 1803 1898 1958 1985 1991 2048 2134 2148 2152 2166 2275 2330 2585 2620 2629 2661 2664 2691 2767 2779 2832 2958 3107 3118 3340 3396 3502 3505 3515 3562 3598 3608 3636 3645 3708 3743 3752 3771 3801 4064 4065 4095 4156 4179 4222 4275 4512 4516 4519 4548 4551 4554 4563 4571 4597 4644 4654 4658 4672 47…	-0.0015 -0.0045 -0.0015 -0.0720 -0.0647 -0.0625 -0.0559 -0.0582 -0.0644 -0.0722 -0.0721 -0.1106 -0.1076 -0.1228 -0.1207 -0.1219 -0.1278 -0.1368 -0.1369 -0.1474 -0.1466 -0.1599 -0.1608 -0.1761 -0.1852 -0.1885 -0.1879 -0.1967 -0.2110 -0.2123 -0.2118 -0.2131	4511	-0.7968
COG8_SGA	-0.5898	-1.8733	0	0.0512	0.95	-0.3399 0.3638 0.2827 0.2786 -0.4058 0.3795 0.3624 -0.2972 0.5718 -0.2886 -0.3539 0.3231 0.4088 0.3584 0.3644 0.3680 -0.3688 0.4962 0.3937 -0.2776 -0.4122 0.4195 0.4138 0.3121 0.3644 -0.2993 0.4517 -0.2808 0.3628 0.2202 0.3520 0.3216 0.3306 -0.2606 0.3904	349 867 915 1221 1266 1279 1442 1601 1768 1771 1913 1954 2020 2030 2145 2183 2185 2226 2312 2325 2463 2527 2550 2622 2624 2690 2737 2753 2798 2861 2869 3017 3042 3048 3146 3222 3290 3302 3336 3394 3484 3613 3623 3672 3683 3729 3786 3806 3818 3945 3957 3966 4004 4023 4026 4110 4255 4264 4290 4345 4364 4450 4459 4512 4524 4548 4571 4590 4607 4651 4764 4780 4810 4870 4871 4874 4879 4880 4892 4964 49…	-0.0334 -0.1168 -0.1161 -0.1654 -0.1680 -0.1649 -0.1898 -0.2148 -0.2419 -0.2395 -0.2627 -0.2678 -0.2777 -0.2775 -0.2967 -0.3021 -0.3010 -0.3070 -0.3215 -0.3228 -0.3470 -0.3581 -0.3619 -0.3747 -0.3749 -0.3865 -0.3945 -0.3970 -0.4045 -0.4152 -0.4159 -0.4414	4449	-0.7376
YIF1_DAMP_SGA	-0.7422	-1.8731	0.0286	0.0513	0.95	-0.5764 0.5874 -0.3501 0.6229 0.6953 0.4049 0.5502 0.4389 -0.2812 -0.4164 -0.3430 -0.3112 0.6249 0.4609 0.6770 0.3599 0.4420 0.5023 0.3037 -0.7732 0.5171 0.3390 -0.3641 0.4213 -0.3221 0.5231 -0.4677 -0.3565 0.4972 -0.3421 -0.4679 -0.2631 0.4629 -0.2422 0.	608 1913 1954 2271 2288 2506 2779 2838 2861 3003 3042 3203 4254 4381 4524 4652 5130 5258 5325 5360 5449 5632	-0.0628 -0.2885 -0.2897 -0.3430 -0.3430 -0.3808 -0.4282 -0.4371 -0.4395 -0.4619 -0.4657 -0.4898 -0.6593 -0.6612 -0.6623 -0.6573 -0.6961 -0.6596 -0.6047 -0.5374 -0.4590 0.0016	5129	-1.5398
PTH1_BIND	-0.6412	-1.872	0	0.0526	0.95	0.3500 -0.2350 -0.2983 0.4262 0.5708 0.5570 0.3536 0.6110 -0.3623 -0.3834 0.3256 0.4598 0.4049 0.3934 -0.2728 0.3553 0.4788 -0.3448 -0.3918 0.5342 -0.2928 -0.2372 0.3846 -0.2824 0.4158 -0.3780 0.3643 0.3323 -0.3976 0.4462 0.4892 -0.3285 0.3922 0.4215 0.3833 0.4385 0.3043 0.5122 -0.3891 0.4137 0.3979 -0.3012 0.5042 0.5484 0.3957 0.3497 0.5784 0.3496 0.3242 0.4792 0.4003 -0.1957 -0.4431 0.5620 -0.3…	437 933 1018 1092 1267 1280 1528 1949 2021 2220 2231 2423 2500 2567 2591 2655 2665 2690 2722 2786 3026 3191 3238 3484 3529 3589 3618 3798 4054 4084 4103 4322 4372 4468 4473 4494 4545 4546 4570 4675 4750 4751 4773 4800 4826 4943 5045 5110 5192 5199 5278 5290 5453 5557 5579 5614 5633	-0.0473 -0.1242 -0.1290 -0.1330 -0.1571 -0.1523 -0.1914 -0.2638 -0.2741 -0.3080 -0.3083 -0.3418 -0.3550 -0.3666 -0.3706 -0.3818 -0.3833 -0.3874 -0.3927 -0.4036 -0.4451 -0.4725 -0.4786 -0.5193 -0.5239 -0.5309 -0.5322 -0.5596 -0.5989 -0.5976 -0.5942 -0.6247	4467	-0.7606
INDOLALKYLAMINE BIOSYNTHETIC PROCESS_BIO	-0.929	-1.8703	0	0.0537	0.96	0.3887 -0.4708 0.8631 0.4112 -0.3749 0.6088 -0.3577 0.3078 0.4159 0.6284 -0.5642 0.2642 0.4836 -0.2831 -0.5848 -0.3320 -0.6850 -0.3101 0.6251 0.5338 0.6417 -0.6408 0.5083 0.5008 0.3273 -0.5060 -0.8587 0.7912 -0.4659 -0.5825 0.4710 0.6270 -0.5514 0.7966 0.3689 -0.5565 -0.7109 -0.5614 0.6285 -0.6651 0.6542 -0.4376 -0.7970 0.7829 0.4654 -0.4131 -0.4538 -0.5075 0.6683 0.5417 0.6197 0.5158 -0.4199 -0.…	1353 1786 2211 2533 2958 3316 4729 5626 5633	-0.2252 -0.2934 -0.3649 -0.4211 -0.4940 -0.5515 -0.7700 -0.5410 0.0014	5625	-11.7809
YPT31_SGA	-0.5891	-1.8701	0	0.0538	0.96	0.3741 -0.2901 0.3386 0.3255 0.3040 0.2944 -0.3711 0.3435 0.2703 0.2623 0.2988 0.3590 0.2840 0.3365 -0.3014 -0.2426 0.4028 0.5143 -0.2544 -0.4400 -0.3714 0.3966 0.4218 0.4012 0.3836 -0.2886 0.2797 0.4027 -0.2931 0.4671 0.3598 -0.3598 -0.3352 -0.2654 0.3915 0.2883 0.3615 0.3836 0.4423 0.4089 0.3274 0.3332 0.3116 -0.4101 0.2870 -0.3259 0.2392 -0.2288 -0.2810 0.3385 0.3973 0.3431 0.3633 -0.2925 0.32…	509 545 608 711 966 1011 1117 1256 1266 1267 1276 1279 1664 1754 1771 1820 1837 1938 2021 2081 2112 2148 2183 2232 2271 2317 2373 2468 2564 2624 2665 2702 2786 2792 2823 2829 2835 2838 2869 2985 2989 3146 3251 3259 3270 3313 3376 3383 3413 3460 3487 3531 3532 3534 3589 3683 3702 3745 3757 3765 3907 3966 4102 4138 4140 4167 4183 4185 4229 4254 4353 4364 4381 4386 4400 4512 4516 4545 4571 4573 4578…	-0.0772 -0.0698 -0.0690 -0.0775 -0.1172 -0.1192 -0.1331 -0.1540 -0.1516 -0.1475 -0.1449 -0.1413 -0.2085 -0.2224 -0.2232 -0.2299 -0.2309 -0.2474 -0.2609 -0.2703 -0.2746 -0.2799 -0.2850 -0.2929 -0.2990 -0.3065 -0.3159 -0.3327 -0.3498 -0.3605 -0.3677 -0.3741	4511	-0.7968
RPS28B_SGA	-0.6567	-1.8678	0	0.0552	0.96	-0.3164 -0.4022 0.2737 0.2983 -0.2666 0.4389 0.4267 -0.4197 -0.3744 0.2843 -0.3395 0.5317 -0.2791 0.4036 0.4324 0.2846 -0.3738 -0.4140 0.4026 0.3389 0.3310 0.5731 0.5605 -0.5549 0.3664 0.4344 0.3447 0.5251 -0.2403 0.4565 -0.3118 -0.3387 0.4917 -0.2599 -0.	922 1048 1236 1349 1951 2064 2097 2105 2123 2161 2448 2498 2642 2758 2797 2806 3008 3059 3108 3376 3475 3589 3591 3657 3758 3783 3828 3841 3973 3976 4227 4229 4370 4451 4472 4587 4652 4705 4747 4755 4846 4874 5025 5067 5070 5136 5200 5282 5293 5321 5347 5368 5532 5550 5552 5561 5564 5605	-0.1523 -0.1642 -0.1899 -0.2031 -0.3078 -0.3254 -0.3289 -0.3279 -0.3288 -0.3335 -0.3840 -0.3923 -0.4179 -0.4381 -0.4444 -0.4453 -0.4799 -0.4874 -0.4942 -0.5391 -0.5534 -0.5698 -0.5661 -0.5736 -0.5868 -0.5861 -0.5888 -0.5856 -0.6029 -0.5971 -0.6336 -0.6255	4586	-0.8603
RPL21B_SGA	-0.7754	-1.8644	0	0.0566	0.96	0.7256 0.6277 0.3025 -0.5258 0.3132 -0.3857 0.4661 0.2835 0.4198 0.5760 -0.3488 -0.4979 0.4751 -0.3124 -0.3072 -0.2253 -0.5001 -0.4568 0.3795 0.3034 0.3020 -0.4962 -0.2471 0.5516 0.6428 0.3433 0.6860 -0.3850 0.5336 -0.3828 0.3778 0.5532 -0.4641 0.3777 0.4897 0.4516 0.3094 0.3181 -0.3116 0.6219 -0.4154 0.4141 -0.5009 -0.3037 -0.2837 -0.3616 -0.5316 0.4711 -0.5510 -0.4522 0.6573 0.3272 -0.4091 0.42…	349 971 1276 1308 1520 1813 1970 2025 2161 2237 2448 2524 2624 2861 3076 3255 3531 3674 3754 3783 4021 4212 4412 5093 5287 5291 5347 5360 5364 5533 5564 5611 5614 5633	-0.0188 -0.1173 -0.1637 -0.1618 -0.1935 -0.2417 -0.2666 -0.2735 -0.2956 -0.3073 -0.3441 -0.3570 -0.3747 -0.4159 -0.4525 -0.4818 -0.5271 -0.5480 -0.5572 -0.5570 -0.5925 -0.6179 -0.6425 -0.7410 -0.7437 -0.7123 -0.6854 -0.6499 -0.6125 -0.5771 -0.5040 -0.3864	5286	-2.0632
YCS4-1_SGA	-0.5876	-1.8644	0	0.0563	0.96	-0.2749 0.2916 0.3597 -0.3242 0.3478 0.3028 -0.2722 0.3857 0.3420 0.4129 0.3761 -0.2919 -0.3892 0.4094 0.3318 0.2300 0.3171 0.3663 0.4065 0.3302 0.3625 -0.2757 -0.2341 -0.3443 -0.3339 0.3605 0.3185 0.2950 0.4449 0.4036 -0.2773 -0.2821 0.4076 0.3534 0.2718	545 585 801 827 904 931 1011 1031 1087 1117 1185 1218 1275 1276 1280 1406 1443 1664 1813 1889 2030 2090 2133 2244 2266 2317 2371 2468 2514 2550 2612 2642 2661 2665 2715 2758 2763 2775 2830 2835 2869 2876 2894 3039 3040 3048 3097 3129 3148 3158 3166 3234 3275 3296 3309 3383 3420 3429 3438 3478 3484 3548 3585 3598 3613 3649 3723 3726 3765 3786 3802 3827 3840 3842 3870 3918 3943 3945 3957 3971 4077 …	-0.0873 -0.0837 -0.1156 -0.1133 -0.1210 -0.1200 -0.1292 -0.1277 -0.1332 -0.1342 -0.1424 -0.1445 -0.1513 -0.1479 -0.1450 -0.1648 -0.1685 -0.2064 -0.2316 -0.2437 -0.2680 -0.2777 -0.2843 -0.3036 -0.3068 -0.3153 -0.3244 -0.3416 -0.3496 -0.3558 -0.3669 -0.3722	4903	-1.1894
AMINOACYL-TRNA LIGASE ACTIVITY_MOL	-0.7293	-1.8621	0	0.0573	0.96	0.3697 -0.3439 0.3248 0.6104 -0.4536 0.4676 -0.3357 0.3287 -0.2561 0.6738 -0.2180 0.4434 0.5632 0.3226 0.6986 0.5778 -0.5274 0.3256 -0.2593 0.4474 -0.5182 -0.2571 -0.2943 -0.5233 -0.3009 0.3213 0.3651 -0.4140 0.2462 -0.3452 -0.3229 -0.3011 0.5074 0.6534 0.7670 -0.2928 -0.4616 -0.2877 0.6156 -0.5372 0.4215 0.5951 0.3501 0.3371 -0.3035 -0.4565 0.3305 0.5290 -0.3410 -0.5476 0.4268 0.7254 0.4333 0.31…	2186 2278 3011 3041 3184 3384 3612 3635 3666 3889 3931 4070 4134 4174 4474 4521 4642 4716 4723 4913 5122 5226 5266 5268 5285 5344 5420 5463 5465 5503 5508 5566 5620	-0.3874 -0.4018 -0.5306 -0.5338 -0.5565 -0.5882 -0.6236 -0.6224 -0.6223 -0.6546 -0.6543 -0.6700 -0.6717 -0.6688 -0.7075 -0.7004 -0.7045 -0.6989 -0.6813 -0.6922 -0.7002 -0.6833 -0.6523 -0.6146 -0.5783 -0.5435 -0.5015 -0.4475 -0.3857 -0.3231 -0.2530 -0.1649	5121	-1.5286
APN1_BIND	-0.7572	-1.8596	0	0.0598	0.97	0.2616 -0.3347 -0.5972 0.3663 0.5186 0.5086 0.3928 0.5481 -0.3200 -0.3637 0.4954 0.7234 -0.4159 -0.5311 -0.2912 0.4998 0.3638 -0.3168 0.5697 0.5590 0.4336 0.4265 0.4171 -0.3343 0.2428 0.4403 -0.2864 0.4448 0.2923 0.7892 -0.3482 0.5234 0.4561 -0.3109 0.3712 -0.2504 0.5466 0.4339 -0.3286 0.6720 0.3966 0.5109 0.4319 0.3983 0.3383 0.3171 0.6234 0.3165 -0.5044 0.6823 -0.2912 -0.6538 -0.3110 0.6744 0.3…	568 766 1475 2115 2163 2256 2279 2299 2368 2678 2722 3160 3336 3587 3649 4354 4373 4732 5080 5097 5340 5359 5464 5595 5639	-0.0677 -0.0794 -0.1971 -0.3079 -0.3136 -0.3279 -0.3298 -0.3313 -0.3420 -0.3968 -0.4040 -0.4791 -0.5065 -0.5457 -0.5508 -0.6627 -0.6520 -0.6954 -0.7272 -0.6996 -0.6944 -0.6473 -0.5990 -0.4847 0.0004	5079	-1.4574
SAM1_BIND	-0.6477	-1.8586	0	0.0607	0.98	0.3616 0.4435 0.3362 0.3439 -0.2511 -0.3040 0.3482 0.3558 0.4335 -0.2424 -0.4072 0.5179 -0.3977 0.3865 -0.2413 0.5505 -0.3549 0.2869 -0.3426 0.3752 0.5246 0.4998 0.4660 -0.4172 0.4778 0.4801 0.4497 0.3294 0.4596 0.4620 0.2886 0.5522 0.4722 -0.3454 0.3207 -0.3040 -0.3579 0.3450 -0.3048 0.5358 -0.5287 0.4375 0.3212 -0.4015 0.2876 -0.2950 0.3249 0.2976 -0.3121 0.4185 0.4645 0.5189 -0.3194 0.3180 0.2…	666 899 1087 1110 1270 1279 1422 1601 1865 2265 2284 2416 2671 2690 2839 2886 2973 3100 3161 3259 3316 3337 3408 3499 3514 3528 3627 3689 3802 3805 3942 4028 4103 4119 4234 4268 4343 4355 4521 4606 4646 4872 5052 5126 5131 5139 5203 5285 5321 5470 5557 5567 5620 5633	-0.0990 -0.1274 -0.1511 -0.1456 -0.1666 -0.1607 -0.1798 -0.2068 -0.2504 -0.3204 -0.3222 -0.3449 -0.3902 -0.3932 -0.4190 -0.4264 -0.4406 -0.4615 -0.4703 -0.4853 -0.4927 -0.4936 -0.5031 -0.5158 -0.5149 -0.5137 -0.5272 -0.5339 -0.5489 -0.5442 -0.5626 -0.5713	5051	-1.4065
TCO89_SGA	-0.6318	-1.8566	0	0.0617	0.98	0.5328 0.3138 0.4008 0.3039 0.3041 -0.3677 0.4971 0.4364 0.3395 -0.3031 0.4586 -0.2958 0.3691 0.4749 0.2956 0.3116 0.3603 0.5370 -0.4925 -0.3831 0.2763 0.3576 0.5242 -0.3640 0.4886 0.4343 0.3535 -0.3431 0.4481 -0.3992 0.3606 -0.3639 -0.3724 0.2875 -0.3041 0.4860 0.3072 -0.3853 -0.2959 0.3376 0.3475 -0.4429 0.4289 0.3866 0.2855 -0.3169 0.2440 0.5404 0.4565 -0.3555 0.2930 0.3054 0.4587 0.4972 0.340…	481 801 1145 1158 1236 1331 1514 1595 1641 1664 1685 1737 1807 1892 1992 2017 2127 2133 2288 2318 2481 2514 2564 2602 2624 2702 2753 2763 2781 2797 2798 2838 2894 2895 2985 3017 3048 3275 3295 3383 3473 3522 3532 3537 3663 3726 3729 3803 3827 3878 3945 3954 3978 4118 4234 4358 4450 4497 4509 4519 4550 4561 4571 4649 4652 4674 4746 4752 4770 4780 4840 4871 4874 4965 4971 5033 5082 5115 5121 5127 5…	-0.0659 -0.1125 -0.1680 -0.1640 -0.1725 -0.1845 -0.2134 -0.2243 -0.2291 -0.2299 -0.2305 -0.2368 -0.2466 -0.2595 -0.2754 -0.2779 -0.2961 -0.2955 -0.3223 -0.3267 -0.3555 -0.3609 -0.3696 -0.3762 -0.3800 -0.3937 -0.4024 -0.4038 -0.4065 -0.4089 -0.4085 -0.4150	4496	-0.7803
DAM1-9_SGA	-0.6513	-1.8549	0	0.0626	0.98	0.4628 0.3298 -0.3556 0.4443 0.5261 0.3009 0.5794 -0.3576 0.4774 0.3642 0.4948 0.3525 0.4700 0.3319 -0.3456 -0.2491 0.4278 0.2715 0.5500 0.2999 -0.2798 0.4232 0.3144 -0.4141 0.5651 -0.3343 0.3357 0.3377 0.5299 0.3377 0.4142 0.3357 0.4362 -0.3858 0.4822 0.5387 0.5504 0.2464 0.3073 0.4460 0.3281 0.3647 0.4243 0.4013 0.3076 -0.3558 0.4684 0.4040 0.3703 0.3882 0.4695 0.5102 0.3784 0.4775 -0.3994 0.42…	397 700 736 1074 1267 1275 1276 1279 1440 1724 1764 1780 1938 1996 2025 2030 2060 2325 2379 2442 2476 2591 2661 2758 2989 3020 3137 3296 3495 3512 3598 3623 3649 3651 3726 3760 3765 3786 3842 4021 4215 4227 4381 4409 4494 4516 4970 5085 5115 5241 5252 5321 5335 5340 5360 5364 5413 5449 5481 5485 5533 5535 5536 5564 5614	-0.0390 -0.0765 -0.0674 -0.1191 -0.1469 -0.1416 -0.1351 -0.1290 -0.1523 -0.1994 -0.2029 -0.2022 -0.2277 -0.2355 -0.2383 -0.2368 -0.2398 -0.2861 -0.2948 -0.3053 -0.3107 -0.3311 -0.3433 -0.3602 -0.4004 -0.4046 -0.4237 -0.4498 -0.4824 -0.4822 -0.4941 -0.4949	5084	-1.4707
MCX1_SGA	-0.6932	-1.8545	0	0.0624	0.98	0.6082 0.4529 0.3257 0.3496 0.4131 -0.3874 -0.3640 0.4337 0.5309 0.3018 0.3658 0.3552 -0.2472 0.4736 0.2622 -0.5261 0.3355 0.3902 0.3094 -0.5460 -0.5078 0.2912 0.4516 0.5310 0.4327 0.5917 0.5610 0.4917 0.6025 0.3318 -0.5644 0.4886 0.4028 -0.3111 0.4856 -0.4477 -0.3997 0.5058 -0.4205 -0.2681 0.6337 0.3862 -0.3240 -0.2696 0.3435 0.2978 0.5166 -0.2982 0.3341 0.5862 0.2771 -0.4366 0.5112 0.5925 -0.40…	1068 1145 1280 1442 1734 1794 2110 2119 2200 2256 2266 2309 2335 2393 2463 2591 2838 2895 3203 3259 3411 3766 4167 4422 4561 4704 4771 4806 4891 5030 5045 5052 5110 5175 5192 5215 5364 5431 5453 5632	-0.1760 -0.1765 -0.1897 -0.2096 -0.2555 -0.2606 -0.3136 -0.3119 -0.3237 -0.3313 -0.3308 -0.3365 -0.3392 -0.3481 -0.3595 -0.3820 -0.4249 -0.4336 -0.4853 -0.4917 -0.5143 -0.5705 -0.6309 -0.6610 -0.6678 -0.6725 -0.6623 -0.6455 -0.6355 -0.6309 -0.6036 -0.5747	4703	-0.9689
SMALL RIBOSOMAL SUBUNIT_CEL	-0.7012	-1.8537	0	0.0622	0.98	0.4630 0.4307 0.6218 0.3858 0.2954 0.3435 0.3526 -0.3089 0.5879 0.3755 0.3919 0.2906 0.3110 0.3132 0.3718 0.4375 -0.3207 0.3227 0.4646 -0.2826 0.3393 0.3006 0.4489 -0.3218 0.5298 0.3327 -0.3386 0.4513 0.3457 0.4774 0.2947 0.5464 0.2827 0.6246 0.3114 0.5056 0.3397 -0.3858 0.4955 0.4049 -0.4134 0.2955 -0.2934 -0.5012 0.4852 0.3040 0.4854 0.3635 -0.5489 0.3261 0.2358 0.3395 -0.4591 0.3421 0.5407 0.3…	1209 2023 2625 2780 2843 2851 2932 2978 3021 3035 3091 3114 3172 3346 3492 3614 3657 3743 4073 4152 4212 4221 4277 4432 4480 4499 4579 4587 4764 4803 4841 4846 4854 4874 4876 4936 4963 4964 4976 4979 5026 5029 5067 5070 5085 5088 5118 5127 5142 5164 5187 5195 5263 5300 5365 5379 5380 5388 5430 5443	-0.2077 -0.3505 -0.4581 -0.4852 -0.4955 -0.4960 -0.5092 -0.5160 -0.5220 -0.5227 -0.5308 -0.5329 -0.5409 -0.5689 -0.5912 -0.6086 -0.6116 -0.6217 -0.6732 -0.6790 -0.6807 -0.6733 -0.6736 -0.6896 -0.6856 -0.6763 -0.6767 -0.6642 -0.6793 -0.6690 -0.6579 -0.6408	4431	-0.7258
RPS19B_SGA	-0.6065	-1.853	0	0.0622	0.98	-0.2751 0.4506 0.2838 0.3581 -0.3321 0.5182 0.3570 0.4142 0.3823 0.4352 0.4068 -0.3085 0.4118 0.3424 0.3057 -0.2733 0.3049 -0.2488 -0.2945 0.4188 0.2837 0.3717 0.2928 -0.3216 0.3024 -0.4318 -0.4075 0.3425 0.4047 0.4386 0.3776 -0.3034 -0.3530 0.3250 0.3078	527 608 799 1185 1275 1286 1325 1386 1442 1462 1578 1641 1724 1764 1892 2025 2145 2183 2220 2288 2374 2388 2452 2639 2642 2644 2661 2690 2779 2861 2906 2921 3162 3258 3365 3376 3383 3397 3411 3484 3532 3537 3613 3657 3663 3683 3783 3784 3841 3918 3942 3965 4044 4139 4167 4234 4268 4400 4434 4451 4472 4494 4509 4516 4550 4578 4587 4695 4702 4711 4712 4764 4770 4825 4846 4874 4880 4892 4947 4976 49…	-0.0773 -0.0770 -0.1009 -0.1648 -0.1759 -0.1728 -0.1750 -0.1815 -0.1874 -0.1869 -0.2042 -0.2123 -0.2243 -0.2287 -0.2495 -0.2716 -0.2918 -0.2973 -0.3027 -0.3139 -0.3286 -0.3303 -0.3413 -0.3748 -0.3752 -0.3753 -0.3782 -0.3831 -0.3987 -0.4128 -0.4201 -0.4220	4399	-0.6973
TRNA-CHARGING_PATH	-0.7293	-1.8527	0	0.0617	0.98	0.5535 -0.4481 0.3824 -0.4907 0.6492 0.3511 -0.3434 -0.2432 0.4003 0.3796 0.6165 0.4847 -0.2617 0.5127 0.3473 0.5050 0.3444 0.5780 0.3015 -0.3788 0.4611 0.3490 -0.4850 -0.3673 0.4782 0.2841 0.3335 0.3177 -0.4341 -0.3573 0.6073 -0.4002 -0.3656 0.4812 0.2679 -0.4655 -0.3305 0.3022 0.4880 0.6192 0.3233 0.5215 0.4910 0.4682 0.5155 -0.4221 0.7225 0.5443 0.5175 0.5035 -0.3714 -0.4182 0.3503 0.5863 -0.3…	2186 2278 3011 3041 3184 3384 3612 3635 3666 3889 3931 4070 4134 4174 4474 4521 4642 4716 4723 4913 5122 5226 5266 5268 5285 5344 5420 5463 5465 5503 5508 5566 5620	-0.3874 -0.4018 -0.5306 -0.5338 -0.5565 -0.5882 -0.6236 -0.6224 -0.6223 -0.6546 -0.6543 -0.6700 -0.6717 -0.6688 -0.7075 -0.7004 -0.7045 -0.6989 -0.6813 -0.6922 -0.7002 -0.6833 -0.6523 -0.6146 -0.5783 -0.5435 -0.5015 -0.4475 -0.3857 -0.3231 -0.2530 -0.1649	5121	-1.5286
ISW2_SGA	-0.6154	-1.8521	0	0.0615	0.99	0.4720 -0.4144 0.3837 0.3413 0.2526 0.5044 0.2838 -0.2914 0.2635 -0.2806 -0.3497 -0.2489 0.3391 0.2069 0.4077 0.3427 -0.3564 -0.3267 0.4441 0.4486 0.5376 -0.3014 0.3925 -0.3218 0.5866 0.4041 0.3613 -0.4202 -0.3832 0.2673 0.3719 0.4787 0.4649 0.3456 -0.2840 -0.5636 0.2607 0.4492 0.3974 0.3665 0.4067 -0.2941 0.4134 0.3599 -0.2943 -0.2753 0.3838 0.3823 -0.3446 0.4135 0.3304 0.3859 -0.3401 -0.3081 0.…	509 522 1236 1280 1298 1373 1478 1595 1664 1737 1741 1813 1818 1880 1945 2021 2127 2165 2178 2252 2264 2271 2457 2517 2550 2564 2580 2624 2775 2786 2913 2985 2989 3005 3017 3042 3048 3313 3376 3470 3475 3487 3568 3592 3685 3690 3726 3828 3831 3886 3988 4026 4103 4109 4212 4235 4254 4264 4412 4571 4578 4608 4705 4711 4757 4769 4806 4842 4854 4964 5062 5082 5083 5117 5204 5241 5246 5293 5374 5435 5…	-0.0712 -0.0534 -0.1761 -0.1784 -0.1762 -0.1847 -0.1991 -0.2163 -0.2253 -0.2352 -0.2327 -0.2428 -0.2409 -0.2494 -0.2588 -0.2704 -0.2877 -0.2930 -0.2938 -0.3059 -0.3068 -0.3068 -0.3397 -0.3500 -0.3555 -0.3577 -0.3603 -0.3680 -0.3947 -0.3961 -0.4181 -0.4300	4570	-0.8468
RPL16A_BIND	-0.6205	-1.8511	0	0.0617	0.99	0.4660 0.3242 0.3614 -0.3632 -0.3177 0.4927 -0.3758 -0.2944 -0.3606 0.2745 0.4148 -0.3350 0.5305 -0.3549 0.4282 0.3634 -0.2440 -0.3448 0.3764 0.5184 -0.3722 -0.2879 0.3395 0.3029 0.4285 0.4006 -0.4335 0.4566 0.6032 0.3131 0.2731 0.2960 -0.4054 0.4469 0.3281 0.4360 0.3218 0.3514 0.4047 0.6141 0.3197 0.3411 0.3926 -0.3390 0.3910 0.3470 0.4657 0.2300 0.3268 0.5715 0.4398 0.2961 -0.2640 0.2750 0.4007…	347 1008 1046 1249 1269 1286 1449 1573 1588 1658 1828 1865 1962 2009 2065 2189 2291 2299 2379 2416 2487 2529 2596 2661 2664 2678 2690 2823 2978 2979 3076 3657 3765 3942 3975 4028 4063 4103 4182 4204 4508 4516 4563 4607 4647 4675 4728 4755 4764 4768 4846 4853 4874 4890 4939 4947 4964 4993 5021 5028 5041 5067 5153 5158 5164 5167 5171 5209 5231 5316 5347 5365 5430 5443 5539 5552	-0.0227 -0.1306 -0.1273 -0.1563 -0.1525 -0.1483 -0.1717 -0.1888 -0.1865 -0.1945 -0.2214 -0.2246 -0.2391 -0.2448 -0.2524 -0.2728 -0.2897 -0.2896 -0.3029 -0.3086 -0.3207 -0.3277 -0.3395 -0.3509 -0.3512 -0.3534 -0.3552 -0.3783 -0.4048 -0.4037 -0.4194 -0.5197	4507	-0.7944
OYE2_BIND	-0.7959	-1.8505	0.0323	0.0617	0.99	0.4718 0.3715 -0.6139 0.4807 0.3162 0.5248 -0.4948 -0.3941 -0.3162 0.5115 0.5807 0.4271 0.6893 0.3860 0.7058 -0.3564 0.4233 0.4933 -0.4314 -0.3734 -0.5353 0.3743 -0.6514 0.4230 0.4921 0.3941 0.8182 -0.4244 0.3752 0.6177 -0.5131 0.4935 0.4726 0.7384 -0.3352 0.4253 0.4812 -0.3129 0.3097 0.6274 -0.8043 -0.3034 0.4310 0.6837 -0.5679 0.6283 0.5664 -0.3479 0.3053 0.3299 0.4934 0.5104 -0.4586 0.7183 -0.…	569 1412 1865 1957 2265 2398 2427 2678 3059 3270 3735 3755 3945 4155 4226 4562 4592 5446 5473 5476 5595 5633	-0.0605 -0.1995 -0.2741 -0.2854 -0.3375 -0.3595 -0.3632 -0.4074 -0.4725 -0.5057 -0.5804 -0.5757 -0.5991 -0.6235 -0.6219 -0.6606 -0.6441 -0.7186 -0.6408 -0.5569 -0.4103 0.0014	5445	-3.0869
CYTOSOL_CEL	-0.5317	-1.849	0	0.062	0.99	0.4107 0.4242 0.4606 0.3821 -0.2564 0.4347 0.3729 0.4025 0.2992 0.2996 0.2876 0.3819 0.2964 0.4573 0.3748 0.3780 0.2966 0.2722 0.3519 -0.2698 0.3097 0.4517 0.3619 0.3872 0.3151 0.2842 0.4566 0.3454 0.3508 0.3132 0.2814 -0.2439 0.3942 0.3756 0.3439 0.3191 0.2587 -0.3216 0.3137 0.2971 0.3679 0.4798 0.4992 -0.2970 0.3041 0.2559 0.3730 0.2747 0.3054 -0.3291 0.3317 0.4716 0.3273 0.4513 0.2580 0.2987 0…	22 186 266 284 301 416 444 481 559 564 571 572 619 706 940 993 1020 1087 1151 1207 1209 1297 1560 1745 1785 1804 1832 1961 1995 2041 2143 2191 2197 2205 2258 2279 2299 2387 2426 2472 2572 2574 2586 2682 2688 2748 2752 2758 2762 2804 2818 2880 2882 2886 2960 2978 2986 2997 2999 3010 3021 3072 3176 3192 3241 3261 3372 3380 3381 3396 3479 3491 3494 3512 3514 3569 3601 3608 3657 3702 3792 3805 3827 3…	0.0607 0.0509 0.0513 0.0620 0.0722 0.0608 0.0646 0.0662 0.0588 0.0648 0.0702 0.0767 0.0743 0.0636 0.0242 0.0178 0.0160 0.0065 -0.0026 -0.0104 -0.0084 -0.0224 -0.0691 -0.1017 -0.1079 -0.1101 -0.1141 -0.1368 -0.1422 -0.1497 -0.1678 -0.1759 -0.1763 -0.1772 -0.1863 -0.1896 -0.1927 -0.2085 -0.2152 -0.2233 -0.2415 -0.2416 -0.2436 -0.2610 -0.2619 -0.2726 -0.2730 -0.2739 -0.2743 -0.2817 -0.2839 -0.2949 -…	4703	-0.9689
ARL3_SGA	-0.5978	-1.8477	0	0.0636	1	0.3990 0.4283 -0.2788 0.4645 -0.4413 0.2590 0.4697 0.2666 0.5065 -0.3752 0.2888 0.4245 0.3011 0.3009 0.3114 0.3312 0.4711 0.4031 0.3177 -0.3136 0.4315 0.4213 0.3482 0.3291 -0.3061 0.3362 0.2980 -0.2853 0.3326 0.4013 -0.3257 0.3462 -0.3220 0.3847 0.3402 -0.3154 0.3752 0.3113 0.5145 0.4547 0.4962 0.4199 0.2830 0.3803 0.4353 -0.3637 0.3253 0.4706 0.2960 0.4416 -0.3338 -0.3824 0.3946 0.3788 0.4808 0.…	388 608 740 1001 1109 1221 1274 1279 1442 1569 1601 1605 1635 1771 1794 2021 2025 2069 2097 2178 2185 2190 2226 2255 2271 2288 2387 2442 2460 2506 2584 2591 2642 2753 2793 2798 2835 2890 2901 2923 2995 3042 3076 3106 3135 3142 3160 3225 3258 3261 3278 3319 3394 3436 3532 3548 3561 3569 3633 3729 3806 3832 3838 3870 3892 3930 3966 3972 4023 4069 4140 4208 4227 4409 4433 4451 4524 4545 4550 4561 45…	-0.0481 -0.0745 -0.0879 -0.1283 -0.1420 -0.1574 -0.1623 -0.1587 -0.1844 -0.2041 -0.2068 -0.2044 -0.2069 -0.2290 -0.2307 -0.2701 -0.2691 -0.2755 -0.2790 -0.2924 -0.2924 -0.2921 -0.2975 -0.3017 -0.3035 -0.3056 -0.3228 -0.3322 -0.3349 -0.3428 -0.3567 -0.3577	4523	-0.8073
INDOLALKYLAMINE METABOLIC PROCESS_BIO	-0.9213	-1.8458	0	0.0651	1	-0.4488 0.8192 -0.3737 0.3348 -0.2947 -0.6946 0.5584 0.5870 0.6279 -0.7208 0.3335 0.4421 -0.7407 -0.3636 0.3443 0.4401 0.5801 0.5441 -0.5264 -0.4320 0.6750 0.8218 0.5763 -0.2425 0.7119 0.4374 0.5558 -0.4937 0.5996 0.4358 -0.3932 0.5765 0.5888 0.2930 0.364	1353 1786 2211 2533 2958 3316 3575 4729 5626 5633	-0.2254 -0.2936 -0.3652 -0.4214 -0.4943 -0.5519 -0.5894 -0.7622 -0.5365 0.0014	5625	-11.7809
RPN11-14_SGA	-0.5528	-1.8456	0	0.0646	1	0.3842 0.2946 0.3236 -0.3029 0.4603 0.3808 0.3933 0.4357 0.3471 0.3644 -0.3378 0.4627 0.3830 0.2335 0.4612 0.2798 0.2960 -0.2545 -0.2688 0.2656 -0.3024 -0.3292 -0.2827 0.2368 0.3448 0.3785 0.3536 0.2563 0.3203 0.3353 -0.3274 -0.3405 0.2383 -0.2347 0.3460 0.4899 0.4490 -0.3809 0.3157 0.3736 0.3591 0.3597 -0.2610 -0.2811 0.3955 0.2973 0.4428 -0.2663 0.3643 -0.3207 0.4348 0.4062 0.3632 0.3631 0.4857…	160 185 585 606 913 1011 1031 1117 1185 1236 1256 1274 1277 1308 1330 1331 1364 1443 1528 1578 1764 1771 1825 1858 1954 2030 2115 2123 2150 2183 2200 2326 2398 2468 2470 2476 2514 2564 2591 2602 2639 2690 2693 2737 2823 2869 2985 3020 3040 3042 3161 3231 3325 3331 3362 3386 3397 3438 3495 3512 3613 3685 3702 3726 3729 3745 3754 3760 3779 3786 3802 3805 3841 3870 3942 4010 4021 4045 4112 4139 4140…	0.0050 0.0320 -0.0308 -0.0250 -0.0752 -0.0881 -0.0870 -0.0985 -0.1071 -0.1129 -0.1131 -0.1130 -0.1102 -0.1127 -0.1135 -0.1106 -0.1136 -0.1252 -0.1381 -0.1448 -0.1768 -0.1762 -0.1843 -0.1887 -0.2047 -0.2173 -0.2317 -0.2320 -0.2359 -0.2410 -0.2432 -0.2654 -0.2779 -0.2902 -0.2902 -0.2909 -0.2974 -0.3062 -0.3109 -0.3127 -0.3192 -0.3283 -0.3285 -0.3362 -0.3514 -0.3593 -0.3797 -0.3853 -0.3881 -0.3877 -…	4511	-0.7968
RPL17B_BIND	-0.6646	-1.8451	0	0.0644	1	0.3861 0.5024 -0.4529 0.5089 -0.3764 0.3210 0.6270 0.4211 0.2785 0.4558 0.4518 0.3308 0.5040 0.2957 0.4801 -0.3130 -0.4101 -0.4893 -0.3437 -0.2963 0.4537 0.3537 0.5938 0.3977 -0.5162 -0.3474 -0.2502 -0.5951 -0.5536 -0.4200 0.5493 0.5741 0.3233 0.3569 -0.2690 0.3385 0.5861 -0.3839 0.3423 0.4403 -0.4494 0.2876 0.3825 0.3426 -0.3505 0.3205 0.3598 0.4124 0.4336 -0.2703 -0.2512 -0.2825 -0.3464 0.3903 …	428 890 1087 1223 1266 1658 1828 1865 2291 2299 2381 2561 2664 2690 3360 3397 3657 3795 3798 3983 4274 4472 4488 4516 4607 4728 4732 4755 4764 4768 4790 4803 4842 4846 4853 4874 4947 4964 4993 5025 5039 5041 5067 5153 5158 5164 5167 5171 5209 5231 5263 5300 5315 5347 5365 5430 5552	-0.0403 -0.1084 -0.1330 -0.1486 -0.1480 -0.2131 -0.2394 -0.2422 -0.3168 -0.3166 -0.3301 -0.3619 -0.3801 -0.3844 -0.5011 -0.5044 -0.5463 -0.5655 -0.5605 -0.5867 -0.6294 -0.6526 -0.6430 -0.6352 -0.6375 -0.6434 -0.6283 -0.6163 -0.6016 -0.5859 -0.5729 -0.5581	4471	-0.7625
RPN4_SGA	-0.5724	-1.841	0	0.0672	1	0.3345 0.3366 0.4397 0.3682 0.3847 0.5263 0.2594 0.2977 0.3659 0.3406 0.3675 0.5269 -0.2442 0.3880 -0.2772 0.3213 0.3861 0.3624 -0.3112 -0.3153 0.4168 0.2891 -0.2674 0.4039 -0.3327 0.3923 0.3176 0.2517 0.3202 -0.3354 0.3806 -0.4520 0.2966 0.4730 0.3775 0.4520 0.3292 0.4910 -0.2944 -0.3784 -0.2916 0.4755 0.3453 -0.2684 0.3636 0.4687 -0.2428 0.4136 -0.4089 0.4711 0.3345 0.3600 0.2527 0.4212 0.3970 …	545 585 638 867 1011 1071 1236 1256 1280 1331 1364 1443 1520 1638 1664 1764 1807 1825 2021 2025 2030 2133 2161 2220 2256 2266 2309 2639 2758 2763 2823 2830 2848 2861 2869 2893 2916 2917 2924 3076 3146 3161 3203 3231 3301 3376 3438 3487 3495 3532 3596 3663 3668 3672 3674 3702 3713 3726 3745 3760 3786 3918 3942 3996 4021 4023 4077 4109 4127 4128 4167 4222 4235 4364 4373 4393 4400 4412 4422 4445 451…	-0.0842 -0.0781 -0.0754 -0.1089 -0.1285 -0.1334 -0.1587 -0.1578 -0.1578 -0.1629 -0.1649 -0.1756 -0.1861 -0.2046 -0.2066 -0.2223 -0.2278 -0.2288 -0.2626 -0.2617 -0.2610 -0.2783 -0.2820 -0.2916 -0.2971 -0.2979 -0.3048 -0.3644 -0.3855 -0.3860 -0.3964 -0.3971	4363	-0.6698
PCK1_SGA	-0.6507	-1.8396	0	0.0687	1	-0.3173 0.4428 0.4283 0.3361 0.3182 -0.2710 0.4115 0.5998 0.5081 0.2499 0.4005 -0.2515 0.3777 -0.5934 -0.2331 0.4694 -0.3195 0.2573 0.3159 -0.4064 0.3135 0.4909 0.4796 0.4341 0.4322 0.4058 0.2575 -0.3356 0.4258 0.5896 0.3180 -0.3462 0.3503 0.4087 0.3824 0	740 860 1185 1236 1282 1885 1887 2110 2261 2266 2282 2387 2442 2500 2587 2603 2829 2906 3008 3056 3234 3251 3261 3309 3370 3550 3672 3766 3841 3925 4010 4026 4215 4291 4353 4494 4531 4545 4557 4561 4626 4667 4689 4713 4781 4792 4798 4799 4894 4971 5029 5127 5204 5283 5319 5331 5364 5498 5542 5595 5599 5614	-0.1154 -0.1230 -0.1727 -0.1740 -0.1748 -0.2794 -0.2764 -0.3140 -0.3394 -0.3387 -0.3400 -0.3577 -0.3667 -0.3765 -0.3918 -0.3944 -0.4341 -0.4467 -0.4635 -0.4705 -0.5000 -0.5005 -0.4998 -0.5056 -0.5136 -0.5421 -0.5596 -0.5716 -0.5797 -0.5888 -0.5975 -0.5937	4493	-0.7782
RPL35B_SGA	-0.7082	-1.8391	0	0.0687	1	-0.4867 -0.2345 -0.3240 -0.4778 0.4656 0.3408 0.5093 -0.3996 0.5017 -0.3749 0.4917 -0.3419 -0.2784 0.2807 -0.2840 0.6601 -0.4938 0.2914 -0.2881 0.2499 0.2360 0.4483 -0.4781 0.4993 0.4311 0.4439 0.4337 -0.3272 0.3577 -0.3273 0.5642 0.3488 0.4301 0.5138 0.5	799 1364 1520 1590 2014 2145 2148 2220 2226 2237 2572 3108 3657 3745 3869 4021 4077 4212 4386 4402 4747 4780 4803 4939 5025 5067 5085 5199 5287 5300 5321 5328 5466 5470 5535 5552 5562 5564	-0.1219 -0.2138 -0.2340 -0.2396 -0.3116 -0.3321 -0.3299 -0.3404 -0.3392 -0.3389 -0.3982 -0.4914 -0.5837 -0.5931 -0.6078 -0.6261 -0.6268 -0.6401 -0.6576 -0.6468 -0.6887 -0.6741 -0.6572 -0.6576 -0.6463 -0.6257 -0.6003 -0.5867 -0.5621 -0.5233 -0.4841 -0.4414	4746	-1.0017
CDC24-3_SGA	-0.7059	-1.8384	0	0.0686	1	-0.4193 0.6067 -0.2860 -0.2854 -0.5768 0.4281 -0.3642 -0.4329 0.3245 -0.5183 0.3531 0.4847 -0.2499 -0.3433 -0.5668 0.3980 0.2901 -0.2265 0.3064 0.4517 0.4254 0.4646 0.3659 -0.3895 -0.4054 -0.3063 -0.2192 -0.3289 0.3859 0.5495 0.6503 -0.5730 0.4399 0.4635	1145 1276 1330 1347 1483 1764 1794 1796 2093 2188 2288 2448 2498 2564 2587 2642 2779 2847 3331 3460 3841 3988 4450 4471 4974 5093 5115 5200 5204 5222 5282 5321 5338 5435 5453 5607	-0.1875 -0.1968 -0.1933 -0.1835 -0.1967 -0.2392 -0.2374 -0.2306 -0.2791 -0.2926 -0.3077 -0.3348 -0.3427 -0.3539 -0.3575 -0.3671 -0.3905 -0.4011 -0.4822 -0.4991 -0.5571 -0.5715 -0.6336 -0.6164 -0.6713 -0.6518 -0.6140 -0.5814 -0.5337 -0.4863 -0.4408 -0.3875	4973	-1.2706
OCA1_BIND	-0.6335	-1.8378	0	0.0687	1	0.4395 -0.3236 -0.2838 -0.3599 -0.3639 -0.3533 -0.3253 0.2910 -0.5410 0.3350 -0.2883 -0.3173 0.4512 0.3536 0.5286 0.3566 0.2802 0.4497 0.4965 0.5503 -0.2775 0.3270 0.5407 0.3648 0.3890 0.3234 0.3833 -0.3090 0.5827 0.4733 0.4391 0.3896 0.5796 0.3475 0.5798 0.3999 0.6569 0.3528 0.4298 0.3704 -0.2721 0.3623 0.3955 0.5830 0.5571 0.3812 -0.2827 0.3020 0.5176 0.3753 -0.3238 -0.3695 0.2911 -0.5672 0.329…	893 1018 1068 1269 1429 1555 1585 1601 1768 1949 2211 2231 2271 2279 2299 2368 2471 2534 2655 2678 2700 2979 3059 3173 3192 3275 3296 3355 3456 3484 3499 3514 3781 3910 4101 4182 4234 4307 4409 4459 4524 4546 4566 4722 4725 4750 4875 4978 5084 5136 5166 5179 5196 5271 5329 5375 5413 5458 5466 5614 5631	-0.1468 -0.1581 -0.1569 -0.1853 -0.2076 -0.2247 -0.2248 -0.2226 -0.2484 -0.2778 -0.3229 -0.3247 -0.3303 -0.3301 -0.3322 -0.3434 -0.3611 -0.3719 -0.3933 -0.3971 -0.4006 -0.4493 -0.4619 -0.4802 -0.4814 -0.4936 -0.4947 -0.5023 -0.5171 -0.5186 -0.5177 -0.5168	4408	-0.7096
MFT1_BIND	-0.7593	-1.8375	0	0.0682	1	0.3605 0.4211 0.3947 0.3108 0.4264 0.3380 -0.5352 -0.2169 -0.4742 -0.2932 -0.5674 0.4993 0.5867 -0.3764 0.5570 -0.2644 0.5520 -0.3022 -0.4025 0.3844 -0.2506 0.3390 0.5086 0.6293 -0.3482 0.2627 -0.3833 0.4546 0.4151 0.5069 -0.4724 0.3009 0.5032 0.5841 0.3274 -0.4142 -0.5211 0.6624 0.2527 0.3286 -0.2501 0.3262 -0.4806 0.3191 0.3017 0.7408 0.5407 0.5856 0.5688 0.3326 0.4161 0.3167 0.3811 0.4581 0.48…	1156 1185 1587 1935 2031 2208 2515 2669 2743 2973 3005 3173 3475 3802 4062 4103 4117 4167 4268 4272 4282 4334 4517 4537 4651 4823 5296 5416 5457 5557 5591 5593 5639	-0.1962 -0.1916 -0.2574 -0.3159 -0.3299 -0.3594 -0.4135 -0.4406 -0.4533 -0.4928 -0.4968 -0.5244 -0.5743 -0.6268 -0.6653 -0.6645 -0.6587 -0.6590 -0.6671 -0.6580 -0.6498 -0.6484 -0.6677 -0.6576 -0.6626 -0.6752 -0.7248 -0.6986 -0.6531 -0.5915 -0.4942 -0.3871	5295	-2.0957
APC5-CA_SGA	-0.5781	-1.8368	0	0.0685	1	0.4330 0.4200 0.3243 0.3173 -0.3255 -0.2687 0.4358 0.3386 0.5022 0.3606 0.4641 0.2884 0.3337 0.4444 0.3373 0.3861 0.2710 0.4521 0.5309 0.2672 0.3267 0.2652 0.3775 0.3416 -0.3568 0.2857 0.3558 0.3133 -0.3672 0.3980 0.2542 -0.2554 -0.2971 0.2016 0.3023 0.3455 0.5227 0.2572 0.4601 0.4540 0.4980 0.4224 0.4094 -0.3746 0.3418 0.5139 -0.4420 0.5152 0.2848 0.4758 0.2706 -0.3155 0.4663 0.4133 0.2725 -0.26…	501 630 661 904 1001 1117 1211 1236 1267 1277 1349 1406 1731 1800 1825 1858 1938 2127 2150 2200 2244 2256 2271 2288 2309 2312 2431 2457 2464 2468 2514 2553 2642 2661 2753 2758 2827 2829 2830 2838 2863 2893 2985 3005 3097 3106 3108 3142 3148 3153 3158 3161 3166 3192 3231 3278 3411 3429 3450 3475 3495 3508 3537 3569 3598 3613 3618 3623 3729 3760 3786 3800 3802 3841 3842 3870 3918 3976 3996 4021 402…	-0.0754 -0.0870 -0.0815 -0.1183 -0.1296 -0.1454 -0.1579 -0.1580 -0.1594 -0.1570 -0.1662 -0.1729 -0.2294 -0.2397 -0.2421 -0.2461 -0.2588 -0.2917 -0.2947 -0.3026 -0.3096 -0.3108 -0.3125 -0.3147 -0.3176 -0.3173 -0.3383 -0.3425 -0.3433 -0.3435 -0.3514 -0.3582	4544	-0.8206
RPL27B_BIND	-0.7016	-1.8362	0	0.0684	1	0.3406 -0.3592 0.3094 0.3288 0.5743 -0.4779 -0.2898 0.4425 0.5950 0.5871 0.3234 -0.4144 -0.2968 -0.3630 0.3441 0.4029 0.5414 0.4412 0.5822 0.3632 0.4423 0.3165 -0.4636 -0.4120 -0.4774 -0.3288 -0.3306 -0.5258 0.6550 -0.5296 0.5928 -0.3277 0.3642 0.3208 0.3793 -0.2697 0.2933 0.6038 -0.4360 0.3325 -0.3359 0.5330 0.4952 0.3825 0.3468 0.3450 0.2474 -0.3425 0.4813 -0.2611 0.3954 0.4162 -0.4716 0.5498 0…	1658 1865 2624 2671 2678 2690 3108 3657 4103 4167 4212 4274 4364 4516 4607 4626 4652 4728 4787 4853 4874 4947 4964 5039 5041 5067 5153 5164 5200 5347 5365 5430 5443	-0.2864 -0.3163 -0.4514 -0.4594 -0.4602 -0.4618 -0.5327 -0.6222 -0.6875 -0.6836 -0.6755 -0.6691 -0.6654 -0.6690 -0.6594 -0.6363 -0.6139 -0.5984 -0.5779 -0.5567 -0.5266 -0.5036 -0.4699 -0.4428 -0.4027 -0.3651 -0.3334 -0.2872 -0.2425 -0.1988 -0.1289 -0.0522	4102	-0.4827
INDOLE DERIVATIVE METABOLIC PROCESS_BIO	-0.9213	-1.8354	0	0.0687	1	-0.6018 0.4722 -0.5815 0.3634 0.2383 0.7494 -0.3476 -0.7796 0.3758 0.5399 -0.6900 -0.3750 0.6161 -0.2628 -0.5215 0.6652 0.7462 0.3440 0.7018 0.7545 0.3093 0.6342 -0.2544 -0.4292 0.4600 0.4943 0.4473 -0.6427 0.2808 -0.3617 -0.4954 0.6738 0.7006 0.5217 0.25	1353 1786 2211 2533 2958 3316 3575 4729 5626 5633	-0.2254 -0.2936 -0.3652 -0.4214 -0.4943 -0.5519 -0.5894 -0.7622 -0.5365 0.0014	5625	-11.7809
INTRAMOLECULAR OXIDOREDUCTASE ACTIVITY_MOL	-0.8242	-1.8342	0	0.0691	1	-0.4750 0.4477 -0.5655 0.5906 -0.2905 0.3783 -0.3901 0.5205 0.6557 0.3292 0.2417 0.7220 0.3735 -0.4211 -0.2417 0.3050 -0.5330 0.6775 0.3838 0.4629 0.6912 0.3044 0.4492 -0.3298 0.1983 0.5401 -0.3483 -0.5452 0.2770 0.3165 0.3957 -0.5744 -0.4655 0.5287 0.481	844 1795 2140 2300 2526 2551 2688 2810 2826 2880 2910 3524 4192 5626	-0.0820 -0.2330 -0.2846 -0.3065 -0.3447 -0.3477 -0.3710 -0.3898 -0.3895 -0.3949 -0.3956 -0.4879 -0.5695 0.0027	5625	-11.7809
N-ACYLTRANSFERASE ACTIVITY_MOL	-0.8089	-1.8334	0	0.069	1	0.4046 0.2290 0.5337 0.3197 -0.2850 -0.6384 0.6416 0.3103 0.4597 0.3204 0.5456 -0.4141 -0.3782 0.7304 0.4893 -0.4830 0.5495 0.3997 -0.3845 0.3922 -0.2337 0.5072 -0.6942 0.2733 0.7110 0.4358 0.4575 0.5666 -0.5371 -0.4844 0.4977 0.3231 0.3431 0.5712 -0.6010 0.5369 -0.4172 -0.2947 -0.5678 -0.4264 -0.2922 0.5789 0.4002 -0.3732 -0.4221 -0.6633 0.3674 -0.3960 0.6225 0.3723 0.7242 -0.4114 0.2724 -0.3198…	953 2050 2316 2555 2622 2979 2985 3007 3173 3244 3324 3691 3747 3898 4155 4535 4686 4848 5123 5149 5308 5385 5641	-0.1565 -0.3489 -0.3947 -0.4367 -0.4485 -0.5105 -0.5101 -0.5123 -0.5395 -0.5495 -0.5606 -0.6210 -0.6257 -0.6462 -0.6835 -0.7380 -0.7494 -0.7602 -0.7844 -0.7633 -0.7569 -0.7279 0.0000	5122	-1.5287
TIF2_BIND	-0.6147	-1.8312	0	0.0702	1	0.4715 -0.2303 -0.5271 0.2509 0.4391 0.2444 0.4949 0.2750 0.4446 0.2792 0.3004 0.3534 0.3072 0.5165 -0.3016 0.2696 0.3904 -0.3235 0.2787 0.2772 -0.2997 0.3792 0.2844 0.3962 -0.2985 -0.3347 0.4570 0.2861 0.4093 0.2841 0.3557 0.5934 0.2777 -0.2195 0.3654 0.4675 -0.4907 -0.2541 0.2836 0.4595 0.5166 0.4183 0.5180 0.2190 0.4203 0.4997 0.2562 0.4290 0.4311 -0.3031 0.4145 0.3186 0.3194 -0.3133 -0.2736 0…	569 841 890 923 1018 1071 1087 1223 1230 1385 1400 1527 1789 1813 1865 1929 2081 2097 2237 2265 2271 2372 2596 2623 2635 2639 2671 2690 2786 2848 2861 2978 3021 3056 3059 3174 3263 3313 3342 3419 3702 3755 4003 4021 4023 4103 4108 4155 4167 4193 4222 4226 4548 4675 4771 4843 5135 5285 5320 5321 5359 5375 5434 5464 5589 5639	-0.0791 -0.1139 -0.1096 -0.1032 -0.1095 -0.1092 -0.1025 -0.1191 -0.1126 -0.1340 -0.1303 -0.1476 -0.1907 -0.1913 -0.1972 -0.2056 -0.2304 -0.2309 -0.2544 -0.2578 -0.2573 -0.2743 -0.3142 -0.3188 -0.3208 -0.3213 -0.3267 -0.3298 -0.3464 -0.3566 -0.3580 -0.3777	5284	-2.0542
INDOLE AND DERIVATIVE METABOLIC PROCESS_BIO	-0.9213	-1.83	0	0.0704	1	0.7000 -0.4380 0.3803 0.2504 0.7966 0.5743 0.4451 0.5743 -0.3272 -0.5814 -0.4023 -0.4642 -0.4602 0.7621 -0.4615 -0.6139 -0.6239 -0.3129 0.6417 0.5280 0.3228 0.5148 0.3083 0.6029 0.4050 0.3970 0.5348 -0.4590 -0.2017 0.8677 0.4412 -0.2856 0.5353 -0.6109 0.7224 0.6487 0.4894 0.6000 -0.6829 0.2267 -0.4811 -0.7453 -0.3271 -0.7993 -0.3461 -0.2505 0.7147 -0.5408 0.4820 -0.3212 0.3067 0.6012 -0.6463 -0.5…	1353 1786 2211 2533 2958 3316 3575 4729 5626 5633	-0.2254 -0.2936 -0.3652 -0.4214 -0.4943 -0.5519 -0.5894 -0.7622 -0.5365 0.0014	5625	-11.7809
RPL8A_BIND	-0.639	-1.8294	0	0.0704	1	-0.3224 0.2757 -0.2576 -0.4450 0.3862 0.3719 0.4430 0.3053 -0.2828 0.2841 0.2868 -0.4109 0.4367 0.3458 0.3632 0.3131 0.3950 0.3547 0.4484 0.3329 0.2588 0.2867 0.3669 0.3871 0.3079 0.6381 -0.3522 -0.3475 0.4356 -0.3443 0.3083 -0.2968 0.3136 -0.4058 0.4086	1008 1029 1151 1236 1249 1292 1325 1358 1412 1573 1588 1598 1658 1722 1828 1865 2265 2288 2379 2396 2432 2572 2580 2690 2820 3108 3161 3173 3360 3395 3445 3478 3657 3798 3801 4003 4021 4077 4182 4212 4268 4334 4364 4488 4563 4607 4660 4728 4755 4764 4768 4789 4853 4872 4874 4875 4880 4896 4939 4964 5039 5041 5067 5082 5158 5164 5167 5171 5209 5231 5271 5347 5365 5446 5552 5638	-0.1722 -0.1673 -0.1820 -0.1909 -0.1870 -0.1887 -0.1889 -0.1894 -0.1939 -0.2185 -0.2169 -0.2146 -0.2216 -0.2296 -0.2456 -0.2493 -0.3199 -0.3227 -0.3381 -0.3403 -0.3460 -0.3708 -0.3719 -0.3914 -0.4141 -0.4643 -0.4720 -0.4724 -0.5036 -0.5074 -0.5137 -0.5168	4562	-0.8384
RPS4A_BIND	-0.5987	-1.8292	0	0.0699	1	-0.2999 0.4130 0.3005 0.5195 0.5429 0.4826 0.4319 -0.2942 -0.2438 -0.2549 0.2862 0.4644 0.2817 -0.3328 0.2967 0.3724 0.4586 0.3580 0.3991 0.3929 0.3702 -0.3126 0.2970 -0.3430 -0.4210 0.4489 0.2369 -0.2712 -0.2701 -0.3259 0.4790 0.3467 -0.3566 0.3876 -0.26	959 1057 1060 1161 1239 1242 1270 1292 1358 1407 1433 1538 1542 1573 1790 1876 1991 2009 2094 2158 2189 2207 2275 2416 2487 2585 2596 2657 2678 2690 2714 2823 2824 2978 3247 3475 3479 3495 3657 3675 3692 3786 3801 3875 3910 3942 3964 4103 4119 4185 4412 4488 4563 4590 4755 4764 4768 4853 4876 4896 4947 4964 5025 5041 5058 5067 5082 5132 5163 5164 5171 5187 5199 5252 5321 5347 5352 5430 5443 5522 …	-0.1613 -0.1690 -0.1598 -0.1695 -0.1759 -0.1689 -0.1667 -0.1635 -0.1689 -0.1715 -0.1701 -0.1836 -0.1789 -0.1794 -0.2146 -0.2268 -0.2447 -0.2452 -0.2582 -0.2677 -0.2714 -0.2728 -0.2835 -0.3079 -0.3201 -0.3373 -0.3390 -0.3497 -0.3532 -0.3550 -0.3589 -0.3778	4754	-1.0101
TFP1_BIND	-0.6355	-1.8284	0	0.0705	1	0.5878 0.2585 -0.2469 0.5152 -0.2975 -0.2880 0.3830 0.4900 0.4349 0.3922 0.3320 0.4771 0.3693 0.5706 0.3440 0.5088 0.5070 0.4317 0.4193 -0.2800 0.2893 -0.3099 -0.3829 0.6011 0.2581 0.4785 -0.3116 0.4308 0.2873 0.5487 -0.2246 -0.4751 0.4803 0.5696 -0.3470 0.4903 0.4036 -0.2958 0.3190 0.5701 0.2007 -0.4444 0.3533 -0.5062 0.4828 -0.2746 0.5755 0.5457 0.4194 -0.2588 0.6180 -0.2700 0.3177 0.3906 0.458…	124 682 867 1000 1013 1018 1197 1279 1455 1507 1545 1601 1721 1865 2012 2253 2669 2678 2690 3026 3269 3311 3337 3409 3731 3784 3907 3974 3980 4021 4103 4340 4364 4504 4541 4641 4848 4870 4901 5289 5319 5359 5416 5464 5493 5532 5589 5599 5639	0.0546 -0.0291 -0.0507 -0.0650 -0.0582 -0.0499 -0.0749 -0.0833 -0.1097 -0.1141 -0.1163 -0.1221 -0.1399 -0.1627 -0.1866 -0.2283 -0.3024 -0.3037 -0.3056 -0.3643 -0.4056 -0.4108 -0.4130 -0.4233 -0.4769 -0.4822 -0.4993 -0.5061 -0.5019 -0.5038 -0.5124 -0.5469 -0.5430 -0.5583 -0.5549 -0.5617 -0.5852 -0.5752 -0.5663 -0.6106 -0.5894 -0.5669 -0.5423 -0.5115 -0.4741 -0.4302 -0.3651 -0.2812 0.0004	5288	-2.0708
RPS4B_BIND	-0.6	-1.8241	0	0.0744	1	0.4145 0.5710 0.3607 0.4857 0.4692 0.4135 -0.3582 0.3204 0.4200 0.3524 0.3531 -0.2668 0.3248 -0.3253 0.4285 -0.3724 0.3192 -0.3593 -0.2765 -0.3836 -0.4815 -0.3640 0.4881 0.4444 0.4937 0.5306 0.3025 -0.2827 -0.3169 0.3034 0.3663 -0.3996 0.4670 -0.3809 0.2417 -0.3004 0.5944 -0.2538 0.3560 -0.3172 0.4393 -0.3215 -0.3236 -0.3486 0.3353 0.3215 0.3785 0.3862 -0.3599 0.3058 0.3841 0.3857 0.4911 -0.3166 …	678 682 959 1057 1161 1270 1292 1433 1520 1609 1790 1828 1832 1853 1865 1946 2025 2064 2180 2189 2223 2271 2275 2291 2500 2515 2585 2596 2639 2671 2678 2690 2700 2786 2842 3182 3259 3657 3685 3735 3763 3863 3939 3989 4103 4268 4294 4607 4646 4755 4764 4768 4846 4853 4874 4964 4982 5041 5067 5090 5095 5131 5158 5164 5167 5209 5231 5328 5347 5360 5364 5365 5430 5443 5552	-0.1006 -0.0803 -0.1172 -0.1236 -0.1328 -0.1441 -0.1400 -0.1585 -0.1679 -0.1785 -0.2067 -0.2095 -0.2062 -0.2061 -0.2044 -0.2156 -0.2268 -0.2310 -0.2497 -0.2493 -0.2535 -0.2604 -0.2594 -0.2606 -0.2975 -0.2995 -0.3118 -0.3134 -0.3210 -0.3264 -0.3273 -0.3291	4606	-0.88
MSH2_BIND	-0.6407	-1.8221	0	0.0752	1	-0.2798 0.5616 0.2315 0.4551 0.3298 0.4587 0.4484 0.4927 -0.5114 -0.3829 0.3268 -0.4053 0.3812 0.5183 0.3560 -0.4872 0.3658 -0.4395 0.3713 -0.2805 -0.3217 -0.4555 -0.2750 0.3941 0.5283 -0.2562 0.3766 -0.3214 0.3474 -0.3708 0.2888 0.5721 0.3524 0.4808 0.54	437 606 946 1087 1269 1293 1421 1566 1762 1838 1848 1949 1954 2115 2136 2165 2223 2256 2290 2414 2669 2678 2846 2858 3191 3203 3277 3307 3318 3325 3598 3610 3802 3863 3977 4372 4430 4509 4647 4831 5034 5121 5274 5285 5296 5464 5536 5595 5639	-0.0425 -0.0486 -0.0961 -0.1106 -0.1349 -0.1312 -0.1471 -0.1672 -0.1978 -0.2073 -0.2052 -0.2199 -0.2175 -0.2438 -0.2451 -0.2481 -0.2566 -0.2607 -0.2651 -0.2862 -0.3315 -0.3328 -0.3619 -0.3630 -0.4202 -0.4199 -0.4303 -0.4327 -0.4316 -0.4298 -0.4743 -0.4721	5033	-1.3776
NHP10_BIND	-0.5788	-1.8199	0	0.0768	1	0.2469 0.3570 0.3780 0.3996 0.4656 -0.3606 0.2419 -0.2922 0.3569 -0.2956 0.4330 0.3985 0.3904 0.2967 -0.2850 0.4609 0.3110 -0.2981 0.3610 0.3421 -0.3048 0.3122 0.3137 0.2484 0.3372 -0.2370 0.4023 0.3672 0.3884 0.5628 0.5144 0.4766 0.3989 -0.3040 0.3080 0.5253 -0.3330 0.2599 -0.3975 0.5045 0.3598 -0.2703 -0.2608 0.3458 0.3835 0.4120 0.4457 0.3288 0.5010 0.2735 0.2539 0.3574 0.2993 -0.3076 0.2807 -…	545 569 607 638 711 953 968 1116 1280 1346 1354 1402 1495 1603 1609 1686 1762 1768 1807 1815 1823 1923 1949 1956 1972 1979 2044 2050 2161 2271 2309 2335 2337 2353 2443 2447 2514 2671 2678 2690 2797 2830 2861 2895 2974 2989 3000 3110 3233 3322 3397 3484 3487 3529 3658 3685 3741 3745 3781 3842 3870 3939 3943 3951 3964 3979 4021 4103 4128 4167 4175 4234 4272 4322 4364 4468 4472 4508 4517 4522 4751 4…	-0.0838 -0.0742 -0.0680 -0.0611 -0.0635 -0.1002 -0.0959 -0.1171 -0.1423 -0.1501 -0.1475 -0.1523 -0.1656 -0.1821 -0.1801 -0.1914 -0.2026 -0.2012 -0.2060 -0.2051 -0.2043 -0.2204 -0.2232 -0.2226 -0.2237 -0.2232 -0.2333 -0.2328 -0.2516 -0.2705 -0.2764 -0.2802	4750	-1.0075
MGM1_SGA	-0.5929	-1.8162	0	0.0787	1	0.4212 -0.3685 0.3857 0.3312 0.4598 0.2466 0.3023 0.5558 -0.2242 0.5317 0.3118 0.3387 0.3179 0.3800 0.5141 0.3166 0.4128 -0.2434 0.5072 0.3512 0.4229 0.4132 0.4603 0.3645 0.3512 0.3865 0.4923 0.4841 0.3130 0.4267 0.3598 -0.4392 0.3699 0.3429 0.3115 0.4612 -0.2939 -0.2977 0.3660 -0.4424 -0.3257 0.5432 0.5126 0.3689 -0.3030 0.4955 -0.3759 0.2805 0.3738 0.3835 0.2016 0.3819 0.3605 0.3122 0.4778 0.42…	185 555 606 764 903 914 973 1145 1236 1274 1276 1650 1685 1747 1786 1807 1813 1848 1892 2030 2060 2117 2178 2183 2264 2468 2489 2602 2622 2639 2661 2674 2835 2883 2909 2985 3040 3068 3083 3307 3376 3397 3510 3592 3596 3640 3708 3806 3828 3956 4110 4254 4275 4286 4381 4386 4571 4607 4610 4621 4695 4747 4770 4774 4799 4825 4846 4854 4921 4924 5067 5110 5115 5137 5209 5258 5273 5293 5425 5454 5460 5…	0.0121 -0.0392 -0.0345 -0.0524 -0.0692 -0.0630 -0.0663 -0.0915 -0.1029 -0.1050 -0.1006 -0.1649 -0.1683 -0.1768 -0.1813 -0.1826 -0.1812 -0.1852 -0.1909 -0.2140 -0.2177 -0.2265 -0.2362 -0.2358 -0.2493 -0.2855 -0.2888 -0.3089 -0.3123 -0.3152 -0.3189 -0.3210 -0.3493 -0.3573 -0.3612 -0.3739 -0.3828 -0.3867 -0.3882 -0.4268 -0.4372 -0.4390 -0.4571 -0.4693 -0.4675 -0.4728 -0.4821 -0.4965 -0.4970 -0.5162 …	4570	-0.8468
TRYPTOPHAN BIOSYNTHETIC PROCESS_BIO	-0.929	-1.8161	0	0.0782	1	0.2680 -0.5631 -0.3003 0.5833 -0.8360 -0.5230 0.4238 0.5989 -0.5800 -0.6895 -0.3224 0.4295 -0.5505 0.7730 -0.5699 -0.2790 -0.4115 0.5669 0.6203 0.3225 -0.9193 0.6013 -0.7993 -0.5077 -0.7276 -0.2682 -0.3223 0.5337 0.5523 -0.4321 0.7287 0.3685 0.4587 0.4261 0.3702 0.3806 0.6665 0.6599 -0.7622 0.5517 -0.4949 0.3085 0.8477 -0.3462 -0.3477 0.1803 -0.6523 0.8834 -0.3825 0.6619 -0.3122 -0.3145 -0.4734 -…	1353 1786 2211 2533 2958 3316 4729 5626 5633	-0.2252 -0.2934 -0.3649 -0.4211 -0.4940 -0.5515 -0.7700 -0.5410 0.0014	5625	-11.7809
RPD3_SGA	-0.5463	-1.8158	0	0.0781	1	-0.3541 0.3226 -0.3072 0.2840 0.3354 0.3308 0.2769 -0.2853 0.3542 0.2877 0.3951 0.2549 -0.2822 0.3235 0.3861 0.3088 0.3210 0.2971 0.3289 0.3631 0.4336 0.3222 0.3345 0.3507 0.4282 0.2548 0.3740 0.4529 0.2901 0.3616 0.4063 0.3943 0.3261 0.3992 -0.3206 0.321	137 343 349 437 481 626 638 806 867 912 974 1031 1116 1129 1152 1185 1266 1274 1276 1277 1279 1308 1330 1347 1349 1364 1421 1436 1443 1462 1560 1569 1590 1601 1605 1635 1650 1737 1749 1764 1802 1813 1818 1820 1911 1945 1951 1968 2030 2033 2060 2143 2145 2170 2173 2197 2200 2207 2220 2222 2254 2271 2309 2365 2371 2388 2448 2464 2468 2476 2506 2514 2550 2572 2588 2592 2661 2665 2781 2787 2798 2808 …	-0.0022 -0.0291 -0.0190 -0.0263 -0.0264 -0.0474 -0.0438 -0.0706 -0.0781 -0.0828 -0.0910 -0.0986 -0.1117 -0.1114 -0.1132 -0.1168 -0.1297 -0.1290 -0.1272 -0.1252 -0.1235 -0.1268 -0.1288 -0.1300 -0.1283 -0.1292 -0.1379 -0.1389 -0.1384 -0.1401 -0.1567 -0.1568	4493	-0.7782
SMT3_DAMP_SGA	-0.6644	-1.8135	0	0.0804	1	-0.2963 0.2337 -0.2921 -0.2466 0.5440 -0.4165 0.4948 0.3301 0.3118 0.3198 0.2874 0.2688 0.2956 0.4302 -0.3810 0.2694 0.3029 -0.3562 0.5202 -0.3608 -0.3119 0.4384 0.5392 0.3675 0.3504 0.4028 0.4894 0.3028 0.4196 -0.3704 -0.3729 0.4057 0.3384 0.3306 0.3411	481 1011 1185 1236 1276 1279 1491 1590 1605 1764 1807 1837 1938 2020 2115 2220 2256 2263 2315 2451 2863 2901 2941 2985 3005 3059 3097 3106 3203 3319 3386 3436 3450 3474 3478 3495 3741 3802 3877 4026 4118 4571 4641 4752 4764 4957 5016 5029 5085 5127 5199 5203 5252 5258 5321 5346 5350 5395 5407 5419 5446 5564 5579 5584 5607	-0.0586 -0.1431 -0.1662 -0.1679 -0.1679 -0.1614 -0.1938 -0.2066 -0.2045 -0.2291 -0.2332 -0.2351 -0.2502 -0.2623 -0.2772 -0.2943 -0.2992 -0.2989 -0.3069 -0.3305 -0.4034 -0.4092 -0.4152 -0.4218 -0.4240 -0.4320 -0.4371 -0.4370 -0.4522 -0.4704 -0.4795 -0.4854	4956	-1.2462
FIP1_BIND	-0.7886	-1.8135	0.0256	0.0798	1	-0.4282 0.2861 0.5003 -0.5390 0.3388 0.4971 -0.3388 -0.3931 0.6838 0.3712 0.3845 0.7356 -0.4978 0.3172 0.4143 -0.5533 -0.7408 -0.4994 -0.4584 0.6439 -0.3524 0.3848 0.5002 0.4328 0.6351 0.3779 0.4505 0.5455 0.4769 -0.3680 -0.3724 0.6718 -0.2270 0.3647 0.41	1156 1345 1358 1440 1481 1496 1722 2153 2365 2820 2857 3642 3777 4003 4227 4268 4520 5265 5442 5457 5579 5638	-0.1918 -0.2146 -0.2063 -0.2111 -0.2090 -0.2025 -0.2359 -0.3093 -0.3452 -0.4251 -0.4303 -0.5634 -0.5796 -0.6097 -0.6365 -0.6301 -0.6562 -0.7429 -0.7036 -0.6325 -0.5267 0.0005	5264	-1.9871
LSM3_DAMP_SGA	-0.5861	-1.8128	0	0.08	1	-0.2839 0.2586 0.4141 0.2493 0.3131 0.2546 -0.2931 0.4537 0.4403 0.3975 0.4096 0.3876 0.3247 0.3002 -0.4414 -0.3494 0.3151 -0.2879 0.4306 0.5330 0.2981 0.2832 0.2729 0.4270 0.3229 -0.2464 -0.4149 -0.3917 0.3657 0.3696 -0.2409 0.2842 -0.3325 0.2870 -0.3414	766 815 1129 1145 1219 1267 1280 1286 1310 1324 1325 1421 1442 1491 1520 1578 1631 1635 1724 1794 1895 1925 2030 2200 2219 2237 2271 2476 2500 2564 2624 2642 2661 2665 2758 2763 2786 2797 2838 2863 2869 2985 3008 3108 3134 3140 3146 3250 3383 3404 3438 3475 3484 3532 3591 3598 3613 3638 3726 3745 3754 3766 3841 3943 3988 4021 4103 4106 4212 4222 4254 4264 4282 4402 4422 4453 4516 4548 4550 4561 4…	-0.1282 -0.1273 -0.1782 -0.1752 -0.1834 -0.1872 -0.1847 -0.1810 -0.1807 -0.1786 -0.1742 -0.1874 -0.1872 -0.1923 -0.1938 -0.2009 -0.2073 -0.2048 -0.2181 -0.2283 -0.2443 -0.2477 -0.2649 -0.2944 -0.2966 -0.2987 -0.3038 -0.3404 -0.3443 -0.3555 -0.3662 -0.3693	4515	-0.7985
SSK2_SGA	-0.6043	-1.8127	0	0.0796	1	0.3473 -0.4052 0.4232 0.3652 0.4152 0.2708 -0.3172 0.2649 -0.4385 0.3749 0.3981 -0.2786 0.3207 0.2588 0.3727 0.3400 0.4589 -0.4660 0.3383 0.5358 0.3415 0.3768 -0.3059 0.5781 0.2654 0.3463 0.4369 0.2557 0.3879 0.3847 0.4335 0.3914 -0.2799 0.3602 0.3087 0.4095 0.4018 -0.3706 0.3361 -0.4255 0.4862 -0.4472 0.3768 0.1843 0.3536 0.3522 0.5368 0.3700 -0.3441 0.2729 -0.2303 -0.3191 -0.3339 0.3178 0.3003 …	626 700 1071 1121 1256 1364 1605 1771 1840 1954 2110 2145 2166 2220 2365 2398 2448 2464 2481 2587 2624 2690 2779 2797 2813 2848 2861 2974 3040 3083 3102 3142 3325 3376 3438 3525 3532 3683 3765 3966 4068 4106 4118 4229 4234 4259 4434 4439 4472 4578 4670 4705 4746 4770 4806 4888 4921 4964 5062 5074 5082 5121 5136 5167 5258 5273 5287 5306 5350 5395 5409 5532 5535 5565 5595	-0.0913 -0.0860 -0.1427 -0.1425 -0.1591 -0.1719 -0.2103 -0.2361 -0.2448 -0.2623 -0.2880 -0.2922 -0.2940 -0.3019 -0.3267 -0.3316 -0.3398 -0.3419 -0.3443 -0.3630 -0.3694 -0.3809 -0.3963 -0.3988 -0.4010 -0.4064 -0.4078 -0.4267 -0.4370 -0.4430 -0.4446 -0.4498	4433	-0.7278
ORM2_SGA	-0.5372	-1.8125	0	0.0796	1	0.3392 0.2386 0.3841 0.3817 -0.2621 0.3483 0.3355 0.4780 0.4694 0.2742 0.2689 -0.2876 0.2507 0.3178 0.3634 0.2863 0.3458 0.2872 0.2698 0.3650 0.3813 -0.2757 0.4056 0.2688 0.3721 0.3763 0.3736 0.3185 0.3467 0.3603 0.2821 0.3541 0.3021 0.3366 0.3222 0.3445 0.3168 0.3519 -0.2490 0.3890 -0.3168 0.3185 0.4973 0.2561 0.3138 0.2940 0.3309 0.3712 0.3065 0.2789 0.3532 0.3567 -0.3166 0.3418 0.3980 -0.3149 …	626 630 678 681 827 850 962 1011 1031 1035 1051 1068 1071 1234 1267 1274 1275 1308 1324 1330 1331 1364 1440 1443 1465 1514 1635 1641 1645 1664 1803 1954 2025 2033 2077 2123 2127 2166 2173 2185 2200 2226 2266 2315 2317 2325 2326 2365 2387 2398 2470 2564 2572 2591 2639 2661 2729 2737 2758 2779 2792 2813 2829 2835 2916 2917 2923 2985 3005 3020 3039 3040 3042 3048 3056 3146 3250 3252 3261 3275 3301 3…	-0.1055 -0.0971 -0.0974 -0.0896 -0.1099 -0.1080 -0.1234 -0.1276 -0.1266 -0.1226 -0.1210 -0.1197 -0.1159 -0.1423 -0.1450 -0.1430 -0.1398 -0.1427 -0.1425 -0.1405 -0.1376 -0.1406 -0.1518 -0.1496 -0.1510 -0.1574 -0.1774 -0.1763 -0.1749 -0.1763 -0.2000 -0.2263	4408	-0.7096
HCM1_SGA	-0.6348	-1.8106	0	0.0815	1	-0.2476 0.3025 -0.4192 -0.3420 0.5344 0.3808 0.3119 -0.5353 -0.3579 0.2767 0.4331 0.4523 0.3013 0.4283 0.5371 -0.3152 0.3408 -0.2906 0.3360 -0.2407 -0.4243 -0.2884 0.3265 -0.4307 0.4280 -0.3017 0.4614 0.3165 -0.3542 0.6300 -0.2459 0.3153 0.2520 0.4021 0.6	682 1031 1117 1145 1234 1291 1503 1601 1762 1768 1807 1812 2030 2188 2271 2315 2374 2665 3137 3140 3222 3234 3250 3495 3591 3649 3685 3699 3760 3841 4021 4039 4077 4229 4433 4472 4473 4770 4880 4947 5070 5093 5131 5136 5258 5340 5360 5419 5563 5589 5590 5629	-0.1011 -0.1518 -0.1569 -0.1520 -0.1593 -0.1615 -0.1930 -0.2051 -0.2294 -0.2260 -0.2288 -0.2256 -0.2616 -0.2878 -0.3009 -0.3073 -0.3166 -0.3684 -0.4506 -0.4490 -0.4611 -0.4606 -0.4608 -0.5008 -0.5137 -0.5195 -0.5212 -0.5188 -0.5244 -0.5330 -0.5580 -0.5539	4879	-1.1574
CDA2_SGA	-0.8628	-1.8095	0	0.0821	1	0.4176 0.4492 0.3429 -0.4118 -0.3783 -0.4481 0.2004 0.6719 0.6300 0.5901 0.2242 0.4206 0.6963 -0.4465 0.3720 -0.2494 0.6065 -0.3813 0.6046 0.5850 0.4194 0.3486 0.6898 0.6136 -0.3823 0.4595 0.7883 0.3654 0.7747 0.3904 0.2727 0.5247 -0.6563 -0.3979 0.2795 -0.3941 0.7647 -0.4276 0.3413 -0.2843 0.2858 -0.4843 0.3613 -0.3456 0.5409 0.2933 -0.6665 0.5149 -0.6536 -0.6776 0.6042 -0.4464 -0.4924 0.5844 -0…	1117 1938 2798 2838 3708 3907 5258 5360 5535 5564 5607	-0.1707 -0.3076 -0.4586 -0.4634 -0.6047 -0.6230 -0.7775 -0.6896 -0.5358 -0.3200 0.0060	5257	-1.9733
RPS6B_SGA	-0.6188	-1.8086	0	0.0831	1	-0.2810 0.3862 -0.3484 0.4216 0.3266 -0.4263 -0.2577 -0.2393 0.4432 -0.3190 -0.3649 -0.2551 0.2613 0.3487 -0.4268 0.4522 0.2449 0.3449 -0.3653 0.2926 0.3440 -0.4299 -0.4052 0.3107 -0.2556 -0.3040 0.4449 0.5780 0.5137 -0.4897 0.4799 0.2986 -0.3091 0.3203 0	404 585 966 1578 1590 1794 1929 2123 2145 2161 2200 2273 2452 2584 2591 2642 2786 2861 2869 2988 3040 3076 3089 3108 3192 3259 3268 3302 3313 3473 3531 3532 3783 3805 3818 3999 4004 4451 4494 4561 4578 4587 4695 4770 4846 4854 4927 4946 4947 4953 5067 5070 5082 5085 5111 5136 5202 5252 5258 5282 5350 5365 5453 5480 5561 5579	-0.0330 -0.0399 -0.0953 -0.1992 -0.1956 -0.2279 -0.2486 -0.2809 -0.2825 -0.2830 -0.2880 -0.2993 -0.3306 -0.3539 -0.3548 -0.3637 -0.3889 -0.4013 -0.4017 -0.4215 -0.4290 -0.4336 -0.4340 -0.4354 -0.4480 -0.4573 -0.4560 -0.4592 -0.4581 -0.4830 -0.4894 -0.4855	4450	-0.7377
RPS1A_BIND	-0.6859	-1.8076	0	0.0833	1	0.3992 0.3924 -0.3701 0.5495 -0.4147 0.3870 0.2883 0.3886 -0.2890 0.3868 0.3876 0.3616 0.3447 0.4110 0.3837 -0.3484 0.2338 -0.4336 0.4800 0.3509 -0.5532 0.4784 0.3930 0.5396 0.3516 0.4238 0.4862 0.2585 0.4961 0.2596 0.3366 0.3349 0.2943 0.2671 0.3031 0.2603 -0.3607 0.3611 0.4312 0.2909 0.3397 0.3910 -0.4235 0.4030 0.4199 0.4584 0.6077 -0.3803 0.4618 0.4743 0.3534 0.3810 -0.3263 0.2846 0.4028 0.41…	959 1161 1223 1254 1280 1292 1337 1407 1433 1828 1865 1954 2189 2207 2393 2671 2690 3099 3397 3439 3475 3619 3657 4003 4077 4103 4212 4274 4415 4516 4587 4607 4675 4728 4750 4755 4764 4768 4853 4872 4874 4876 4964 4982 4993 5013 5023 5025 5039 5041 5067 5153 5158 5164 5167 5171 5173 5187 5231 5263 5300 5347 5365 5430 5443 5446 5460 5539 5552 5561	-0.1626 -0.1916 -0.1961 -0.1953 -0.1938 -0.1898 -0.1922 -0.1994 -0.1989 -0.2667 -0.2704 -0.2838 -0.3244 -0.3261 -0.3586 -0.4082 -0.4113 -0.4831 -0.5341 -0.5389 -0.5425 -0.5650 -0.5683 -0.6251 -0.6326 -0.6314 -0.6442 -0.6482 -0.6649 -0.6733 -0.6757 -0.6687	4586	-0.8603
BIK1_SGA	-0.6139	-1.8074	0.025	0.0833	1	-0.4634 0.4179 -0.3544 0.5342 0.4368 -0.3434 -0.3322 0.2598 -0.2335 0.3269 0.3940 0.4398 0.2813 0.4430 0.5321 0.4286 0.5533 -0.2651 0.4590 0.5590 0.3728 -0.3345 -0.2757 0.5177 0.2843 -0.3432 0.6143 0.2163 -0.4430 0.5507 0.5413 0.3935 0.3196 -0.3574 -0.393	682 1075 1117 1280 1858 1970 2030 2256 2374 2398 2419 2612 2792 2869 3059 3129 3250 3251 3683 4021 4212 4234 4459 4494 4524 4846 4880 4947 5002 5008 5074 5115 5164 5192 5227 5340 5481 5487 5493	-0.0849 -0.1359 -0.1254 -0.1403 -0.2367 -0.2511 -0.2568 -0.2941 -0.3132 -0.3156 -0.3176 -0.3518 -0.3828 -0.3948 -0.4256 -0.4345 -0.4515 -0.4471 -0.5159 -0.5638 -0.5824 -0.5704 -0.5896 -0.5740 -0.5567 -0.5830 -0.5567 -0.5343 -0.5071 -0.4709 -0.4422 -0.4069	4845	-1.1099
NAP1_SGA	-0.6086	-1.8066	0	0.0842	1	0.3685 0.4837 0.3560 0.4345 0.3476 -0.4520 0.3041 0.3293 0.4608 0.4049 0.3260 0.3505 0.3170 0.3427 0.4984 -0.2372 0.3510 0.3072 0.2896 0.4475 0.2790 -0.4224 0.5026 -0.3595 0.4245 0.2984 0.3573 0.4486 0.4956 0.4274 0.3950 0.3477 -0.3139 0.4613 0.3164 -0.3682 -0.2439 0.4347 0.2890 -0.2974 0.5387 0.3356 0.4374 0.4582 0.3485 0.4914 -0.3590 0.5526 -0.2257 0.3021 0.2905 -0.2764 -0.2680 0.2790 -0.3530 0…	148 481 661 711 744 801 858 1031 1068 1145 1218 1267 1274 1325 1440 1448 1478 1549 1590 1717 1732 1737 1749 1771 1813 1954 2025 2228 2527 2602 2644 2661 2779 2823 2829 2869 3020 3083 3146 3161 3225 3251 3302 3325 3383 3411 3463 3512 3516 3544 3567 3591 3598 3623 3663 3672 3685 3726 3739 3758 4215 4216 4494 4570 4600 4607 4621 4634 4764 4769 4770 4774 4792 4837 4840 4891 4947 4978 5016 5028 5029 5…	0.0140 -0.0315 -0.0539 -0.0538 -0.0512 -0.0538 -0.0571 -0.0829 -0.0845 -0.0939 -0.1030 -0.1080 -0.1054 -0.1111 -0.1287 -0.1270 -0.1294 -0.1394 -0.1441 -0.1648 -0.1653 -0.1640 -0.1641 -0.1659 -0.1716 -0.1954 -0.2068 -0.2424 -0.2960 -0.3093 -0.3167 -0.3195 -0.3404 -0.3479 -0.3485 -0.3551 -0.3815 -0.3919 -0.4022 -0.4038 -0.4141 -0.4174 -0.4252 -0.4279 -0.4368 -0.4402 -0.4478 -0.4548 -0.4537 -0.4568 …	4763	-1.0226
APN2_BIND	-0.8661	-1.8052	0	0.0851	1	-0.2781 -0.2841 -0.5148 0.3301 0.4817 -0.2737 -0.5905 0.3202 -0.3937 0.4374 0.3321 -0.3291 -0.6001 0.6915 -0.8540 -0.3234 0.2505 -0.4678 -0.5066 0.6717 0.2524 0.3581 0.7211 0.7080 0.6689 -0.5221 0.4599 0.6769 0.3216 -0.7738 -0.3829 -0.5098 -0.3704 0.7338	1636 2163 2846 3360 3587 3700 4875 5097 5464 5595 5639	-0.2820 -0.3720 -0.4918 -0.5778 -0.6111 -0.6231 -0.8012 -0.8011 -0.7801 -0.6263 0.0004	5463	-3.2316
RPL13B_BIND	-0.6763	-1.8049	0	0.0851	1	0.5644 0.4827 0.5642 0.5847 0.4251 0.4149 -0.3807 0.4812 0.4934 -0.3699 -0.3673 0.3199 0.4690 -0.3088 0.4394 0.4982 0.3342 -0.5183 0.3908 -0.3457 0.3112 0.3266 0.4299 0.3914 0.2914 -0.3729 0.4052 0.3752 0.4367 0.2646 0.3974 -0.3211 0.4533 -0.3910 -0.3662 0.1932 -0.2938 -0.3604 -0.4698 -0.3509 -0.4481 0.4385 0.4608 0.3580 -0.3086 0.5402 -0.4807 -0.3564 0.3403 -0.2329 0.3890 -0.4749 -0.4901 0.6221 …	347 1046 1161 1358 1412 1598 1658 1889 1959 2009 2189 2416 2462 2664 2678 2690 3563 3751 3801 3942 4103 4155 4590 4607 4755 4764 4768 4846 4872 4874 4964 5025 5067 5139 5167 5171 5187 5209 5231 5273 5285 5316 5347 5430 5446 5460 5522 5539 5552	-0.0166 -0.1300 -0.1408 -0.1686 -0.1712 -0.1988 -0.2044 -0.2419 -0.2511 -0.2570 -0.2870 -0.3266 -0.3339 -0.3698 -0.3719 -0.3737 -0.5256 -0.5539 -0.5572 -0.5757 -0.5965 -0.5974 -0.6612 -0.6500 -0.6601 -0.6451 -0.6292 -0.6252 -0.6112 -0.5930 -0.5888 -0.5777	4754	-1.0101
RNA15_BIND	-0.7518	-1.8021	0.0213	0.0865	1	-0.3503 0.6454 0.4375 0.4802 -0.6367 -0.4890 0.2264 0.3396 -0.4397 0.4820 -0.2882 -0.5047 -0.2531 -0.2539 -0.6377 0.5071 0.2501 -0.2324 -0.2586 -0.3712 0.5186 -0.3108 0.7647 0.4993 -0.4352 -0.5822 -0.2249 0.5690 0.4230 -0.3204 -0.2768 0.5452 0.5857 0.4314	492 940 1215 1481 2379 2678 3263 3279 3573 3664 3715 3802 4479 4897 5046 5416 5457 5493 5638	-0.0404 -0.0997 -0.1352 -0.1727 -0.3307 -0.3835 -0.4834 -0.4821 -0.5281 -0.5373 -0.5389 -0.5459 -0.6476 -0.6935 -0.6862 -0.6826 -0.6130 -0.5345 0.0005	5415	-2.8814
PTI1_BIND	-0.7285	-1.802	0	0.086	1	0.5130 0.3776 -0.2360 -0.3960 0.4890 0.3495 0.3402 -0.3362 -0.3387 -0.4644 0.7612 -0.3120 0.4389 0.4636 0.3947 0.5337 0.7019 0.7132 0.2891 0.3778 -0.2639 0.5725 0.3129 0.6278 -0.2675 0.3544 0.2869 -0.5528 -0.3204 0.6726 -0.4532 -0.3118 -0.5465 0.5815 0.5770 0.3592 0.7043 0.4576 0.7682 0.4470 -0.3499 0.3341 -0.4438 0.7625 -0.4251 0.4715 0.4025 -0.4360 -0.6022 -0.2092 -0.2746 0.2750 0.4713 -0.5127 …	1345 1358 1481 1496 2153 2678 2820 2857 3325 3573 3642 4003 4364 4393 4520 4727 4831 5227 5265 5363 5638	-0.2267 -0.2166 -0.2275 -0.2193 -0.3324 -0.4254 -0.4494 -0.4544 -0.5325 -0.5696 -0.5742 -0.6266 -0.6725 -0.6588 -0.6595 -0.6694 -0.6582 -0.6783 -0.6312 -0.5818 0.0005	5226	-1.8576
VPS30_BIND	-0.6054	-1.8008	0	0.0872	1	0.3885 -0.4366 0.3568 0.5740 0.2305 0.3444 0.4828 0.3503 -0.2987 -0.2694 0.2893 0.6348 0.3844 0.5138 -0.3293 0.3003 0.4210 0.3039 0.3983 0.2848 0.4395 0.3974 -0.4173 0.3600 0.5319 -0.3651 -0.4421 0.2779 0.4750 -0.3372 0.3040 -0.2952 -0.2932 -0.2956 0.4664 0.3610 -0.2729 0.3846 0.3192 0.2936 0.4829 0.4936 -0.4332 0.3499 -0.3472 -0.3375 0.4786 -0.3125 -0.4914 0.2913 -0.3310 0.5770 0.3709 0.4161 0.5…	1000 1221 1280 1545 1590 1601 1627 1664 1779 1913 2226 2262 2271 2664 2690 2830 2839 3026 3048 3173 3296 3499 3735 3802 3936 3939 4103 4167 4182 4186 4187 4239 4340 4483 4504 4524 4810 4978 5052 5130 5169 5230 5252 5271 5299 5350 5375 5412 5434 5567 5585	-0.1634 -0.1918 -0.1921 -0.2319 -0.2327 -0.2277 -0.2256 -0.2259 -0.2409 -0.2604 -0.3141 -0.3183 -0.3178 -0.3877 -0.3920 -0.4160 -0.4164 -0.4478 -0.4495 -0.4690 -0.4873 -0.5188 -0.5545 -0.5594 -0.5751 -0.5673 -0.5867 -0.5876 -0.5795 -0.5694 -0.5588 -0.5565	4977	-1.2779
PFS2_BIND	-0.8093	-1.7997	0	0.0875	1	-0.3294 -0.5030 0.4112 0.3922 -0.4454 0.7625 -0.3603 -0.4423 0.3073 0.3102 -0.5716 0.3380 0.5972 0.4221 -0.3190 0.4046 0.4598 -0.4827 -0.3458 0.3587 0.2928 0.4936 0.3024 -0.2561 -0.2697 -0.3798 -0.3737 0.7092 0.7362 0.7840 0.1880 -0.6811 0.4944 -0.5507 -0	1345 1358 1481 1496 1722 2153 2820 3642 3802 4003 4520 5265 5442 5638	-0.2247 -0.2128 -0.2221 -0.2125 -0.2436 -0.3159 -0.4330 -0.5704 -0.5880 -0.6102 -0.6771 -0.7480 -0.6847 0.0005	5264	-1.9871
ERG10-1_SGA	-0.6385	-1.7993	0	0.0871	1	0.3746 0.2707 0.3098 0.6504 0.4142 0.3512 0.4659 0.3499 0.5216 -0.4094 0.5446 -0.4249 0.3210 0.3685 0.4778 -0.3212 0.4109 -0.5586 0.5174 -0.3027 0.4081 -0.3777 0.6503 0.5182 0.5003 0.5157 0.3360 0.3322 0.3856 0.3792 -0.4826 0.5308 0.4216 0.5816 -0.3450 0.5798 0.4528 0.6526 0.4371 -0.2563 -0.3906 -0.6135 -0.3238 0.4725 -0.3227 -0.2977 0.3774 0.3622 0.6211 -0.2720 -0.2554 -0.4247 0.2814 0.4228 -0.2…	904 1099 1145 1173 1256 1274 1435 1578 1635 1780 1813 1889 1954 2033 2110 2282 2500 2829 3059 3203 3442 3592 3663 3713 3892 4021 4109 4215 4290 4460 4494 4752 4771 4780 4976 5070 5085 5117 5136 5167 5252 5364 5365 5449 5480 5535 5561 5564 5569	-0.1457 -0.1688 -0.1660 -0.1604 -0.1658 -0.1599 -0.1811 -0.2002 -0.2045 -0.2256 -0.2268 -0.2363 -0.2442 -0.2551 -0.2661 -0.2950 -0.3332 -0.3911 -0.4302 -0.4532 -0.4920 -0.5140 -0.5215 -0.5249 -0.5499 -0.5650 -0.5719 -0.5810 -0.5836 -0.6005 -0.5926 -0.6207	4751	-1.0089
VPS72_BIND	-0.5653	-1.7991	0	0.0869	1	0.3330 0.3415 0.3848 -0.2644 0.3640 0.3422 -0.3354 0.4375 0.4188 0.3406 0.3403 0.3252 -0.3159 0.3293 -0.3491 0.4002 0.3285 -0.2840 0.4086 0.3920 0.3440 0.4656 0.3135 0.2742 -0.2938 -0.3016 0.4418 0.3914 0.3776 0.2588 0.3320 0.3567 0.2858 0.2590 -0.2901 0.3890 0.3682 -0.2856 0.3894 0.3946 0.4216 0.3126 0.3726 0.2773 0.3891 0.3994 0.4585 -0.3762 0.2542 -0.3707 -0.2940 0.3413 0.3837 0.3758 0.4940 0.…	345 431 682 867 953 1018 1280 1331 1350 1511 1528 1545 1555 1601 1700 1718 1735 1779 1818 1885 1913 1935 1972 1979 2033 2133 2153 2208 2226 2232 2271 2314 2398 2432 2470 2550 2564 2639 2671 2690 2730 2783 2792 2797 2798 2839 2916 2947 2979 2985 3026 3033 3040 3068 3108 3110 3129 3158 3173 3203 3263 3297 3411 3442 3456 3475 3529 3585 3598 3649 3674 3685 3726 3731 3735 3745 3760 3781 3788 3851 3863…	-0.0443 -0.0448 -0.0817 -0.1091 -0.1192 -0.1260 -0.1703 -0.1763 -0.1766 -0.2032 -0.2036 -0.2041 -0.2034 -0.2094 -0.2253 -0.2265 -0.2276 -0.2337 -0.2390 -0.2496 -0.2531 -0.2556 -0.2609 -0.2607 -0.2693 -0.2864 -0.2890 -0.2981 -0.3004 -0.3007 -0.3069 -0.3140	4478	-0.7721
PRP22-1_SGA	-0.5834	-1.799	0	0.0865	1	0.3790 0.4099 0.3432 -0.3265 0.4278 -0.3680 -0.3292 0.3994 0.3220 0.3290 0.3015 -0.3057 0.4337 0.4632 0.3302 -0.3708 0.3521 -0.2988 0.5268 0.2958 0.2346 -0.3891 0.4161 0.3205 0.2951 0.3007 0.3741 0.3377 0.3915 0.2676 0.4664 0.4132 0.4911 -0.2819 0.2720 0.3491 -0.3626 -0.3120 0.2901 0.3453 0.2905 0.2766 0.4684 0.3860 0.3982 0.3395 0.4101 0.3735 0.3057 0.4422 -0.3995 0.3039 0.3804 0.4608 0.3218 0.3…	229 439 638 648 682 719 897 990 1117 1251 1275 1276 1282 1349 1503 1514 1590 1789 1813 1820 1861 1885 1938 2025 2030 2069 2200 2224 2365 2405 2442 2463 2498 2514 2550 2622 2661 2758 2797 2848 2989 3008 3040 3059 3129 3250 3268 3273 3290 3303 3362 3373 3404 3411 3531 3649 3672 3690 3702 3726 3745 3760 3802 3870 3945 3965 4021 4040 4075 4106 4139 4234 4254 4282 4422 4472 4494 4509 4516 4531 4545 45…	-0.0132 -0.0357 -0.0616 -0.0535 -0.0503 -0.0483 -0.0742 -0.0856 -0.1040 -0.1246 -0.1252 -0.1217 -0.1192 -0.1280 -0.1531 -0.1522 -0.1634 -0.1976 -0.2000 -0.1994 -0.2050 -0.2077 -0.2157 -0.2301 -0.2296 -0.2354 -0.2582 -0.2616 -0.2865 -0.2932 -0.2994 -0.3028	4471	-0.7625
SNT309_SGA	-0.6127	-1.7986	0	0.0866	1	0.4100 0.4367 -0.3458 0.3094 0.5162 -0.2907 0.4900 0.4546 0.2677 -0.3383 0.4562 -0.3432 -0.2664 -0.4276 0.3633 0.3954 0.3814 0.4713 0.3385 0.3591 0.4478 0.3387 0.3719 0.5350 0.5048 0.5490 0.2896 0.3429 0.4692 0.3650 0.4504 -0.2701 0.2921 0.4204 -0.2734 0.5113 -0.3193 -0.3251 -0.2649 0.3517 -0.3157 0.5378 0.3296 -0.3685 0.3229 -0.2383 0.4418 0.4513 0.5282 0.5142 -0.3185 0.3025 0.4312 0.4557 0.3575…	630 711 881 1117 1251 1275 1276 1280 1282 1310 1337 1349 1364 1440 1601 1635 1764 1771 1800 1889 2017 2025 2093 2463 2550 2572 2639 2665 2690 2779 2847 2869 2916 3017 3040 3059 3097 3161 3251 3303 3404 3475 3510 3598 3613 3683 3726 3805 3809 3844 3870 3918 3942 4077 4103 4167 4212 4227 4364 4403 4473 4494 4516 4550 4590 4651 4652 4702 4717 4746 4770 4781 4803 4863 4874 4880 4892 4927 4963 5029 50…	-0.1005 -0.1036 -0.1259 -0.1625 -0.1818 -0.1814 -0.1768 -0.1729 -0.1685 -0.1691 -0.1695 -0.1674 -0.1659 -0.1757 -0.2015 -0.2046 -0.2252 -0.2239 -0.2266 -0.2405 -0.2618 -0.2615 -0.2722 -0.3384 -0.3537 -0.3574 -0.3693 -0.3737 -0.3779 -0.3935 -0.4052 -0.4085	4472	-0.7642
TOP1_BIND	-0.5991	-1.7978	0	0.0869	1	-0.3717 -0.2805 0.3490 0.3954 0.4031 0.2768 -0.3216 0.2769 0.3000 0.2799 0.2964 -0.3910 0.2797 0.3112 0.4908 0.3756 0.4292 -0.3038 -0.2774 0.3572 0.3822 0.3971 0.3802 0.3626 0.3378 0.4910 0.3415 0.2943 0.3870 0.4036 0.3896 -0.2839 0.3370 -0.2703 -0.2969 0	638 755 867 1269 1377 1402 1495 1551 1555 1562 1598 1601 1609 1764 1828 1832 1954 1972 2043 2057 2114 2115 2145 2174 2231 2256 2291 2311 2374 2396 2414 2591 2624 2639 2655 2671 2678 2700 2758 2779 2850 2916 2929 2931 2973 3026 3161 3277 3287 3376 3383 3460 3484 3495 3544 3598 3741 3781 3811 3863 3884 4021 4077 4078 4103 4167 4212 4268 4430 4450 4504 4522 4613 4647 4679 5052 5192 5206 5250 5296 53…	-0.0963 -0.1022 -0.1101 -0.1758 -0.1893 -0.1881 -0.1996 -0.2048 -0.2007 -0.1971 -0.1991 -0.1952 -0.1921 -0.2164 -0.2246 -0.2220 -0.2413 -0.2419 -0.2523 -0.2525 -0.2606 -0.2587 -0.2622 -0.2657 -0.2744 -0.2774 -0.2823 -0.2846 -0.2949 -0.2979 -0.3003 -0.3318	5191	-1.718
INO80_DAMP_SGA	-0.6845	-1.7969	0	0.0869	1	-0.5367 -0.3477 0.3701 0.6294 -0.2615 -0.2767 0.3367 0.6705 0.4139 -0.2950 0.4626 0.4458 0.3451 0.3226 0.3997 0.3108 0.4836 0.5791 -0.2827 -0.3173 -0.4791 -0.3017 0.4819 -0.4503 0.4470 0.2508 0.3283 0.4212 0.2307 0.2493 0.4356 0.3011 0.2990 0.4544 0.6047	1075 1794 2115 2145 2200 2205 2288 2737 2913 3042 3106 3413 3537 3569 3685 3765 3766 3841 4229 4393 4425 4561 4583 4587 4704 4854 5025 5093 5110 5241 5365 5480 5487 5584 5592 5607	-0.1770 -0.2995 -0.3534 -0.3556 -0.3627 -0.3609 -0.3735 -0.4529 -0.4827 -0.5034 -0.5121 -0.5622 -0.5789 -0.5790 -0.5932 -0.6002 -0.5931 -0.5985 -0.6554 -0.6694 -0.6594 -0.6653 -0.6505 -0.6324 -0.6321 -0.6343 -0.6350 -0.6148 -0.5848 -0.5667 -0.5346 -0.4816	4392	-0.6933
ILM1_SGA	-0.5255	-1.7965	0	0.0866	1	-0.3197 -0.2441 -0.2664 0.3609 0.3229 0.3234 0.2676 0.3479 0.3114 -0.3651 0.4525 0.3252 0.4114 0.3653 0.3703 -0.2529 0.3363 -0.3107 0.3973 0.2928 0.3987 0.3723 0.3496 0.3506 0.3285 0.3249 0.3822 0.3472 0.3910 0.3553 0.2724 0.2724 0.3980 0.3945 0.4090 0.40	116 161 349 501 562 626 643 719 850 971 1048 1074 1216 1218 1221 1266 1267 1271 1277 1279 1290 1298 1324 1421 1429 1435 1442 1443 1520 1590 1601 1635 1641 1706 1768 1800 1813 1818 1880 1892 1911 1913 1971 2030 2033 2093 2119 2123 2194 2220 2266 2320 2325 2365 2379 2442 2448 2476 2524 2526 2580 2584 2602 2604 2661 2665 2702 2758 2791 2797 2823 2830 2838 2847 2869 2876 2955 2966 2995 3039 3059 3097…	0.0063 0.0209 -0.0017 -0.0214 -0.0255 -0.0309 -0.0279 -0.0365 -0.0564 -0.0752 -0.0863 -0.0881 -0.1118 -0.1097 -0.1078 -0.1137 -0.1116 -0.1100 -0.1088 -0.1069 -0.1066 -0.1058 -0.1085 -0.1244 -0.1239 -0.1231 -0.1224 -0.1207 -0.1331 -0.1444 -0.1448 -0.1495 -0.1491 -0.1597 -0.1698 -0.1745 -0.1756 -0.1753 -0.1856 -0.1867 -0.1892 -0.1885 -0.1982 -0.2081 -0.2078 -0.2180 -0.2220 -0.2220 -0.2344 -0.2385 -…	4605	-0.8798
TIF5_DAMP_SGA	-0.6276	-1.796	0	0.0865	1	-0.4030 0.3797 0.4176 0.5017 -0.2957 -0.3636 -0.2911 0.3007 -0.2857 0.3666 -0.2601 0.6766 -0.3019 0.5994 0.3525 0.5190 0.4128 0.4032 0.2272 0.4672 0.3720 0.5397 0.4221 0.4806 0.5486 -0.2514 0.5172 0.5311 0.3636 0.3124 -0.2779 0.4520 0.4945 -0.4268 0.3214	794 1001 1077 1595 1807 1820 2060 2123 2288 2398 2642 2729 2792 2797 2863 2905 3020 3040 3108 3243 3625 3699 3745 3766 3971 4004 4118 4139 4198 4222 4370 4447 4450 4451 4494 4556 4607 4755 5025 5044 5093 5106 5129 5287 5304 5321 5464 5525 5549 5552 5577 5584	-0.1232 -0.1465 -0.1480 -0.2345 -0.2678 -0.2656 -0.3054 -0.3140 -0.3417 -0.3601 -0.4035 -0.4185 -0.4290 -0.4291 -0.4398 -0.4460 -0.4647 -0.4664 -0.4763 -0.4975 -0.5609 -0.5687 -0.5712 -0.5690 -0.5982 -0.5963 -0.6078 -0.6026 -0.6035 -0.5978 -0.6123 -0.6129	5024	-1.3611
VPS4_SGA	-0.5966	-1.7946	0	0.0879	1	0.5478 -0.3744 -0.2974 0.3703 0.4670 -0.3536 0.2770 0.4360 0.3422 0.5319 0.3688 -0.3530 0.3591 -0.3050 0.4621 -0.4035 0.3842 0.3040 0.3702 -0.3620 0.3606 -0.2746 -0.2807 -0.2765 -0.3821 0.3257 0.3502 -0.3963 -0.2940 0.4814 -0.3414 0.3864 0.5303 0.4327 -0.2599 0.2527 0.3505 0.3016 -0.3258 -0.3078 0.3464 0.5108 -0.3130 0.2770 0.2983 -0.2429 0.4488 -0.3819 -0.2993 0.3811 0.4510 0.3308 0.3567 0.3397 …	349 545 638 711 1274 1277 1308 1324 1517 1645 1664 1724 1749 1928 1938 1954 1987 2025 2145 2166 2256 2271 2587 2639 2779 2848 2944 3017 3196 3330 3376 3598 3650 3685 3754 3784 3883 3892 3945 4103 4106 4118 4268 4450 4494 4509 4516 4619 4641 4702 4770 4880 4927 4965 5028 5052 5056 5082 5093 5127 5225 5328 5413 5436 5481 5533 5536 5563 5589 5591 5599 5607	-0.0316 -0.0476 -0.0482 -0.0474 -0.1427 -0.1375 -0.1375 -0.1350 -0.1652 -0.1845 -0.1844 -0.1918 -0.1931 -0.2228 -0.2222 -0.2227 -0.2264 -0.2311 -0.2510 -0.2532 -0.2680 -0.2695 -0.3259 -0.3351 -0.3597 -0.3713 -0.3876 -0.3995 -0.4299 -0.4518 -0.4577 -0.4945	4449	-0.7376
YCR016W_SGA	-0.6778	-1.7946	0	0.0874	1	-0.3679 0.5231 0.5134 0.5024 -0.3777 0.3629 0.4522 0.5366 0.4582 0.4671 -0.3583 0.3894 0.6102 0.6062 0.2901 0.3383 0.4332 -0.3482 0.2644 0.3612 -0.3752 0.5650 0.3550 -0.3866 0.2293 0.3770 0.4734 0.5803 0.6074 0.3905 0.4439 -0.4581 0.2928 0.2869 0.4241 0.4	711 740 809 881 1087 1185 1219 1277 1280 1291 1578 1640 1813 1840 2183 2228 2374 2526 2639 2690 2737 2779 2797 2806 2894 3083 3268 3745 3754 3828 3907 3956 3962 4188 4222 4338 4494 4524 4713 5082 5110 5239 5293 5413 5453 5454 5481 5542 5609 5639	-0.1097 -0.0982 -0.0958 -0.0958 -0.1232 -0.1325 -0.1309 -0.1341 -0.1274 -0.1223 -0.1686 -0.1751 -0.2023 -0.2036 -0.2631 -0.2695 -0.2945 -0.3211 -0.3411 -0.3499 -0.3578 -0.3647 -0.3673 -0.3682 -0.3829 -0.4150 -0.4456 -0.5264 -0.5233 -0.5315 -0.5400 -0.5429	5081	-1.4629
RAD6_SGA	-0.6806	-1.794	0	0.0875	1	0.3350 0.3634 -0.2909 0.3805 0.4328 0.4826 -0.3962 0.4214 0.3357 0.3959 0.4358 0.3340 -0.4103 0.3710 0.4250 0.5308 0.4294 -0.4421 0.3681 0.3893 0.3533 0.4580 0.4034 0.3720 0.4478 -0.3108 0.3541 -0.4372 -0.4491 0.3369 0.4017 0.4130 -0.3761 0.3108 0.2886 0.2433 0.5239 0.5053 0.5246 0.2448 -0.3599 -0.3132 0.4028 0.5630 0.4593 0.3634 -0.3782 -0.5563 0.3538 -0.4726 -0.3846 0.5020 -0.3519 0.2770 0.4970…	682 1236 1308 1364 1443 1462 1503 1595 1605 1645 1671 1771 1813 1954 2115 2123 2200 2252 2288 2398 2476 2564 2612 2639 2690 3008 3083 3251 3325 3331 3386 3475 3478 3484 3512 3685 3700 3870 3877 3892 3943 4021 4167 4212 4291 4373 4386 4412 4450 4647 4705 4752 4879 4880 5076 5082 5093 5127 5258 5321 5324 5364 5435 5536 5564 5595 5607 5608 5639	-0.1084 -0.2020 -0.2096 -0.2147 -0.2243 -0.2232 -0.2263 -0.2390 -0.2371 -0.2407 -0.2420 -0.2569 -0.2616 -0.2846 -0.3118 -0.3115 -0.3239 -0.3320 -0.3372 -0.3562 -0.3696 -0.3850 -0.3934 -0.3981 -0.4069 -0.4628 -0.4750 -0.5032 -0.5144 -0.5134 -0.5210 -0.5344	5075	-1.4514
ARC1_BIND	-0.694	-1.7939	0	0.087	1	0.3866 -0.3970 -0.4519 0.4914 0.5842 0.5738 0.4278 0.4368 0.4813 -0.3052 0.5571 0.5638 0.6635 0.3509 -0.2212 -0.3359 0.5019 -0.3383 0.3617 0.4451 0.4686 -0.2796 -0.4414 -0.5013 0.4259 0.6905 0.4147 -0.3760 0.5440 -0.2893 0.3294 -0.2535 0.3739 -0.3994 -0.4185 0.4005 0.3562 0.6923 0.3862 0.2899 0.4422 0.5350 0.2062 -0.3437 0.6537 0.4589 0.5360 0.4007 0.4689 0.5477 -0.3954 -0.4212 0.3161 0.3896 -0.3…	828 1139 1351 1406 1576 1631 1635 1732 1825 1889 2100 2258 2309 2463 2639 2678 2690 2724 2839 2967 3039 3056 3057 3180 3273 3460 3612 3657 3683 3755 3769 4839 4904 5023 5030 5082 5169 5215 5344 5639	-0.1246 -0.1657 -0.1927 -0.1924 -0.2144 -0.2166 -0.2097 -0.2203 -0.2310 -0.2371 -0.2711 -0.2968 -0.3037 -0.3301 -0.3613 -0.3678 -0.3695 -0.3750 -0.3942 -0.4151 -0.4255 -0.4260 -0.4237 -0.4423 -0.4549 -0.4831 -0.5039 -0.5053 -0.5031 -0.5084 -0.5032 -0.6687	4838	-1.1026
ARF1_SGA	-0.5639	-1.7935	0	0.0871	1	0.4371 0.4728 0.2351 0.3114 0.2920 0.2950 0.4861 0.2865 0.5172 0.3622 0.4252 0.3853 0.3213 0.3391 -0.4019 0.2902 0.2891 -0.3262 0.4361 0.2910 0.3678 0.4271 0.3551 0.4279 0.3600 0.3397 0.3727 0.3339 0.2684 0.3685 0.3654 -0.2679 0.2202 0.2632 0.3566 0.4786 0.3715 0.2284 0.3541 0.3811 0.5468 -0.2748 0.3891 0.2714 0.3277 0.3610 -0.2901 0.4291 0.3563 -0.2526 0.2164 -0.2904 0.4207 0.3414 -0.3051 0.3562…	376 527 585 630 774 836 1011 1068 1080 1221 1251 1277 1279 1280 1310 1443 1549 1578 1590 1601 1724 1768 1794 1813 1913 1938 1971 2064 2123 2127 2145 2214 2220 2256 2271 2325 2365 2448 2468 2624 2639 2661 2690 2702 2786 2830 2848 2869 2916 3008 3017 3020 3040 3087 3146 3148 3161 3192 3251 3275 3325 3356 3404 3411 3438 3475 3487 3512 3532 3591 3598 3631 3657 3663 3672 3685 3713 3784 3800 3818 3870 …	-0.0490 -0.0627 -0.0614 -0.0586 -0.0763 -0.0801 -0.1061 -0.1112 -0.1083 -0.1297 -0.1311 -0.1319 -0.1284 -0.1246 -0.1263 -0.1473 -0.1636 -0.1661 -0.1656 -0.1649 -0.1850 -0.1908 -0.1934 -0.1948 -0.2113 -0.2141 -0.2185 -0.2340 -0.2435 -0.2430 -0.2451 -0.2566	4515	-0.7985
COFACTOR BIOSYNTHETIC PROCESS_BIO	-0.6574	-1.7934	0	0.0866	1	-0.2717 0.4630 0.5456 0.4425 -0.5177 -0.4344 0.4249 -0.2850 -0.2619 0.3035 0.4874 0.4224 0.5087 0.2309 -0.2750 0.4884 0.4756 -0.4583 0.5405 0.5620 -0.2903 -0.3778 0.3760 0.3795 0.5155 0.4255 0.4977 -0.3609 0.5803 0.2960 0.6030 0.3987 0.3470 -0.3716 0.4631	1349 1469 2287 2452 2533 2872 2925 3124 3218 3271 3324 3451 3472 3575 3708 3711 3809 3846 4068 4159 4198 4245 4401 4419 4534 4545 4558 4577 4595 4632 4658 4674 4731 4737 4749 4832 4851 4917 4957 5071 5094 5267 5291 5497 5580 5615	-0.2312 -0.2438 -0.3878 -0.4162 -0.4300 -0.4892 -0.4971 -0.5298 -0.5433 -0.5491 -0.5545 -0.5724 -0.5712 -0.5840 -0.6011 -0.5950 -0.6049 -0.6037 -0.6332 -0.6383 -0.6337 -0.6297 -0.6425 -0.6303 -0.6334 -0.6176 -0.6019 -0.5870 -0.5716 -0.5587 -0.5434 -0.5261	4400	-0.6976
RPS22A_BIND	-0.655	-1.7925	0	0.087	1	-0.3124 0.3386 0.3864 0.5587 -0.3517 0.3248 0.3035 -0.4000 0.4105 0.3461 0.4019 0.4544 -0.5076 0.4175 0.4126 -0.3214 0.4239 0.3968 0.3388 0.4251 0.3547 0.5239 0.4224 -0.4878 -0.3960 0.4758 0.4984 0.3405 -0.3443 0.4440 0.4194 0.4156 0.3257 -0.3649 -0.3884	682 959 1018 1161 1292 1511 1658 1865 1876 1962 2158 2265 2275 2319 2596 2690 2866 3263 3276 3419 3657 3702 3796 3801 4003 4063 4103 4488 4516 4590 4755 4764 4768 4874 4896 4936 4964 4993 5025 5041 5067 5139 5153 5158 5164 5167 5171 5199 5209 5231 5347 5430 5443 5460 5493 5552	-0.1000 -0.1360 -0.1339 -0.1494 -0.1643 -0.1969 -0.2178 -0.2507 -0.2487 -0.2607 -0.2934 -0.3107 -0.3107 -0.3170 -0.3663 -0.3827 -0.4131 -0.4813 -0.4807 -0.5026 -0.5404 -0.5433 -0.5542 -0.5492 -0.5779 -0.5808 -0.5797 -0.6355 -0.6270 -0.6256 -0.6381 -0.6225	4754	-1.0101
THR4_BIND	-0.5508	-1.7922	0	0.087	1	0.2779 0.2820 0.4147 0.3575 -0.3670 0.4344 -0.3176 -0.2777 0.3392 0.3868 0.4871 0.3096 0.3725 0.2720 -0.3056 0.2738 -0.3659 0.4528 -0.3051 0.4358 0.5520 0.3923 0.2858 0.4759 -0.3092 0.4862 0.3477 0.3082 0.3363 -0.3105 0.4548 0.3917 0.5331 0.3347 0.4279 -0.2863 0.3380 0.2995 -0.3278 0.5237 0.4402 0.2447 0.4562 -0.2841 0.3452 0.3208 0.3267 0.3359 -0.2389 0.3473 0.3867 0.3000 0.4314 0.3819 0.4367 0.…	569 711 786 1068 1076 1153 1189 1197 1340 1346 1402 1462 1569 1609 1781 1794 1815 1865 1889 1956 2003 2012 2057 2064 2127 2153 2180 2183 2220 2232 2284 2372 2374 2491 2660 2690 2838 2895 2921 2955 3048 3060 3122 3191 3383 3442 3465 3512 3566 3666 3766 3842 3906 3917 3966 3975 3990 4003 4113 4119 4134 4186 4208 4226 4322 4328 4403 4422 4430 4440 4474 4485 4530 4640 4651 4665 4746 4780 4875 4879 49…	-0.0858 -0.0982 -0.1003 -0.1439 -0.1381 -0.1455 -0.1458 -0.1412 -0.1619 -0.1580 -0.1634 -0.1698 -0.1853 -0.1888 -0.2170 -0.2165 -0.2175 -0.2239 -0.2257 -0.2356 -0.2420 -0.2416 -0.2478 -0.2472 -0.2569 -0.2600 -0.2634 -0.2625 -0.2678 -0.2687 -0.2769 -0.2919	4402	-0.6988
CHO2_SGA	-0.5501	-1.7911	0	0.0877	1	0.3755 0.3875 0.3209 0.3356 0.3241 -0.2754 0.2355 0.4579 -0.3233 0.3974 0.4504 0.3674 0.4126 0.3789 -0.3231 0.2941 0.3618 0.4921 0.3477 -0.3259 -0.2938 0.3945 -0.4828 0.3599 0.2847 0.3127 0.2979 0.2609 0.2817 0.3456 0.3949 0.3764 0.2503 0.4022 0.3914 0.4138 0.2548 0.2918 0.3483 0.2636 0.5131 0.3045 0.3045 0.3051 0.4184 0.4394 0.3243 0.3727 0.4111 0.2688 -0.2905 0.4005 0.3913 0.3541 0.2575 0.4062 …	349 515 626 638 673 682 850 867 882 962 974 1030 1221 1280 1291 1299 1324 1443 1517 1520 1528 1569 1601 1605 1635 1641 1664 1720 1789 1813 1818 1820 1938 1971 2185 2194 2237 2255 2266 2271 2309 2315 2318 2365 2371 2489 2554 2591 2642 2644 2690 2724 2753 2763 2798 2822 2830 2848 2894 2916 3042 3048 3059 3122 3148 3160 3301 3316 3325 3334 3383 3427 3430 3438 3478 3484 3488 3512 3532 3600 3603 3657 …	-0.0488 -0.0690 -0.0812 -0.0755 -0.0745 -0.0689 -0.0943 -0.0922 -0.0899 -0.1000 -0.0978 -0.1040 -0.1359 -0.1438 -0.1430 -0.1417 -0.1435 -0.1629 -0.1742 -0.1725 -0.1718 -0.1772 -0.1811 -0.1799 -0.1834 -0.1826 -0.1850 -0.1936 -0.2046 -0.2075 -0.2069 -0.2058	4544	-0.8206
NUG1-2_SGA	-0.6211	-1.7892	0	0.0889	1	0.3347 -0.3098 -0.3236 0.4149 0.3717 -0.4423 0.4141 0.2889 0.4462 0.2683 0.4874 0.3979 0.4084 -0.2833 0.3570 0.3982 -0.3203 0.2942 0.5604 0.4778 0.2900 0.2439 0.3026 0.2696 0.3567 0.3073 0.4456 0.3641 0.2645 0.3041 -0.4222 0.3302 0.2548 0.3571 -0.4211 -0.3738 0.2850 -0.3128 0.4632 0.4617 0.3513 -0.3861 -0.2551 -0.2627 0.4668 -0.2887 0.4460 0.2720 0.4268 0.4015 -0.3618 0.4965 -0.4643 -0.3618 0.387…	682 700 1030 1121 1145 1236 1276 1514 1517 1605 1650 1800 2025 2095 2123 2127 2145 2255 2452 2639 2642 2665 2737 2797 2823 2895 3017 3040 3059 3161 3192 3196 3365 3376 3383 3411 3413 3473 3487 3532 3637 3672 3674 3685 3726 3745 3783 3786 3842 4026 4077 4103 4109 4118 4212 4286 4353 4386 4451 4494 4509 4516 4524 4561 4570 4571 4573 4608 4652 4670 4752 4760 4874 4904 5029 5044 5074 5082 5090 5093 5…	-0.1107 -0.1017 -0.1543 -0.1646 -0.1630 -0.1743 -0.1766 -0.2157 -0.2125 -0.2251 -0.2301 -0.2546 -0.2933 -0.3043 -0.3078 -0.3070 -0.3088 -0.3276 -0.3625 -0.3960 -0.3964 -0.4003 -0.4129 -0.4232 -0.4273 -0.4395 -0.4605 -0.4635 -0.4658 -0.4828 -0.4869 -0.4861	4493	-0.7782
ARC18_SGA	-0.5949	-1.7884	0	0.0894	1	0.4256 0.2520 0.3801 0.4137 -0.3425 0.3965 -0.3027 0.3599 0.3312 0.3125 -0.2998 0.2965 0.2920 0.2667 0.3505 0.3596 -0.4383 0.4739 -0.2986 0.3213 0.3406 -0.3717 0.4018 0.4269 0.3026 -0.2669 0.3741 -0.3200 0.4068 0.4365 0.3838 0.5491 -0.3671 -0.2811 0.3530 -0.3038 0.3756 -0.2505 0.3307 0.4555 0.3792 -0.3368 0.3691 0.3768 -0.2908 0.4652 0.3156 0.3956 0.2813 0.5033 -0.3190 0.4285 0.5522 0.4110 -0.342…	356 630 638 719 891 1068 1117 1218 1221 1274 1442 1590 1635 1800 1913 1932 1971 2014 2025 2097 2133 2145 2214 2226 2256 2325 2661 2665 2690 2775 2791 2835 2895 3039 3059 3097 3102 3250 3261 3275 3331 3383 3397 3411 3473 3487 3598 3685 3729 3765 3772 3800 3818 3827 3870 3943 3966 4026 4077 4103 4128 4131 4167 4212 4256 4321 4337 4360 4550 4570 4770 4810 4881 4978 5082 5084 5110 5121 5167 5192 5225…	-0.0376 -0.0728 -0.0602 -0.0628 -0.0849 -0.1101 -0.1126 -0.1254 -0.1206 -0.1251 -0.1512 -0.1744 -0.1792 -0.2064 -0.2245 -0.2258 -0.2308 -0.2367 -0.2368 -0.2481 -0.2531 -0.2538 -0.2649 -0.2659 -0.2701 -0.2816 -0.3420 -0.3425 -0.3467 -0.3615 -0.3639 -0.3712	5081	-1.4629
AROMATIC AMINO ACID FAMILY BIOSYNTHETIC PROCESS, ANTHRANILATE PATHWAY_BIO	-0.929	-1.7876	0	0.0892	1	-0.5416 -0.6437 0.5251 0.5811 0.4646 0.2869 0.5582 -0.3040 0.6762 0.8169 -0.1993 -0.6545 0.6379 0.6164 0.3701 0.3949 0.6681 -0.5090 -0.3885 -0.3899 0.3870 0.2398 -0.4976 0.3513 0.8652 -0.4581 -0.6728 0.7214 -0.3200 0.8187 -0.3667 -0.6208 0.8173 0.4311 0.4	1353 1786 2211 2533 2958 3316 4729 5626 5633	-0.2252 -0.2934 -0.3649 -0.4211 -0.4940 -0.5515 -0.7700 -0.5410 0.0014	5625	-11.7809
RPS22B_BIND	-0.6759	-1.7874	0	0.0888	1	-0.2593 -0.3068 0.5951 -0.3580 0.2756 -0.5616 0.4215 0.4531 0.2979 -0.3568 0.4138 -0.5301 -0.4782 -0.2573 0.5346 0.4790 -0.2888 0.6239 -0.4229 0.3252 0.4208 0.2720 -0.3187 0.5898 0.3543 0.4016 0.2576 -0.4286 0.4592 0.3024 0.3171 0.3430 -0.3841 0.3165 0.57	904 1161 1242 1270 1452 1828 1898 1991 2189 2585 2664 2678 2690 2824 3108 3276 3487 3657 3801 3875 4003 4103 4399 4590 4755 4764 4964 5021 5153 5164 5231 5352 5360 5430 5434 5443 5539 5552 5579	-0.1419 -0.1747 -0.1775 -0.1713 -0.1947 -0.2563 -0.2639 -0.2763 -0.3088 -0.3791 -0.3929 -0.3950 -0.3967 -0.4195 -0.4675 -0.4937 -0.5262 -0.5503 -0.5684 -0.5732 -0.5865 -0.5938 -0.6313 -0.6466 -0.6540 -0.6333 -0.6417 -0.6223 -0.6109 -0.5772 -0.5485 -0.5180	4754	-1.0101
RPP0_BIND	-0.6295	-1.7873	0	0.0883	1	0.5801 -0.3736 -0.3172 0.4106 0.3137 0.3026 0.4028 -0.2919 0.4193 0.4438 0.4424 0.3866 0.4134 0.4356 0.2470 0.3208 0.4133 0.3087 0.3580 -0.4631 0.3154 0.2436 0.4045 -0.2363 0.5447 0.3498 -0.3583 -0.3773 0.4500 0.2638 0.3541 0.3244 0.3010 0.3286 0.3428 0.4472 0.5737 0.2796 0.4216 -0.2919 -0.4445 0.4394 0.2216 0.4385 0.3267 0.3828 0.3968 -0.3672 0.4034 0.4360 0.3267 0.4237 0.3749 -0.2852 -0.3884 -0…	705 760 1024 1151 1292 1337 1358 1407 1456 1480 1496 1573 1588 1603 1658 1672 2009 2189 2207 2258 2265 2379 2381 2416 2451 2642 2690 2824 2830 2886 2991 3099 3161 3405 3657 3801 3942 3964 4003 4063 4103 4183 4468 4488 4516 4626 4755 4764 4768 4853 4872 4874 4876 4936 4947 5023 5025 5028 5041 5067 5153 5158 5164 5167 5187 5192 5209 5347 5416 5425 5443 5460 5515 5522 5539 5552	-0.1101 -0.1047 -0.1423 -0.1570 -0.1757 -0.1775 -0.1752 -0.1781 -0.1814 -0.1803 -0.1779 -0.1869 -0.1849 -0.1830 -0.1886 -0.1870 -0.2450 -0.2756 -0.2772 -0.2848 -0.2846 -0.3041 -0.3034 -0.3088 -0.3143 -0.3484 -0.3567 -0.3801 -0.3804 -0.3895 -0.4071 -0.4248	4754	-1.0101
ASC1_BIND	-0.5707	-1.787	0	0.0886	1	-0.3405 0.3362 0.2507 -0.3148 0.4375 -0.2748 0.3623 -0.2839 -0.3336 0.3628 0.3945 0.3675 -0.2732 0.4539 0.2778 0.3290 0.3737 0.3705 0.3331 0.2849 0.3679 0.3100 0.2780 0.2560 0.4913 0.3617 -0.2739 0.3263 0.3473 -0.2889 0.2607 -0.3319 0.3865 0.3317 -0.3108	431 437 569 874 1000 1001 1215 1218 1221 1256 1269 1270 1274 1277 1280 1292 1325 1350 1376 1442 1443 1480 1506 1542 1569 1590 1626 1724 1758 1768 1781 1815 1832 1865 1956 2030 2050 2057 2114 2153 2158 2207 2271 2275 2311 2398 2491 2553 2604 2678 2690 2786 3059 3108 3182 3230 3251 3376 3419 3439 3591 3606 3638 3675 3689 3714 3741 3786 3787 3802 3905 3910 3917 3966 4033 4062 4101 4103 4155 4162 435…	-0.0629 -0.0486 -0.0614 -0.1104 -0.1279 -0.1227 -0.1577 -0.1544 -0.1511 -0.1537 -0.1525 -0.1490 -0.1461 -0.1430 -0.1400 -0.1386 -0.1412 -0.1425 -0.1440 -0.1530 -0.1502 -0.1540 -0.1560 -0.1598 -0.1621 -0.1634 -0.1675 -0.1832 -0.1874 -0.1872 -0.1876 -0.1919	4354	-0.6563
YRA1_BIND	-0.5702	-1.7859	0	0.0888	1	0.5707 0.3801 0.3283 -0.2885 0.3592 0.4718 0.3054 -0.3213 0.4157 0.4919 0.4477 0.4345 0.3529 0.2782 0.2633 -0.4182 -0.4027 0.3673 0.3760 0.5021 0.2840 0.3036 0.5188 0.5225 -0.3870 0.3941 0.2879 0.3139 -0.3370 0.3363 0.3047 0.2951 0.4080 -0.2712 -0.3439 0.2751 0.3197 0.2950 0.4224 -0.2705 -0.3319 0.4579 -0.4408 0.3761 0.4109 0.3274 0.4278 0.6223 -0.3507 -0.2466 -0.3185 -0.3401 0.2819 -0.3120 0.253…	920 959 1011 1139 1215 1317 1346 1358 1377 1402 1407 1440 1488 1542 1565 1581 1587 1588 1593 1800 1818 1832 1876 1923 1935 1962 1965 1970 1997 2048 2050 2088 2100 2111 2158 2188 2376 2437 2529 2591 2668 2671 2678 2690 2702 2716 2756 2790 2857 2865 3049 3099 3108 3110 3186 3414 3439 3591 3592 3596 3598 3626 3642 3643 3689 3700 3745 3751 3806 3851 3889 3892 4062 4075 4078 4103 4114 4216 4415 4425 4…	-0.1577 -0.1565 -0.1581 -0.1749 -0.1829 -0.1963 -0.1968 -0.1942 -0.1930 -0.1929 -0.1893 -0.1909 -0.1954 -0.2013 -0.2017 -0.2009 -0.1982 -0.1947 -0.1920 -0.2267 -0.2272 -0.2272 -0.2326 -0.2389 -0.2388 -0.2415 -0.2399 -0.2387 -0.2416 -0.2489 -0.2474 -0.2525	4414	-0.7119
RRI1_SGA	-0.5813	-1.7855	0	0.0884	1	0.2569 -0.3616 0.4598 -0.3683 -0.4322 -0.3214 0.4564 0.2298 0.5336 -0.3077 0.2937 -0.3055 0.3945 0.3043 -0.4826 0.3437 0.3453 0.3480 0.3309 0.3723 -0.2501 0.3037 0.4772 0.3418 0.2892 -0.3179 -0.2787 -0.2733 0.3324 -0.2657 0.2969 0.3795 0.3695 -0.3007 -0.2785 0.4981 0.3317 0.2805 0.4546 -0.3858 0.4660 0.4563 0.2872 0.5065 -0.3925 0.5447 0.4131 0.5272 0.3357 0.5256 0.3388 0.3808 0.4360 0.3566 0.292…	376 716 787 1251 1288 1291 1308 1337 1347 1440 1503 1706 1747 1771 1800 1820 1825 1983 2140 2181 2205 2222 2371 2417 2506 2514 2573 2806 3066 3068 3116 3225 3313 3383 3386 3672 3760 3807 3868 3913 3918 4040 4106 4109 4213 4216 4219 4222 4247 4254 4265 4304 4381 4402 4462 4494 4543 4557 4592 4617 4651 4752 4764 4765 4766 4846 4905 4947 5028 5029 5067 5082 5115 5129 5153 5173 5225 5291 5300 5317 54…	-0.0396 -0.0873 -0.0883 -0.1660 -0.1671 -0.1622 -0.1598 -0.1598 -0.1565 -0.1686 -0.1756 -0.2088 -0.2131 -0.2143 -0.2166 -0.2174 -0.2154 -0.2417 -0.2683 -0.2742 -0.2771 -0.2788 -0.3047 -0.3122 -0.3277 -0.3287 -0.3390 -0.3803 -0.4258 -0.4249 -0.4321 -0.4499	4212	-0.5488
VPS51_SGA	-0.5531	-1.7855	0	0.0879	1	-0.3256 0.2528 0.3788 0.3722 0.4316 0.3232 -0.3007 0.4054 0.3606 0.3856 0.4284 0.3671 -0.3716 0.3186 0.3364 0.3347 0.3443 0.3427 0.2823 0.3446 0.3681 -0.3250 0.3329 -0.2580 -0.2492 0.4053 0.4127 0.2967 0.4127 0.3555 0.3673 -0.3126 0.4151 0.4139 0.3330 -0.	75 638 643 711 801 827 991 1031 1267 1274 1279 1308 1386 1443 1520 1635 1724 1754 1764 1768 1771 1892 1913 2017 2220 2226 2271 2312 2325 2365 2448 2468 2564 2584 2737 2753 2797 2798 2829 2830 2995 3017 3059 3102 3146 3192 3231 3251 3309 3383 3456 3484 3487 3512 3532 3537 3545 3589 3597 3598 3623 3674 3683 3685 3702 3713 3729 3772 3806 3818 3870 3892 3913 3930 3966 4081 4103 4109 4127 4131 4138 41…	0.0431 -0.0498 -0.0413 -0.0454 -0.0547 -0.0527 -0.0774 -0.0797 -0.1191 -0.1170 -0.1144 -0.1164 -0.1275 -0.1350 -0.1464 -0.1650 -0.1792 -0.1827 -0.1826 -0.1814 -0.1800 -0.2004 -0.2026 -0.2202 -0.2562 -0.2564 -0.2638 -0.2705 -0.2721 -0.2788 -0.2934 -0.2966 -0.3138 -0.3171 -0.3446 -0.3472 -0.3548 -0.3545 -0.3597 -0.3594 -0.3887 -0.3919 -0.3987 -0.4056 -0.4126 -0.4198 -0.4258 -0.4282 -0.4374 -0.4494 …	4523	-0.8073
ERG6_SGA	-0.549	-1.7854	0	0.0877	1	0.3485 -0.2672 0.2907 -0.3612 0.4650 0.4320 -0.2511 0.2812 0.2453 0.2813 0.3205 0.4085 0.2741 0.4413 0.4216 0.3042 0.5310 0.4810 -0.2445 0.2712 0.2871 0.3726 -0.2892 0.4015 0.4284 0.4032 0.3537 0.3899 0.4085 0.4815 0.2226 0.3371 0.4621 -0.3325 -0.3250 0.2738 0.4759 0.3908 0.5835 0.2978 0.3619 0.2929 -0.2462 0.2920 0.3243 0.3645 0.3923 0.3245 0.5261 0.3870 0.4071 0.2969 -0.2556 -0.3572 0.3337 -0.4…	229 545 626 638 711 799 827 850 922 1023 1185 1266 1275 1308 1312 1349 1442 1520 1635 1764 1786 1800 1807 1858 1954 2025 2127 2145 2220 2226 2255 2294 2315 2452 2564 2587 2639 2661 2702 2758 2779 2781 2786 2798 2829 2830 2861 2869 2890 2895 3020 3059 3106 3108 3122 3146 3203 3251 3252 3258 3261 3269 3316 3413 3456 3478 3531 3564 3596 3618 3650 3699 3708 3713 3769 3772 3786 3800 3907 4118 4139 423…	-0.0104 -0.0544 -0.0577 -0.0488 -0.0523 -0.0601 -0.0574 -0.0540 -0.0604 -0.0729 -0.0977 -0.1083 -0.1059 -0.1081 -0.1050 -0.1080 -0.1216 -0.1326 -0.1508 -0.1720 -0.1738 -0.1742 -0.1734 -0.1807 -0.1964 -0.2078 -0.2250 -0.2271 -0.2396 -0.2397 -0.2440 -0.2502	4433	-0.7278
SLM4_SGA	-0.5776	-1.7852	0	0.0875	1	0.3823 0.4257 0.2824 0.4822 -0.2613 -0.2635 0.6034 -0.4421 0.3369 0.4991 0.4626 0.4231 0.4588 0.4574 0.3658 -0.3042 0.4552 0.4839 0.3249 0.2843 0.3315 0.2952 0.3371 -0.3556 0.2808 0.4543 -0.2924 0.3021 -0.3102 0.3815 0.4240 -0.3221 0.2716 0.3188 0.2887 -0.3838 0.3581 0.2527 -0.3401 -0.2808 -0.2840 0.3664 0.3591 0.4401 0.3649 -0.3900 0.2604 0.2185 -0.3607 -0.3150 -0.2980 0.6677 0.3028 -0.2833 0.34…	881 904 1236 1274 1276 1291 1510 1664 1720 1764 1820 1885 1938 1982 2025 2052 2123 2143 2183 2271 2347 2448 2514 2591 2612 2665 2685 2779 2781 2847 2894 2895 3222 3280 3319 3365 3376 3383 3386 3475 3531 3532 3569 3593 3600 3631 3700 3729 3803 3841 3870 3878 3883 3945 3990 4004 4039 4053 4103 4275 4381 4386 4399 4494 4516 4570 4588 4746 4752 4770 4806 4921 4947 4965 4970 4978 5037 5056 5082 5110 5…	-0.1471 -0.1398 -0.1928 -0.1930 -0.1868 -0.1831 -0.2175 -0.2412 -0.2475 -0.2518 -0.2586 -0.2673 -0.2741 -0.2795 -0.2849 -0.2874 -0.2982 -0.2999 -0.3054 -0.3198 -0.3324 -0.3498 -0.3612 -0.3748 -0.3783 -0.3876 -0.3909 -0.4073 -0.4071 -0.4182 -0.4257 -0.4249	4380	-0.6843
RCO1_SGA	-0.5596	-1.7851	0	0.0871	1	0.3867 -0.4855 -0.2568 -0.2392 0.4434 0.2720 0.4309 -0.3192 -0.2490 0.4120 0.3501 0.3512 0.4674 0.3882 -0.3506 0.3024 0.3185 -0.2864 0.2406 0.3825 0.2511 -0.2809 -0.3471 -0.2826 -0.3877 0.2867 0.4205 0.2816 -0.3549 0.2659 -0.2482 0.3294 -0.3434 0.3725 0.3123 -0.3519 0.3907 -0.2680 0.4498 0.3449 0.3567 -0.3220 0.3799 0.4611 0.2729 0.3038 -0.2994 0.4467 0.3707 0.3387 0.4113 -0.2958 0.4493 0.3302 0.…	349 509 700 711 716 740 904 1185 1236 1257 1277 1291 1331 1337 1771 1807 1987 2021 2025 2110 2194 2214 2220 2271 2452 2550 2564 2690 2797 2813 2838 2847 2848 2861 2869 2916 2985 2989 3017 3083 3097 3106 3129 3196 3269 3397 3411 3487 3685 3726 3765 3828 3943 3956 4021 4081 4103 4138 4180 4227 4235 4400 4452 4459 4510 4586 4607 4621 4670 4695 4702 4705 4764 4780 4810 4874 4880 4919 4939 4964 4978 5…	-0.0357 -0.0461 -0.0680 -0.0577 -0.0464 -0.0391 -0.0598 -0.1048 -0.1087 -0.1073 -0.1059 -0.1034 -0.1059 -0.1022 -0.1778 -0.1817 -0.2122 -0.2165 -0.2153 -0.2291 -0.2429 -0.2452 -0.2450 -0.2531 -0.2852 -0.3026 -0.3047 -0.3272 -0.3460 -0.3483 -0.3522 -0.3532	4585	-0.8573
SRN2_BIND	-0.5643	-1.7851	0	0.0867	1	0.2599 0.4079 -0.2632 0.4261 0.3662 -0.2763 0.4086 0.4378 0.2710 -0.4260 0.3131 0.4767 -0.3071 0.4045 0.5760 0.3331 0.3478 0.6472 0.2819 0.2559 0.2998 0.4905 -0.3442 0.2634 0.4990 0.4518 -0.3136 -0.4164 -0.3243 0.4216 0.3679 0.2162 0.5424 0.5241 0.2521 0.2955 -0.3146 -0.4225 0.3012 0.3842 0.4463 0.3013 0.3749 -0.2821 0.3021 -0.2622 0.2776 0.4188 0.4860 0.3401 -0.3188 -0.3559 -0.3207 0.4350 -0.245…	545 828 1018 1075 1277 1280 1364 1442 1545 1551 1664 1768 1815 1913 1956 2020 2114 2151 2291 2398 2433 2452 2491 2550 2584 2591 2678 2690 2715 2720 2792 2838 3059 3108 3130 3161 3238 3252 3259 3269 3330 3360 3372 3408 3429 3486 3487 3589 3745 3784 3802 3939 3975 4002 4023 4103 4112 4155 4167 4182 4186 4229 4235 4320 4322 4422 4434 4452 4571 4649 4714 4752 4810 4811 4826 4848 4875 4978 4990 5020 5…	-0.0784 -0.1176 -0.1432 -0.1455 -0.1759 -0.1705 -0.1803 -0.1894 -0.2036 -0.2003 -0.2170 -0.2324 -0.2379 -0.2529 -0.2582 -0.2676 -0.2826 -0.2876 -0.3116 -0.3300 -0.3356 -0.3383 -0.3448 -0.3550 -0.3608 -0.3618 -0.3772 -0.3791 -0.3832 -0.3837 -0.3961 -0.4037	4713	-0.9767
SKI3_BIND	-0.6434	-1.7844	0	0.087	1	0.5805 -0.2782 -0.5123 0.3085 0.2951 0.5824 -0.5447 0.4546 -0.4357 0.3940 -0.3971 0.3531 0.2627 0.5138 -0.2557 0.6123 -0.3232 0.3143 -0.2117 0.3947 0.5718 0.4112 0.4291 -0.2920 -0.4305 0.4220 -0.2993 0.5052 0.2384 -0.4031 0.5302 -0.3456 -0.3382 0.3788 -0.2781 -0.3778 -0.2516 0.5828 0.3877 0.5555 0.3163 0.2583 -0.3920 -0.3170 -0.4965 -0.3461 -0.3627 0.5326 -0.3924 0.3581 0.4105 -0.4283 0.3360 0.31…	1032 1185 1256 1280 1348 1402 1432 1997 2048 2214 2231 2279 2347 2529 2664 2824 3108 3161 3591 4077 4103 4106 4212 4268 4282 4298 4352 4364 4516 4651 4660 4709 4781 4896 4993 5074 5112 5163 5187 5199 5258 5316 5321 5352 5360 5430 5564 5599 5607	-0.1722 -0.1897 -0.1934 -0.1891 -0.1933 -0.1954 -0.1935 -0.2913 -0.2973 -0.3249 -0.3260 -0.3327 -0.3434 -0.3754 -0.3992 -0.4269 -0.4756 -0.4826 -0.5550 -0.6338 -0.6301 -0.6223 -0.6319 -0.6319 -0.6242 -0.6167 -0.6152 -0.6059 -0.6194 -0.6279 -0.6137 -0.6060	4650	-0.9186
TYS1-1_SGA	-0.5884	-1.7841	0	0.0871	1	0.2842 0.3427 -0.3073 0.4922 0.5394 0.5257 0.4216 0.3986 -0.2774 0.3909 0.3194 0.2783 -0.4937 0.3428 -0.3406 0.4745 0.3347 -0.3351 0.4837 0.2670 0.2699 0.3506 0.4912 -0.3833 -0.4481 0.3414 0.3160 0.4670 -0.2960 -0.3721 0.3868 -0.3051 -0.2666 0.2634 0.4223 0.3410 -0.3719 0.3759 0.4949 0.3640 0.5072 0.4225 0.2792 0.4702 -0.3694 0.4349 0.3441 -0.3144 -0.2506 -0.2926 -0.3514 0.4681 0.3886 0.4043 -0.3…	736 794 799 867 1068 1235 1605 1608 1664 1720 1756 1764 1771 1794 1889 2030 2060 2220 2230 2317 2373 2463 2464 2506 2622 2624 2639 2644 2758 2779 2813 2838 2863 3042 3146 3148 3161 3162 3203 3222 3223 3243 3273 3302 3413 3473 3598 3618 3745 3758 3827 3832 3924 3943 3945 3978 4010 4040 4075 4077 4118 4158 4198 4234 4245 4256 4264 4325 4381 4409 4426 4472 4509 4524 4561 4571 4576 4590 4644 4670 470…	-0.1219 -0.1224 -0.1133 -0.1167 -0.1466 -0.1717 -0.2353 -0.2325 -0.2396 -0.2469 -0.2507 -0.2495 -0.2481 -0.2497 -0.2647 -0.2884 -0.2921 -0.3198 -0.3204 -0.3352 -0.3445 -0.3602 -0.3598 -0.3669 -0.3877 -0.3879 -0.3904 -0.3911 -0.4112 -0.4146 -0.4202 -0.4241	4233	-0.5652
HXK1_SGA	-0.7033	-1.7818	0	0.0896	1	0.6734 0.6288 0.4396 -0.2647 0.4188 -0.3414 -0.4982 -0.2456 0.3974 -0.3558 -0.3625 -0.3480 -0.3300 -0.2935 0.4403 -0.4590 -0.3673 -0.4885 0.4895 -0.2819 0.2535 -0.6215 0.4287 0.4008 0.5645 0.4369 -0.3038 0.4557 0.5345 0.5759 0.5040 0.3567 0.6657 -0.3292 -0.4502 -0.3857 -0.4649 0.4522 -0.3063 -0.3979 0.6134 0.4317 -0.5996 0.3341 0.3147 0.3342 -0.2825 -0.6137 -0.4537 0.4857 -0.4423 -0.4652 -0.2862 …	1048 1129 1337 1800 2064 2097 2145 2722 2737 2797 2848 3192 3313 3445 3713 3769 3892 3907 3918 4702 4976 5067 5093 5127 5138 5159 5167 5215 5293 5321 5395 5607	-0.1654 -0.1606 -0.1833 -0.2579 -0.2998 -0.3008 -0.3051 -0.4072 -0.4090 -0.4184 -0.4258 -0.4827 -0.4987 -0.5155 -0.5539 -0.5538 -0.5639 -0.5546 -0.5443 -0.6546 -0.6647 -0.6373 -0.5968 -0.5562 -0.5108 -0.4654 -0.4166 -0.3699 -0.3205 -0.2586 -0.1900 0.0061	4975	-1.2731
LST8-15_SGA	-0.5372	-1.7816	0	0.0892	1	0.3764 -0.3247 0.3535 -0.4669 0.3620 0.3582 0.3310 0.3130 -0.3123 0.3116 0.4232 0.2777 -0.2741 0.4151 0.3993 0.4997 0.3438 -0.3107 0.3753 0.3499 0.2720 0.3730 0.2961 0.4079 0.3687 0.3828 0.4920 0.3302 0.3344 0.4112 0.5017 -0.3280 0.4527 0.3385 0.3857 0.4681 -0.2658 0.5000 0.3381 0.3467 0.4101 0.3504 0.2950 0.3019 0.3377 0.2649 -0.2502 0.4521 0.3198 0.4976 0.3443 -0.2595 0.5396 -0.2823 0.5461 0.34…	351 626 1031 1099 1117 1129 1236 1267 1271 1276 1289 1291 1299 1325 1386 1429 1503 1590 1605 1635 1664 1706 1764 1892 2044 2064 2155 2178 2183 2205 2220 2256 2263 2271 2309 2387 2571 2591 2644 2661 2779 2781 2797 2823 2861 2869 2895 2955 2989 3008 3040 3059 3222 3268 3411 3413 3420 3484 3595 3613 3618 3702 3729 3745 3760 3766 3943 3957 3990 4010 4040 4047 4106 4109 4234 4275 4386 4434 4459 4473 4…	-0.0358 -0.0707 -0.1366 -0.1423 -0.1390 -0.1348 -0.1487 -0.1491 -0.1446 -0.1403 -0.1375 -0.1328 -0.1292 -0.1290 -0.1355 -0.1389 -0.1482 -0.1604 -0.1596 -0.1616 -0.1637 -0.1682 -0.1758 -0.1966 -0.2223 -0.2241 -0.2391 -0.2418 -0.2413 -0.2440 -0.2454 -0.2508	4433	-0.7278
RPS14B_BIND	-0.711	-1.7814	0.0244	0.089	1	0.4181 0.4690 0.3855 -0.3318 0.4599 -0.3828 0.3084 0.4199 -0.3121 -0.5543 -0.5092 0.1783 0.4473 0.4209 0.3126 0.5530 -0.2748 0.7080 0.4194 0.3331 0.3764 0.3157 -0.3148 0.3450 0.3590 0.5559 0.3504 -0.4544 -0.4447 -0.6320 0.3522 -0.4663 0.3281 0.4517 0.3829 -0.2970 -0.2946 0.3125 -0.3452 -0.4486 -0.5057 -0.4212 -0.2994 0.2014 -0.4065 0.4400 -0.4007 0.3334 -0.2159 0.2348 0.6464 -0.2382 -0.3017 0.528…	1161 1270 1542 2050 2207 2690 2795 3161 4103 4488 4755 4764 4874 4876 4896 4964 5290 5316 5347 5430 5539	-0.1818 -0.1797 -0.2125 -0.2956 -0.3186 -0.4039 -0.4209 -0.4803 -0.6276 -0.6637 -0.6690 -0.6279 -0.5994 -0.5517 -0.5061 -0.4660 -0.4374 -0.3509 -0.2570 -0.1461 0.0181	4754	-1.0101
HHF1_SGA	-0.7183	-1.7792	0	0.0917	1	0.3724 0.3533 -0.4166 0.2950 0.2869 0.4640 0.3370 0.3848 0.2781 0.4283 0.4867 0.5860 -0.4385 0.2268 0.3251 -0.4216 0.3393 0.4757 0.3072 0.5020 -0.3118 -0.3709 -0.5556 0.3778 -0.4598 0.6005 0.4014 -0.3364 0.4127 0.6417 0.3713 0.3807 0.3093 0.3608 0.2487 0.4205 0.2529 0.6374 0.2777 -0.2600 0.4533 0.3297 -0.3716 0.4738 -0.4189 -0.3824 0.5266 0.3275 0.5431 0.4625 0.5934 0.2750 -0.4798 0.5000 0.5205 -…	561 1031 1236 1286 1578 1768 1850 2326 2893 3005 3161 3203 3295 3331 3429 3649 3760 3766 3786 3942 3966 4021 4167 4212 4235 4412 4516 4607 5241 5435 5536 5548 5584 5607 5633	-0.0703 -0.1409 -0.1679 -0.1677 -0.2133 -0.2422 -0.2525 -0.3357 -0.4356 -0.4538 -0.4790 -0.4838 -0.4969 -0.4999 -0.5135 -0.5476 -0.5615 -0.5565 -0.5539 -0.5743 -0.5710 -0.5728 -0.5895 -0.5876 -0.5815 -0.6002 -0.6044 -0.6048 -0.6839 -0.6642 -0.6052 -0.5253	5434	-3.0437
SNF6-UP-30C	-0.6841	-1.7789	0	0.0913	1	-0.4699 -0.2768 0.4397 0.2878 0.3098 0.2843 0.4674 -0.2986 0.3452 0.5475 -0.3377 -0.4116 -0.4516 -0.3767 0.5088 -0.2285 0.2943 0.3967 0.4577 0.6124 0.3143 0.4238 0.5001 0.4850 0.5272 -0.5739 0.4026 -0.4396 0.5174 0.5549 -0.4797 0.4426 0.3091 0.5384 0.4594	479 884 1401 1778 1799 2197 2298 2299 2324 2525 2540 2572 2574 2671 2688 2739 2762 2804 3013 3025 3117 3136 3233 3257 3265 3325 3571 3650 3702 3802 3803 3825 3829 4020 4034 4159 4266 4480 4551 4684 4710 4720 4886 4903 5033 5036 5037 5151 5257 5302 5419 5641	-0.0595 -0.1200 -0.2066 -0.2705 -0.2707 -0.3402 -0.3569 -0.3558 -0.3590 -0.3944 -0.3967 -0.4020 -0.4020 -0.4191 -0.4218 -0.4304 -0.4340 -0.4409 -0.4769 -0.4776 -0.4924 -0.4940 -0.5092 -0.5112 -0.5104 -0.5186 -0.5591 -0.5695 -0.5748 -0.5880 -0.5836 -0.5828	4683	-0.9507
ECM33_SGA	-0.5354	-1.7777	0	0.0921	1	0.2807 0.4053 0.3207 0.2562 0.3616 0.2455 0.3299 0.3925 -0.2776 -0.3435 0.2364 -0.3022 0.4234 0.4873 0.2884 0.3289 0.3412 0.3098 0.3183 0.4193 0.3728 0.4067 0.4213 0.3369 -0.2968 -0.3262 -0.2546 0.3313 0.3022 0.3569 0.4301 -0.2437 0.3984 0.3045 0.2792 0.3134 0.5131 0.3555 0.2405 0.3051 0.3779 0.3365 0.3510 -0.2562 0.2993 0.3322 -0.3580 0.4028 0.2956 0.4229 -0.2731 0.3349 0.4897 0.5522 -0.3244 0.3…	343 349 626 648 815 860 867 992 1031 1099 1102 1117 1251 1267 1276 1279 1288 1308 1312 1324 1331 1386 1442 1462 1590 1635 1664 1671 1706 1764 1786 1807 1844 1850 1954 2030 2044 2069 2077 2110 2150 2194 2206 2261 2271 2288 2309 2317 2344 2379 2463 2564 2624 2661 2690 2697 2744 2758 2781 2813 2823 2830 2916 2917 2985 3042 3048 3059 3097 3108 3126 3146 3243 3251 3261 3325 3376 3394 3475 3484 3512 35…	-0.0446 -0.0278 -0.0689 -0.0638 -0.0875 -0.0896 -0.0848 -0.1026 -0.1050 -0.1131 -0.1093 -0.1079 -0.1288 -0.1284 -0.1267 -0.1239 -0.1222 -0.1226 -0.1201 -0.1191 -0.1172 -0.1243 -0.1318 -0.1327 -0.1537 -0.1597 -0.1628 -0.1620 -0.1664 -0.1751 -0.1773 -0.1793	4870	-1.147
SLU7-TS1_SGA	-0.6352	-1.7777	0	0.0918	1	-0.2260 0.3896 -0.4552 0.4795 -0.2753 0.2855 -0.2710 -0.3241 -0.3919 0.2534 -0.3803 0.3360 0.4369 -0.5026 0.4890 0.4889 -0.3443 0.4348 -0.2901 -0.4225 0.4406 0.4713 0.3291 0.3708 0.2709 0.3565 0.4221 0.3586 0.3826 0.4835 -0.3528 0.4813 -0.3926 0.3825 0.50	1011 1154 1221 1251 1267 1280 1440 1590 1719 1737 1938 1954 2025 2030 2200 2220 2256 2506 2591 2639 2652 2665 2792 2869 2894 2917 3040 3261 3275 3304 3404 3532 3595 3631 3684 3726 3745 3760 3842 3913 3966 4010 4077 4103 4212 4227 4325 4386 4409 4424 4428 4450 4472 4571 4652 4667 4764 4770 4880 4904 4946 5074 5090 5093 5110 5121 5167 5177 5227 5346 5365 5435 5470 5525 5532 5534 5561 5563 5579 5584…	-0.1735 -0.1924 -0.1983 -0.1978 -0.1949 -0.1915 -0.2156 -0.2385 -0.2584 -0.2584 -0.2921 -0.2927 -0.3033 -0.3021 -0.3312 -0.3334 -0.3386 -0.3831 -0.3981 -0.4065 -0.4086 -0.4107 -0.4330 -0.4460 -0.4497 -0.4529 -0.4738 -0.5116 -0.5121 -0.5152 -0.5308 -0.5509	4385	-0.688
RPS25A_SGA	-0.6264	-1.7746	0	0.0954	1	0.3196 0.3563 0.5232 -0.4005 0.3151 0.2583 0.2977 -0.3214 -0.4383 -0.4502 0.3589 0.4182 -0.3498 -0.2538 -0.4729 0.5450 0.4123 0.3612 0.2973 0.3377 0.2634 -0.2957 0.5493 -0.2297 0.5467 0.3555 -0.3863 -0.3484 0.5572 -0.3356 0.3105 0.4437 0.4653 -0.4532 0.4799 0.3803 0.2722 0.2615 0.4285 0.4662 0.3423 0.4263 0.2426 0.3089 0.3763 0.3811 -0.3254 0.3141 0.3270 -0.2573 0.5052 0.3051 0.5729 -0.3950 0.536…	1048 1185 1221 1337 1364 1462 1601 1631 1837 2030 2060 2112 2220 2271 2581 2690 2779 2786 2838 3160 3280 3319 3376 3484 3512 3569 3591 3769 3772 3902 4519 4607 4670 4695 4803 5067 5130 5136 5241 5252 5328 5413 5435 5446 5564 5589	-0.1709 -0.1818 -0.1754 -0.1851 -0.1793 -0.1872 -0.2041 -0.2018 -0.2328 -0.2631 -0.2644 -0.2701 -0.2866 -0.2933 -0.3482 -0.3673 -0.3823 -0.3826 -0.3906 -0.4449 -0.4623 -0.4649 -0.4704 -0.4842 -0.4836 -0.4878 -0.4855 -0.5096 -0.5023 -0.5164 -0.6078 -0.6030	4518	-0.8047
RBD2_SGA	-0.7347	-1.7745	0	0.0951	1	-0.3080 -0.3601 -0.3785 -0.3893 -0.2875 -0.2296 -0.4677 0.3312 0.2540 0.6985 0.5272 0.4784 -0.2985 0.7041 0.6742 -0.1990 0.6235 -0.3299 0.6010 0.5897 0.4766 -0.4537 -0.3950 -0.5126 -0.6385 0.5982 0.3656 0.4611 0.4993 -0.5279 -0.4346 0.4343 0.4731 0.3845 -	867 915 1465 1802 2117 2343 2775 2909 3068 3331 3618 4023 4854 5164 5175 5431 5481 5560 5607	-0.1196 -0.0955 -0.1782 -0.2286 -0.2790 -0.3162 -0.3917 -0.4130 -0.4372 -0.4771 -0.5181 -0.5736 -0.6798 -0.6744 -0.6148 -0.5493 -0.4338 -0.2696 0.0060	5163	-1.638
MLP1_SGA	-0.6468	-1.772	0	0.097	1	0.3041 0.4894 -0.5051 -0.2460 -0.2951 0.3166 0.3168 -0.5628 0.3997 0.3635 0.6669 0.4345 -0.3875 -0.3746 0.3168 0.6242 0.5609 -0.4155 0.5091 -0.3734 -0.2650 -0.4100 0.3350 -0.2685 0.3539 0.3962 -0.3576 0.3999 -0.3650 0.3088 -0.2804 -0.3554 0.3804 -0.3923 0.2363 0.3651 0.5495 -0.4134 0.3561 0.3577 0.2548 0.3510 0.5280 -0.3023 -0.4108 -0.5339 0.7046 0.5465 0.3571 0.2641 -0.3714 -0.4543 0.3246 0.5135…	1117 1145 1185 1277 1807 1925 1954 2025 2030 2165 2323 2452 2587 2612 2829 2848 2895 3269 3319 3438 3623 3765 3943 4021 4077 4212 4282 4374 4473 4524 4644 4651 4679 4702 4705 4770 4843 4880 5082 5121 5167 5290 5360 5413 5431 5453 5535 5591 5607	-0.1879 -0.1814 -0.1776 -0.1845 -0.2744 -0.2915 -0.2929 -0.3021 -0.2996 -0.3212 -0.3477 -0.3698 -0.3936 -0.3978 -0.4356 -0.4379 -0.4450 -0.5086 -0.5141 -0.5312 -0.5592 -0.5783 -0.6025 -0.6080 -0.6092 -0.6230 -0.6244 -0.6281 -0.6315 -0.6255 -0.6300 -0.6140	4643	-0.9098
SYM1_SGA	-0.714	-1.7716	0	0.0968	1	0.3834 0.3395 0.6736 -0.3530 0.3291 -0.3815 0.4045 -0.5728 0.2992 0.4507 -0.4169 0.4812 0.4202 -0.4325 0.6331 0.3106 0.4579 0.4392 0.7173 -0.4447 -0.5043 -0.4644 -0.4105 -0.3071 0.6418 -0.3646 0.4212 -0.4675 -0.2838 0.3972 0.3007 0.3380 -0.5600 0.5126 -0.3296 -0.4209 -0.3761 0.3721 0.4283 -0.3001 0.3292 -0.3620 0.4007 0.4928 -0.4527 -0.3833 0.7011 -0.3141 0.4099 -0.4141 0.4602 0.6367 0.6610 -0.48…	980 1256 1578 1800 2763 2928 3042 3702 4023 4103 4180 4198 4473 4561 4647 4764 5167 5291 5360 5440 5446 5579 5580 5607	-0.1544 -0.1900 -0.2382 -0.2710 -0.4415 -0.4689 -0.4865 -0.5961 -0.6417 -0.6435 -0.6436 -0.6329 -0.6621 -0.6562 -0.6479 -0.6424 -0.6717 -0.6404 -0.5898 -0.5256 -0.4476 -0.3296 -0.1868 0.0061	5166	-1.648
GCS1_BIND	-0.5984	-1.7715	0	0.0963	1	-0.3100 0.5727 -0.4135 -0.2612 0.3488 0.3998 -0.4082 0.3902 0.4158 -0.2631 -0.3095 0.5337 0.4356 0.5934 0.6482 -0.4122 0.3313 0.4601 0.2201 0.2632 0.4806 -0.4025 -0.3502 0.3506 0.3625 -0.2644 -0.3479 0.4061 0.3671 0.4089 0.3257 0.6737 -0.4181 0.2627 0.403	431 1221 1601 1700 1771 1865 2262 2300 2414 2671 2690 2779 2830 2835 2869 2921 2979 3026 3173 3395 3455 3487 3499 3529 3649 3674 3685 3729 3735 3795 3818 4021 4103 4155 4186 4187 4239 4267 4573 4652 4785 4810 4880 5084 5093 5172 5290 5350 5434 5483 5505 5548 5585 5599	-0.0346 -0.1657 -0.2272 -0.2393 -0.2468 -0.2592 -0.3282 -0.3331 -0.3523 -0.3979 -0.4010 -0.4161 -0.4243 -0.4241 -0.4290 -0.4369 -0.4455 -0.4520 -0.4756 -0.5114 -0.5179 -0.5193 -0.5169 -0.5176 -0.5337 -0.5327 -0.5291 -0.5311 -0.5261 -0.5304 -0.5278 -0.5557	4784	-1.0541
RSC3_BIND	-0.7515	-1.7692	0	0.0977	1	0.6226 -0.3300 0.5352 0.6736 0.5301 -0.4321 0.3137 0.5556 0.6516 0.2970 0.5007 0.4794 0.5128 0.5918 -0.5670 0.6034 0.4261 0.5219 -0.3878 0.4733 0.7074 0.4783 -0.3847 0.4462 0.5801 0.4121 0.4993 -0.5686 -0.3335 0.6040 -0.2651 -0.5181 0.7422 -0.4812 -0.4733 -0.3029 0.5761 0.4273 0.3364 0.4556 0.5386 0.5402 -0.3401 0.5084 -0.5155 0.3054 -0.5661 0.3993 0.6505 0.8049 0.3691 0.5253 0.3164 -0.3640 0.283…	838 968 2416 2487 2678 3942 3964 3979 4146 4256 4261 4341 4947 5284 5483 5488 5515 5536 5539 5607	-0.1214 -0.1222 -0.3780 -0.3895 -0.4230 -0.6363 -0.6285 -0.6192 -0.6346 -0.6378 -0.6223 -0.6184 -0.6917 -0.6943 -0.6341 -0.5384 -0.4366 -0.3198 -0.1972 0.0060	5283	-2.0537
SNF5_BIND	-0.6145	-1.7684	0	0.098	1	-0.2458 0.3729 0.2395 0.2853 0.3170 -0.2838 0.3432 0.3122 -0.4951 0.5202 0.5123 -0.3055 0.3956 0.2707 -0.2867 -0.3527 0.5162 0.5650 0.3991 -0.2784 -0.2862 0.4341 -0.3528 -0.4578 -0.2571 -0.2849 0.2443 0.4345 0.3172 0.4187 0.2803 -0.4010 0.4019 -0.2360 0.3	1018 1185 1236 1595 1601 1764 1775 1832 1858 2032 2033 2092 2158 2353 2398 2416 2487 2671 2690 2979 2996 3059 3108 3173 3182 3263 3287 3331 3411 3429 3532 3618 3745 3799 3805 3863 3870 3942 4021 4167 4204 4212 4234 4364 4430 4517 4670 4714 4741 4784 4848 4923 4939 4959 5080 5192 5201 5258 5359 5363 5375 5410 5412 5493 5539 5584 5593	-0.1707 -0.1913 -0.1918 -0.2506 -0.2462 -0.2709 -0.2685 -0.2746 -0.2754 -0.3036 -0.3009 -0.3088 -0.3184 -0.3520 -0.3589 -0.3611 -0.3731 -0.4058 -0.4088 -0.4592 -0.4607 -0.4701 -0.4769 -0.4862 -0.4854 -0.4972 -0.4986 -0.5034 -0.5143 -0.5140 -0.5284 -0.5394	4669	-0.9334
PAT1_BIND	-0.5081	-1.7679	0	0.0983	1	0.4064 0.4203 0.2824 0.4355 0.2527 0.4669 0.4157 0.5120 -0.2575 0.3540 -0.2505 -0.3324 -0.2623 0.3480 0.4415 0.3237 -0.2627 0.3506 0.3493 0.3431 0.3596 0.4137 0.3590 -0.2980 0.3830 -0.4183 0.3205 0.3976 0.3890 -0.2623 0.3157 0.4362 0.3595 0.3032 0.3823 -0.2843 0.2687 0.2970 0.2895 0.3874 0.3574 0.4003 0.3308 0.2342 0.4755 -0.3034 0.2886 0.3130 0.3278 0.3820 0.3644 0.2955 0.3912 0.2892 -0.2536 0.4…	431 569 607 638 755 801 890 1000 1117 1215 1249 1275 1276 1280 1340 1350 1377 1408 1491 1555 1587 1590 1598 1601 1603 1609 1627 1693 1721 1754 1764 1768 1779 1789 1794 1801 1834 2030 2031 2033 2043 2050 2084 2115 2117 2145 2220 2223 2237 2314 2326 2352 2353 2365 2374 2388 2398 2416 2447 2476 2487 2661 2665 2690 2700 2730 2786 2797 2842 2863 2916 2931 2947 2979 3026 3126 3161 3173 3182 3203 3250 3…	-0.0641 -0.0787 -0.0756 -0.0718 -0.0855 -0.0868 -0.0970 -0.1120 -0.1291 -0.1433 -0.1460 -0.1473 -0.1440 -0.1413 -0.1491 -0.1477 -0.1496 -0.1523 -0.1648 -0.1739 -0.1774 -0.1755 -0.1746 -0.1728 -0.1708 -0.1695 -0.1705 -0.1805 -0.1836 -0.1877 -0.1876 -0.1864	4281	-0.5946
RPL13A_SGA	-0.5793	-1.7668	0	0.0993	1	0.3536 0.2906 0.3809 -0.3770 -0.3211 0.2809 0.2875 -0.3365 0.4945 0.3964 -0.2500 -0.3714 0.4390 -0.4012 0.4837 0.3437 0.4389 -0.3141 0.3620 -0.3581 0.4158 0.2718 0.2215 0.2666 -0.3436 0.5445 0.4183 0.2616 0.3328 0.4148 -0.2615 0.4805 -0.4183 0.3743 0.4633 0.3874 -0.2438 0.5013 0.3994 -0.4739 0.3791 0.3397 0.2393 0.2445 0.4563 0.3874 0.3666 0.4167 0.3717 0.3584 0.4661 0.4428 0.2703 0.3742 0.2785 0…	349 522 1236 1282 1286 1308 1325 1720 1756 1800 1813 1938 1945 2387 2388 2460 2514 2624 2737 2797 2838 3076 3108 3134 3411 3436 3589 3650 3683 3702 3726 3783 3805 4077 4109 4118 4138 4212 4215 4254 4306 4325 4391 4393 4400 4473 4587 4651 4652 4770 4789 4854 4880 4927 4939 4963 5025 5052 5067 5070 5074 5085 5130 5287 5300 5321 5365 5409 5470 5480 5510 5552 5564 5611	-0.0276 -0.0354 -0.1569 -0.1587 -0.1530 -0.1508 -0.1477 -0.2149 -0.2178 -0.2223 -0.2214 -0.2411 -0.2397 -0.3181 -0.3173 -0.3296 -0.3387 -0.3583 -0.3781 -0.3883 -0.3949 -0.4361 -0.4402 -0.4432 -0.4902 -0.4919 -0.5160 -0.5233 -0.5255 -0.5250 -0.5253 -0.5312	4076	-0.4695
CKA2_BIND	-0.5789	-1.766	0	0.1001	1	0.3914 -0.3009 0.3402 -0.3130 0.4616 0.5339 -0.2655 0.5551 0.4264 0.4418 0.5170 0.5532 0.3889 0.4098 0.4841 0.3090 0.4321 -0.3198 0.3023 0.3816 0.3307 0.3538 0.3956 0.3781 0.3559 0.2562 0.3300 0.2695 0.3511 0.3396 0.3375 0.3617 0.3056 0.2473 0.3249 0.4162 0.3884 -0.3447 0.3194 -0.3286 -0.2432 0.3784 0.4346 0.3587 0.3165 0.3984 0.2674 0.4872 0.3759 -0.3431 0.3409 0.4855 0.3961 0.3987 -0.4030 0.419…	867 1153 1229 1258 1440 1500 1507 1528 1635 1824 1865 1881 1914 1957 2050 2117 2173 2231 2275 2365 2388 2678 3039 3057 3099 3203 3287 3309 3331 3364 3429 3512 3643 3651 3661 3735 3745 3783 3802 3834 3864 4003 4010 4227 4234 4239 4268 4272 4452 4509 4522 4537 4570 4573 4580 4621 4649 4714 4715 4783 4839 5046 5057 5101 5121 5130 5146 5206 5258 5275 5296 5360 5413 5435 5448 5498 5539 5579	-0.1420 -0.1843 -0.1899 -0.1873 -0.2137 -0.2186 -0.2140 -0.2120 -0.2263 -0.2564 -0.2602 -0.2596 -0.2622 -0.2669 -0.2809 -0.2906 -0.2986 -0.3073 -0.3136 -0.3285 -0.3316 -0.3834 -0.4466 -0.4482 -0.4539 -0.4703 -0.4827 -0.4839 -0.4849 -0.4878 -0.4963 -0.5075	4226	-0.5593
STP22_SGA	-0.6025	-1.7651	0	0.101	1	0.4258 0.4104 0.3982 0.4944 0.3637 0.3210 -0.5631 -0.3547 0.4368 0.5018 0.2816 0.4421 -0.2814 0.3131 0.2564 0.3126 0.5468 -0.3893 -0.3213 -0.2922 0.4418 -0.2394 0.3886 -0.3112 0.4409 -0.4317 0.3708 0.3778 0.4155 0.6404 -0.3040 0.4990 0.3087 0.5348 0.4187 0.4172 -0.2951 0.3352 -0.2609 -0.3225 0.5817 0.3551 0.4748 0.3270 0.4801 0.3143 0.3384 0.4653 0.5076 -0.3293 -0.2815 0.5911 0.2695 0.5207 0.4386…	376 626 711 1048 1087 1267 1279 1337 1373 1406 1605 1759 1812 1834 2060 2145 2196 2237 2266 2974 3137 3146 3192 3303 3330 3512 3663 3713 3754 3766 3892 3943 3978 4111 4118 4393 4494 4641 4780 4879 4903 4942 4963 5052 5167 5192 5225 5227 5251 5317 5535 5595 5639	-0.0304 -0.0541 -0.0515 -0.1016 -0.0991 -0.1239 -0.1188 -0.1224 -0.1224 -0.1220 -0.1527 -0.1763 -0.1820 -0.1824 -0.2203 -0.2334 -0.2407 -0.2464 -0.2500 -0.3753 -0.4026 -0.4022 -0.4083 -0.4255 -0.4276 -0.4566 -0.4795 -0.4840 -0.4866 -0.4840 -0.5010 -0.5042	4878	-1.155
RPL1B_BIND	-0.7238	-1.7628	0	0.1031	1	-0.2955 -0.2806 -0.3836 -0.5002 0.3864 0.3069 0.5213 -0.3865 -0.4903 -0.5980 0.3432 0.5067 -0.3153 0.7987 -0.3431 -0.4225 0.7001 -0.4235 -0.4594 0.3766 0.6067 0.6773 0.2943 0.4953 0.8246 0.2795 -0.4961 -0.4555 0.3502 0.4701 -0.5318 0.7111 0.3675 -0.2826 -	929 1603 1658 1865 2678 2690 2824 3657 4103 4516 4607 4755 4764 4768 4853 4874 4964 5041 5067 5153 5158 5164 5171 5231 5252 5347 5430 5443	-0.1391 -0.2487 -0.2486 -0.2781 -0.4224 -0.4241 -0.4465 -0.5860 -0.6504 -0.6992 -0.6881 -0.6832 -0.6531 -0.6220 -0.6023 -0.5705 -0.5478 -0.5188 -0.4789 -0.4446 -0.3955 -0.3458 -0.2957 -0.2486 -0.1923 -0.1355 -0.0572 0.0353	4515	-0.7985
SIT4_BIND	-0.6456	-1.7625	0	0.1028	1	0.6546 0.4170 0.4093 -0.3842 -0.3984 0.4317 0.5226 -0.4313 -0.3421 0.5206 0.4849 0.3741 0.2652 0.6452 -0.2810 0.4266 0.4261 -0.3758 -0.3530 0.5121 0.6019 0.5999 0.2809 -0.2679 0.3292 -0.2152 -0.3703 0.3884 0.5979 -0.3697 0.5284 0.6815 -0.2771 0.4232 0.3903 0.3925 -0.2893 0.4521 0.3151 0.4340 -0.4502 0.3667 0.5148 0.6462 0.3545 0.4881 0.4615 0.4583 0.5664 0.3007 -0.4731 0.3581 -0.2979 0.7275 0.275…	1573 2084 2115 2151 2163 2205 2353 2656 2753 2830 3102 3319 3484 3587 3608 3664 3760 4021 4136 4172 4322 4334 4423 4572 4614 4727 4772 4784 4785 4799 5121 5166 5413 5532 5626	-0.2705 -0.3570 -0.3582 -0.3606 -0.3589 -0.3629 -0.3870 -0.4407 -0.4571 -0.4694 -0.5145 -0.5480 -0.5708 -0.5817 -0.5778 -0.5796 -0.5874 -0.6212 -0.6274 -0.6190 -0.6279 -0.6120 -0.6074 -0.6099 -0.5922 -0.5843 -0.5629 -0.5350 -0.5053 -0.4774 -0.4915 -0.4528	4321	-0.6234
TAT2_BIND	-0.8534	-1.7623	0	0.1026	1	0.5078 -0.3777 -0.3087 0.6300 0.3719 0.6370 0.4653 -0.6458 0.5120 0.3424 -0.4085 -0.4525 0.5850 -0.3453 0.5353 0.4906 0.5339 0.4609 0.6371 0.6105 -0.5381 0.3435 -0.5193 -0.6373 -0.3128 0.4437 -0.4916 -0.6200 0.6281 0.8130 -0.4362 0.5019 0.6882 0.6027 -0.5344 -0.7207 0.4124 -0.3363 0.5375 0.4014 -0.7303 0.6056 -0.3453 0.6799 -0.4129 -0.3199 0.4963 -0.4977 0.4397 0.5617 0.5665 0.3790 0.5986 0.3432 …	1375 1786 2678 2813 3316 3360 3802 3939 4175 4234 5227 5626 5633	-0.2309 -0.2959 -0.4539 -0.4765 -0.5603 -0.5622 -0.6303 -0.6423 -0.6685 -0.6619 -0.7827 -0.4968 0.0014	5625	-11.7809
HAP3_SGA	-0.5746	-1.7618	0	0.1031	1	0.3425 -0.2946 0.2842 0.2474 -0.2630 -0.4040 0.3105 0.3952 0.3094 0.2558 0.3324 0.4235 -0.4744 0.2780 0.2464 0.2858 -0.3390 0.3522 -0.3937 0.3423 0.3052 -0.3305 0.4739 0.2820 -0.2893 0.4162 0.5479 0.4601 0.3969 0.2859 0.3554 0.2956 -0.4578 0.2857 -0.2510 -0.2654 0.3695 0.4004 0.3192 0.2498 0.3810 0.3260 -0.3460 0.5197 0.2959 0.3100 0.3851 -0.3198 0.4923 0.5181 0.3281 0.3256 0.2815 0.2515 0.3336 0…	401 437 481 608 682 700 732 809 1185 1256 1266 1274 1279 1290 1291 1454 1771 1826 1853 1938 2077 2123 2143 2185 2424 2457 2500 2564 2642 2652 2665 2697 2797 2869 2936 3017 3097 3238 3334 3411 3495 3512 3532 3534 3651 3672 3682 3683 3726 3765 3827 3844 4004 4010 4094 4103 4183 4278 4368 4381 4428 4494 4507 4547 4570 4571 4590 4619 4641 4704 4752 4755 4760 4770 4806 4842 4892 4927 4940 4976 4978 50…	-0.0526 -0.0409 -0.0325 -0.0431 -0.0457 -0.0385 -0.0344 -0.0397 -0.1028 -0.1113 -0.1088 -0.1060 -0.1027 -0.1005 -0.0965 -0.1225 -0.1774 -0.1852 -0.1880 -0.2015 -0.2251 -0.2321 -0.2344 -0.2409 -0.2834 -0.2889 -0.2962 -0.3075 -0.3213 -0.3229 -0.3250 -0.3305	4493	-0.7782
RAD61_SGA	-0.6183	-1.7613	0.0263	0.1033	1	0.4206 0.2983 0.5939 0.3630 0.2901 -0.2430 0.4158 0.5617 0.4036 0.2933 -0.3879 -0.3448 0.5248 0.3798 -0.3665 -0.2829 -0.2823 0.2816 0.4199 -0.3201 0.4536 0.5613 -0.2994 0.3810 -0.3037 0.4058 0.3213 -0.3189 -0.3565 0.3109 -0.4582 -0.3976 -0.2413 0.3517 0.5476 -0.3569 -0.3302 0.4251 0.5478 -0.2402 -0.2965 -0.3638 0.3019 0.3307 -0.3080 0.2864 -0.4271 0.3542 -0.3525 0.3500 0.5409 0.4990 -0.4209 0.430…	1123 1211 1349 1373 1517 1638 1838 1857 2030 2118 2200 2228 2326 2327 2343 2463 2476 2714 2722 2888 2916 3005 3040 3148 3460 3651 3702 3724 3745 3786 3831 3851 3877 3976 4021 4072 4094 4167 4278 4373 4412 4608 4765 4842 4854 5012 5059 5064 5175 5222 5317 5429 5435 5477 5487 5521 5629	-0.1897 -0.1954 -0.2116 -0.2077 -0.2264 -0.2421 -0.2734 -0.2724 -0.3001 -0.3130 -0.3254 -0.3283 -0.3442 -0.3427 -0.3440 -0.3646 -0.3660 -0.4082 -0.4091 -0.4375 -0.4412 -0.4553 -0.4596 -0.4765 -0.5282 -0.5573 -0.5609 -0.5591 -0.5569 -0.5581 -0.5596 -0.5564	4764	-1.0229
PAP2_BIND	-0.6594	-1.7607	0	0.1036	1	0.2949 0.4268 0.2924 0.5787 0.4565 0.4767 0.4728 -0.2512 -0.4422 0.5613 0.2250 0.4932 0.5941 0.3453 0.4288 0.4167 0.4710 0.2780 -0.3345 0.3279 0.2302 0.2589 0.2875 0.3179 -0.5756 0.3554 -0.3808 -0.4257 0.3263 -0.2887 0.5373 -0.4071 0.3586 -0.3196 0.4412 0.3143 0.4065 -0.4094 0.3719 0.3375 -0.3654 -0.1486 -0.4322 -0.4143 0.3444 -0.4730 -0.4555 0.3339 0.4939 -0.3104 0.3079 0.4152 -0.3479 0.3408 0.6…	431 630 828 874 1216 1555 1732 1758 1813 1935 2048 2115 2158 2188 2256 2347 2678 2716 2792 2863 3054 3173 3270 3273 3276 3591 3743 3760 3802 3977 4021 4167 4227 4282 4839 5107 5135 5203 5281 5321 5567 5579 5638	-0.0370 -0.0467 -0.0643 -0.0560 -0.1073 -0.1613 -0.1878 -0.1875 -0.1928 -0.2108 -0.2278 -0.2370 -0.2422 -0.2453 -0.2555 -0.2702 -0.3290 -0.3353 -0.3481 -0.3596 -0.3918 -0.4105 -0.4247 -0.4222 -0.4196 -0.4712 -0.4926 -0.4898 -0.4911 -0.5149 -0.5148 -0.5317	5106	-1.5074
HST3_BIND	-0.6679	-1.7601	0	0.1034	1	-0.2958 0.5808 0.3151 -0.2785 -0.5184 -0.4728 0.4800 0.3458 -0.3212 0.4398 -0.5012 0.3432 0.5919 0.3616 -0.2771 0.3173 -0.4891 0.4547 0.5353 -0.2994 -0.2746 0.3638 0.4828 0.4608 0.4526 0.3768 0.4592 0.2301 -0.2689 0.4798 -0.4280 0.3467 -0.4502 0.4086 0.38	1269 1589 1813 1828 1979 2223 2256 2309 2365 2550 2661 2665 2799 3173 3408 3610 3741 3863 3877 3907 4077 4108 4430 4488 4504 4509 4517 4535 4646 4647 4675 4748 4784 4848 4875 4890 5020 5087 5230 5274 5350 5368 5585 5588	-0.2144 -0.2631 -0.2969 -0.2935 -0.3159 -0.3566 -0.3599 -0.3671 -0.3752 -0.4077 -0.4272 -0.4275 -0.4504 -0.5138 -0.5507 -0.5803 -0.5960 -0.6087 -0.6020 -0.5978 -0.6168 -0.6105 -0.6506 -0.6422 -0.6260 -0.6077 -0.5898 -0.5734 -0.5713 -0.5495 -0.5318 -0.5207	4429	-0.7247
COMPLETE-ARO_PATH	-0.824	-1.7594	0	0.1034	1	-0.3480 0.5104 -0.4758 -0.5399 0.6617 0.6251 0.3941 -0.6758 -0.2873 0.6184 0.4145 0.4928 0.4747 0.7489 -0.7002 -0.6048 0.7448 0.7654 -0.3505 0.6786 -0.6327 -0.6829 -0.4329 -0.5208 0.6699 -0.2807 -0.5246 -0.4857 0.5475 0.3870 0.2480 0.4246 -0.4308 -0.5622	822 1786 1958 2958 3316 3593 3618 4234 4489 4891 4946 5626 5633	-0.1164 -0.2799 -0.3046 -0.4799 -0.5381 -0.5797 -0.5762 -0.6691 -0.6918 -0.7292 -0.7034 -0.4797 0.0014	5625	-11.7809
SLA1_SGA	-0.5705	-1.7576	0	0.1054	1	0.3702 0.3780 -0.2780 -0.4422 -0.3191 0.3750 0.5866 0.3987 0.3158 0.5172 0.5599 0.2887 0.3496 0.3229 0.3316 -0.2837 0.2830 0.3764 0.2536 0.5221 0.3871 0.3585 0.4343 0.3882 0.4501 0.3086 0.3849 0.3324 0.3320 -0.2722 0.3728 0.3302 0.3872 0.4720 0.4506 0.4633 0.4150 0.2774 0.4046 -0.3588 0.4758 -0.2797 0.3012 0.2608 -0.4911 0.4286 0.4065 0.3790 0.2610 0.3720 0.2597 0.4107 -0.3281 0.4469 0.3508 -0.28…	606 638 682 711 719 1031 1277 1442 1520 1601 1605 1635 1664 1764 1800 1838 1932 1938 2025 2222 2256 2288 2584 2591 2604 2786 2791 2835 3021 3048 3059 3231 3251 3259 3261 3275 3331 3411 3456 3532 3623 3672 3680 3702 3754 3788 3793 3892 3936 3945 4026 4039 4067 4081 4103 4109 4126 4128 4222 4227 4256 4321 4325 4364 4381 4473 4509 4516 4524 4548 4561 4571 4621 4652 4704 4774 4780 4803 4810 4871 4881…	-0.0959 -0.0886 -0.0846 -0.0784 -0.0686 -0.1183 -0.1580 -0.1839 -0.1944 -0.2059 -0.2034 -0.2058 -0.2081 -0.2236 -0.2276 -0.2321 -0.2471 -0.2462 -0.2601 -0.2946 -0.2996 -0.3044 -0.3576 -0.3586 -0.3607 -0.3931 -0.3935 -0.4009 -0.4335 -0.4373 -0.4382 -0.4677	4472	-0.7642
CDC50_SGA	-0.5463	-1.7567	0	0.1055	1	0.5128 0.3344 0.3932 0.3995 0.2625 0.3223 -0.4244 0.3708 0.4224 0.5337 0.4022 0.2706 0.3167 0.3028 0.3765 0.2630 -0.2901 -0.3005 0.4639 0.3187 0.5124 0.3186 0.4908 0.3372 0.2833 0.3500 0.3349 0.4057 0.3899 0.3736 -0.2706 0.3419 -0.3069 0.4790 0.4144 -0.2421 0.4629 0.3531 -0.3195 0.4805 0.4736 0.4678 0.3981 -0.2825 0.3634 0.4323 -0.3222 0.4703 0.3371 0.4689 0.4216 0.4018 0.4445 -0.2773 0.2686 0.58…	585 638 711 827 850 1274 1279 1280 1330 1443 1520 1601 1631 1764 1780 1813 1913 1954 2017 2046 2055 2226 2271 2309 2426 2442 2622 2835 2861 2917 3039 3048 3258 3429 3512 3596 3598 3623 3663 3685 3713 3729 3745 3783 3838 3978 3988 4021 4077 4103 4106 4110 4128 4227 4264 4321 4571 4588 4641 4652 4765 4770 4792 4846 4871 4879 4880 5084 5085 5167 5202 5215 5227 5252 5300 5402 5431 5481 5563 5564 5594…	-0.0855 -0.0768 -0.0740 -0.0820 -0.0739 -0.1436 -0.1380 -0.1317 -0.1346 -0.1496 -0.1584 -0.1686 -0.1698 -0.1901 -0.1895 -0.1921 -0.2073 -0.2120 -0.2209 -0.2238 -0.2232 -0.2524 -0.2591 -0.2647 -0.2849 -0.2870 -0.3192 -0.3567 -0.3605 -0.3696 -0.3901 -0.3903	4570	-0.8468
EMP24_SGA	-0.6608	-1.7565	0	0.1051	1	0.3642 -0.3000 0.5515 0.3253 -0.3643 -0.4148 0.4597 -0.2163 0.4531 -0.4285 0.5439 0.3650 0.4007 -0.3604 0.4543 0.4451 0.3722 0.3609 -0.3804 0.2266 -0.2884 -0.4767 -0.2693 0.3618 0.5682 0.4146 0.5077 0.5205 0.3820 -0.3805 -0.3737 -0.3569 0.4180 -0.6276 0.5276 0.2434 0.3837 0.4103 -0.4244 0.3494 0.4233 0.3539 -0.2993 0.3632 0.3028 -0.3725 0.4810 0.5393 0.5344 0.4744 0.3690 0.3137 -0.4992 0.5810 0.4…	740 867 1293 1324 1335 1347 1443 1595 2143 2155 2165 2226 2271 2448 2584 2639 3137 3289 3512 3672 3734 3943 3973 3990 4158 4422 4545 4547 4667 5215 5252 5328 5407 5413 5481 5535 5560 5611	-0.1050 -0.1060 -0.1706 -0.1651 -0.1562 -0.1476 -0.1551 -0.1744 -0.2689 -0.2678 -0.2665 -0.2747 -0.2804 -0.3108 -0.3346 -0.3442 -0.4300 -0.4531 -0.4874 -0.5093 -0.5130 -0.5409 -0.5366 -0.5297 -0.5479 -0.5785 -0.5816 -0.5631 -0.5631 -0.6194 -0.5817 -0.5437	5214	-1.8181
RPF1_DAMP_SGA	-0.6379	-1.7557	0	0.1054	1	0.4567 0.4978 -0.3145 -0.2555 0.3384 0.5132 -0.5332 0.3711 0.2921 0.5389 0.1464 -0.3851 0.4121 0.4424 -0.3257 0.5356 0.3191 0.2904 0.5069 0.2827 0.3625 0.2627 0.4618 0.3070 -0.3082 0.3434 -0.2770 -0.6158 0.5152 0.4913 0.2523 0.2956 0.3198 0.3614 -0.3507 0.3157 0.3620 0.4073 -0.3533 0.5671 -0.3837 0.4466 -0.2804 -0.2636 -0.5642 -0.2582 0.3238 -0.4131 0.4422 0.4912 0.4389 -0.3942 0.6263 0.6724 0.34…	682 1117 1274 1282 1324 1771 1794 1800 2220 2263 2288 2442 2468 3056 3132 3249 3273 3319 3475 3484 3512 3534 3598 3685 3741 3757 3840 3841 3990 4047 4450 4561 4695 4760 5111 5115 5167 5204 5209 5225 5347 5364 5525 5599 5611	-0.0937 -0.1576 -0.1746 -0.1651 -0.1622 -0.2362 -0.2346 -0.2301 -0.3026 -0.3080 -0.3103 -0.3366 -0.3402 -0.4429 -0.4537 -0.4710 -0.4716 -0.4758 -0.4987 -0.4953 -0.4951 -0.4937 -0.4994 -0.5085 -0.5116 -0.5074 -0.5144 -0.5068 -0.5241 -0.5244 -0.5805 -0.5823	5110	-1.5165
GPI1-1_SGA	-0.5565	-1.7555	0	0.1049	1	0.5539 -0.3408 0.2606 -0.4645 0.3302 0.3750 0.3906 0.3618 0.4453 0.3192 0.2742 -0.3102 0.2754 -0.3149 0.4923 -0.2375 0.3366 0.3314 -0.4238 0.5108 0.3445 0.4260 0.3748 -0.2954 -0.3316 0.3178 0.5214 0.2672 0.5464 0.4279 0.4808 0.4731 0.3680 0.3077 0.3972 0.3233 0.5746 -0.2821 0.2593 -0.2443 0.4593 0.2775 0.4343 -0.2908 -0.3583 0.3332 0.2591 0.3010 0.3241 0.3418 -0.3495 0.2871 0.2846 -0.2091 -0.2838…	740 808 901 1077 1279 1293 1364 1424 1480 1595 1841 1887 2069 2155 2173 2228 2448 2489 2520 2571 2573 2758 2854 2863 3102 3116 3146 3222 3255 3376 3427 3446 3598 3631 3702 3708 3822 3841 4021 4048 4109 4167 4183 4218 4364 4422 4450 4494 4502 4615 4669 4764 4821 4862 4892 4941 4970 5029 5076 5136 5204 5364 5435 5446 5470 5473 5562 5623	-0.1139 -0.1093 -0.1116 -0.1322 -0.1603 -0.1548 -0.1602 -0.1640 -0.1675 -0.1826 -0.2228 -0.2273 -0.2572 -0.2704 -0.2714 -0.2794 -0.3180 -0.3246 -0.3295 -0.3383 -0.3382 -0.3708 -0.3871 -0.3876 -0.4285 -0.4290 -0.4322 -0.4433 -0.4465 -0.4649 -0.4705 -0.4704	4363	-0.6698
XRS2_SGA	-0.6281	-1.754	0	0.1066	1	0.3567 0.3317 0.5982 0.2818 0.3953 0.6205 -0.2940 0.5024 0.5645 0.3557 -0.2533 0.4807 -0.3568 -0.3405 -0.4168 0.5694 0.3919 0.4993 -0.4360 -0.4404 -0.3110 0.4835 0.3522 0.4118 -0.2793 0.3920 -0.3132 -0.3196 0.4853 0.4907 0.4469 0.4389 0.6230 -0.3858 -0.2822 0.3342 -0.2927 0.5435 -0.2779 -0.3234 0.7036 0.4447 -0.6260 -0.4651 0.3236 0.3240 0.5617 0.5293 -0.2946 0.5277 0.4779 0.2864 -0.2583 0.4497 0…	881 1048 1664 1954 2030 2060 2115 2150 2200 2256 2398 2451 2534 2550 2564 2630 2702 2797 2798 2916 2928 3005 3028 3233 3325 3478 3589 3672 3877 3902 3918 4023 4127 4138 4246 4282 4412 4509 4586 4647 4732 4752 4787 4792 5164 5360 5480 5579 5608 5632	-0.1402 -0.1566 -0.2608 -0.3088 -0.3189 -0.3210 -0.3279 -0.3314 -0.3380 -0.3459 -0.3700 -0.3784 -0.3927 -0.3950 -0.3970 -0.4086 -0.4211 -0.4372 -0.4365 -0.4562 -0.4569 -0.4688 -0.4709 -0.5045 -0.5174 -0.5403 -0.5551 -0.5644 -0.5938 -0.5908 -0.5861 -0.5963	4508	-0.7954
LGE1_SGA	-0.552	-1.7539	0	0.1062	1	-0.4442 -0.2456 -0.4101 0.3962 0.2702 0.4286 -0.3195 0.4073 -0.3197 -0.3199 0.4939 0.2576 0.3378 -0.3300 0.3656 0.3834 0.3348 0.3876 0.3628 0.2932 0.4617 -0.2966 0.2569 0.2690 0.3604 0.4145 0.4114 0.3687 -0.3307 0.4031 0.5031 0.3588 -0.2710 -0.2924 0.5295	496 545 638 682 786 888 893 914 974 1068 1087 1117 1236 1276 1277 1286 1308 1443 1664 1685 1764 1800 1813 2060 2093 2161 2219 2256 2288 2468 2476 2550 2564 2591 2624 2661 2792 2798 2859 2894 2895 2916 2974 3017 3020 3040 3042 3146 3160 3161 3251 3254 3325 3373 3376 3386 3413 3429 3475 3484 3512 3548 3564 3589 3592 3625 3631 3674 3685 3741 3745 3754 3760 3784 3786 3821 3870 3883 3907 3943 3945 401…	-0.0762 -0.0726 -0.0790 -0.0775 -0.0884 -0.1003 -0.0946 -0.0919 -0.0970 -0.1090 -0.1076 -0.1083 -0.1260 -0.1294 -0.1258 -0.1237 -0.1241 -0.1455 -0.1833 -0.1848 -0.1970 -0.2016 -0.2020 -0.2455 -0.2502 -0.2615 -0.2710 -0.2769 -0.2818 -0.3141 -0.3151 -0.3282	4363	-0.6698
RPS29B_SGA	-0.6322	-1.7539	0	0.1057	1	0.4450 0.5062 0.5179 -0.2612 0.3004 -0.2821 -0.4276 0.5055 0.6038 0.3719 0.3484 -0.4442 0.5843 0.4967 0.2980 0.4349 0.4116 0.4463 0.6395 0.5446 -0.3959 0.3890 -0.3767 -0.4617 0.4756 -0.3363 0.3989 0.4417 0.5320 0.2397 0.4406 0.2577 0.4161 -0.5414 0.6058 -0.3249 0.5708 0.2752 0.2080 -0.3991 0.3632 -0.2891 0.3475 0.5966 0.4170 0.4936 -0.5199 -0.2627 -0.2707 0.4949 0.4352 0.2683 0.4071 -0.4605 0.321…	1048 1068 1267 1337 1578 1938 2020 2021 2145 2194 2200 2220 2604 2813 2861 2895 2974 3251 3302 3322 3478 3532 3766 3783 3990 4053 4393 4451 4510 4548 4587 4752 4803 5067 5070 5085 5111 5127 5321 5350 5407 5453 5584 5607	-0.1712 -0.1591 -0.1828 -0.1846 -0.2195 -0.2790 -0.2895 -0.2855 -0.3044 -0.3103 -0.3085 -0.3094 -0.3777 -0.4139 -0.4211 -0.4256 -0.4377 -0.4834 -0.4884 -0.4877 -0.5103 -0.5143 -0.5485 -0.5438 -0.5710 -0.5717 -0.6166 -0.6101 -0.6025 -0.5904 -0.5778 -0.5843	4392	-0.6933
LEO1_BIND	-0.5953	-1.7529	0	0.1063	1	0.2685 0.4910 -0.3038 -0.2751 0.3378 0.4118 -0.2764 -0.3571 0.3459 -0.4580 0.4554 0.6100 0.3173 0.3027 -0.4053 0.2864 0.3955 0.4707 0.5396 0.2288 0.3203 -0.4006 0.3607 -0.2605 -0.3950 0.2987 -0.2584 -0.3963 -0.3441 -0.2444 0.5246 0.4950 0.5141 0.3306 0.4900 0.3230 0.3879 -0.3777 0.3011 0.2728 0.5212 0.3225 0.3850 0.3522 0.2945 0.4135 -0.2877 -0.3599 0.3612 -0.2597 0.5718 -0.3320 -0.2651 0.5167 -0…	418 431 492 867 953 1153 1215 1256 1377 1440 1598 1601 1700 1813 2090 2145 2151 2153 2167 2226 2346 2365 2381 2427 2671 2790 3039 3048 3173 3186 3230 3249 3331 3395 3512 3651 3745 3805 3818 3870 3907 3945 3967 4010 4128 4167 4322 4334 4468 4504 4522 4570 4621 4679 4727 4783 4790 4823 4880 4904 5046 5084 5093 5169 5199 5206 5215 5258 5271 5296 5321 5350 5435 5471 5488 5497 5536 5576 5579 5584 5588…	-0.0519 -0.0315 -0.0229 -0.0808 -0.0881 -0.1179 -0.1234 -0.1255 -0.1427 -0.1497 -0.1746 -0.1717 -0.1864 -0.2041 -0.2522 -0.2605 -0.2601 -0.2590 -0.2601 -0.2694 -0.2900 -0.2926 -0.2946 -0.3022 -0.3458 -0.3667 -0.4104 -0.4108 -0.4318 -0.4325 -0.4388 -0.4405	4467	-0.7606
DBP9_DAMP_SGA	-0.5915	-1.752	0.0303	0.1067	1	0.4088 0.4612 -0.3975 -0.3101 0.5477 0.4020 0.4039 0.5719 0.5032 0.3231 0.4895 0.4401 0.5179 0.5374 0.3201 0.3743 -0.1914 -0.2820 0.5326 -0.3085 -0.3125 0.3688 0.4314 0.4625 -0.4133 0.2997 0.3586 0.3695 0.3281 0.3851 0.4241 -0.3197 0.2639 -0.2700 0.3369 0.4361 -0.2687 0.5846 -0.5087 -0.3009 0.3237 -0.2574 -0.5207 0.3380 0.4712 0.4552 0.4578 0.4632 0.3393 0.3716 0.2784 0.4426 0.4209 0.4557 -0.2712…	716 794 1077 1145 1325 1330 1724 1771 1794 1954 2064 2232 2288 2373 2387 2442 2464 2476 2665 2758 2861 2869 2895 3083 3280 3460 3713 3729 3758 3766 3841 4103 4118 4254 4393 4426 4545 4561 4606 4667 4695 4702 4752 4792 4837 5033 5052 5082 5084 5282 5321 5336 5395 5481 5599 5607	-0.1048 -0.0985 -0.1362 -0.1367 -0.1597 -0.1515 -0.2165 -0.2197 -0.2188 -0.2435 -0.2599 -0.2878 -0.2959 -0.3097 -0.3108 -0.3196 -0.3226 -0.3238 -0.3574 -0.3733 -0.3906 -0.3908 -0.3941 -0.4256 -0.4575 -0.4855 -0.5249 -0.5217 -0.5207 -0.5158 -0.5223 -0.5600	4544	-0.8206
GCR2_SGA	-0.5769	-1.7502	0	0.1088	1	0.2751 -0.2974 0.3395 0.2648 -0.3607 0.2934 -0.3166 0.3537 0.2529 -0.2721 0.3289 0.4606 0.4423 -0.2617 0.3242 0.2753 0.3114 0.3281 -0.2638 -0.2590 0.3494 0.4008 0.3662 -0.4746 0.4500 0.3607 -0.3546 0.3526 0.3540 0.2714 0.4663 -0.3411 0.3600 -0.3583 0.4255 0.3571 -0.2956 0.2930 0.4483 -0.2865 0.3890 0.3199 0.4666 -0.3004 0.3579 0.5134 0.2450 0.3087 0.2187 0.3895 0.3083 0.4404 0.3451 0.4758 -0.3186…	527 626 638 711 794 891 992 1274 1280 1290 1291 1298 1308 1462 1483 1520 1527 1601 1631 1715 1754 1812 1813 1940 2097 2143 2145 2188 2237 2271 2398 2572 2581 2587 2639 2644 2661 2715 2779 2787 2797 2818 2830 2848 2854 2861 2869 3040 3076 3102 3146 3161 3192 3250 3275 3313 3365 3411 3495 3512 3531 3532 3539 3591 3597 3745 3786 3936 3943 4077 4103 4109 4212 4222 4227 4278 4304 4452 4472 4494 4519 4…	-0.0800 -0.0853 -0.0752 -0.0777 -0.0835 -0.0933 -0.1049 -0.1515 -0.1482 -0.1456 -0.1414 -0.1384 -0.1360 -0.1602 -0.1605 -0.1638 -0.1617 -0.1721 -0.1746 -0.1872 -0.1918 -0.2000 -0.1979 -0.2190 -0.2460 -0.2530 -0.2520 -0.2586 -0.2664 -0.2716 -0.2938 -0.3250	4451	-0.7383
ALG1-1_SGA	-0.6001	-1.75	0	0.1084	1	0.4406 0.2837 0.5711 0.2751 0.2163 -0.3586 0.4057 0.3855 0.3149 0.3856 0.3384 0.4625 0.3181 -0.3520 -0.3210 0.3531 0.4704 0.4174 0.3142 -0.4127 -0.2834 0.3638 0.5108 0.3488 0.5381 -0.2879 -0.5163 -0.3864 0.5730 0.4072 0.4397 -0.2702 0.2850 -0.2034 0.3629 -0.2470 -0.2484 -0.3799 0.4190 -0.3526 -0.2798 -0.3230 0.4983 0.4519 -0.3719 0.2602 0.2146 0.3699 -0.3647 0.4595 0.4762 0.3876 -0.3811 -0.3822 0…	401 545 682 858 1087 1117 1154 1266 1286 1595 1601 1645 1724 1741 1938 2452 2639 2642 2661 2798 2861 2989 3059 3146 3289 3376 3411 3455 3592 3598 3723 3745 3758 3841 3883 3907 4077 4183 4234 4314 4434 4518 4549 4557 4578 4587 4702 4747 4770 4892 5067 5090 5109 5120 5130 5164 5193 5321 5324 5331 5402 5429 5449 5453 5476 5487 5514 5564 5607 5611	-0.0437 -0.0495 -0.0588 -0.0793 -0.1126 -0.1105 -0.1101 -0.1241 -0.1218 -0.1732 -0.1703 -0.1743 -0.1851 -0.1848 -0.2176 -0.3092 -0.3425 -0.3429 -0.3460 -0.3700 -0.3805 -0.4024 -0.4136 -0.4275 -0.4511 -0.4643 -0.4680 -0.4733 -0.4947 -0.4926 -0.5114 -0.5115	5066	-1.4392
UBA2_BIND	-0.9405	-1.749	0	0.1094	1	-0.8162 0.3965 -0.5891 0.2710 -0.6262 -0.7558 0.2965 0.6348 0.6504 -0.2706 0.3249 0.8369 0.6355 -0.3867 -0.5370 0.5120 -0.5189 0.3467 0.6517 -0.3723 -0.6665 0.6910 0.4199 0.8743 -0.3711 0.4866 -0.4976 0.6679 0.6401 0.3979 -0.2663 0.4779 -0.4979 0.7439 -0.	2671 3130 3154 3538 3964 4565 5607 5638	-0.4738 -0.5513 -0.5515 -0.6120 -0.6748 -0.7557 -0.7053 0.0005	5606	-7.613
UBX5_SGA	-0.7452	-1.7489	0	0.109	1	0.4522 0.3326 0.6288 -0.2982 0.7761 -0.4016 -0.5000 0.2650 -0.2980 0.3891 -0.2966 0.1840 -0.4674 0.2781 0.3794 0.2296 0.6988 -0.2790 -0.5929 0.7323 -0.4801 -0.3395 -0.4562 -0.4306 0.4590 -0.4446 0.4381 -0.4360 -0.3239 0.4065 -0.3768 0.3681 -0.4752 -0.4329 0.7394 -0.6967 -0.2458 0.3681 -0.3498 0.4030 0.4637 0.3462 -0.6231 -0.4690 0.4387 -0.5252 -0.2456 0.3178 0.8784 0.6865 0.5812 0.7913 -0.4213 -0…	1771 2025 2829 3056 3225 3474 3672 3741 4128 4198 4712 5395 5564 5579	-0.2988 -0.3333 -0.4734 -0.5075 -0.5284 -0.5593 -0.5774 -0.5708 -0.6099 -0.5905 -0.6241 -0.5858 -0.3135 0.0110	5394	-2.695
ACT1-129_SGA	-0.5125	-1.7486	0	0.1091	1	0.4011 0.3333 0.2598 0.4707 0.4845 0.3605 0.3015 0.4147 -0.2887 0.2545 0.4563 0.3185 -0.3134 0.4622 0.4331 0.2831 0.3462 0.3355 0.4126 0.3049 0.3513 0.4761 0.3679 0.3527 0.3792 0.2606 -0.2545 0.4079 0.2851 0.2988 -0.2922 0.2799 0.4034 0.2740 -0.3373 0.3212 -0.2801 0.4069 0.3965 0.4207 0.2547 0.2834 0.3088 0.3776 0.3133 0.3983 -0.2964 0.3436 0.4620 0.3397 0.3303 0.2894 0.3758 0.2945 0.2903 0.3909 …	126 229 261 341 346 481 626 638 719 795 827 850 881 891 1001 1117 1236 1276 1280 1310 1312 1324 1364 1386 1442 1443 1465 1595 1601 1635 1664 1749 1764 1802 1932 1954 2014 2025 2097 2117 2133 2145 2176 2211 2214 2220 2230 2256 2263 2317 2379 2424 2457 2463 2550 2564 2572 2591 2602 2604 2652 2661 2690 2702 2732 2737 2775 2781 2786 2791 2797 2818 2835 2853 2861 2890 3008 3040 3076 3097 3129 3134 314…	0.0066 0.0075 0.0196 0.0188 0.0315 0.0165 -0.0029 0.0020 -0.0068 -0.0155 -0.0164 -0.0158 -0.0170 -0.0143 -0.0307 -0.0487 -0.0679 -0.0726 -0.0708 -0.0738 -0.0717 -0.0714 -0.0764 -0.0782 -0.0863 -0.0844 -0.0863 -0.1083 -0.1077 -0.1122 -0.1159 -0.1300 -0.1312 -0.1368 -0.1595 -0.1624 -0.1724 -0.1734 -0.1857 -0.1885 -0.1906 -0.1919 -0.1968 -0.2025 -0.2024 -0.2027 -0.2039 -0.2080 -0.2086 -0.2179 -0.228…	4769	-1.0268
OST2_DAMP_SGA	-0.5429	-1.7474	0	0.1107	1	0.3144 -0.2647 0.3735 0.3059 -0.2764 -0.3546 -0.2989 0.3476 0.4493 -0.2738 0.5241 0.3799 0.2839 -0.2643 -0.2792 0.3554 -0.3796 0.2677 -0.3292 0.4453 0.3442 0.3330 0.3019 0.3591 0.3452 0.4447 -0.3562 -0.3323 0.2584 0.3680 0.4141 0.4237 0.4636 -0.3773 0.4159 0.3283 0.3931 0.2623 0.2658 0.3755 0.3285 0.3423 0.4399 0.3642 0.5852 0.3189 -0.3207 -0.2613 0.3448 0.4732 0.3177 -0.2587 0.2950 0.4623 0.3175…	261 481 638 682 779 850 867 891 1011 1117 1145 1218 1221 1267 1274 1277 1279 1286 1324 1386 1435 1443 1549 1595 1635 1650 1706 1768 1771 1954 2021 2030 2060 2127 2178 2185 2226 2288 2309 2312 2470 2587 2591 2697 2753 2758 2829 2835 2848 2869 2989 2995 3005 3039 3048 3059 3102 3142 3196 3203 3331 3438 3473 3484 3487 3495 3512 3530 3532 3596 3672 3685 3729 3772 3786 3788 3800 3818 3828 3892 3913 39…	-0.0216 -0.0476 -0.0661 -0.0648 -0.0746 -0.0807 -0.0772 -0.0751 -0.0916 -0.1063 -0.1070 -0.1164 -0.1130 -0.1177 -0.1153 -0.1121 -0.1089 -0.1065 -0.1100 -0.1180 -0.1239 -0.1223 -0.1389 -0.1447 -0.1496 -0.1500 -0.1580 -0.1672 -0.1658 -0.1975 -0.2083 -0.2085	4646	-0.9137
CKA1_BIND	-0.5745	-1.7461	0	0.112	1	0.4318 0.3990 0.5047 -0.3595 0.3640 -0.4054 0.2949 -0.2346 -0.3290 -0.3683 0.2899 -0.3067 0.3403 0.3511 -0.3001 -0.3008 -0.4115 0.3602 0.4871 -0.3902 0.6435 0.5316 0.3059 0.3832 -0.2931 -0.4041 0.3900 -0.2935 0.5520 0.4702 0.2562 0.2654 -0.5563 -0.3097 0.2988 0.3889 0.2903 0.4423 0.3585 0.4410 0.5750 -0.3017 0.3340 0.4234 0.3335 -0.2812 0.4401 0.4909 -0.2755 0.3357 0.4157 0.3504 0.3568 0.3466 0.3…	569 890 1008 1215 1258 1343 1440 1500 1507 1601 1824 2275 2303 2341 2365 2416 2470 2618 2678 2689 2743 2838 2864 3099 3203 3287 3331 3429 3643 3651 3675 3745 3802 3834 3864 3942 4003 4010 4118 4227 4231 4234 4268 4272 4341 4517 4522 4537 4570 4621 4649 4712 4714 4715 4783 5046 5093 5146 5206 5257 5258 5275 5296 5360 5435 5539 5557 5579 5614	-0.0781 -0.1221 -0.1319 -0.1608 -0.1607 -0.1689 -0.1800 -0.1848 -0.1802 -0.1919 -0.2281 -0.3074 -0.3109 -0.3164 -0.3195 -0.3277 -0.3366 -0.3629 -0.3734 -0.3750 -0.3842 -0.4003 -0.4040 -0.4443 -0.4607 -0.4731 -0.4781 -0.4924 -0.5266 -0.5237 -0.5236 -0.5313	4226	-0.5593
BIOGENIC AMINE BIOSYNTHETIC PROCESS_BIO	-0.8725	-1.7456	0	0.1121	1	-0.6343 0.7135 0.5672 0.5281 0.8553 -0.3089 0.4205 0.4092 -0.4952 0.6669 -0.3788 0.3019 -0.4363 0.5128 0.7376 0.4020 0.2667 0.4105 0.4824 -0.4778 0.4811 0.7449 0.4350 0.3531 0.6245 -0.3957 0.4181 0.3224 -0.4059 -0.4513 0.3877 0.4722 -0.4429 -0.6873 0.5744	1353 1786 1951 2211 2533 2958 3316 4159 4198 4447 4729 5626 5633	-0.2263 -0.2950 -0.3181 -0.3606 -0.4169 -0.4899 -0.5478 -0.6817 -0.6721 -0.6937 -0.7134 -0.5080 0.0014	5625	-11.7809
SSU72_BIND	-0.6751	-1.7455	0	0.1119	1	-0.4288 0.3130 0.6469 0.4278 0.4081 0.3022 -0.3724 0.5514 0.4173 -0.4771 -0.2527 0.4617 -0.5310 0.3485 0.3143 -0.3087 -0.3868 0.4916 0.4665 0.4488 0.3873 0.5222 0.4927 -0.3717 0.3942 0.4707 0.3524 0.4149 -0.4841 0.5498 0.4718 -0.3407 0.7584 0.4688 -0.5074	431 1345 1350 1496 1601 1722 2092 2414 2515 2596 2624 2763 2820 2857 2886 3001 3033 3279 3514 3642 4003 4050 4118 4155 4423 4520 4640 4727 5265 5391 5442 5638	-0.0222 -0.1739 -0.1636 -0.1801 -0.1906 -0.2052 -0.2672 -0.3231 -0.3403 -0.3544 -0.3591 -0.3831 -0.3921 -0.3972 -0.4008 -0.4190 -0.4223 -0.4619 -0.4980 -0.5141 -0.5679 -0.5652 -0.5654 -0.5596 -0.5901 -0.5880 -0.5876 -0.5793 -0.6277 -0.5860 -0.5218 0.0005	5264	-1.9871
NEGATIVE REGULATION OF TRANSCRIPTION FROM RNA POLYMERASE II PROMOTER_BIO	-0.672	-1.7445	0.0227	0.1124	1	-0.3154 0.3799 0.3652 -0.4208 0.3607 0.5213 -0.3171 -0.4746 -0.3989 0.3470 -0.3579 0.5976 0.4624 -0.3395 -0.2551 -0.4584 -0.4110 -0.3192 0.5809 0.4152 -0.3846 -0.4123 0.5919 -0.3436 -0.3201 0.4167 -0.3798 0.5155 -0.3414 0.2976 -0.5419 0.4294 -0.4861 0.339	1306 1366 1763 1894 2251 2353 2412 2490 2549 2626 2833 2939 3018 3036 3331 3670 4003 4005 4369 4638 4713 4741 4772 4885 5034 5057 5179 5247 5351 5386 5435 5439	-0.2145 -0.2081 -0.2685 -0.2834 -0.3430 -0.3582 -0.3665 -0.3789 -0.3885 -0.4020 -0.4370 -0.4530 -0.4635 -0.4628 -0.5083 -0.5579 -0.6008 -0.5848 -0.6242 -0.6380 -0.6146 -0.5820 -0.5486 -0.5250 -0.4998 -0.4506 -0.4091 -0.3486 -0.2773 -0.1837 -0.0781 0.0360	4637	-0.9072
RIC1_BIND	-0.5024	-1.7439	0	0.1126	1	0.3832 0.3817 -0.2433 0.3896 -0.2797 0.3379 0.3422 0.3421 0.3170 0.2684 0.3118 0.3024 0.3373 0.3217 0.4937 0.3512 -0.2748 0.3904 0.4463 0.3208 -0.2958 0.4307 -0.3243 0.2719 0.3878 0.2822 0.3876 0.3188 0.2932 0.3095 0.3752 -0.2460 0.3065 0.4468 0.4103 -0.2857 0.3156 0.2588 0.3215 0.3793 0.3376 0.3399 0.3995 0.3702 0.2764 0.3412 0.3184 -0.2822 0.3498 0.3282 -0.2547 0.3738 0.3277 -0.3045 0.3693 0.28…	345 349 431 638 674 682 827 836 841 850 867 917 953 1051 1076 1123 1153 1185 1190 1213 1221 1232 1236 1250 1274 1275 1354 1369 1377 1400 1402 1545 1587 1598 1601 1605 1614 1627 1630 1641 1642 1664 1706 1721 1768 1789 1818 1834 1840 1889 1898 1913 1930 1938 1954 1956 1959 2033 2097 2117 2162 2163 2185 2188 2226 2237 2347 2353 2365 2381 2388 2398 2432 2468 2488 2518 2522 2554 2591 2624 2655 2678 26…	-0.0508 -0.0384 -0.0428 -0.0743 -0.0746 -0.0698 -0.0918 -0.0887 -0.0849 -0.0820 -0.0806 -0.0856 -0.0884 -0.1031 -0.1044 -0.1100 -0.1126 -0.1156 -0.1137 -0.1153 -0.1141 -0.1135 -0.1116 -0.1116 -0.1135 -0.1112 -0.1235 -0.1240 -0.1233 -0.1253 -0.1235 -0.1481	4534	-0.811
PRO1_BIND	-0.8682	-1.7436	0	0.1128	1	0.6614 -0.4075 0.7063 0.4238 -0.2515 0.4248 -0.5289 -0.7857 -0.3709 -0.5919 0.5631 -0.6363 -0.2558 0.4467 0.5763 0.3824 0.4757 0.3663 -0.4580 0.6116 -0.2745 -0.6546 -0.3385 0.2290 -0.5767 0.3170 0.3795 0.4110 0.4382 -0.6527 -0.6386 -0.7987 0.7884 -0.7047 0.1945 0.5848 0.2179 0.5968 -0.2754 -0.5199 0.3159 -0.2978 0.5134 -0.7258 0.5267 0.3544 0.6913 -0.5639 0.3067 0.5562 -0.4885 -0.3702 0.3321 -0.2…	1790 1865 2416 2595 2690 2883 3181 3356 3626 3942 4103 5114 5639	-0.3086 -0.3133 -0.4091 -0.4404 -0.4567 -0.4887 -0.5364 -0.5604 -0.5984 -0.6397 -0.6506 -0.7751 0.0004	5638	-23.3726
VMA21_SGA	-0.5826	-1.7434	0	0.1125	1	-0.3481 0.3672 -0.4004 -0.4197 0.2348 0.2926 -0.2753 -0.3456 0.4844 -0.3398 0.4255 -0.3483 -0.2908 0.5681 0.3978 0.5871 0.2544 -0.3658 -0.3496 -0.2487 0.2971 0.5075 -0.2642 0.3304 0.5928 0.5645 0.4192 0.4159 0.3898 -0.2977 -0.3096 0.2966 0.6051 0.3237 -0.	545 643 711 774 785 827 850 922 1221 1245 1279 1312 1406 1635 1794 1796 1858 1862 2069 2219 2282 2373 2553 2604 2624 2753 2779 2838 2876 2888 2890 3059 3113 3258 3601 3657 3729 3772 3784 3786 3943 4021 4023 4067 4077 4135 4165 4275 4459 4562 4587 4652 4732 4780 4894 4939 4965 4971 4978 5008 5061 5067 5084 5086 5102 5173 5225 5227 5402 5431 5563 5565 5569 5577 5633	-0.0784 -0.0797 -0.0776 -0.0761 -0.0656 -0.0616 -0.0547 -0.0577 -0.1051 -0.1033 -0.1035 -0.1038 -0.1157 -0.1530 -0.1785 -0.1758 -0.1841 -0.1820 -0.2172 -0.2427 -0.2527 -0.2681 -0.3001 -0.3090 -0.3124 -0.3351 -0.3392 -0.3491 -0.3551 -0.3564 -0.3560 -0.3850	4893	-1.1736
SPS2_SGA	-0.6659	-1.7433	0	0.1124	1	0.3242 -0.4683 0.4804 -0.2746 0.4545 0.5806 0.3105 0.7125 -0.5267 -0.2849 0.4067 -0.2914 0.2133 -0.3351 0.7030 0.2789 0.6373 0.4355 0.4962 0.4008 0.3469 0.4679 -0.2933 0.3660 0.4121 0.3842 0.3760 0.3546 0.4139 0.5896 0.3491 0.5412 0.2802 -0.4667 0.5339 0.4583 0.6371 -0.3546 0.4058 0.5980 0.2632 0.3218 0.5732 0.2800 0.2749 0.4899 0.4451 0.3840 -0.3280 -0.4052 0.5070 0.7623 0.3316 0.4424 0.3409 -0.…	711 923 1129 1266 1331 1527 2271 2470 2550 2581 2587 2690 2797 2838 2982 3203 3289 3456 3651 3702 3734 3800 3924 3943 3957 3988 4229 4393 4747 4880 5103 5110 5116 5127 5167 5204 5306 5396 5452 5536 5589 5607	-0.1002 -0.1196 -0.1428 -0.1562 -0.1576 -0.1843 -0.3149 -0.3495 -0.3631 -0.3683 -0.3689 -0.3869 -0.4051 -0.4112 -0.4350 -0.4712 -0.4828 -0.5078 -0.5365 -0.5391 -0.5380 -0.5423 -0.5558 -0.5504 -0.5439 -0.5402 -0.5711 -0.5855 -0.6272 -0.6262 -0.6341 -0.6030	5102	-1.4983
LDB18_SGA	-0.5772	-1.7424	0	0.1133	1	0.2861 -0.3741 0.2986 -0.3009 0.4008 0.4707 0.4622 -0.2752 0.4528 0.3865 0.3779 0.3282 0.3065 0.6142 -0.2388 0.3041 -0.4229 -0.3295 0.4629 0.4681 -0.3179 0.3746 0.3228 0.3617 0.3687 0.4989 0.4471 -0.3153 -0.5092 0.4826 0.3121 -0.2750 0.3737 0.3459 -0.3336 -0.3504 -0.2876 0.3658 0.3117 0.4411 0.4155 0.5067 -0.2221 -0.3532 0.4920 0.5070 0.3400 0.3326 0.2785 0.3965 0.4461 -0.3337 0.4459 0.3538 -0.30…	545 682 736 764 850 867 912 1068 1117 1236 1275 1276 1277 1280 1282 1442 1628 1764 1970 2030 2033 2133 2150 2170 2214 2237 2255 2271 2288 2309 2374 2419 2550 2737 2758 2792 2895 3039 3129 3146 3250 3251 3302 3336 3397 3484 3589 3613 3625 3685 3708 3745 3754 3827 3966 4077 4081 4103 4106 4118 4167 4212 4222 4278 4321 4400 4412 4450 4459 4516 4524 4570 4590 4755 4764 4770 4803 4840 4941 4955 4965 5…	-0.0834 -0.0966 -0.0958 -0.0908 -0.0979 -0.0926 -0.0929 -0.1150 -0.1181 -0.1349 -0.1374 -0.1330 -0.1286 -0.1246 -0.1205 -0.1456 -0.1762 -0.1983 -0.2336 -0.2428 -0.2416 -0.2583 -0.2600 -0.2624 -0.2691 -0.2722 -0.2744 -0.2763 -0.2783 -0.2812 -0.2922 -0.2996	4754	-1.0101
RGP1_SGA	-0.5858	-1.7423	0	0.113	1	0.4866 0.3184 0.3127 0.3462 0.2321 0.3022 0.5033 -0.3084 0.2906 0.3201 0.4273 0.3757 0.3227 -0.3157 0.3455 0.3040 0.4245 0.3556 0.4129 -0.2734 -0.2836 0.3366 0.3859 0.3664 0.3786 0.4555 0.3603 0.2825 0.2792 0.3706 0.3303 -0.4077 -0.2860 0.5616 -0.3136 -0.3432 0.3268 -0.3228 0.4560 -0.2327 0.3828 0.3965 -0.3184 0.3567 0.2739 0.2753 -0.5332 -0.2356 -0.3892 -0.3293 0.3277 0.2361 0.3719 0.2841 -0.380…	349 638 670 705 711 827 850 1076 1221 1236 1279 1324 1386 1421 1443 1517 1549 1635 1638 1645 1664 1764 1771 1913 2115 2133 2185 2226 2237 2365 2398 2468 2470 2481 2527 2587 2737 2753 2798 2835 2861 2876 2895 3017 3048 3108 3160 3162 3192 3251 3261 3289 3290 3376 3438 3512 3585 3592 3651 3663 3683 3685 3713 3729 3754 3784 3800 3892 3966 4026 4077 4106 4199 4212 4222 4255 4282 4391 4450 4459 4468 4…	-0.0432 -0.0852 -0.0811 -0.0782 -0.0702 -0.0839 -0.0810 -0.1170 -0.1393 -0.1380 -0.1421 -0.1467 -0.1546 -0.1577 -0.1586 -0.1691 -0.1721 -0.1852 -0.1833 -0.1821 -0.1832 -0.1992 -0.1984 -0.2225 -0.2579 -0.2599 -0.2683 -0.2748 -0.2759 -0.2984 -0.3038 -0.3160	4449	-0.7376
NUCLEOTIDE-EXCISION REPAIR_BIO	-0.7195	-1.7416	0	0.1133	1	-0.4860 -0.3742 0.5147 0.3832 -0.3945 0.3196 -0.5454 0.7631 0.4223 -0.5504 0.5845 -0.6178 0.3974 0.3570 0.3077 0.3070 0.3682 0.4187 0.3048 -0.3812 -0.4595 -0.2787 0.4054 0.3755 -0.4367 0.3750 0.3702 0.4848 0.5851 -0.3999 0.5966 0.3187 0.5134 -0.3722 -0.33	418 607 1566 1595 1972 2031 2251 2290 2657 2783 2846 3083 3208 3977 3980 3987 4454 4885 5034 5097 5247 5351 5464 5595 5639	-0.0272 -0.0302 -0.1935 -0.1917 -0.2548 -0.2616 -0.2986 -0.3035 -0.3685 -0.3901 -0.4002 -0.4400 -0.4592 -0.5875 -0.5794 -0.5719 -0.6399 -0.6931 -0.6918 -0.6730 -0.6608 -0.6311 -0.5856 -0.4743 0.0004	5033	-1.3776
DOUBLE-STRAND BREAK REPAIR_BIO	-0.7823	-1.7415	0	0.113	1	0.6157 0.4036 0.5126 0.5368 -0.5627 0.8867 -0.4377 -0.4178 -0.4851 -0.3657 -0.4089 -0.2477 -0.5715 -0.4892 -0.4926 -0.7084 0.7584 -0.2009 -0.3707 0.4082 -0.5351 0.3737 0.5281 -0.4043 0.4756 0.7305 0.5559 0.4667 0.5755 -0.5467 0.7397 -0.3247 0.4308 0.6374 0.5021 0.8217 -0.3502 0.5336 0.7362 0.5682 0.5992 -0.3410 0.7635 -0.3374 0.4137 0.7750 0.6301 0.3785 0.2563 0.6309 -0.5226 -0.6204 0.3120 0.8415…	607 2115 2290 2476 3386 4507 4592 4647 5097 5250 5359 5437 5639	-0.0674 -0.3312 -0.3596 -0.3915 -0.5477 -0.7255 -0.7173 -0.7026 -0.7427 -0.7179 -0.6718 -0.6041 0.0004	5096	-1.4879
UBP3_SGA	-0.5197	-1.7414	0	0.1125	1	0.2910 0.2878 0.3633 0.4332 0.4781 -0.3077 -0.3167 -0.2804 0.3991 0.3723 0.2976 0.5252 0.4044 0.4448 0.3731 0.3046 0.2638 0.4509 -0.3296 0.2774 -0.2680 0.4225 -0.2285 -0.2530 0.3705 0.3326 0.3378 -0.2952 0.2990 -0.2581 0.4152 0.4335 0.3421 0.3385 0.3314 0.2624 0.3093 0.3511 0.3238 0.3877 0.4121 0.2753 -0.3825 -0.3293 0.3646 0.3161 0.3972 0.3268 -0.3345 0.3490 0.3162 0.4151 0.3817 -0.2791 -0.3131 …	29 349 527 682 740 794 933 962 973 1075 1087 1123 1216 1236 1266 1277 1280 1288 1298 1324 1443 1517 1528 1601 1605 1664 1671 1685 1706 1764 1768 1826 1841 1913 1971 2017 2033 2060 2110 2145 2188 2214 2271 2309 2379 2398 2448 2463 2564 2602 2652 2665 2697 2763 2797 2798 2835 2861 2869 2876 2917 2985 3005 3042 3083 3142 3162 3251 3376 3383 3394 3413 3438 3456 3484 3512 3532 3534 3613 3623 3702 3713…	0.0644 0.0208 -0.0020 -0.0232 -0.0275 -0.0315 -0.0523 -0.0533 -0.0510 -0.0659 -0.0645 -0.0676 -0.0815 -0.0822 -0.0848 -0.0840 -0.0818 -0.0804 -0.0795 -0.0816 -0.1010 -0.1123 -0.1122 -0.1236 -0.1224 -0.1314 -0.1309 -0.1317 -0.1339 -0.1429 -0.1420 -0.1511 -0.1524 -0.1643 -0.1737 -0.1810 -0.1829 -0.1867 -0.1949 -0.2004 -0.2075 -0.2114 -0.2212 -0.2275 -0.2397 -0.2427 -0.2514 -0.2538 -0.2720 -0.2787 -…	4496	-0.7803
CBP4_SGA	-0.5974	-1.7407	0	0.1135	1	-0.4262 0.3715 0.3736 0.6022 -0.3670 0.4257 0.3648 0.3405 0.5052 0.5405 0.4940 0.4122 0.5345 0.3511 -0.4094 0.4892 0.3356 -0.4426 0.4538 -0.2612 0.3648 -0.3091 0.2583 -0.3835 -0.2514 0.3012 0.5499 0.4729 0.5218 0.3284 0.2920 0.3466 0.3562 0.3117 0.3872 -0	1266 1279 1280 1349 1442 1800 1848 1850 1895 1945 2123 2335 2379 2622 2624 2758 2792 2906 2989 3042 3162 3269 3383 3512 3532 3702 3726 3769 3841 3902 3907 3919 3930 4026 4077 4128 4227 4235 4364 4373 4400 4422 4450 4473 4545 4570 4619 4651 4752 4770 4781 4792 4806 4921 4976 5025 5084 5127 5130 5304 5364 5481 5579 5584 5607	-0.2183 -0.2119 -0.2034 -0.2078 -0.2173 -0.2770 -0.2814 -0.2775 -0.2817 -0.2871 -0.3163 -0.3528 -0.3594 -0.4028 -0.4030 -0.4264 -0.4317 -0.4509 -0.4641 -0.4718 -0.4908 -0.5071 -0.5240 -0.5429 -0.5423 -0.5675 -0.5664 -0.5684 -0.5750 -0.5792 -0.5733 -0.5686	4363	-0.6698
PAU10_SGA	-0.6003	-1.7405	0	0.1133	1	0.4941 0.4325 0.3507 0.3531 -0.3153 0.5219 0.4512 -0.4571 -0.2884 0.3520 0.6192 -0.3695 0.4214 0.5132 0.2985 0.4172 0.2768 0.3234 -0.3673 0.3895 -0.2979 0.5643 0.3680 0.4264 -0.2826 -0.3594 0.3309 -0.4473 0.3876 -0.3432 0.5739 0.3460 0.5518 0.4290 -0.3496 -0.3775 0.3900 0.2483 0.4313 0.3900 0.4793 0.3741 0.3967 -0.3524 0.4532 -0.3788 0.4592 0.3527 0.3637 0.5239 0.3629 0.5077 0.4491 0.3977 -0.4312…	261 349 736 1280 1286 1324 1331 1595 1720 1749 1800 1929 1945 2115 2148 2190 2256 2365 2398 2448 2452 2587 2591 2624 2639 2690 2775 2830 2838 2962 3056 3203 3259 3268 3269 3325 3383 3460 3592 3601 3663 3669 3683 3702 3745 3842 3883 3976 3988 4254 4381 4450 4452 4512 4562 4571 4573 4705 4752 4803 4846 4921 4947 4959 4976 5045 5052 5067 5074 5110 5167 5215 5287 5413 5440 5535 5569 5584 5589 5639	-0.0080 0.0056 -0.0514 -0.1439 -0.1396 -0.1413 -0.1375 -0.1812 -0.2006 -0.2028 -0.2091 -0.2300 -0.2306 -0.2595 -0.2638 -0.2699 -0.2806 -0.2993 -0.3044 -0.3127 -0.3128 -0.3368 -0.3373 -0.3430 -0.3455 -0.3544 -0.3692 -0.3784 -0.3792 -0.4005 -0.4162 -0.4409	4449	-0.7376
SEH1_SGA	-0.5251	-1.7399	0	0.1133	1	0.2983 0.2811 0.4696 -0.3100 0.3878 0.3294 0.3708 -0.3127 0.3039 -0.2849 0.2844 0.4127 0.3199 0.3295 -0.3117 0.2897 0.2571 -0.2530 0.2900 0.4782 -0.3269 0.4609 -0.2809 0.3931 -0.3642 0.3748 0.3578 0.3573 0.4605 0.3361 0.3187 0.3891 0.4594 0.3897 0.3380 0.3108 0.4663 0.4769 0.3645 0.3319 0.3579 0.3167 -0.2755 -0.2910 0.3149 0.3319 0.3253 -0.2772 0.3628 0.3848 -0.2755 -0.2720 0.2646 0.3555 0.3695 -…	561 630 736 766 860 882 892 1011 1031 1035 1154 1216 1221 1236 1279 1307 1324 1378 1443 1462 1605 1631 1635 1771 1794 1840 2115 2123 2183 2185 2211 2237 2244 2288 2348 2387 2388 2398 2448 2457 2463 2468 2550 2591 2622 2661 2665 2737 2758 2763 2779 2781 2791 2792 2827 2848 2854 2893 2985 2989 3008 3059 3068 3126 3146 3148 3196 3261 3270 3309 3313 3316 3319 3386 3397 3411 3438 3445 3512 3548 3585 3…	-0.0906 -0.0926 -0.1033 -0.1005 -0.1108 -0.1081 -0.1033 -0.1196 -0.1179 -0.1133 -0.1305 -0.1378 -0.1347 -0.1335 -0.1376 -0.1390 -0.1386 -0.1451 -0.1539 -0.1543 -0.1778 -0.1801 -0.1783 -0.2011 -0.2033 -0.2098 -0.2588 -0.2590 -0.2689 -0.2682 -0.2720 -0.2758	4438	-0.7319
YKL033W-A_SGA	-0.613	-1.7399	0.0263	0.1129	1	0.4104 0.2711 0.3801 -0.2773 0.4654 0.5500 -0.2431 0.3650 -0.5576 0.2812 -0.2815 -0.2940 -0.2879 0.3099 -0.5483 0.5154 0.6189 -0.3302 0.4376 0.4198 0.3356 0.4030 0.5153 -0.4504 0.2855 0.4733 0.2176 0.4509 0.4562 -0.5667 -0.2651 -0.4189 0.3201 0.2579 0.3390 -0.3912 -0.4249 0.4630 -0.3473 0.3514 0.6712 -0.3499 0.3116 0.3824 -0.4392 0.2912 0.5346 0.2664 -0.3077 0.3846 0.4047 0.4237 0.2578 0.2562 -0.…	382 822 881 1048 1213 1347 1386 1557 1834 1942 1992 2017 2022 2155 2685 2830 3017 3111 3203 3278 3301 3478 3484 3683 3918 3990 4059 4128 4368 4381 4403 4766 4925 4965 5033 5052 5273 5320 5321 5328 5374 5514 5518 5561 5627	-0.0221 -0.0821 -0.0758 -0.0927 -0.1121 -0.1276 -0.1264 -0.1502 -0.1952 -0.2106 -0.2161 -0.2171 -0.2147 -0.2359 -0.3302 -0.3551 -0.3867 -0.4012 -0.4148 -0.4250 -0.4258 -0.4532 -0.4500 -0.4802 -0.5149 -0.5199 -0.5237 -0.5269 -0.5575 -0.5474 -0.5385 -0.5848	4924	-1.2072
VESICLE-MEDIATED TRANSPORT_BIO	-0.5397	-1.7399	0	0.1125	1	0.2370 0.2877 0.2899 0.3403 0.2877 0.2934 0.4011 0.2555 0.3493 0.3789 0.3207 0.2790 -0.2471 -0.3331 0.3707 0.3330 0.3454 0.3532 0.2761 0.3941 0.4036 0.4225 0.2949 0.4157 0.4565 0.4540 0.4726 0.2653 0.3244 0.4349 0.2835 0.3033 0.4667 0.3724 0.3718 -0.2990 0.4502 -0.3947 0.3793 0.3232 0.3388 0.2366 0.3327 0.4915 0.4040 0.3848 0.3261 0.3810 0.2787 -0.2806 0.4098 0.3153 0.2526 0.3008 0.3396 0.3731 0.…	445 719 913 995 1000 1123 1207 1221 1239 1250 1279 1324 1344 1361 1387 1601 1695 1744 1766 1776 1800 1815 1817 1818 1824 1913 2071 2092 2124 2126 2185 2226 2285 2299 2317 2383 2425 2458 2513 2568 2584 2618 2655 2702 2774 2837 2860 2865 2886 2962 3030 3045 3048 3080 3102 3146 3167 3176 3190 3227 3294 3368 3382 3387 3394 3395 3412 3448 3467 3499 3522 3549 3566 3597 3609 3621 3636 3639 3714 3729 374…	-0.0647 -0.1051 -0.1336 -0.1426 -0.1375 -0.1549 -0.1659 -0.1641 -0.1632 -0.1610 -0.1623 -0.1667 -0.1666 -0.1661 -0.1673 -0.2037 -0.2184 -0.2251 -0.2269 -0.2265 -0.2287 -0.2294 -0.2277 -0.2258 -0.2248 -0.2393 -0.2667 -0.2692 -0.2738 -0.2728 -0.2825 -0.2890	4116	-0.4915
RAD14_SGA	-0.6381	-1.7376	0.0313	0.1153	1	0.3163 -0.4349 0.3526 -0.3822 -0.3030 -0.3876 0.5782 -0.4613 0.4432 0.4401 -0.3887 0.4884 0.3919 -0.3172 0.5029 -0.3560 0.5940 0.2965 0.3026 0.2159 -0.3527 0.3277 0.4044 0.3670 0.3012 -0.3612 0.3706 0.6677 0.3191 0.2824 0.5175 -0.3924 -0.3346 -0.3113 -0.3046 0.5491 -0.2319 0.3806 0.3127 -0.3593 -0.2881 0.5966 -0.2713 0.3163 -0.6390 -0.2533 0.4625 -0.6053 0.4563 0.2730 -0.3210 0.4389 0.5269 0.5139…	545 971 1221 1267 1386 1789 1794 1929 2294 2476 2587 2634 2798 3042 3196 3258 3304 3404 3525 3548 3601 3700 3724 3725 3883 4138 4181 4250 4307 4400 4452 4462 4674 4679 4702 4764 4774 5016 5116 5177 5204 5365 5395 5406 5518 5534 5535 5594 5629	-0.0700 -0.1335 -0.1695 -0.1694 -0.1835 -0.2513 -0.2480 -0.2687 -0.3323 -0.3641 -0.3836 -0.3918 -0.4204 -0.4622 -0.4874 -0.4957 -0.5010 -0.5155 -0.5332 -0.5332 -0.5384 -0.5512 -0.5504 -0.5455 -0.5676 -0.6051 -0.6043 -0.6074 -0.6078 -0.6132 -0.6106 -0.6004	4673	-0.9403
CLA4_SGA	-0.5961	-1.7375	0	0.1152	1	0.4519 -0.5078 0.3404 -0.3471 0.4187 0.3666 0.4845 -0.3786 0.3311 -0.3049 0.3028 -0.3770 0.3201 0.4603 0.3794 0.3325 0.3263 0.2645 -0.3957 0.2849 0.5877 0.2984 -0.4031 0.5007 0.2814 0.3216 0.3505 0.4309 0.3690 0.4901 -0.3689 0.3136 0.4266 0.3558 0.3334 0.3473 0.3537 0.3620 0.3836 -0.3503 -0.4335 -0.2810 0.3231 -0.2925 0.5006 -0.3352 0.3242 0.3352 0.5107 -0.2276 0.4020 -0.2837 -0.3616 0.4806 0.372…	349 481 545 891 1031 1038 1068 1075 1218 1236 1308 1331 1442 1443 1462 1635 1664 1724 1800 1813 2127 2200 2205 2309 2476 2604 2737 2798 2829 2830 2890 3020 3048 3161 3251 3365 3397 3442 3484 3598 3613 3672 3786 3800 3870 3988 3990 4021 4081 4109 4167 4199 4235 4321 4373 4412 4425 4452 4512 4607 4667 4747 4803 4892 4939 4959 5025 5029 5084 5121 5129 5153 5227 5252 5282 5286 5287 5290 5321 5347 536…	-0.0378 -0.0435 -0.0395 -0.0936 -0.1122 -0.1069 -0.1060 -0.1011 -0.1218 -0.1202 -0.1287 -0.1285 -0.1446 -0.1410 -0.1406 -0.1687 -0.1710 -0.1791 -0.1904 -0.1903 -0.2454 -0.2573 -0.2570 -0.2748 -0.3044 -0.3272 -0.3508 -0.3613 -0.3663 -0.3659 -0.3760 -0.3984	4891	-1.1728
SEC27_BIND	-0.5833	-1.737	0	0.1156	1	-0.2392 0.2183 -0.3009 0.4452 -0.3291 -0.3818 0.3718 0.3299 0.4822 -0.3163 -0.3586 0.4580 0.4057 0.3172 0.4519 0.2453 -0.2845 -0.4780 -0.3110 -0.4772 0.3470 -0.3602 0.5526 0.3151 0.4776 -0.3169 0.3332 0.4814 -0.5295 -0.3721 0.4031 0.3592 -0.3232 -0.3553 0	460 850 890 1087 1480 1520 1601 1630 1818 1865 1913 1954 1971 2092 2226 2242 2462 2584 2618 2669 2671 2690 2798 2835 2861 2971 3048 3113 3146 3290 3364 3394 3445 3484 3499 3526 3670 3788 3806 3818 3829 3883 4014 4103 4121 4128 4169 4182 4226 4239 4531 4592 4646 4652 4810 5055 5056 5094 5130 5240 5350 5359 5434 5500 5614 5633	-0.0499 -0.1048 -0.0977 -0.1227 -0.1868 -0.1879 -0.1971 -0.1972 -0.2269 -0.2315 -0.2367 -0.2408 -0.2408 -0.2599 -0.2821 -0.2832 -0.3218 -0.3433 -0.3492 -0.3581 -0.3581 -0.3612 -0.3798 -0.3855 -0.3892 -0.4075 -0.4196 -0.4293 -0.4330 -0.4561 -0.4662 -0.4683	5054	-1.4078
LEA1_SGA	-0.5186	-1.7369	0	0.1152	1	0.3595 0.4530 -0.3368 -0.2487 -0.3095 0.3874 -0.2832 0.4166 0.3231 0.2691 -0.3158 -0.2705 -0.3348 0.4215 0.4454 0.3421 0.2675 0.3081 0.4481 -0.3093 0.3358 -0.2724 0.4057 0.4351 0.2914 0.3586 0.3517 0.4152 0.4494 -0.2917 -0.3015 0.5093 0.3614 0.4360 0.4695 0.4836 0.3325 0.4282 0.3285 0.4701 0.4747 0.2779 0.4516 0.3005 -0.3020 0.3145 0.3884 -0.2577 -0.3254 0.3976 -0.3063 0.3301 0.2961 0.5544 0.4652…	160 197 376 794 801 867 892 933 1236 1266 1267 1276 1280 1291 1308 1443 1517 1590 1605 1631 1724 1741 1762 1818 1853 2021 2090 2123 2127 2145 2194 2226 2237 2263 2294 2347 2365 2398 2442 2448 2468 2470 2702 2714 2753 2775 2781 2792 2797 2830 2835 2861 2869 2888 2893 2895 2913 2941 2974 3017 3076 3102 3158 3161 3258 3286 3301 3303 3331 3373 3404 3411 3429 3455 3487 3537 3548 3613 3683 3685 3745 37…	0.0137 0.0441 0.0323 -0.0350 -0.0278 -0.0322 -0.0295 -0.0301 -0.0808 -0.0820 -0.0780 -0.0755 -0.0721 -0.0700 -0.0691 -0.0902 -0.1005 -0.1108 -0.1107 -0.1127 -0.1272 -0.1279 -0.1294 -0.1374 -0.1418 -0.1707 -0.1818 -0.1865 -0.1859 -0.1879 -0.1957 -0.2005 -0.2015 -0.2052 -0.2100 -0.2188 -0.2213 -0.2267 -0.2341 -0.2347 -0.2378 -0.2377 -0.2795 -0.2814 -0.2881 -0.2916 -0.2923 -0.2939 -0.2943 -0.2998 -0…	4493	-0.7782
TRNA AMINOACYLATION FOR PROTEIN TRANSLATION_BIO	-0.7649	-1.7363	0.0233	0.1154	1	0.3280 0.2307 0.4486 0.5536 0.3529 -0.5363 -0.2673 0.6790 0.3146 0.2350 0.4968 -0.3365 0.6594 0.5941 -0.4191 0.8532 -0.5616 0.2594 0.3914 -0.4329 0.3122 -0.3534 0.5547 -0.4141 0.3756 0.2918 0.4709 0.8974 -0.3044 -0.5948 -0.6628 -0.2769 0.6060 -0.3669 -0.5174 -0.4665 -0.4785 -0.2785 -0.2460 0.4950 -0.3994 -0.4938 -0.5589 0.5011 0.5372 -0.3231 0.6078 0.3883 0.3655 0.5873 0.4220 0.4547 -0.3316 0.473…	2186 2278 2388 3184 3612 3635 3889 4070 4174 4474 4913 5226 5266 5285 5465 5503 5620	-0.3840 -0.3966 -0.4136 -0.5497 -0.6155 -0.6092 -0.6396 -0.6540 -0.6527 -0.6768 -0.7094 -0.6947 -0.6264 -0.5518 -0.4604 -0.3294 0.0037	5225	-1.8569
DOUBLE-STRAND BREAK REPAIR VIA SINGLE-STRAND ANNEALING_BIO	-0.8402	-1.7363	0	0.115	1	0.3428 -0.4618 -0.5687 -0.3466 0.6467 -0.5802 0.6312 0.6146 0.5888 0.6473 0.3310 -0.4827 -0.4239 0.3756 0.6243 -0.4908 -0.5001 -0.3552 0.4229 0.4729 -0.5060 0.5980 -0.6966 0.7554 0.6902 0.5799 -0.6130 -0.5969 0.6687 0.3507 0.7130 -0.6049 0.3791 0.2239 0.6141 -0.6425 0.2216 0.4961 0.6212 -0.4899 0.7218 -0.5639 -0.3158 -0.8219 -0.2374 0.3087 -0.7904 -0.3551 0.4424 -0.4295 -0.5189 0.5692 0.4469 0.24…	2115 2476 3386 4592 4647 5097 5359 5437 5639	-0.3710 -0.4338 -0.5891 -0.7770 -0.7590 -0.7939 -0.7664 -0.6880 0.0004	5358	-2.4323
SWD2_BIND	-0.694	-1.7363	0	0.1146	1	-0.3362 0.4187 0.4234 -0.5731 0.6158 0.3660 0.4771 0.5825 0.6003 -0.2811 0.6109 0.3395 -0.4105 0.4265 0.5562 0.4382 -0.3454 0.3464 -0.2744 -0.4312 -0.3763 -0.3040 0.3676 0.3002 0.4042 -0.2739 0.4610 0.4857 0.6025 0.4773 0.3015 0.2532 0.6157 -0.6066 -0.367	1331 1345 1354 1358 1462 1481 1496 1722 2153 2398 2564 2678 2792 2820 2857 3397 3429 3642 4003 4021 4103 4108 4244 4520 4714 5227 5442 5638	-0.2242 -0.2139 -0.2029 -0.1911 -0.1984 -0.1908 -0.1826 -0.2149 -0.2878 -0.3297 -0.3586 -0.3785 -0.3977 -0.4013 -0.4063 -0.4969 -0.4967 -0.5270 -0.5794 -0.5704 -0.5717 -0.5592 -0.5678 -0.5949 -0.6028 -0.6436 -0.5985 0.0005	5226	-1.8576
SHE4_SGA	-0.5398	-1.7361	0	0.1144	1	0.3555 0.3146 0.3171 0.2701 0.4338 -0.2679 0.2862 -0.2617 0.3894 -0.2574 -0.3174 0.4096 0.3406 0.4223 0.3093 0.3971 -0.2601 -0.2566 0.4090 0.2808 -0.2651 0.4713 -0.3812 0.4046 0.5082 0.3474 0.3599 0.3115 -0.2728 0.4089 0.2993 0.5536 0.3750 0.3431 0.3094 -0.2954 0.3600 0.2599 0.4328 0.3796 -0.3553 0.4452 0.2932 -0.2534 0.5018 0.3650 -0.3158 0.4308 0.3651 -0.3514 0.3747 0.2955 0.3316 -0.4414 0.2682…	285 626 638 682 705 719 736 1031 1117 1129 1218 1221 1266 1298 1312 1324 1517 1601 1635 1638 1664 1717 1741 1749 1768 1803 1932 1954 2014 2025 2033 2060 2110 2123 2178 2288 2315 2371 2457 2463 2564 2584 2591 2758 2797 2822 2830 2835 2838 2890 2917 2974 3039 3048 3059 3259 3438 3475 3478 3484 3532 3539 3564 3567 3589 3592 3613 3650 3680 3685 3702 3713 3765 3779 3800 3802 3870 3892 3913 3957 3988 4…	-0.0286 -0.0803 -0.0725 -0.0712 -0.0666 -0.0604 -0.0551 -0.1037 -0.1148 -0.1125 -0.1248 -0.1214 -0.1259 -0.1282 -0.1273 -0.1260 -0.1583 -0.1712 -0.1750 -0.1731 -0.1756 -0.1831 -0.1854 -0.1847 -0.1862 -0.1906 -0.2125 -0.2150 -0.2245 -0.2251 -0.2252 -0.2288	4458	-0.7477
MED8-51_SGA	-0.5235	-1.7361	0	0.114	1	0.3725 0.3446 0.3165 -0.2941 0.2566 0.3718 0.4421 0.3091 -0.2647 0.3099 0.3840 0.2807 0.3275 0.4078 0.3219 0.2424 -0.2599 -0.2111 0.3619 0.4203 0.2915 0.4390 -0.3946 0.3143 -0.2534 -0.3145 0.3768 0.3188 -0.2762 0.2939 -0.2806 0.2931 0.4883 -0.2892 0.2946 0.4978 -0.3839 0.2568 0.3785 -0.2611 -0.3749 -0.2397 0.3276 -0.2744 -0.4023 0.4711 0.4779 0.3932 -0.3972 0.4423 0.3677 -0.3169 -0.3076 -0.2858 0…	42 191 630 700 891 1011 1324 1337 1364 1440 1443 1517 1520 1528 1754 1813 1913 1931 1938 1954 2064 2166 2309 2424 2448 2514 2591 2604 2665 2690 2797 2835 2861 2916 3017 3040 3048 3068 3076 3134 3203 3261 3478 3548 3591 3598 3613 3685 3708 3745 3818 3842 3869 3892 3925 3976 4010 4077 4094 4103 4118 4183 4212 4213 4227 4254 4265 4268 4290 4364 4381 4393 4402 4424 4434 4450 4459 4510 4545 4570 4571 …	0.0697 0.0745 0.0049 0.0008 -0.0277 -0.0443 -0.0976 -0.0967 -0.0985 -0.1093 -0.1070 -0.1177 -0.1156 -0.1144 -0.1533 -0.1621 -0.1787 -0.1804 -0.1801 -0.1816 -0.2002 -0.2176 -0.2428 -0.2630 -0.2669 -0.2785 -0.2922 -0.2943 -0.3051 -0.3094 -0.3283 -0.3347 -0.3389 -0.3482 -0.3657 -0.3690 -0.3697 -0.3724 -0.3730 -0.3825 -0.3938 -0.4031 -0.4407 -0.4516 -0.4575 -0.4568 -0.4576 -0.4686 -0.4706 -0.4751 -0.…	4363	-0.6698
ARO2_SGA	-0.566	-1.736	0	0.1136	1	0.2557 0.3949 0.3479 -0.3858 0.2227 -0.2698 0.5763 0.2260 0.3780 -0.3534 0.2574 0.3959 -0.3079 0.2988 -0.2988 0.4986 0.3567 0.2596 -0.3155 0.3498 0.2578 0.3247 0.4484 0.3357 0.2668 0.5736 -0.5177 0.3635 0.2743 -0.2843 -0.2911 -0.3477 0.2380 -0.2549 0.3326 0.4163 0.3952 0.5918 0.3829 -0.3548 0.3949 0.4223 -0.2627 0.3717 0.4613 0.4492 0.3265 0.3748 -0.3047 -0.3768 0.3810 0.2836 0.3616 0.4540 0.3538…	229 626 801 826 969 973 1116 1185 1274 1277 1280 1309 1331 1569 1590 1671 1685 1720 1724 1794 1887 1925 1938 1954 1966 2060 2064 2127 2232 2714 2792 2895 2916 3008 3017 3028 3106 3166 3411 3436 3484 3495 3522 3592 3598 3618 3623 3702 3765 3766 3779 3831 3870 3892 3945 3990 4044 4114 4215 4227 4229 4234 4393 4412 4434 4472 4481 4494 4548 4549 4561 4590 4650 4702 4752 4771 4792 4799 4825 4904 4953 …	-0.0072 -0.0663 -0.0889 -0.0849 -0.1039 -0.0979 -0.1182 -0.1257 -0.1374 -0.1335 -0.1297 -0.1307 -0.1306 -0.1704 -0.1711 -0.1830 -0.1829 -0.1866 -0.1848 -0.1951 -0.2099 -0.2148 -0.2153 -0.2164 -0.2168 -0.2322 -0.2313 -0.2413 -0.2592 -0.3458 -0.3594 -0.3773	4392	-0.6933
MAK21-1_SGA	-0.6301	-1.7355	0.0263	0.1137	1	0.5720 0.5878 0.3000 0.6245 0.4511 0.5131 -0.4290 -0.6269 -0.2766 0.3780 0.4788 -0.2906 0.5186 0.3470 -0.3543 -0.2583 0.5140 -0.6051 -0.4373 0.3677 0.3670 -0.2361 -0.3397 0.6378 0.3050 -0.3975 0.4374 0.3935 0.2947 -0.3554 -0.3315 0.5313 0.3698 0.3561 0.4665 0.5068 -0.3144 -0.6392 -0.3530 -0.3492 -0.3245 -0.2726 0.3186 0.4621 0.5392 -0.3614 0.7152 0.3895 -0.2991 -0.3799 0.3516 0.5415 0.4622 -0.310…	801 874 1011 1185 1256 1276 1325 1330 1724 2097 2145 2468 2829 3674 3680 3729 3942 4021 4047 4106 4548 4651 4842 4963 5029 5067 5085 5093 5115 5136 5283 5300 5402 5435 5480 5552 5579	-0.1194 -0.1116 -0.1192 -0.1372 -0.1382 -0.1304 -0.1284 -0.1186 -0.1823 -0.2453 -0.2507 -0.3072 -0.3705 -0.5148 -0.5093 -0.5110 -0.5398 -0.5439 -0.5383 -0.5379 -0.5984 -0.5962 -0.6057 -0.5994 -0.5807 -0.5555 -0.5260 -0.4944 -0.4644 -0.4335 -0.4141 -0.3702	4841	-1.1042
RPS11B_SGA	-0.6481	-1.7351	0	0.1139	1	0.4019 0.4189 -0.3228 0.3568 -0.4590 0.3739 0.2878 0.2731 -0.2338 0.3494 0.4845 0.5224 0.2985 -0.3682 0.2606 0.5109 0.4610 -0.4219 0.4895 0.5447 -0.2772 0.5206 0.3218 0.3986 -0.4693 0.4547 0.3025 0.3481 0.4809 0.5026 0.3829 0.3803 0.2832 -0.4909 0.4550 0.2809 0.5023 -0.3137 -0.4848 0.5189 0.2710 -0.4314 0.5874 0.4534 -0.3532 0.4403 0.4408 0.6142 -0.5057 0.4704 0.3693 0.4422 0.3655 0.3427 0.3803 -…	1286 1364 1754 1764 2145 2161 2188 2232 2244 2374 2564 2567 2738 2786 2829 2861 2869 2989 3238 3251 3259 3475 3564 3783 4077 4167 4234 4235 4400 4451 4494 4587 4607 4652 4770 4846 4874 4880 4947 4963 5028 5052 5062 5067 5070 5082 5085 5090 5120 5300 5360 5365 5409 5470	-0.2187 -0.2222 -0.2856 -0.2810 -0.3459 -0.3456 -0.3475 -0.3527 -0.3523 -0.3739 -0.4073 -0.4073 -0.4372 -0.4449 -0.4514 -0.4558 -0.4558 -0.4751 -0.5160 -0.5145 -0.5121 -0.5454 -0.5554 -0.5868 -0.6285 -0.6327 -0.6317 -0.6188 -0.6323 -0.6244 -0.6142 -0.6111	4399	-0.6973
TMA19_SGA	-0.5807	-1.7332	0	0.1158	1	-0.3424 0.3922 0.4470 -0.3465 0.2934 0.2827 0.4092 0.3126 -0.2299 0.3375 -0.3793 0.3289 0.4109 0.2784 -0.2901 0.5273 -0.2692 0.4201 -0.2722 0.3069 -0.4262 -0.2007 0.2897 0.2267 0.4150 -0.4207 0.3012 -0.3130 0.4256 0.3471 -0.3936 0.4961 0.4086 0.4593 0.474	643 682 815 926 1125 1364 1462 1590 1685 1764 2220 2624 2639 2661 2690 2738 2763 2779 2797 2838 3040 3153 3325 3376 3545 3699 3786 3828 3838 4027 4103 4218 4287 4288 4472 4573 4608 4755 5029 5110 5117 5159 5282 5287 5365 5389 5487 5493 5552 5607	-0.0867 -0.0673 -0.0703 -0.0729 -0.0958 -0.1294 -0.1387 -0.1545 -0.1654 -0.1739 -0.2531 -0.3251 -0.3276 -0.3312 -0.3360 -0.3440 -0.3477 -0.3498 -0.3521 -0.3583 -0.3923 -0.4098 -0.4367 -0.4418 -0.4669 -0.4884 -0.4971 -0.4974 -0.4919 -0.5167 -0.5206 -0.5300	5028	-1.3696
UBP14_SGA	-0.571	-1.7329	0	0.1155	1	0.5004 0.3234 0.4269 -0.4263 0.4819 0.4188 -0.2378 0.2282 0.4204 0.4052 0.3358 0.3747 0.2837 -0.3443 0.3600 0.3789 0.4515 0.2510 0.5507 -0.3530 0.3500 0.3098 -0.3416 0.3114 0.2801 0.3131 0.5192 0.3925 0.3514 0.3912 0.3948 0.3161 0.3933 0.4173 0.3016 -0.3791 0.3405 -0.3507 -0.3956 0.3880 0.4405 0.3083 0.5101 -0.4256 -0.2734 0.3326 0.4179 -0.3714 -0.3626 0.4564 0.4110 0.4750 0.3694 0.4267 0.2461 0.…	606 740 850 1011 1068 1116 1236 1308 1330 1442 1514 1601 1800 1825 1954 2025 2115 2255 2442 2448 2470 2500 2506 2587 2624 2737 2798 3056 3059 3087 3192 3234 3302 3325 3376 3386 3394 3495 3534 3561 3567 3585 3618 3672 3683 3685 3702 3745 3765 3766 3788 3793 3841 3870 3878 3907 4026 4045 4077 4106 4112 4229 4353 4445 4462 4473 4494 4509 4561 4647 4679 4702 4770 4842 4871 4879 4927 4963 4970 5033 50…	-0.0933 -0.1046 -0.1140 -0.1349 -0.1377 -0.1394 -0.1552 -0.1629 -0.1616 -0.1773 -0.1860 -0.1979 -0.2310 -0.2327 -0.2537 -0.2644 -0.2789 -0.3029 -0.3360 -0.3365 -0.3398 -0.3447 -0.3453 -0.3597 -0.3662 -0.3861 -0.3966 -0.4419 -0.4411 -0.4449 -0.4622 -0.4679	4444	-0.7354
PAC11_SGA	-0.5726	-1.7325	0	0.116	1	0.5814 0.3166 0.4948 -0.3337 -0.3901 0.3760 0.4027 0.3433 0.2676 -0.2882 0.3124 0.5825 -0.2969 0.2890 -0.2927 0.3682 -0.2823 0.3194 0.3250 -0.2860 -0.3956 0.3906 0.4527 0.4354 0.5049 0.3377 0.4657 0.3081 -0.3907 0.2943 0.3896 -0.3578 0.3458 -0.2844 0.3548 0.2659 0.3760 -0.3147 0.5245 0.4292 0.4999 0.2931 0.3909 0.2620 0.3163 0.3490 0.3301 0.4140 0.2886 0.4601 0.2618 -0.3526 0.4608 -0.2578 0.3462 …	79 606 682 836 852 1031 1216 1308 1312 1324 1337 1351 1443 1728 1756 1812 1925 2030 2033 2133 2145 2150 2170 2220 2365 2374 2419 2476 2564 2685 2690 2693 2737 2753 2781 2826 2830 2854 3113 3129 3134 3203 3250 3251 3275 3438 3592 3726 3745 3757 3766 3783 3784 3806 3870 3892 3943 3988 4103 4106 4148 4180 4184 4212 4219 4278 4321 4412 4434 4459 4550 4561 4587 4590 4614 4647 4667 4674 4702 4760 4764 …	0.0461 -0.0377 -0.0414 -0.0616 -0.0572 -0.0839 -0.1131 -0.1259 -0.1229 -0.1213 -0.1200 -0.1189 -0.1323 -0.1815 -0.1843 -0.1924 -0.2111 -0.2286 -0.2277 -0.2445 -0.2455 -0.2452 -0.2477 -0.2557 -0.2812 -0.2822 -0.2897 -0.2996 -0.3152 -0.3368 -0.3374 -0.3377 -0.3453 -0.3478 -0.3525 -0.3601 -0.3603 -0.3641 -0.4099 -0.4117 -0.4114 -0.4227 -0.4298 -0.4286 -0.4315 -0.4592 -0.4850 -0.5067 -0.5076 -0.5072 …	4549	-0.8278
SBP1_BIND	-0.6837	-1.7324	0	0.1157	1	-0.3683 0.4843 -0.4105 -0.3705 -0.3920 -0.3432 0.5534 -0.3005 0.3333 0.4743 0.6016 -0.3748 -0.5094 0.3088 0.6053 0.2806 0.4184 -0.4423 -0.2331 0.4599 -0.2672 0.4388 -0.4872 0.3355 0.3973 0.2826 -0.4187 0.2568 0.6281 0.5294 -0.3460 0.2504 0.6589 -0.3346 -0	1406 2226 2271 2487 2499 2618 2661 2823 2861 3048 3191 3220 3683 3802 3875 3955 4077 4103 4134 4182 4212 4268 4305 4519 4660 4810 4897 4946 5055 5067 5164 5199 5271 5321 5430 5434 5448 5493 5521 5614	-0.2418 -0.3857 -0.3915 -0.4292 -0.4305 -0.4515 -0.4588 -0.4867 -0.4922 -0.5232 -0.5456 -0.5475 -0.6239 -0.6377 -0.6426 -0.6480 -0.6596 -0.6539 -0.6487 -0.6460 -0.6396 -0.6371 -0.6306 -0.6517 -0.6571 -0.6610 -0.6515 -0.6342 -0.6237 -0.5953 -0.5778 -0.5472	4809	-1.0782
ARP1_SGA	-0.5971	-1.7321	0	0.1157	1	0.4328 -0.2809 0.2784 -0.4756 0.3604 0.4967 0.4081 0.4184 -0.2682 0.3206 -0.2453 0.2618 -0.4405 0.3077 0.3897 0.4834 -0.2475 -0.3176 0.4925 0.2619 0.4294 0.3399 -0.2471 0.2856 0.3762 0.3082 0.5111 -0.5325 -0.2647 0.3882 0.3175 -0.3846 0.5197 -0.3764 0.4268 0.5140 -0.3492 0.3165 -0.3181 0.3609 0.3150 0.3665 0.4149 0.4036 0.5021 -0.4090 -0.4635 0.3372 -0.2912 -0.3819 0.4615 -0.3709 0.2995 0.4360 -0…	545 638 682 736 1031 1117 1216 1275 1276 1325 1442 1635 1724 1800 1970 2030 2033 2133 2150 2170 2214 2256 2419 2758 2763 3129 3146 3250 3296 3302 3303 3438 3484 3537 3613 3685 3729 3754 3756 3783 3786 3840 3851 3907 3957 4077 4081 4106 4167 4180 4212 4256 4278 4321 4406 4412 4445 4573 4728 4755 4764 4781 4789 4792 4839 4927 5093 5115 5136 5167 5225 5258 5282 5286 5321 5340 5480 5481 5487 5493 553…	-0.0810 -0.0834 -0.0782 -0.0759 -0.1216 -0.1307 -0.1429 -0.1484 -0.1434 -0.1474 -0.1642 -0.1955 -0.2086 -0.2196 -0.2481 -0.2570 -0.2557 -0.2721 -0.2736 -0.2758 -0.2824 -0.2888 -0.3174 -0.3780 -0.3784 -0.4429 -0.4445 -0.4615 -0.4679 -0.4671 -0.4654 -0.4874	4727	-0.9885
DBF4_BIND	-0.6701	-1.7311	0	0.1162	1	0.6151 -0.5921 0.5296 -0.3300 0.3090 0.3877 0.4301 0.2593 0.4546 0.3436 0.7800 -0.5281 0.4685 -0.3990 -0.3295 0.6179 -0.3555 0.4097 0.6940 -0.3362 0.6889 -0.5269 0.2611 0.5897 0.3352 -0.2140 -0.3600 0.4287 0.2379 0.5747 -0.3460 0.3970 0.6939 -0.4533 0.4437 0.5368 -0.3246 0.4146 -0.3464 -0.3602 0.4915 -0.3146 -0.3083 -0.3703 0.7320 -0.2628 -0.2567 -0.3919 0.5919 -0.3871 0.3161 -0.2367 0.4934 0.641…	890 1245 1492 1601 1714 2131 2150 2200 2290 2414 2596 2727 2886 2922 3005 3042 3325 3397 3411 3480 3811 3870 4748 4831 5121 5169 5227 5230 5329 5363 5431 5595	-0.1264 -0.1710 -0.2009 -0.2083 -0.2180 -0.2871 -0.2856 -0.2902 -0.3027 -0.3227 -0.3547 -0.3772 -0.4033 -0.4071 -0.4186 -0.4215 -0.4653 -0.4708 -0.4659 -0.4701 -0.5166 -0.5137 -0.6346 -0.6106 -0.6082 -0.5581 -0.5028 -0.4373 -0.3748 -0.2936 -0.1990 0.0082	4747	-1.0054
LEU3_SGA	-0.7094	-1.7306	0	0.1167	1	-0.4634 -0.4240 0.5454 -0.3698 0.7324 0.5027 0.4085 0.4854 0.2845 0.6021 -0.2681 0.5594 0.6924 0.3140 0.7113 0.4024 0.6318 0.2526 -0.4294 -0.3514 0.3895 0.3121 -0.1442 0.3790 -0.3839 0.7123 0.4305 0.5532 0.4858 -0.5738 -0.4608 0.3671 0.3013 0.4660 -0.3081	1685 1719 1938 2476 2763 2848 2869 3258 3325 3702 3878 3988 4180 4610 4780 5127 5282 5350 5481 5561 5569	-0.2874 -0.2815 -0.3119 -0.4059 -0.4556 -0.4685 -0.4698 -0.5322 -0.5364 -0.5910 -0.6066 -0.6084 -0.6207 -0.6608 -0.6478 -0.6462 -0.5891 -0.5025 -0.3865 -0.2009 0.0128	5126	-1.5352
RPL12B_BIND	-0.6987	-1.7294	0	0.1179	1	-0.2939 0.4568 0.5440 0.3871 0.2416 -0.4217 0.3602 0.5746 0.3014 -0.4091 0.3803 -0.3247 -0.4792 0.3520 0.7142 0.6270 -0.3176 0.4344 0.6153 0.4473 0.6469 -0.3821 0.6217 -0.3566 -0.4172 0.3096 0.3467 0.4624 0.2918 0.3548 0.3614 -0.3943 0.4139 0.3159 0.4130	1029 1151 1350 1658 1865 2379 2678 2690 3657 3801 4103 4516 4789 4853 4872 4874 5013 5039 5041 5067 5153 5164 5347 5365 5430 5443	-0.1576 -0.1579 -0.1770 -0.2207 -0.2492 -0.3383 -0.3910 -0.3926 -0.5548 -0.5682 -0.6049 -0.6503 -0.6617 -0.6335 -0.5965 -0.5565 -0.5342 -0.4904 -0.4423 -0.3964 -0.3553 -0.2997 -0.2486 -0.1642 -0.0700 0.0353	4788	-1.0581
INO4_BIND	-0.5866	-1.7291	0	0.1181	1	-0.3834 0.5175 0.2828 0.4340 0.2879 0.4855 0.4509 0.2901 0.2658 -0.3858 -0.3746 0.3659 0.5655 0.3510 -0.2424 0.2861 0.3121 -0.2608 0.3065 0.3189 0.3293 0.3781 -0.2516 0.4314 0.3213 -0.3557 -0.2742 0.3096 0.4951 -0.4950 0.5937 0.3410 0.3273 0.2662 -0.3762	545 917 1197 1215 1223 1250 1269 1601 1609 1691 1748 1796 1858 2012 2231 2255 2299 2365 2371 2414 2437 2678 2730 3076 3192 3208 3268 3372 3397 3529 3556 3631 3793 3905 3945 4015 4057 4155 4267 4328 4337 4372 4374 4415 4428 4488 4508 4521 4773 4784 4815 4826 4832 5037 5098 5123 5167 5178 5192 5201 5274 5285 5321 5382 5412 5569 5633	-0.0727 -0.1266 -0.1684 -0.1635 -0.1569 -0.1540 -0.1499 -0.2044 -0.2008 -0.2111 -0.2171 -0.2218 -0.2294 -0.2542 -0.2918 -0.2944 -0.3008 -0.3115 -0.3114 -0.3181 -0.3213 -0.3642 -0.3731 -0.4334 -0.4520 -0.4526 -0.4608 -0.4765 -0.4779 -0.4979 -0.4990 -0.5083	4327	-0.6272
RPL33A_BIND	-0.7171	-1.7289	0	0.1178	1	-0.3648 0.6368 0.6934 0.2578 0.4198 -0.4029 0.2479 -0.6572 -0.6141 -0.3817 0.4196 0.4355 0.5906 0.5927 0.3461 0.5181 -0.6577 -0.4177 0.3029 0.4503 -0.4788 0.7014 -0.4833 0.3861 0.6198 -0.3191 -0.3850 0.4461 0.6805 0.5602 0.2637 -0.2610 0.4753 0.2919 0.651	1161 1658 1865 1962 2690 3751 4003 4103 4607 4755 4846 4874 5003 5025 5112 5158 5522 5539 5552	-0.1833 -0.2592 -0.2868 -0.2962 -0.4250 -0.6011 -0.6288 -0.6276 -0.6828 -0.6695 -0.6422 -0.6021 -0.5733 -0.5238 -0.4799 -0.4248 -0.3357 -0.1665 0.0158	4606	-0.88
PAU15_SGA	-0.8426	-1.7285	0	0.1181	1	-0.6817 -0.4744 -0.3720 0.6732 0.4127 -0.5632 0.5265 -0.7633 0.3115 0.3927 -0.3888 -0.7227 0.3199 0.4246 -0.3866 -0.2619 0.7063 -0.3542 0.2291 0.6313 0.3844 -0.5413 0.3488 0.5681 -0.5340 0.5670 0.3045 0.4561 -0.4793 -0.2862 -0.3438 0.5828 -0.5081 -0.5835	2148 2379 2639 3446 3957 5067 5127 5130 5282 5321 5564	-0.3723 -0.4087 -0.4546 -0.5831 -0.6456 -0.7448 -0.6509 -0.5466 -0.4339 -0.2908 0.0137	5066	-1.4392
RLF2_BIND	-0.5898	-1.7278	0.037	0.1182	1	0.5115 0.3611 -0.3392 0.4187 0.4001 0.4709 0.3255 0.4803 -0.3490 -0.2894 0.3037 0.5674 0.4541 0.4065 0.2971 0.3382 0.3062 -0.2824 0.3643 -0.2879 -0.2880 0.5966 0.3196 0.5926 0.3679 -0.2162 0.4070 -0.3864 0.2790 0.3411 -0.3261 0.2789 0.5004 0.4815 0.4334 0.3665 0.4991 -0.2541 0.3146 0.3724 0.4593 0.2987 0.5480 0.5755 0.3464 -0.2647 0.4516 -0.2667 -0.3714 0.2543 0.3005 0.5473 0.2904 0.3233 -0.6215 …	867 1269 1443 1832 1954 1979 2031 2081 2115 2150 2231 2256 2271 2299 2414 2416 2476 2550 2665 2729 2799 2838 2846 2858 2979 3005 3203 3386 3397 3429 3495 3735 3741 3786 3877 3942 4108 4227 4234 4373 4412 4522 4571 4592 4647 4652 4712 4714 4946 4982 5097 5225 5230 5359 5437 5536 5576 5584	-0.1344 -0.1948 -0.2167 -0.2807 -0.2980 -0.2982 -0.3035 -0.3087 -0.3113 -0.3144 -0.3264 -0.3284 -0.3288 -0.3316 -0.3508 -0.3497 -0.3595 -0.3721 -0.3924 -0.4032 -0.4147 -0.4205 -0.4207 -0.4215 -0.4411 -0.4436 -0.4757 -0.5039 -0.5012 -0.5021 -0.5086 -0.5445	4372	-0.677
RPL15A_BIND	-0.6721	-1.7259	0	0.1205	1	0.4098 0.2396 0.4413 0.3324 0.3608 0.5298 0.4625 -0.3513 0.4657 0.4431 0.5349 0.3734 0.4018 -0.3198 0.5504 -0.3618 0.3776 0.3968 -0.3876 0.5464 -0.3541 0.4716 0.4169 0.3379 -0.3577 0.2740 -0.4503 -0.3975 0.4682 0.3951 0.5348 0.4142 -0.3198 -0.4842 0.2474 0.3874 0.3681 0.3494 0.3295 0.3116 0.3729 0.3531 0.4730 -0.4331 0.3269 0.4912 0.6289 0.3623 0.4862 0.4590 0.5958 0.4415 0.5369 0.3869 0.5754 0.3…	347 1008 1161 1346 1573 1617 1724 1865 2029 2207 2265 2379 2416 2596 2641 2664 2671 2690 2823 2824 3405 3657 3942 3989 4028 4065 4103 4274 4516 4728 4755 4764 4768 4842 4846 4853 4874 4876 4964 5025 5067 5153 5158 5164 5171 5187 5209 5231 5347 5365 5430 5443 5446 5460 5539 5552	-0.0168 -0.1228 -0.1405 -0.1661 -0.2009 -0.2033 -0.2177 -0.2390 -0.2654 -0.2953 -0.3039 -0.3231 -0.3286 -0.3606 -0.3684 -0.3722 -0.3732 -0.3762 -0.3992 -0.3985 -0.4991 -0.5395 -0.5839 -0.5853 -0.5850 -0.5840 -0.5829 -0.6039 -0.6343 -0.6563 -0.6448 -0.6299	4727	-0.9885
SCS7_SGA	-0.5124	-1.7242	0	0.122	1	0.4177 -0.3025 0.2982 0.3311 0.3226 -0.3194 0.3401 0.3611 0.4038 0.3544 0.3266 0.3539 0.4341 0.2705 0.2763 0.3384 0.3856 0.3310 0.3071 0.3795 -0.2587 0.3725 -0.3123 0.3273 0.4554 0.3447 0.3185 0.2630 0.4458 0.4401 0.2813 0.3178 0.3001 0.3584 0.3886 0.2858 0.4636 0.3129 0.2944 0.3401 0.4882 0.3252 0.3545 0.4417 0.3607 0.2885 -0.2986 0.2599 0.2244 0.3722 0.3009 -0.2886 0.4990 0.4283 0.3611 0.4466 0…	261 481 496 515 585 608 630 682 711 736 799 827 860 914 931 1023 1129 1145 1185 1213 1266 1271 1279 1286 1291 1308 1364 1435 1442 1466 1491 1503 1528 1578 1601 1605 1638 1641 1645 1717 1754 1759 1764 1807 1818 1826 1892 1913 1966 1992 2021 2033 2046 2055 2081 2097 2123 2127 2188 2214 2222 2226 2232 2256 2315 2318 2327 2371 2373 2374 2448 2457 2476 2489 2581 2591 2607 2630 2652 2661 2693 2797 2823…	-0.0308 -0.0619 -0.0555 -0.0502 -0.0556 -0.0527 -0.0499 -0.0532 -0.0526 -0.0515 -0.0580 -0.0583 -0.0599 -0.0656 -0.0646 -0.0780 -0.0944 -0.0944 -0.0989 -0.1014 -0.1086 -0.1070 -0.1059 -0.1047 -0.1032 -0.1039 -0.1120 -0.1229 -0.1222 -0.1245 -0.1271 -0.1274	4548	-0.8253
GSG1_SGA	-0.544	-1.7239	0	0.1221	1	0.4777 0.2920 0.3539 0.3009 0.2993 -0.2988 -0.3019 0.3164 0.5352 -0.2756 0.2841 -0.2733 0.3440 0.3911 0.3439 0.4285 0.2461 -0.2696 0.3856 0.3694 0.3294 -0.3474 0.2741 0.3219 -0.2648 -0.3284 -0.2541 0.4200 0.4486 0.3014 0.3649 0.4021 0.4165 0.2631 0.2829 0.2492 0.2719 -0.3717 0.5409 0.2993 0.2778 0.3717 0.4010 0.3353 0.3033 -0.4110 0.3296 -0.3546 0.5689 0.2947 0.3838 0.2872 0.3227 0.4015 -0.3781 0…	214 545 561 673 779 822 850 867 1152 1218 1221 1279 1308 1324 1443 1557 1601 1628 1638 1664 1706 1731 1749 1756 1764 1853 1913 1938 1954 2014 2110 2133 2145 2176 2190 2200 2214 2226 2271 2320 2365 2393 2457 2517 2607 2622 2690 2737 2753 2792 2798 2813 2829 2835 2848 2863 2869 2890 2917 2970 2982 3048 3059 3066 3108 3146 3211 3234 3278 3290 3302 3325 3365 3394 3442 3512 3531 3592 3603 3623 3675 37…	-0.0083 -0.0564 -0.0475 -0.0583 -0.0698 -0.0703 -0.0685 -0.0649 -0.1125 -0.1205 -0.1171 -0.1240 -0.1257 -0.1252 -0.1438 -0.1619 -0.1674 -0.1698 -0.1693 -0.1717 -0.1771 -0.1795 -0.1807 -0.1799 -0.1793 -0.1937 -0.2030 -0.2059 -0.2073 -0.2168 -0.2331 -0.2361	4449	-0.7376
YHC1-3_SGA	-0.5083	-1.7234	0	0.1226	1	0.3597 -0.2791 -0.3087 0.3787 0.3750 0.3441 0.3756 0.3115 -0.2992 0.3704 -0.3354 0.3087 0.3544 0.3271 -0.2807 0.3058 0.2610 0.2923 0.4491 -0.2802 0.4230 0.4281 0.3549 0.2940 0.3482 0.3261 0.4181 -0.2902 -0.2454 0.2445 0.3154 0.4668 0.3422 -0.3227 0.3358 0.2968 0.4251 0.2432 0.3158 0.3798 0.4710 0.3109 0.4660 -0.3821 0.4809 0.3948 0.3392 0.4330 0.3493 -0.2198 0.2850 0.3799 0.2761 0.5425 0.2562 0.2…	278 585 626 630 648 736 799 801 827 850 860 888 892 931 992 1071 1221 1251 1267 1275 1276 1280 1291 1298 1304 1310 1324 1364 1373 1406 1421 1435 1442 1475 1526 1664 1719 1724 1732 1737 1771 1794 1802 1807 1813 1885 1913 1932 1945 1954 2145 2185 2200 2214 2237 2244 2288 2315 2393 2464 2506 2572 2591 2624 2641 2642 2702 2729 2744 2829 2835 2861 2895 2916 2955 2966 2974 3005 3039 3059 3108 3129 3160…	-0.0332 -0.0815 -0.0814 -0.0746 -0.0705 -0.0804 -0.0864 -0.0813 -0.0808 -0.0799 -0.0768 -0.0771 -0.0731 -0.0758 -0.0829 -0.0938 -0.1184 -0.1211 -0.1213 -0.1200 -0.1174 -0.1154 -0.1148 -0.1134 -0.1118 -0.1103 -0.1103 -0.1152 -0.1144 -0.1181 -0.1185 -0.1188	4648	-0.9171
CDC73_BIND	-0.5177	-1.7233	0	0.1223	1	0.3851 0.4192 0.3161 -0.3200 0.4225 0.4627 0.3330 0.2874 0.3291 -0.2394 0.3684 0.3870 0.3267 0.3464 0.4358 0.2727 -0.3578 0.2996 -0.2885 0.4680 0.2780 0.3692 0.2617 -0.3361 0.2675 0.3702 -0.2866 0.4022 -0.2996 0.4004 0.2923 0.3548 0.3867 0.5161 0.3966 -0.2552 0.3960 0.2716 0.4538 -0.2854 0.3813 0.2850 0.3938 0.4016 0.3094 -0.3038 0.3004 0.3198 0.4398 0.4044 -0.3451 -0.3191 0.3084 0.3771 0.3729 -0…	418 431 545 630 794 867 917 953 1018 1153 1215 1280 1331 1361 1402 1440 1443 1462 1564 1605 1627 1700 1719 1734 1789 1813 1815 1865 2033 2044 2050 2054 2060 2090 2133 2173 2189 2256 2311 2352 2356 2398 2432 2591 2639 2678 2722 2790 2813 2838 2842 2916 2979 3040 3064 3108 3146 3186 3203 3220 3263 3268 3297 3303 3331 3336 3359 3411 3439 3475 3484 3486 3487 3495 3512 3529 3578 3591 3627 3651 3661 36…	-0.0601 -0.0466 -0.0553 -0.0605 -0.0829 -0.0896 -0.0925 -0.0933 -0.0998 -0.1201 -0.1275 -0.1357 -0.1416 -0.1437 -0.1480 -0.1519 -0.1495 -0.1499 -0.1659 -0.1709 -0.1725 -0.1836 -0.1849 -0.1856 -0.1936 -0.1961 -0.1946 -0.2019 -0.2312 -0.2319 -0.2316 -0.2310	4467	-0.7606
SOD2_BIND	-0.7125	-1.7219	0	0.1243	1	0.4625 0.3310 -0.3870 0.4448 0.3964 0.3102 0.4374 -0.2559 0.4660 -0.3568 -0.3159 0.5227 -0.2716 0.7117 0.5785 0.5213 0.4573 -0.3483 -0.4430 0.6457 0.3368 -0.5493 0.3850 0.3234 -0.4198 -0.3147 -0.4752 -0.3098 0.5844 -0.6147 0.3444 0.2786 -0.2627 -0.6588 -0.5190 -0.3414 0.3139 0.3821 0.3273 -0.3717 0.3145 0.5110 0.4524 0.4762 -0.4303 -0.4897 0.3606 -0.3236 0.3657 0.4678 0.2661 0.5742 0.4159 -0.4785…	832 1280 1345 1361 1585 1804 1949 2214 2581 2678 2792 2794 2839 2929 2979 3134 3238 3383 3979 4128 4134 4155 4430 4901 5008 5175 5252 5444 5458 5639	-0.1250 -0.1930 -0.1937 -0.1859 -0.2175 -0.2505 -0.2715 -0.3159 -0.3808 -0.3977 -0.4170 -0.4164 -0.4231 -0.4374 -0.4442 -0.4688 -0.4835 -0.5046 -0.6008 -0.6157 -0.6050 -0.5967 -0.6287 -0.6850 -0.6731 -0.6640 -0.6326 -0.5955 -0.5237 0.0004	4900	-1.183
SWC3_BIND	-0.535	-1.7219	0	0.1242	1	0.3799 0.4212 0.3191 -0.3413 0.4184 0.5291 -0.2594 0.4524 -0.3042 0.3282 0.3950 0.4182 0.2902 -0.3232 0.4328 0.4127 0.3378 0.3135 -0.3038 -0.3182 0.3850 0.4161 0.3776 0.4273 0.3786 0.3141 0.3866 -0.3201 0.3884 0.3020 -0.2778 0.3353 -0.2747 0.2945 0.3519 -0.3644 0.4267 0.2600 0.3373 0.3155 0.3565 0.3056 0.3063 0.4111 0.3636 0.3455 0.3369 0.3429 -0.2888 0.2829 -0.3547 0.3466 0.3418 0.3884 0.4930 -0…	345 431 492 682 867 953 1018 1139 1277 1331 1350 1402 1511 1545 1555 1601 1700 1718 1719 1735 1796 1913 1935 1954 1972 2033 2054 2112 2133 2153 2208 2226 2271 2314 2398 2432 2443 2470 2550 2564 2604 2639 2669 2671 2690 2691 2730 2783 2792 2794 2797 2798 2947 2979 2985 3026 3040 3048 3068 3110 3129 3173 3250 3263 3411 3442 3456 3484 3487 3529 3585 3598 3649 3672 3674 3726 3731 3735 3745 3760 3802 …	-0.0428 -0.0421 -0.0392 -0.0642 -0.0911 -0.1008 -0.1072 -0.1247 -0.1461 -0.1524 -0.1524 -0.1586 -0.1756 -0.1790 -0.1780 -0.1839 -0.1996 -0.2007 -0.1987 -0.1994 -0.2085 -0.2282 -0.2305 -0.2324 -0.2342 -0.2439 -0.2463 -0.2557 -0.2583 -0.2608 -0.2698 -0.2722	4145	-0.5085
SDH1_SGA	-0.6034	-1.7214	0	0.1246	1	-0.3053 0.6674 -0.3651 0.5796 0.4306 0.3358 -0.2720 0.4600 0.6258 0.4394 0.4899 0.3329 -0.4440 0.5318 -0.4851 -0.4652 0.3235 -0.2451 -0.3838 0.3682 0.6857 0.4641 0.2835 0.5013 0.3371 -0.4423 0.7583 0.5358 -0.2827 0.4382 0.2964 -0.3853 -0.2862 0.2434 -0.41	346 775 971 1185 1256 1279 1590 1731 1850 2002 2288 2587 2906 2916 3296 3484 3537 3613 3625 3745 3754 3978 3989 3990 4077 4167 4222 4353 4516 4614 4947 5029 5030 5033 5127 5136 5365 5446 5449 5453 5481 5595 5611	-0.0084 -0.0638 -0.0837 -0.1109 -0.1136 -0.1080 -0.1568 -0.1765 -0.1931 -0.2166 -0.2658 -0.3188 -0.3744 -0.3748 -0.4392 -0.4684 -0.4731 -0.4815 -0.4783 -0.4936 -0.4890 -0.5209 -0.5147 -0.5067 -0.5132 -0.5194 -0.5186 -0.5295 -0.5434 -0.5441 -0.5803 -0.5691	4946	-1.2289
EDS1_BIND	-0.8399	-1.7209	0.0714	0.1248	1	0.6697 -0.5352 0.3560 -0.6469 -0.5865 0.5418 -0.4818 -0.3356 0.4089 -0.6064 -0.3139 0.4538 -0.4276 -0.4683 0.6001 0.6482 0.5266 -0.3325 -0.5676 -0.8538 -0.5918 0.7408 -0.4072 -0.2643 -0.4222 -0.4164 -0.6118 0.5470 0.7023 0.4574 0.4579 0.4651 -0.5019 0.6753 -0.3374 0.5999 0.9039 -0.6810 -0.3040 0.7012 0.7592 0.4853 -0.9336 0.5468 0.2778 0.7030 -0.2807 0.4970 -0.4377 0.8785 -0.7289 -0.5196 -0.3813 …	917 2115 2678 2792 3438 3943 5299 5584 5599	-0.1110 -0.3148 -0.4140 -0.4320 -0.5340 -0.5994 -0.7158 -0.4104 0.0075	5298	-2.1021
RTF1_SGA	-0.5088	-1.7207	0	0.1244	1	-0.2659 0.3530 -0.2724 0.2858 0.3132 0.5163 0.3442 0.3691 -0.2795 0.3991 0.3900 0.3036 0.3889 0.2767 -0.2882 0.4106 -0.3144 0.3320 0.3368 0.4254 0.3357 -0.2690 0.4020 0.4763 -0.2266 0.3884 -0.3156 0.3412 0.4029 0.4256 0.4486 0.3216 0.4122 0.2935 0.2999 0.	162 638 711 794 867 1011 1048 1117 1129 1276 1291 1337 1347 1443 1503 1578 1584 1590 1595 1645 1724 1771 1818 1837 1848 1850 1858 1929 1938 1954 2044 2060 2115 2127 2214 2256 2344 2373 2388 2398 2424 2498 2564 2591 2622 2624 2639 2690 2763 2792 2823 2835 2848 2895 2921 2988 2989 3017 3068 3106 3142 3243 3250 3252 3301 3331 3365 3455 3478 3512 3589 3613 3651 3669 3685 3724 3757 3765 3766 3869 3870…	0.0139 -0.0609 -0.0640 -0.0703 -0.0758 -0.0958 -0.0967 -0.1040 -0.1009 -0.1234 -0.1220 -0.1264 -0.1244 -0.1383 -0.1459 -0.1566 -0.1547 -0.1528 -0.1508 -0.1572 -0.1691 -0.1753 -0.1817 -0.1830 -0.1829 -0.1812 -0.1806 -0.1917 -0.1915 -0.1927 -0.2075 -0.2089 -0.2175 -0.2184 -0.2331 -0.2397 -0.2550 -0.2595 -0.2615 -0.2627 -0.2668 -0.2798 -0.2915 -0.2962 -0.3017 -0.3018 -0.3044 -0.3134 -0.3262 -0.3311 …	4380	-0.6843
PROTEIN COMPLEX ASSEMBLY_BIO	-0.5408	-1.7204	0	0.1246	1	0.2551 0.3507 0.3610 0.2760 0.4474 0.4222 0.4513 0.3051 -0.3121 0.4219 0.4318 0.3641 0.3818 0.4562 0.3357 0.4276 0.3167 -0.2158 0.3634 0.2834 0.5411 0.4086 -0.3429 0.3671 -0.3429 0.3507 0.4808 0.2790 0.4244 0.2462 0.4195 0.3564 0.4577 0.4285 -0.3736 0.3230 0.5775 -0.2565 0.3904 -0.2819 -0.2880 -0.4578 -0.2986 0.3990 0.3339 0.5339 0.4316 0.4385 0.4508 0.4044 0.2782 -0.3107 -0.3432 0.3688 0.2915 0.…	943 975 1430 1589 1646 1750 1788 1815 1817 1979 1995 2003 2071 2115 2191 2287 2651 2668 2762 2799 2816 2837 2839 2842 2871 2967 3012 3024 3095 3106 3180 3197 3220 3287 3320 3329 3360 3382 3413 3447 3480 3621 3627 3707 3735 3776 3802 3811 3879 3895 3970 4084 4094 4104 4150 4268 4416 4430 4442 4444 4480 4527 4541 4567 4576 4599 4748 4889 4896 5020 5023 5163 5230 5257 5313 5422 5437 5521 5539 5588	-0.1545 -0.1459 -0.2199 -0.2421 -0.2464 -0.2600 -0.2620 -0.2621 -0.2578 -0.2834 -0.2828 -0.2808 -0.2899 -0.2950 -0.3063 -0.3217 -0.3869 -0.3897 -0.4059 -0.4117 -0.4138 -0.4166 -0.4159 -0.4154 -0.4194 -0.4351 -0.4414 -0.4417 -0.4522 -0.4519 -0.4626 -0.4629	4415	-0.712
TRPSYN_PATH	-0.9797	-1.7203	0	0.1242	1	0.4876 -0.6524 0.5801 -0.4489 -0.7830 -0.7374 -0.8846 -0.2756 0.4554 -0.6003 0.4221 -0.4051 -0.6409 0.3134 -0.5991 0.5913 -0.5709 -0.3816 0.2881 0.4651 0.8637 -0.7871 -0.6815 0.4162 0.7112 0.3481 0.7334 -0.8612 0.7371 0.2892 -0.7324 -0.4921 0.8771 0.3869 0.4331 0.6532 0.4992 0.6013 -0.4981 -0.4110 0.5629 -0.8326 0.6648 0.6206 0.6635 -0.8906 0.8517 -0.4520 -0.5159 -0.5258 0.7224 -0.5194 0.8076 0.5…	1786 2958 3316 5626 5633	-0.3078 -0.5130 -0.5701 -0.5705 0.0014	5625	-11.7809
CHK1_SGA	-0.6385	-1.7181	0.0244	0.1272	1	-0.2511 0.5173 0.2843 -0.2646 0.4895 -0.4166 -0.3319 0.2998 0.3139 -0.3912 0.4881 0.2663 0.4682 0.4733 -0.2903 -0.2166 0.5734 -0.6446 -0.5681 -0.2266 0.3852 0.2094 0.3524 -0.4945 -0.3232 0.3656 0.3955 0.2923 0.3248 -0.3052 0.5452 0.5760 -0.4575 -0.4083 0.	966 1068 1077 1282 1475 1528 1740 2025 2044 2127 2219 2222 2268 2514 2634 2779 2838 2861 3745 3754 3943 3957 4403 4494 4524 4548 4652 4909 4997 5012 5127 5130 5204 5209 5328 5438 5453 5595 5599	-0.1538 -0.1559 -0.1415 -0.1662 -0.1911 -0.1915 -0.2227 -0.2693 -0.2685 -0.2798 -0.2934 -0.2912 -0.2970 -0.3400 -0.3613 -0.3863 -0.3955 -0.3982 -0.5484 -0.5423 -0.5664 -0.5591 -0.6223 -0.6202 -0.6066 -0.5915 -0.5885 -0.6064 -0.5914 -0.5628 -0.5474 -0.5119	4402	-0.6988
FIR1_BIND	-0.8072	-1.7173	0.0196	0.1276	1	0.4818 0.5104 0.5653 0.4787 -0.7117 -0.2781 -0.2848 -0.3459 -0.4299 0.4674 0.7039 -0.8138 0.4533 0.4954 -0.3524 0.4583 -0.3683 0.5448 0.6390 -0.5386 -0.4316 0.5572 0.3663 -0.4929 -0.3630 0.5463 -0.4284 0.4102 -0.4093 0.2328 -0.7441 0.5332 -0.1888 0.6629 -0.4948 -0.5426 -0.4613 -0.6613 0.6866 0.8898 0.4147 0.4177 -0.4693 0.4475 -0.5041 0.6730 -0.5094 0.4626 -0.1997 -0.4276 -0.6577 -0.5769 0.6114 0…	852 2150 2170 2414 2671 3331 3463 3877 4131 4328 4337 5192 5638	-0.1179 -0.3436 -0.3426 -0.3839 -0.4290 -0.5397 -0.5554 -0.6157 -0.6434 -0.6565 -0.6359 -0.7281 0.0005	5637	-20.6016
EXOPEPTIDASE ACTIVITY_MOL	-0.7359	-1.7173	0.0488	0.1272	1	0.5726 0.5905 0.5584 -0.2537 -0.2699 0.5202 -0.2293 -0.4108 0.7065 -0.5887 0.3781 -0.2614 -0.7612 0.3812 -0.2727 0.2699 0.5733 0.5380 -0.5978 0.4790 0.5788 0.3953 -0.4254 0.3869 0.4486 -0.3792 0.5115 0.5745 0.4732 0.4207 0.6442 0.3834 0.5020 -0.2509 -0.3915 0.6208 0.4581 -0.3521 -0.4829 0.3213 -0.4957 -0.3461 -0.5012 -0.4328 0.5974 -0.2761 0.3901 0.4058 0.4868 0.6741 0.4006 0.5373 -0.5750 0.7031 …	1531 1922 1978 2218 2375 2760 3278 3913 4628 4720 4919 5102 5371 5529 5570	-0.2512 -0.3089 -0.3083 -0.3446 -0.3687 -0.4354 -0.5181 -0.6090 -0.6863 -0.6484 -0.6171 -0.5669 -0.4742 -0.2708 0.0126	4627	-0.9
INO4_SGA	-0.6302	-1.7168	0	0.1279	1	0.5216 0.4039 -0.3293 0.5653 0.3850 -0.3495 0.4113 -0.2852 -0.2319 0.4020 0.3645 0.5410 0.4276 -0.4896 -0.3143 0.3432 -0.3233 -0.3953 0.4312 0.3424 0.2849 -0.3137 0.4599 0.3743 0.4238 0.3814 0.4501 0.3223 0.3248 0.4774 0.3427 -0.4352 0.4861 0.4387 -0.2796 0.3177 -0.3598 0.6458 -0.4238 0.4558 0.3432 -0.5219 -0.2733 -0.4205 0.5400 0.3513 -0.3792 0.4823 0.2628 -0.4098 -0.3247 -0.3353 -0.5138 0.3741 …	545 585 1051 1324 1796 1858 1929 2021 2255 2266 2288 2316 2371 2737 2861 2894 3003 3076 3192 3243 3268 3372 3488 3627 3631 3726 3766 3818 3841 3870 3945 3978 4004 4337 4374 4428 4450 4524 4610 4705 4770 4780 4880 5037 5093 5130 5192 5227 5320 5321 5346 5413 5481 5487 5493 5507 5569 5633	-0.0737 -0.0590 -0.1326 -0.1747 -0.2556 -0.2633 -0.2730 -0.2868 -0.3272 -0.3276 -0.3301 -0.3337 -0.3425 -0.4075 -0.4288 -0.4337 -0.4518 -0.4633 -0.4819 -0.4887 -0.4908 -0.5065 -0.5240 -0.5450 -0.5418 -0.5543 -0.5568 -0.5612 -0.5602 -0.5600 -0.5677 -0.5676	5036	-1.3789
LSM1_BIND	-0.5009	-1.7162	0	0.1281	1	0.3435 -0.3012 0.3077 0.3760 0.4341 0.5159 0.3369 0.4249 0.3928 0.3267 -0.3824 -0.2738 -0.2488 0.3827 0.3725 0.3482 0.3590 0.4565 0.3110 0.3532 0.3534 -0.2657 0.3483 0.2917 0.2849 -0.2583 0.3956 0.4888 0.4091 0.4517 -0.3984 0.3205 0.2896 0.3077 -0.3162 0.3080 0.2356 0.3289 0.3678 0.3930 -0.2935 -0.2745 0.2943 0.3415 0.2998 0.3031 0.3834 -0.2852 0.3937 0.4478 -0.3039 0.2740 0.3281 0.3244 0.4337 -0…	196 431 492 545 569 607 682 736 755 801 809 867 890 1117 1215 1276 1277 1280 1340 1350 1376 1491 1528 1545 1555 1587 1589 1590 1598 1601 1603 1609 1721 1764 1768 1789 1834 1929 1935 2030 2033 2050 2081 2115 2163 2220 2256 2271 2279 2299 2314 2339 2347 2352 2398 2437 2447 2466 2476 2487 2515 2661 2665 2669 2678 2690 2700 2730 2786 2797 2829 2842 2916 2931 2947 2979 3026 3076 3126 3173 3182 3203 32…	-0.0113 -0.0424 -0.0432 -0.0436 -0.0394 -0.0382 -0.0449 -0.0484 -0.0456 -0.0483 -0.0441 -0.0497 -0.0490 -0.0872 -0.1022 -0.1106 -0.1079 -0.1057 -0.1141 -0.1133 -0.1156 -0.1345 -0.1391 -0.1401 -0.1399 -0.1438 -0.1421 -0.1403 -0.1398 -0.1384 -0.1369 -0.1360	4333	-0.6334
GAL10_SGA	-0.6687	-1.7153	0.0278	0.1291	1	0.3405 0.5368 0.3919 0.4180 -0.7422 0.6599 0.4726 0.4746 0.2871 -0.6247 0.3756 -0.3401 0.6099 -0.3058 0.5159 -0.3933 0.4131 0.3768 0.5327 0.4293 -0.3839 0.3523 -0.6397 0.6472 0.3789 0.4013 0.5577 -0.2719 0.3865 -0.3435 -0.4121 0.3681 0.3140 0.4341 -0.3952 -0.4428 -0.2497 -0.2915 -0.3465 -0.3115 -0.2403 -0.3117 -0.3783 -0.3629 0.4288 0.4806 0.2997 0.5785 0.3343 0.5607 -0.2941 0.4692 0.6272 0.3505 …	1185 1213 1685 1768 1848 2025 2506 2697 2890 3295 3745 3828 4198 4445 5127 5131 5193 5204 5328 5560	-0.1786 -0.1528 -0.2200 -0.2196 -0.2203 -0.2418 -0.3256 -0.3586 -0.3894 -0.4517 -0.5139 -0.5089 -0.5447 -0.5476 -0.5835 -0.4983 -0.4135 -0.3171 -0.2136 0.0144	5126	-1.5352
SSN2_BIND	-0.58	-1.715	0	0.1292	1	0.3964 0.5241 0.5465 0.2267 -0.2929 -0.2967 -0.2728 0.4310 0.3176 -0.2526 -0.3453 0.2696 -0.2837 0.5000 0.4199 -0.3290 0.2987 0.2684 -0.4190 0.3741 0.3148 0.3045 0.6290 -0.3104 -0.2504 -0.3955 0.3717 0.2917 0.2963 0.4536 0.3551 0.3843 -0.3880 0.4223 0.5504 0.3763 0.2606 -0.3412 0.3045 -0.3487 0.2914 0.5563 0.3352 0.3472 0.3022 -0.3004 -0.2373 0.4709 0.3704 0.3358 -0.2789 0.4601 0.6575 0.2827 0.37…	431 867 1379 1440 1511 1545 1555 1721 1758 2033 2115 2208 2353 2487 2514 2661 2678 2797 2830 2921 2947 2985 3005 3026 3039 3108 3158 3173 3397 3470 3524 3532 3651 3664 3670 3672 3769 3802 3870 4003 4077 4146 4155 4162 4167 4175 4261 4334 4504 4509 4517 4535 4537 4571 4621 4695 4784 4848 4923 5130 5213 5363 5386 5493 5515 5536 5557 5584 5585 5593	-0.0441 -0.1084 -0.1937 -0.1984 -0.2053 -0.2059 -0.2022 -0.2276 -0.2301 -0.2768 -0.2892 -0.3040 -0.3288 -0.3521 -0.3564 -0.3825 -0.3852 -0.4059 -0.4110 -0.4262 -0.4296 -0.4350 -0.4371 -0.4393 -0.4400 -0.4505 -0.4574 -0.4579 -0.4950 -0.5047 -0.5107 -0.5085	4503	-0.7922
SIW14_BIND	-0.6013	-1.7147	0.0333	0.1291	1	0.4681 0.3525 0.4321 -0.2986 -0.3348 0.5026 -0.3452 0.3392 0.4478 0.5730 -0.3710 0.5097 0.4127 0.5059 0.4694 0.3772 -0.3447 0.5326 0.4117 0.3197 0.6101 -0.2714 -0.3302 0.5031 0.3815 0.3042 -0.4066 0.3080 -0.5599 0.3115 -0.2607 0.4212 0.2484 0.5104 0.3201 0.3783 -0.3382 0.2984 -0.3951 -0.3040 0.4232 -0.3186 0.3764 0.3035 0.5527 -0.3008 -0.2613 0.5868 0.4166 0.3687 0.3751 0.5351 0.4383 -0.3454 0.41…	1068 1250 1528 1585 1609 1664 1832 2151 2211 2231 2678 2839 3059 3275 3355 3408 3596 3766 3781 3802 3818 3838 3901 3945 3990 4039 4077 4084 4101 4106 4131 4134 4193 4234 4268 4364 4365 4384 4430 4485 4652 4692 4722 4727 4750 4755 4787 4870 4913 5062 5158 5196 5412 5453 5497 5532 5631	-0.1797 -0.2033 -0.2465 -0.2507 -0.2492 -0.2537 -0.2795 -0.3342 -0.3428 -0.3444 -0.4241 -0.4519 -0.4894 -0.5251 -0.5361 -0.5419 -0.5711 -0.5958 -0.5927 -0.5905 -0.5873 -0.5847 -0.5893 -0.5901 -0.5908 -0.5918 -0.5906 -0.5837 -0.5785 -0.5711 -0.5670 -0.5589	3765	-0.3266
RPT2_DAMP_SGA	-0.5508	-1.7143	0	0.1292	1	-0.2981 0.4347 0.2932 0.4689 -0.3644 0.3544 -0.3770 -0.2584 0.3030 -0.3114 0.3098 0.3983 0.2779 0.4561 0.2946 -0.2733 0.4547 0.3916 -0.2710 0.3116 0.3395 0.3470 -0.2947 0.3176 0.4780 0.5254 0.4292 -0.3068 0.3506 -0.2989 0.4127 -0.3776 0.3333 0.4198 0.4178	585 682 700 736 827 850 1038 1068 1071 1080 1129 1173 1177 1274 1277 1308 1349 1671 1764 1825 1971 2030 2115 2161 2194 2196 2200 2211 2264 2271 2328 2388 2588 2591 2612 2661 2674 2763 2779 2791 2797 2869 2884 2894 2909 3021 3040 3048 3102 3161 3251 3268 3269 3331 3386 3438 3487 3495 3512 3532 3592 3618 3623 3650 3685 3695 3745 3760 3786 3805 3870 3877 3942 3943 3978 3988 3990 4047 4077 4094 4106 …	-0.0936 -0.1005 -0.0933 -0.0902 -0.0985 -0.0948 -0.1230 -0.1228 -0.1177 -0.1138 -0.1176 -0.1207 -0.1166 -0.1300 -0.1263 -0.1279 -0.1315 -0.1873 -0.2018 -0.2107 -0.2355 -0.2446 -0.2587 -0.2658 -0.2707 -0.2699 -0.2695 -0.2704 -0.2791 -0.2794 -0.2889 -0.2991	4363	-0.6698
POL32_SGA	-0.5706	-1.7142	0	0.129	1	0.2607 0.2690 0.2673 0.3356 -0.3005 -0.4544 0.4073 0.2403 0.3345 0.4208 0.2562 0.2924 -0.2914 0.3391 0.3846 0.2960 0.3650 0.3732 0.4647 0.3930 0.3574 0.2746 0.3624 0.3942 0.2926 0.4798 -0.2504 -0.2689 0.4075 0.2641 0.3129 0.4419 0.3605 0.6450 0.2959 0.3051 0.3596 -0.3953 0.3290 0.2927 0.3413 -0.3543 -0.3682 0.2823 0.4959 0.3787 0.4525 0.2657 0.3828 -0.3535 0.2393 -0.4061 0.2924 0.4043 0.4250 0.26…	606 661 682 815 826 850 867 962 1031 1236 1308 1364 1421 1465 1664 1741 1756 2031 2081 2115 2133 2150 2214 2226 2256 2309 2398 2448 2476 2550 2639 2665 2690 2722 2729 2737 2758 2787 2869 2887 2894 2952 3020 3048 3059 3134 3146 3161 3196 3280 3325 3334 3336 3386 3484 3487 3495 3598 3669 3741 3745 3754 3805 3870 3877 3878 3907 4081 4103 4126 4212 4235 4317 4373 4473 4494 4509 4545 4561 4571 4586 45…	-0.0956 -0.0925 -0.0838 -0.0980 -0.0904 -0.0855 -0.0797 -0.0892 -0.0947 -0.1267 -0.1351 -0.1408 -0.1470 -0.1510 -0.1840 -0.1951 -0.1951 -0.2431 -0.2505 -0.2551 -0.2569 -0.2585 -0.2688 -0.2698 -0.2741 -0.2827 -0.2981 -0.3065 -0.3111 -0.3241 -0.3400 -0.3445	4472	-0.7642
STV1_SGA	-0.7126	-1.7141	0	0.1285	1	0.4201 0.5184 -0.3589 0.4457 0.6586 -0.6178 -0.6343 0.4998 0.4748 0.5424 0.3412 -0.4721 0.3364 0.3736 -0.5755 0.4840 0.4681 -0.2885 0.3514 -0.3074 0.6188 0.4137 0.4421 0.5424 0.6742 0.4204 -0.4531 0.3224 0.5386 0.3076 0.3513 0.3477 0.3213 0.3755 -0.2849 0.3653 -0.5599 -0.2503 -0.3697 0.5826 0.5938 -0.4185 0.4850 0.4445 0.5944 -0.3831 -0.3323 0.4397 0.5425 -0.3408 0.5957 0.5293 0.5241 0.4925 -0.31…	1035 1236 1664 2025 2145 2294 2737 3048 3083 3818 3918 3962 4040 4106 4167 4381 4570 4892 4904 5044 5130 5164 5252 5402 5432 5435 5548 5563 5599	-0.1666 -0.1892 -0.2577 -0.3175 -0.3353 -0.3594 -0.4376 -0.4904 -0.4938 -0.6159 -0.6238 -0.6212 -0.6238 -0.6235 -0.6216 -0.6427 -0.6554 -0.6838 -0.6565 -0.6471 -0.6245 -0.5900 -0.5578 -0.5166 -0.4475 -0.3731 -0.2799 -0.1613 0.0075	4891	-1.1728
FAR10_SGA	-0.5857	-1.7139	0	0.1282	1	0.3106 -0.3228 0.3940 0.4484 -0.2814 0.2514 0.4289 0.3284 0.5044 0.4475 -0.3114 0.4861 0.3864 0.4058 0.3038 0.3039 -0.3236 -0.2861 -0.4367 0.4115 0.5111 0.3235 0.5530 0.4969 0.4655 -0.4055 0.4228 -0.3745 0.3332 0.3653 -0.4762 0.4824 0.4573 0.4834 -0.2777 0.4639 0.4719 0.2733 0.2690 0.4384 -0.3564 0.4078 0.3491 0.4049 0.4052 -0.3176 0.2869 0.4000 0.3933 -0.3310 0.3788 -0.3103 -0.3914 -0.2855 0.329…	509 545 562 719 794 822 827 969 1125 1236 1440 1444 1520 1608 1664 1749 1794 1800 1889 2014 2025 2069 2095 2133 2205 2206 2271 2282 2315 2316 2318 2344 2388 2424 2451 2554 2573 2587 2622 2661 2763 2786 2838 2848 2861 2887 2894 2906 2989 3129 3177 3196 3286 3289 3330 3372 3512 3545 3548 3585 3601 3674 3754 3777 3783 3786 3789 3845 3868 3883 3907 4004 4075 4094 4118 4148 4172 4212 4364 4400 4434 45…	-0.0744 -0.0646 -0.0521 -0.0688 -0.0722 -0.0676 -0.0590 -0.0771 -0.0993 -0.1142 -0.1471 -0.1438 -0.1538 -0.1664 -0.1735 -0.1861 -0.1917 -0.1902 -0.2040 -0.2248 -0.2249 -0.2312 -0.2343 -0.2397 -0.2514 -0.2503 -0.2610 -0.2619 -0.2669 -0.2661 -0.2655 -0.2693	5066	-1.4392
HHT1_BIND	-0.5749	-1.7139	0	0.1279	1	0.4771 0.3328 0.3680 0.3984 0.2726 0.2893 -0.2982 0.4290 0.4198 0.3885 0.2559 0.2789 0.4478 0.2440 0.3495 0.3047 0.3599 -0.2744 0.2947 0.3108 0.2956 0.2896 0.4792 0.2785 0.4107 0.3665 0.4006 0.3867 -0.3795 -0.3426 -0.3151 0.3869 0.5311 0.3881 0.3154 0.3275 -0.3341 0.3143 -0.4486 0.4543 0.3571 -0.4733 0.3167 0.4686 0.2728 0.3488 0.3164 0.3596 0.2810 0.2886 -0.2956 0.3915 -0.3194 0.4359 0.3618 0.37…	345 431 682 1018 1139 1331 1440 1443 1462 1555 1589 1714 1721 1789 1804 1813 1828 2033 2090 2112 2127 2150 2165 2237 2256 2290 2398 2416 2487 2550 2564 2661 2678 2727 2729 2792 2797 2846 2947 2979 2985 3005 3040 3108 3129 3158 3161 3173 3203 3249 3263 3317 3318 3327 3411 3429 3439 3495 3645 3649 3651 3731 3735 3741 3745 3786 3811 3864 3870 3907 3942 3971 3983 4021 4039 4103 4108 4146 4167 4204 42…	-0.0417 -0.0402 -0.0758 -0.1311 -0.1483 -0.1795 -0.1960 -0.1933 -0.1936 -0.2076 -0.2110 -0.2314 -0.2304 -0.2406 -0.2413 -0.2409 -0.2416 -0.2774 -0.2864 -0.2891 -0.2906 -0.2936 -0.2952 -0.3073 -0.3098 -0.3151 -0.3341 -0.3368 -0.3492 -0.3603 -0.3626 -0.3799	4333	-0.6334
TMA20_SGA	-0.6702	-1.7137	0.0526	0.1281	1	-0.5189 0.6221 -0.2846 -0.2408 -0.3555 0.4075 0.4178 -0.3646 0.5876 0.5457 -0.6096 -0.3512 -0.2829 0.6142 0.7024 -0.4707 -0.4584 -0.3576 -0.7349 -0.2905 0.4781 0.4905 0.3479 -0.5111 0.3649 -0.3300 -0.2336 -0.4143 -0.4648 0.3719 -0.3314 0.4581 0.4759 0.379	1068 1117 1256 2232 2288 2639 2786 2861 3598 3657 3680 3783 4212 4222 4294 4422 4473 4519 4561 4607 4747 4780 4963 5130 5164 5300 5321 5328 5347 5364 5424 5480 5493 5564	-0.1740 -0.1673 -0.1795 -0.3508 -0.3584 -0.4208 -0.4461 -0.4580 -0.5830 -0.5866 -0.5837 -0.5939 -0.6572 -0.6455 -0.6438 -0.6493 -0.6400 -0.6288 -0.6162 -0.6032 -0.6040 -0.5848 -0.5874 -0.5803 -0.5470 -0.5206 -0.4716 -0.4188 -0.3651 -0.3088 -0.2487 -0.1779	4211	-0.5484
CHK1_BIND	-0.5615	-1.7137	0	0.1277	1	0.2779 0.3987 0.4285 0.2347 0.3435 0.4778 -0.3461 0.3898 0.5006 0.5031 -0.2787 0.2232 -0.3560 0.4370 0.3099 -0.3172 0.4018 0.5065 0.2985 0.4872 0.5361 -0.3444 -0.2369 0.5542 0.2199 0.3176 0.5127 0.4302 0.4004 0.2877 0.5385 -0.3085 -0.3605 0.2734 0.3222 0.4947 0.3178 0.5019 -0.4527 -0.4310 -0.3240 0.3323 0.5467 0.5313 -0.2918 0.3535 -0.3320 -0.3982 0.5695 0.5085 0.3275 -0.2698 0.3595 0.3720 0.3070…	569 890 966 1031 1057 1068 1282 1528 1626 1627 1714 1828 1865 2044 2115 2127 2151 2180 2352 2354 2381 2398 2550 2588 2727 2779 2838 2979 3203 3325 3587 3649 3700 3741 3787 3863 4077 4131 4224 4334 4340 4430 4509 4524 4548 4652 4692 4732 4749 4831 4875 4890 4909 4995 4997 5097 5146 5178 5328 5347 5453 5588 5595 5599	-0.0752 -0.1176 -0.1179 -0.1174 -0.1104 -0.1009 -0.1308 -0.1685 -0.1805 -0.1751 -0.1858 -0.2020 -0.2046 -0.2337 -0.2438 -0.2434 -0.2454 -0.2483 -0.2778 -0.2767 -0.2803 -0.2822 -0.3089 -0.3154 -0.3398 -0.3485 -0.3581 -0.3818 -0.4194 -0.4381 -0.4807 -0.4871	4333	-0.6334
RNA1-S116F_SGA	-0.5389	-1.7134	0	0.1278	1	0.3581 0.3974 -0.3293 0.3826 0.4334 -0.2291 0.3852 0.3943 0.2767 0.3285 0.2938 0.3687 0.2979 0.3393 0.3045 0.3999 0.3920 -0.3433 0.3273 -0.3614 -0.2707 0.3332 -0.4051 -0.3221 0.4056 0.4333 0.3187 0.2403 0.5011 0.3989 0.4025 0.5155 -0.3880 -0.2155 -0.3419 0.2725 0.4325 0.6060 0.3744 0.3762 -0.2407 0.5151 -0.3456 0.3291 0.3415 0.3852 0.4634 0.2528 -0.2929 0.3451 0.3624 0.3943 0.3732 0.4217 0.4770 0…	736 801 990 992 1129 1256 1266 1276 1280 1337 1364 1440 1462 1483 1528 1794 1938 2025 2060 2110 2127 2166 2183 2256 2266 2271 2373 2374 2398 2442 2514 2587 2591 2624 2758 2787 2848 2894 3017 3040 3268 3331 3376 3397 3532 3548 3598 3613 3625 3657 3672 3683 3685 3745 3760 3765 3842 3869 3878 3883 3907 3943 3945 3990 4010 4103 4118 4167 4180 4212 4235 4254 4393 4434 4497 4516 4519 4561 4651 4670 475…	-0.1200 -0.1201 -0.1457 -0.1376 -0.1554 -0.1726 -0.1687 -0.1648 -0.1599 -0.1650 -0.1648 -0.1739 -0.1733 -0.1726 -0.1765 -0.2216 -0.2452 -0.2589 -0.2632 -0.2705 -0.2718 -0.2773 -0.2788 -0.2907 -0.2913 -0.2910 -0.3085 -0.3078 -0.3113 -0.3185 -0.3311 -0.3439	4496	-0.7803
HIR1_BIND	-0.6222	-1.713	0	0.1281	1	0.4754 0.2858 0.4393 0.3798 0.2596 0.4486 0.4573 -0.3420 -0.4069 -0.5211 0.3137 0.3180 -0.3420 0.3313 0.2911 0.4085 0.3453 0.2864 -0.4989 0.2591 0.4085 0.3626 0.5166 0.4439 -0.2806 0.3166 -0.3407 -0.2959 0.3104 -0.5307 -0.3005 -0.4244 -0.4897 0.3384 0.3163 0.3241 -0.3265 -0.2527 0.4288 0.4557 0.2813 0.5408 -0.2870 -0.3810 0.4234 0.2811 -0.3008 -0.4235 0.4802 0.5543 0.4710 0.3016 0.4532 0.4366 0.3…	569 890 1402 1456 1462 1511 1598 1601 1646 1714 1850 1935 2200 2255 2353 2443 2661 2729 2792 2846 3005 3173 3203 3331 3403 3429 3512 3598 3651 3741 3805 3863 3907 3975 4019 4021 4077 4078 4186 4212 4272 4364 4412 4509 4522 4702 4714 4741 4770 4783 4848 4890 4923 4949 5082 5169 5206 5241 5258 5363 5386 5493 5536 5557 5576 5584 5588 5593	-0.0809 -0.1265 -0.2125 -0.2167 -0.2123 -0.2158 -0.2269 -0.2229 -0.2267 -0.2349 -0.2561 -0.2685 -0.3143 -0.3227 -0.3391 -0.3545 -0.3933 -0.4051 -0.4157 -0.4246 -0.4518 -0.4800 -0.4833 -0.5037 -0.5138 -0.5155 -0.5272 -0.5390 -0.5448 -0.5566 -0.5634 -0.5688	4701	-0.968
CDC48-2_SGA	-0.5533	-1.7122	0	0.1288	1	0.3422 -0.2769 0.3425 -0.2873 -0.3489 -0.2460 0.3251 0.4295 0.2608 0.2757 0.3567 -0.3188 0.2825 0.3495 0.2753 0.3999 0.2956 0.5575 -0.3016 -0.3473 -0.3496 0.2972 0.4862 0.3895 -0.4195 0.4204 -0.3981 -0.2640 0.3674 0.3619 0.2866 0.3523 0.3443 0.2910 -0.4077 0.3538 -0.3034 0.4399 0.4215 0.2863 0.3353 -0.3718 0.3622 0.2649 -0.3348 0.3143 0.2793 -0.3103 0.3394 0.3062 0.5141 0.2820 -0.3240 0.4933 -0.2…	285 343 351 836 874 968 1011 1094 1236 1279 1364 1442 1454 1605 1925 1938 1954 2033 2100 2123 2145 2173 2176 2179 2181 2194 2207 2211 2220 2282 2347 2468 2564 2661 2724 2775 2861 2876 2893 2895 2916 2917 2974 2985 3005 3040 3097 3108 3122 3146 3148 3160 3161 3192 3261 3275 3289 3301 3302 3304 3307 3376 3404 3438 3473 3487 3532 3548 3591 3592 3598 3663 3685 3700 3713 3726 3745 3777 3805 3830 3844 …	-0.0289 -0.0201 -0.0024 -0.0839 -0.0843 -0.0959 -0.0985 -0.1090 -0.1311 -0.1354 -0.1476 -0.1589 -0.1581 -0.1832 -0.2399 -0.2407 -0.2421 -0.2551 -0.2661 -0.2691 -0.2721 -0.2761 -0.2757 -0.2752 -0.2745 -0.2759 -0.2773 -0.2771 -0.2778 -0.2883 -0.2994 -0.3210	4570	-0.8468
VTC1_SGA	-0.5753	-1.712	0	0.1289	1	-0.3336 -0.3644 0.3952 0.2886 0.5090 0.3180 -0.3034 0.3040 0.5139 0.2988 -0.3248 0.4150 0.4420 0.4185 0.6262 -0.3439 0.2266 0.3371 0.5601 0.4815 0.3370 0.4023 -0.3027 -0.2414 -0.4029 0.2543 0.3221 0.2632 0.5528 0.4032 0.4937 0.4453 0.3781 0.5561 0.5069 -0	285 401 683 774 799 1011 1121 1145 1386 1462 1493 1595 1664 1731 1925 1938 2022 2123 2148 2190 2244 2607 2637 2665 2806 2989 3020 3056 3083 3087 3166 3200 3259 3261 3330 3456 3512 3624 3638 3672 3754 4004 4044 4118 4140 4235 4247 4352 4462 4472 4494 4561 4626 4628 4652 4726 4752 4760 4799 4930 5029 5052 5062 5067 5136 5167 5204 5225 5399 5409 5614 5619 5627 5634	-0.0163 -0.0117 -0.0487 -0.0534 -0.0468 -0.0770 -0.0901 -0.0879 -0.1265 -0.1358 -0.1372 -0.1519 -0.1609 -0.1699 -0.2024 -0.2025 -0.2156 -0.2320 -0.2350 -0.2411 -0.2496 -0.3145 -0.3197 -0.3245 -0.3493 -0.3811 -0.3855 -0.3908 -0.3943 -0.3937 -0.4064 -0.4108	4461	-0.755
SDS3_SGA	-0.5388	-1.7114	0	0.1293	1	0.4239 0.3058 0.3980 0.3531 0.3839 0.3420 0.3701 0.4570 0.3178 0.3321 0.4366 -0.2897 0.2930 0.3423 0.4283 0.4624 0.3446 0.4302 0.3199 0.4444 0.5377 -0.3915 0.3977 0.2928 -0.2773 0.3052 0.4146 0.2896 0.3125 0.3167 0.3839 -0.2802 0.3651 0.3561 0.4925 0.3686 0.4763 0.4113 0.2423 0.2870 -0.3651 0.5474 0.3130 0.4787 0.3787 0.2885 0.2828 -0.3833 -0.3034 0.3579 0.4186 0.3628 -0.2800 0.3076 0.4511 -0.375…	185 501 545 638 867 984 1129 1145 1256 1274 1276 1277 1291 1325 1364 1386 1442 1443 1462 1510 1528 1601 1631 1635 1768 1800 1813 1913 1954 2127 2145 2220 2256 2309 2398 2448 2463 2468 2506 2514 2564 2690 2702 2786 2792 2823 2838 2861 2869 2876 2916 2966 2989 3005 3008 3040 3134 3146 3161 3258 3325 3365 3376 3397 3411 3475 3484 3512 3532 3537 3591 3601 3631 3726 3741 3745 3765 3786 3789 3806 3870 …	0.0036 -0.0393 -0.0343 -0.0403 -0.0747 -0.0900 -0.1115 -0.1097 -0.1259 -0.1252 -0.1216 -0.1179 -0.1166 -0.1190 -0.1226 -0.1231 -0.1301 -0.1270 -0.1273 -0.1329 -0.1332 -0.1438 -0.1467 -0.1448 -0.1668 -0.1705 -0.1709 -0.1873 -0.1931 -0.2232 -0.2253 -0.2379 -0.2435 -0.2523 -0.2679 -0.2764 -0.2787 -0.2791 -0.2856 -0.2867 -0.2954 -0.3180 -0.3199 -0.3348 -0.3354 -0.3405 -0.3427 -0.3463 -0.3472 -0.3479 …	4954	-1.2433
VPS3_BIND	-0.6589	-1.7114	0	0.1289	1	0.4488 0.4506 -0.5544 -0.2668 -0.5211 -0.5171 0.6798 0.3587 0.4347 -0.3696 0.4875 0.3989 0.3665 -0.5073 0.4623 0.6571 0.4759 -0.3558 0.4028 0.6034 0.3167 0.4568 0.3454 -0.4415 0.5045 -0.3437 0.5078 0.2964 -0.4358 0.4990 -0.5346 0.3732 0.2484 0.4375 -0.6559 -0.2332 -0.2846 -0.5259 0.3977 0.6884 0.2593 0.5050 -0.3974 -0.3596 -0.3916 0.3450 -0.5013 0.3762 0.2823 0.5847 -0.2851 -0.3495 0.4034 0.4981 …	867 1461 2050 2185 2255 2256 2271 2288 2487 2566 2661 2669 2678 2798 3146 3161 3173 3203 3512 3735 3786 3788 3907 4264 4373 4412 4525 4636 4646 4709 4784 4848 5016 5056 5084 5093 5169 5175 5308 5483 5585 5614	-0.1321 -0.2282 -0.3291 -0.3501 -0.3600 -0.3575 -0.3577 -0.3583 -0.3928 -0.4064 -0.4230 -0.4241 -0.4253 -0.4456 -0.5045 -0.5038 -0.5025 -0.5042 -0.5535 -0.5856 -0.5864 -0.5785 -0.5901 -0.6396 -0.6426 -0.6323 -0.6328 -0.6306 -0.6103 -0.5979 -0.5858 -0.5702	4372	-0.677
SNT1_BIND	-0.5319	-1.7113	0	0.1287	1	0.4265 -0.3883 0.4034 0.3545 -0.3218 0.4312 0.4156 0.3591 -0.2663 0.2466 0.3984 0.3639 0.3341 -0.2854 0.2670 0.3866 0.3938 -0.2370 -0.2263 0.2693 0.4233 0.3222 0.3518 0.2774 0.4994 0.4068 0.3216 0.2716 -0.3462 0.2696 0.3672 -0.2681 -0.3161 -0.3811 0.4669 0.3128 -0.3772 0.3312 0.3835 0.3207 0.3355 -0.3682 -0.3041 0.3489 0.3009 -0.2858 0.4559 0.4243 0.4022 0.3589 0.3770 0.4022 -0.3132 0.4320 0.4197…	349 431 545 638 682 1018 1215 1325 1343 1361 1402 1511 1528 1566 1601 1603 1609 1627 1664 1721 1794 1813 1913 2020 2030 2033 2114 2271 2335 2353 2452 2591 2671 2730 2895 2947 3040 3076 3173 3191 3203 3231 3263 3331 3376 3383 3411 3475 3512 3529 3556 3563 3598 3685 3715 3735 3795 3803 3805 3870 3901 3907 3939 3966 3990 4077 4103 4158 4167 4186 4234 4244 4272 4320 4322 4334 4364 4373 4386 4430 4468…	-0.0404 -0.0366 -0.0430 -0.0480 -0.0451 -0.0998 -0.1309 -0.1468 -0.1461 -0.1455 -0.1492 -0.1657 -0.1655 -0.1693 -0.1728 -0.1703 -0.1685 -0.1689 -0.1729 -0.1808 -0.1917 -0.1930 -0.2092 -0.2270 -0.2272 -0.2262 -0.2395 -0.2669 -0.2777 -0.2802 -0.2976 -0.3225	4319	-0.6204
RPL37A_BIND	-0.6466	-1.711	0.0263	0.1285	1	-0.3809 -0.3368 0.5297 0.4993 -0.3998 0.4363 0.4663 -0.3959 0.3447 -0.4024 -0.2493 -0.4227 0.3729 0.3346 0.4901 -0.2989 -0.4033 0.3380 0.6388 0.3130 -0.3320 -0.3219 -0.2322 0.3707 0.5316 -0.3462 0.3652 -0.3446 0.4223 0.5521 0.4235 0.5156 0.4618 -0.3505 0.	987 1270 1346 1598 1700 1828 2572 2678 2839 2929 2967 3108 3180 3798 3910 3939 3945 4003 4057 4120 4652 4752 4790 4798 4811 4815 5020 5023 5062 5278 5321 5629	-0.1529 -0.1880 -0.1876 -0.2224 -0.2317 -0.2470 -0.3790 -0.3975 -0.4246 -0.4384 -0.4427 -0.4642 -0.4727 -0.5726 -0.5807 -0.5737 -0.5624 -0.5598 -0.5556 -0.5519 -0.6193 -0.6070 -0.5821 -0.5518 -0.5219 -0.4904 -0.4866 -0.4466 -0.4110 -0.3890 -0.3312 0.0021	4651	-0.9215
RPL30_BIND	-0.639	-1.7103	0	0.1287	1	0.7011 0.4419 -0.2860 0.2930 -0.3552 0.3758 0.3715 0.3971 -0.3046 -0.3257 0.3238 0.5084 0.3777 -0.3538 0.5132 0.3448 0.3780 0.4201 0.3412 0.2530 0.4360 0.5267 0.4230 0.3393 -0.3472 -0.3914 -0.3977 -0.4481 -0.4547 -0.2963 0.5073 -0.6237 -0.3154 -0.2438 0.4093 0.3909 0.4432 -0.2505 -0.3157 -0.3897 0.5569 0.6155 -0.4715 0.3690 0.4652 -0.3477 -0.3481 0.4279 -0.4046 0.4571 0.5013 -0.4049 0.2961 0.4215…	1046 1110 1292 1337 1412 1461 1573 1603 1680 1865 1962 1991 2009 2275 2416 2437 2533 2585 2596 2642 2664 2678 2690 2823 2824 3337 3568 3657 3675 3801 3942 3989 4274 4399 4516 4607 4728 4755 4764 4874 4964 5039 5041 5052 5067 5139 5153 5163 5164 5199 5231 5302 5347 5365 5416 5430 5443 5539	-0.1737 -0.1725 -0.1953 -0.1942 -0.1991 -0.1999 -0.2129 -0.2117 -0.2195 -0.2479 -0.2613 -0.2628 -0.2624 -0.3080 -0.3320 -0.3346 -0.3512 -0.3601 -0.3617 -0.3697 -0.3734 -0.3755 -0.3773 -0.4001 -0.3993 -0.4874 -0.5237 -0.5341 -0.5316 -0.5474 -0.5646 -0.5646	4727	-0.9885
PRT1-1_SGA	-0.5832	-1.7103	0	0.1283	1	-0.3258 -0.3005 0.6527 0.3503 0.3990 0.2880 0.2483 0.2599 0.3197 -0.3185 0.4395 0.3638 0.3575 0.4674 -0.2896 0.3641 -0.2981 -0.3262 -0.2409 0.4844 0.3742 0.3741 0.4025 -0.2556 -0.2976 0.2795 -0.5420 0.4479 0.3466 0.5400 0.4126 -0.3691 0.4069 0.4660 0.4248	191 801 1011 1325 1330 1794 1813 2030 2064 2183 2205 2232 2442 2642 2690 2901 2916 3040 3056 3108 3330 3365 3386 3475 3640 3723 3766 3783 3841 3878 3918 4077 4183 4212 4222 4282 4409 4548 4561 4607 4608 4621 4652 4702 4746 4755 4792 4798 4803 4840 4863 4939 5085 5153 5192 5258 5347 5364 5402 5406 5453 5480 5631	0.0345 -0.0596 -0.0864 -0.1358 -0.1297 -0.2091 -0.2087 -0.2450 -0.2486 -0.2680 -0.2701 -0.2732 -0.3100 -0.3457 -0.3539 -0.3907 -0.3923 -0.4129 -0.4141 -0.4216 -0.4586 -0.4620 -0.4627 -0.4753 -0.5009 -0.5112 -0.5141 -0.5122 -0.5173 -0.5184 -0.5198 -0.5414 -0.5528 -0.5500 -0.5438 -0.5459 -0.5585 -0.5715 -0.5618 -0.5574 -0.5449 -0.5345 -0.5268 -0.5219 -0.5154 -0.5025 -0.4939 -0.4797 -0.4652 -0.4560 …	4547	-0.8245
SUR2_SGA	-0.6306	-1.7102	0	0.1281	1	0.5633 -0.3529 -0.4781 -0.3537 -0.3668 -0.3916 -0.4744 -0.3096 -0.3272 0.4785 0.3788 0.3874 -0.3006 0.6805 0.3991 0.4851 -0.3848 0.4545 -0.4468 0.4209 0.3104 0.6066 0.6273 -0.3663 -0.3499 0.6286 -0.3550 0.6119 -0.3789 -0.3762 0.4158 0.4007 -0.2790 0.3080 0.3267 -0.3991 0.4862 0.3859 0.4533 0.3683 0.3927 0.4923 0.5298 -0.3406 0.4027 0.5866 -0.2205 -0.5125 0.2908 0.4268 0.5134 -0.3410 0.5841 0.3490…	882 1373 1601 1664 1768 1800 2145 2639 2690 2737 2798 2829 3309 4021 4118 4337 4561 4573 4695 4752 4803 4810 4919 5130 5227 5252 5360 5413 5453	-0.1208 -0.1905 -0.2177 -0.2166 -0.2243 -0.2197 -0.2756 -0.3634 -0.3719 -0.3792 -0.3884 -0.3920 -0.4704 -0.5796 -0.5772 -0.5909 -0.5976 -0.5661 -0.5498 -0.5200 -0.4866 -0.4451 -0.4169 -0.3936 -0.3374 -0.2650 -0.1874 -0.0846 0.0335	4560	-0.8382
NOP2-3_SGA	-0.6519	-1.7101	0.0263	0.128	1	0.3655 0.5078 0.4490 -0.4413 0.3698 -0.2854 0.3138 0.3686 0.6258 -0.3929 0.6254 0.5564 -0.3206 -0.3752 0.3987 -0.3686 0.5996 0.4172 -0.2998 -0.4644 0.3449 0.4683 0.7253 0.4774 0.5496 -0.2900 0.4897 -0.3456 0.4743 0.3231 0.3133 0.4594 -0.3656 -0.3087 0.5350 -0.7005 0.4129 0.4193 -0.4236 0.3687 0.3954 0.3196 0.3708 -0.3335 0.3641 -0.4952 -0.4884 0.3076 -0.3644 -0.3843 0.3459 0.3432 -0.4542 0.2525 0…	888 992 1117 1276 1325 2097 2145 2200 2232 2288 2379 2506 2612 2823 2895 2966 3161 3275 3325 3475 3532 4077 4381 4652 4670 4789 4880 4942 5093 5115 5131 5209 5389 5460 5481 5536 5552	-0.1332 -0.1302 -0.1347 -0.1489 -0.1443 -0.2776 -0.2822 -0.2886 -0.2912 -0.2984 -0.3127 -0.3343 -0.3530 -0.3893 -0.4002 -0.4106 -0.4415 -0.4571 -0.4608 -0.4812 -0.4845 -0.5686 -0.6038 -0.6265 -0.6038 -0.5956 -0.5797 -0.5569 -0.5427 -0.5045 -0.4646 -0.4290	4651	-0.9215
GET2_BIND	-0.502	-1.71	0	0.1276	1	0.3676 0.3216 0.3051 0.3488 0.3103 0.2871 0.3868 -0.2448 0.3002 0.2934 0.3397 0.4024 -0.3139 0.3810 0.3518 0.2758 -0.2527 0.4002 0.2974 0.3314 0.3762 0.3945 0.3222 -0.3078 0.2664 0.3936 0.3732 0.4020 -0.2987 0.3374 0.3616 0.3797 0.4009 -0.2643 0.2787 0.2878 0.3423 -0.2785 0.4632 0.4494 0.3251 0.4524 -0.2771 0.4122 0.3655 0.2829 0.3064 0.2893 0.2980 -0.2623 0.3500 -0.3094 0.3329 0.3832 0.3060 0.35…	285 345 431 606 638 755 801 850 922 1080 1087 1123 1185 1221 1236 1274 1276 1364 1443 1462 1465 1481 1520 1555 1595 1601 1605 1627 1630 1706 1768 1818 1832 1879 1880 1913 1935 1954 1956 1965 1971 2030 2033 2050 2060 2115 2127 2151 2181 2214 2226 2255 2256 2266 2294 2309 2365 2393 2398 2419 2451 2476 2550 2564 2566 2584 2591 2618 2655 2661 2690 2693 2792 2797 2798 2830 2861 2888 2916 2928 2947 297…	-0.0354 -0.0319 -0.0360 -0.0605 -0.0589 -0.0745 -0.0774 -0.0814 -0.0901 -0.1157 -0.1135 -0.1167 -0.1251 -0.1288 -0.1287 -0.1329 -0.1306 -0.1444 -0.1567 -0.1579 -0.1563 -0.1570 -0.1621 -0.1665 -0.1720 -0.1712 -0.1701 -0.1723 -0.1711 -0.1834 -0.1934 -0.2011	4458	-0.7477
MET30-9_SGA	-0.561	-1.7098	0	0.1274	1	0.3710 0.2819 -0.2431 0.2434 0.3075 -0.3184 0.2933 -0.3840 0.2583 0.5198 0.3415 -0.3404 0.5295 -0.2792 -0.4053 -0.2578 -0.3129 0.2943 0.3207 -0.4520 0.3866 0.2655 -0.2899 -0.4350 0.3044 0.4136 0.3975 -0.2759 0.4588 -0.3162 0.4870 0.3180 0.3739 0.3267 0.5127 -0.3403 0.2682 0.2545 0.5587 0.3671 0.4354 0.5039 0.3207 0.3802 0.3749 -0.2919 -0.3291 0.5618 0.4946 -0.2860 0.3767 0.2615 -0.2635 0.5141 0.2…	638 711 774 963 1267 1274 1280 1286 1364 1443 1549 1605 1631 1635 1638 1764 1800 1807 2127 2145 2232 2506 2564 2639 2661 2665 2690 2729 2737 2781 2823 2838 2847 2869 2989 3108 3196 3258 3261 3313 3376 3460 3532 3537 3569 3623 3695 3842 3878 3892 3943 3978 3990 4094 4103 4110 4198 4227 4234 4254 4373 4381 4386 4481 4494 4516 4587 4593 4652 4747 4946 4976 4978 5067 5082 5127 5130 5136 5160 5167 522…	-0.0982 -0.0966 -0.0947 -0.1193 -0.1679 -0.1631 -0.1582 -0.1532 -0.1619 -0.1711 -0.1858 -0.1918 -0.1925 -0.1893 -0.1860 -0.2053 -0.2087 -0.2068 -0.2626 -0.2641 -0.2784 -0.3272 -0.3373 -0.3506 -0.3543 -0.3548 -0.3590 -0.3656 -0.3666 -0.3740 -0.3809 -0.3828	4945	-1.2277
MOG1_BIND	-0.5857	-1.7091	0	0.1282	1	0.5345 0.4874 -0.2411 0.2772 0.3618 0.3541 -0.3556 0.4122 0.3839 -0.3773 0.3994 0.3729 0.4849 0.3005 0.2938 0.4237 0.5640 0.3269 -0.5323 -0.2211 0.2832 0.3085 -0.2519 -0.3020 0.4515 0.3482 0.3290 -0.2989 0.3640 0.3663 0.4256 0.2934 -0.4961 0.5142 0.3204 -0.2988 0.3356 -0.3279 0.4128 0.4123 -0.3714 -0.3163 0.5649 0.4120 0.3221 0.3232 -0.1995 0.2785 0.3478 0.5121 0.4084 0.5602 0.5062 0.4167 0.3750 …	492 569 668 755 798 1169 1190 1259 1270 1276 1280 1341 1408 1555 1564 1587 1590 1779 1801 2039 2114 2153 2256 2326 2347 2591 2671 2678 2861 2916 3001 3028 3186 3277 3365 3395 3409 3439 3442 3619 3715 3765 3795 3805 3906 3983 4003 4052 4114 4162 4322 4331 4415 4459 4646 4660 4665 4675 4680 4692 4720 4784 4826 4892 4990 4997 5020 5159 5203 5290 5351 5360 5412 5413 5437 5448 5471 5542 5555 5567 5576…	-0.0676 -0.0640 -0.0671 -0.0701 -0.0663 -0.1266 -0.1241 -0.1309 -0.1272 -0.1227 -0.1179 -0.1237 -0.1310 -0.1534 -0.1510 -0.1513 -0.1479 -0.1789 -0.1800 -0.2208 -0.2325 -0.2380 -0.2552 -0.2668 -0.2696 -0.3132 -0.3273 -0.3283 -0.3604 -0.3695 -0.3836 -0.3873	4645	-0.9135
MACROMOLECULE BIOSYNTHETIC PROCESS_BIO	-0.5034	-1.7088	0	0.1283	1	0.4033 0.2886 0.3637 -0.2607 0.3470 0.3790 0.3552 0.2893 0.3865 0.2914 0.4322 0.2661 0.3211 0.3368 0.3693 0.3282 0.4675 -0.2690 0.3831 -0.2676 -0.3599 0.4165 0.4807 0.3036 0.3734 -0.3315 0.3440 -0.2903 0.3684 0.3803 -0.3022 0.3665 0.3108 0.3867 0.3381 0.3542 0.3172 0.2290 0.3299 0.3020 0.2561 0.3045 0.3473 -0.2734 0.3505 0.3786 0.4110 0.2658 -0.2495 0.3116 0.3999 0.3050 0.4336 0.3839 0.3743 0.390…	47 121 195 297 342 449 464 500 510 511 522 548 573 666 671 693 719 788 799 832 836 870 929 961 1070 1209 1218 1371 1390 1391 1411 1424 1504 1520 1548 1564 1606 1650 1664 1696 1703 1706 1717 1730 1740 1741 1764 1768 1795 1830 1832 1875 1902 1956 1998 2012 2023 2056 2068 2073 2079 2104 2117 2143 2173 2184 2186 2195 2204 2216 2236 2238 2255 2262 2263 2272 2274 2278 2294 2347 2372 2388 2421 2462 2468…	0.0222 0.0264 0.0258 0.0159 0.0155 0.0015 0.0046 0.0034 0.0070 0.0122 0.0154 0.0155 0.0154 0.0018 0.0049 0.0045 0.0032 -0.0067 -0.0056 -0.0089 -0.0067 -0.0103 -0.0190 -0.0226 -0.0411 -0.0657 -0.0657 -0.0933 -0.0954 -0.0942 -0.0966 -0.0977 -0.1116 -0.1134 -0.1175 -0.1193 -0.1261 -0.1334 -0.1350 -0.1401 -0.1404 -0.1400 -0.1410 -0.1425 -0.1435 -0.1427 -0.1461 -0.1459 -0.1501 -0.1559 -0.1554 -0.1627 …	4695	-0.9617
CDC5_7H_DN	-0.5001	-1.7077	0	0.129	1	0.2819 0.3438 0.2727 -0.3011 0.3963 0.3407 0.3107 -0.3135 0.2897 0.4516 0.4044 0.3015 -0.2755 0.3060 0.2602 -0.3286 0.3215 0.2729 -0.2813 0.3582 0.3042 0.2659 0.3310 0.2563 0.3433 0.3186 0.2776 0.3712 0.2920 0.2524 0.3938 0.2674 0.3147 0.3481 0.3043 -0.2967 0.2745 0.3311 0.4637 0.3639 0.4405 0.2826 -0.3054 0.3361 0.4112 0.4029 0.3999 0.3468 0.3039 -0.2576 0.3771 -0.2931 0.3881 0.3569 0.3156 0.345…	90 115 216 347 428 431 593 684 794 815 841 862 899 943 947 1011 1046 1050 1057 1079 1087 1092 1094 1104 1105 1110 1115 1150 1151 1161 1220 1253 1270 1292 1325 1349 1358 1359 1366 1382 1395 1402 1406 1428 1454 1456 1468 1509 1510 1542 1565 1588 1624 1693 1705 1724 1726 1728 1730 1736 1775 1781 1788 1805 1810 1850 1876 1898 1955 1958 1985 1991 2009 2029 2048 2063 2065 2067 2111 2134 2136 2155 2158 …	0.0062 0.0225 0.0174 0.0017 -0.0062 0.0006 -0.0249 -0.0378 -0.0550 -0.0555 -0.0572 -0.0580 -0.0620 -0.0675 -0.0655 -0.0750 -0.0792 -0.0776 -0.0765 -0.0784 -0.0776 -0.0763 -0.0745 -0.0741 -0.0721 -0.0708 -0.0696 -0.0741 -0.0722 -0.0721 -0.0813 -0.0857 -0.0871 -0.0895 -0.0941 -0.0970 -0.0971 -0.0957 -0.0954 -0.0968 -0.0977 -0.0975 -0.0967 -0.0994 -0.1028 -0.1017 -0.1025 -0.1089 -0.1076 -0.1123 -0.1…	4712	-0.9747
RPS19B_BIND	-0.7419	-1.7073	0	0.1287	1	0.5910 -0.3991 0.5979 0.5655 0.3632 0.3449 0.5272 -0.5030 0.7012 -0.3731 0.3582 0.5990 0.5039 0.4369 0.4454 0.6333 0.2558 -0.2860 0.3685 0.3109 0.4809 0.5578 -0.3717 0.3147 -0.5059 0.5655 -0.3603 -0.5945 0.5085 0.3248 0.3342 -0.5126 0.6111 0.5725 -0.4795 0.2683 0.3194 -0.2956 -0.3698 0.3199 0.5026 -0.6555 0.4686 0.4702 0.3993 -0.4753 -0.6381 0.3096 0.4496 -0.4926 0.5295 0.4975 -0.3733 0.6010 0.37…	1865 2050 2678 2690 3161 3802 4103 4488 4563 4587 4607 4608 4695 4755 4768 4784 4874 4964 4972 4982 4993 5187 5209 5308 5460	-0.3226 -0.3485 -0.4598 -0.4613 -0.5395 -0.6396 -0.6735 -0.7106 -0.6899 -0.6593 -0.6272 -0.5917 -0.5683 -0.5380 -0.4987 -0.4589 -0.4283 -0.3937 -0.3438 -0.2937 -0.2428 -0.2086 -0.1402 -0.0706 0.0322	4487	-0.7755
RPL37A_SGA	-0.6714	-1.7071	0	0.1286	1	0.3158 0.2765 0.7294 0.5842 -0.2890 0.4211 0.6333 0.4168 -0.3921 -0.3100 0.5189 -0.5469 0.4978 0.3666 0.3549 -0.5327 0.4634 -0.5318 -0.3738 -0.4006 0.3113 0.4234 0.4743 -0.3812 -0.3767 -0.3899 0.5946 0.5166 0.3499 0.5254 0.3987 -0.5402 -0.4276 -0.3252 -0.5633 0.2994 0.5642 -0.4696 0.4295 -0.2578 0.4253 0.5940 0.4258 0.4645 0.3027 -0.3763 0.5415 -0.2751 0.3049 0.6114 -0.4001 -0.4046 -0.2678 -0.553…	555 1282 1291 2145 2572 2829 2859 2893 3108 3160 3254 3268 3745 3783 3945 4128 4212 4450 4516 4652 4695 4712 4752 4798 4810 4846 4939 4947 5052 5062 5192 5321 5561 5564 5629	-0.0628 -0.1815 -0.1722 -0.3214 -0.3971 -0.4418 -0.4458 -0.4504 -0.4861 -0.4923 -0.5055 -0.5042 -0.5823 -0.5817 -0.6017 -0.6234 -0.6265 -0.6529 -0.6474 -0.6517 -0.6385 -0.6205 -0.6058 -0.5909 -0.5697 -0.5522 -0.5423 -0.5172 -0.5056 -0.4765 -0.4626 -0.4381	4651	-0.9215
RPL8B_BIND	-0.5572	-1.7064	0	0.1292	1	0.2723 0.3703 0.3921 0.4849 0.4018 0.2010 0.3688 0.3721 0.3095 -0.3007 0.4503 0.3393 -0.3278 0.5011 -0.3631 0.2827 0.2812 -0.2877 0.5915 0.4447 0.3191 -0.2552 0.3018 0.3694 0.4891 -0.2939 0.4709 0.4093 0.5000 0.3291 0.2825 0.4451 0.3332 0.3976 -0.2904 0.2964 0.4486 0.3820 0.3740 0.2985 0.4001 0.3543 -0.4234 0.4824 0.4695 0.3281 0.4054 0.4400 -0.3020 0.3290 0.2755 -0.3766 0.2942 -0.3498 0.4761 -0.…	347 437 492 786 930 940 1008 1029 1046 1115 1151 1215 1364 1449 1496 1573 1588 1595 1603 1617 1680 1724 1801 1865 1949 1956 1959 1962 2009 2029 2189 2198 2207 2299 2379 2396 2437 2462 2596 2641 2642 2664 2678 2690 2722 2823 2824 3191 3238 3277 3337 3355 3405 3657 3751 3779 3801 3802 4003 4103 4120 4158 4224 4268 4364 4488 4516 4521 4563 4590 4607 4728 4755 4764 4768 4784 4789 4803 4810 4853 4872 …	-0.0365 -0.0318 -0.0235 -0.0664 -0.0844 -0.0782 -0.0833 -0.0802 -0.0765 -0.0829 -0.0836 -0.0899 -0.1125 -0.1239 -0.1286 -0.1390 -0.1384 -0.1363 -0.1345 -0.1338 -0.1422 -0.1473 -0.1587 -0.1679 -0.1811 -0.1804 -0.1789 -0.1775 -0.1841 -0.1859 -0.2136 -0.2139	4487	-0.7755
STU2-12_SGA	-0.5465	-1.7053	0	0.1304	1	0.2633 0.3136 0.2763 0.3922 0.4057 0.3984 0.3295 0.4068 0.3029 -0.2799 -0.4197 0.3020 0.3295 -0.2810 0.2654 0.4735 0.5524 0.3690 0.4055 0.3916 0.4875 0.3300 0.2663 -0.2518 -0.5339 0.3287 0.2975 0.3048 -0.2707 0.4510 0.5137 0.2839 0.4520 -0.2831 0.3834 0.3071 0.2898 0.2831 0.2976 0.3903 0.4014 0.3768 0.4098 -0.3362 0.5136 0.2896 0.5297 -0.3391 0.3651 0.4697 -0.3067 -0.2353 0.3912 0.3134 0.4053 -0.…	349 682 736 1102 1117 1275 1335 1528 1590 1720 1807 1970 2030 2133 2220 2271 2309 2312 2419 2463 2464 2550 2665 2758 2798 2869 2916 3059 3129 3140 3192 3250 3268 3376 3442 3495 3592 3598 3613 3625 3649 3680 3741 3760 3786 3841 3892 3918 3945 4021 4167 4212 4234 4254 4373 4412 4452 4494 4509 4588 4670 4770 4892 4947 5083 5115 5127 5203 5258 5306 5340 5346 5360 5402 5429 5493 5532 5548 5584 5607	-0.0259 -0.0684 -0.0622 -0.1193 -0.1135 -0.1351 -0.1396 -0.1692 -0.1756 -0.1951 -0.2072 -0.2339 -0.2422 -0.2587 -0.2727 -0.2804 -0.2859 -0.2851 -0.3035 -0.3107 -0.3101 -0.3252 -0.3456 -0.3618 -0.3683 -0.3802 -0.3876 -0.4118 -0.4226 -0.4227 -0.4301 -0.4383	5082	-1.4648
DEP1_SGA	-0.51	-1.7045	0	0.1309	1	0.3529 -0.3041 0.3927 0.3185 0.2721 0.4147 -0.3094 0.3301 0.4001 0.3469 0.3807 0.3476 0.2689 0.3171 0.4042 0.3430 0.3553 0.3210 0.3752 0.3873 0.3293 0.4138 0.2801 0.4280 0.3736 -0.3071 -0.3601 0.4121 0.2744 0.4060 0.2785 0.3856 0.3545 0.3325 0.2916 0.3152 -0.2762 0.3726 0.3557 0.4367 -0.3128 0.2627 -0.2323 0.3559 0.2976 0.3385 -0.2682 -0.2726 -0.3371 0.4242 0.3207 0.4555 0.3695 0.3836 0.3015 -0.3…	124 161 162 496 527 606 608 638 705 806 850 926 931 962 965 968 1011 1031 1076 1129 1154 1185 1191 1275 1276 1277 1288 1308 1312 1324 1331 1364 1386 1503 1510 1549 1596 1605 1635 1737 1741 1754 1764 1768 1771 1807 1813 1825 1837 1850 1911 1938 2025 2045 2064 2110 2117 2127 2148 2181 2188 2190 2194 2207 2220 2261 2264 2266 2268 2309 2312 2315 2344 2388 2398 2460 2464 2468 2489 2506 2514 2550 2564 …	0.0013 0.0154 0.0361 -0.0183 -0.0168 -0.0255 -0.0199 -0.0198 -0.0272 -0.0418 -0.0461 -0.0567 -0.0542 -0.0567 -0.0540 -0.0514 -0.0563 -0.0570 -0.0626 -0.0699 -0.0720 -0.0754 -0.0741 -0.0876 -0.0857 -0.0837 -0.0837 -0.0854 -0.0841 -0.0843 -0.0836 -0.0878 -0.0900 -0.1101 -0.1097 -0.1154 -0.1226 -0.1228 -0.1270 -0.1447 -0.1442 -0.1454 -0.1460 -0.1455 -0.1449 -0.1504 -0.1504 -0.1515 -0.1526 -0.1539 -0…	4591	-0.865
TAF5_BIND	-0.6185	-1.7041	0	0.131	1	0.3853 -0.4598 0.5100 -0.2485 -0.3879 -0.3444 -0.3946 -0.4184 0.3526 -0.3118 0.4155 -0.2340 -0.3074 -0.2647 0.3754 -0.3374 -0.3794 0.5611 0.4350 -0.4972 -0.3652 0.4630 0.3110 0.3516 -0.4595 0.3896 -0.4171 -0.3408 0.3676 -0.3609 0.7425 -0.5172 0.4994 0.4329 0.3500 0.4074 0.5505 0.5505 -0.4401 -0.4362 0.4586 -0.4042 0.4339 0.2661 -0.3300 -0.3302 -0.2812 -0.2334 0.4776 0.4580 0.3397 0.4034 0.4590 -0…	838 953 1236 1555 1721 1813 2326 2661 2797 2858 2979 3064 3108 3325 3411 3698 3863 3964 4019 4078 4364 4412 4484 4517 4537 4621 4675 4705 4784 4831 4880 4923 5082 5087 5093 5227 5274 5329 5363 5613	-0.1241 -0.1235 -0.1602 -0.2077 -0.2297 -0.2395 -0.3288 -0.3883 -0.4114 -0.4208 -0.4401 -0.4524 -0.4571 -0.4909 -0.5009 -0.5442 -0.5639 -0.5711 -0.5694 -0.5677 -0.6013 -0.5915 -0.5843 -0.5693 -0.5518 -0.5437 -0.5290 -0.5093 -0.4961 -0.4762 -0.4551 -0.4316	4363	-0.6698
IDP1_SGA	-0.7129	-1.704	0	0.1306	1	0.3063 -0.4361 0.3259 -0.3354 -0.4052 0.3591 -0.6138 0.6520 -0.4088 0.6683 -0.4888 -0.3175 -0.3593 -0.2723 0.3355 -0.5515 0.3682 0.6811 0.5267 0.3265 -0.3461 0.5903 0.3216 0.3555 0.6518 0.3987 -0.6052 0.4930 -0.3838 -0.2600 0.6732 -0.3157 -0.6311 0.2973 -0.4646 -0.6925 0.5117 0.7618 0.7086 0.6368 0.5103 0.4157 0.3520 0.6821 0.4688 0.5531 -0.5337 -0.4201 0.5689 -0.2855 -0.3232 -0.3151 0.7340 0.472…	2256 2324 2344 2365 2587 2829 3042 3252 3436 3484 3674 4199 4445 4644 4674 4712 4959 5029 5037 5282 5549 5606	-0.3972 -0.4056 -0.4057 -0.4063 -0.4452 -0.4862 -0.5197 -0.5502 -0.5739 -0.5727 -0.5943 -0.6650 -0.6776 -0.6746 -0.6402 -0.6058 -0.5972 -0.5519 -0.4951 -0.4523 -0.3038 0.0062	4643	-0.9098
ETR1_SGA	-0.5981	-1.7035	0	0.1311	1	0.4133 -0.4338 0.5220 -0.3199 0.4163 0.3217 0.5829 0.3283 0.3994 -0.3119 0.3670 0.4442 0.3723 0.3805 -0.4955 0.2913 0.2493 -0.4254 0.5836 0.3551 -0.3427 0.3782 0.3993 -0.3781 0.3116 0.4256 0.5956 0.4596 -0.3320 -0.5018 0.3774 0.2705 0.3372 0.3464 0.4686 0.4151 0.4396 0.4816 -0.3616 0.2746 -0.3427 0.3680 0.3151 0.4019 -0.3766 -0.3229 0.5110 0.2787 -0.3835 0.2448 0.3165 -0.3005 -0.3148 -0.2401 0.42…	881 1191 1280 1349 1590 1638 1756 2173 2226 2271 2373 2463 2514 3255 3313 3322 3345 3596 3618 3726 3805 3966 4072 4095 4103 4114 4127 4167 4181 4259 4409 4494 4550 4561 4662 4781 4946 4976 5047 5067 5127 5129 5130 5167 5252 5321 5364 5365 5435 5454 5595	-0.1388 -0.1823 -0.1878 -0.1905 -0.2263 -0.2281 -0.2435 -0.3153 -0.3224 -0.3283 -0.3449 -0.3600 -0.3684 -0.4975 -0.5040 -0.5017 -0.5018 -0.5412 -0.5395 -0.5523 -0.5592 -0.5793 -0.5886 -0.5827 -0.5741 -0.5660 -0.5579 -0.5544 -0.5460 -0.5479 -0.5601 -0.5592	4071	-0.4686
VID22_SGA	-0.5527	-1.7031	0	0.1314	1	-0.2756 0.2765 0.3879 -0.2774 -0.3211 -0.5461 -0.2713 0.3689 0.3791 0.4122 -0.2451 -0.3114 0.3091 0.3654 0.5314 0.2871 0.2926 0.4321 0.2918 -0.2750 0.3396 -0.3066 0.3500 0.2998 0.4709 0.2960 0.4200 -0.2410 0.3943 0.2959 0.3370 0.4053 0.4696 0.3380 -0.2965	850 891 973 1256 1280 1595 1664 1807 1929 1954 1996 2020 2025 2030 2145 2317 2398 2448 2464 2550 2587 2690 2779 2813 2830 2861 2917 3048 3076 3140 3162 3192 3275 3302 3313 3336 3365 3442 3456 3510 3601 3623 3661 3674 3680 3685 3741 3745 3754 3766 3783 3809 3842 3870 3877 3930 4021 4026 4103 4114 4118 4131 4166 4178 4180 4212 4254 4393 4409 4422 4450 4459 4561 4570 4614 4641 4810 4843 5025 5030 50…	-0.1415 -0.1377 -0.1427 -0.1873 -0.1853 -0.2378 -0.2463 -0.2689 -0.2882 -0.2901 -0.2953 -0.2973 -0.2959 -0.2945 -0.3134 -0.3432 -0.3569 -0.3652 -0.3674 -0.3825 -0.3889 -0.4071 -0.4226 -0.4281 -0.4304 -0.4352 -0.4443 -0.4665 -0.4701 -0.4799 -0.4821 -0.4856	4102	-0.4827
NUCLEOPLASM PART_CEL	-0.5226	-1.7024	0	0.1318	1	0.4793 0.3122 0.3373 0.4029 0.2924 0.2677 0.3919 0.2576 0.2662 0.3383 -0.2785 0.3661 0.2924 0.3354 0.3872 0.3321 0.3809 0.3717 0.3162 0.3211 0.4307 0.3279 0.3027 0.3221 0.3485 0.3812 0.4199 0.3335 0.4344 0.4328 0.3455 0.4087 0.5105 -0.3537 0.4983 0.3302 0.4118 0.2922 0.3995 0.3807 0.4042 0.4160 -0.2839 -0.2623 0.2422 0.5147 -0.3298 0.4825 0.3886 0.2394 0.3890 -0.2947 -0.3964 0.4306 0.2703 0.2745 …	111 431 492 583 800 838 922 946 953 975 981 987 1062 1084 1092 1120 1129 1184 1198 1202 1215 1343 1403 1443 1462 1481 1496 1505 1506 1589 1632 1721 1736 1762 1813 1825 1836 1859 1894 1950 2027 2083 2127 2141 2162 2251 2295 2333 2352 2353 2412 2496 2515 2518 2555 2669 2684 2691 2729 2756 2820 2857 2868 2979 2985 2996 3005 3012 3026 3040 3060 3064 3110 3139 3173 3179 3203 3217 3269 3379 3411 3470 3…	0.0190 -0.0263 -0.0261 -0.0334 -0.0669 -0.0680 -0.0782 -0.0777 -0.0741 -0.0734 -0.0699 -0.0664 -0.0759 -0.0760 -0.0735 -0.0748 -0.0726 -0.0792 -0.0783 -0.0756 -0.0747 -0.0953 -0.1036 -0.1083 -0.1093 -0.1103 -0.1106 -0.1099 -0.1076 -0.1206 -0.1265 -0.1409 -0.1419 -0.1449 -0.1526 -0.1532 -0.1537 -0.1563 -0.1613 -0.1702 -0.1831 -0.1923 -0.1993 -0.2009 -0.2038 -0.2194 -0.2267 -0.2330 -0.2359 -0.2354 …	4456	-0.7463
GPI8-TS_SGA	-0.4971	-1.702	0	0.1318	1	0.3326 0.3497 0.3663 0.3790 0.3844 0.3807 0.3858 0.3379 0.4653 -0.3757 0.4479 0.3908 0.3586 0.3621 0.3241 0.3187 -0.3186 -0.2717 0.3227 0.4622 -0.2842 0.4121 0.4172 0.3131 0.3156 0.3612 -0.2422 0.2861 0.3568 -0.3229 0.3663 0.3234 0.3500 0.4433 0.3177 0.2762 -0.2490 -0.2294 0.3409 0.3151 0.3429 0.2839 0.3545 0.4423 0.4622 0.3952 0.4553 -0.2641 0.3437 0.2697 -0.2962 0.3571 -0.2919 0.3846 0.3902 0.3…	349 585 643 670 673 711 716 719 799 801 827 850 867 1031 1068 1080 1218 1221 1234 1266 1267 1274 1279 1288 1324 1429 1435 1436 1491 1526 1578 1590 1635 1641 1650 1706 1764 1818 1880 1885 1954 2017 2021 2025 2060 2166 2178 2185 2207 2224 2226 2255 2271 2309 2325 2365 2373 2379 2448 2468 2470 2481 2514 2527 2572 2584 2591 2592 2724 2737 2758 2779 2781 2830 2861 2869 2876 2895 2909 2913 2917 2985 30…	-0.0476 -0.0815 -0.0836 -0.0804 -0.0729 -0.0724 -0.0659 -0.0590 -0.0673 -0.0613 -0.0600 -0.0584 -0.0559 -0.0815 -0.0841 -0.0822 -0.1042 -0.1014 -0.1005 -0.1032 -0.1002 -0.0983 -0.0961 -0.0947 -0.0983 -0.1149 -0.1134 -0.1110 -0.1186 -0.1226 -0.1299 -0.1299	4221	-0.5554
THP2_BIND	-0.574	-1.7019	0	0.1315	1	-0.3298 0.2729 0.4376 -0.2752 -0.3375 0.3585 0.2889 -0.3495 0.4875 -0.3322 -0.2924 0.5055 0.3407 -0.2957 -0.3746 0.5169 -0.4216 0.4301 -0.3013 0.4180 -0.2945 0.3526 0.3826 0.2999 0.3783 0.4336 0.4681 0.3722 0.4146 -0.4661 0.4579 0.5243 0.3842 0.4645 0.272	159 607 638 1032 1185 1276 1277 1286 1350 1506 1587 1598 1700 1724 1825 1828 1935 1938 2050 2208 2231 2352 2353 2374 2432 2642 2669 2678 2690 2730 2779 2813 2916 2973 3026 3203 3714 3796 3802 3870 4062 4077 4103 4117 4167 4212 4282 4364 4384 4450 4537 4651 4670 4675 4679 4727 4823 4880 4990 5258 5290 5296 5308 5341 5347 5365 5416 5435 5446 5448 5457 5585 5589 5591 5595	0.0339 -0.0291 -0.0180 -0.0803 -0.1010 -0.1114 -0.1056 -0.1013 -0.1074 -0.1308 -0.1412 -0.1391 -0.1539 -0.1548 -0.1699 -0.1675 -0.1842 -0.1822 -0.2002 -0.2271 -0.2299 -0.2506 -0.2497 -0.2525 -0.2622 -0.2997 -0.3043 -0.3056 -0.3075 -0.3142 -0.3225 -0.3280 -0.3456 -0.3547 -0.3630 -0.3930 -0.4811 -0.4918 -0.4887 -0.4965 -0.5255 -0.5227 -0.5217 -0.5184 -0.5213 -0.5229 -0.5286 -0.5355 -0.5311 -0.5343 …	5257	-1.9733
CDH1_SGA	-0.5526	-1.7016	0	0.1314	1	0.3982 0.4257 0.4061 -0.2635 0.4339 0.2997 0.4199 0.4109 -0.3496 0.2576 0.3423 0.3502 0.3127 0.2268 -0.3039 0.2828 0.2528 0.3778 0.3869 0.3741 0.3193 -0.2870 0.3348 0.3399 -0.2840 0.3698 0.2906 0.3717 0.3690 0.4533 0.4682 0.4181 -0.3560 0.2759 0.3351 0.3262 0.3924 0.4448 -0.3349 -0.2757 -0.3469 -0.2847 0.2448 0.3939 0.4274 0.4360 0.4615 0.2789 0.3044 0.4472 -0.3191 0.3850 0.4617 0.4609 0.3354 -0.…	137 377 527 740 840 852 1023 1048 1125 1216 1256 1280 1491 1590 1595 1601 1635 1652 1720 1813 1837 1858 2030 2044 2060 2143 2194 2200 2256 2288 2309 2341 2550 2634 2830 2848 2869 2893 2895 2941 3039 3059 3072 3146 3225 3495 3532 3534 3537 3587 3598 3649 3672 3729 3786 3788 3828 3832 3870 3907 3956 4010 4021 4069 4111 4183 4199 4212 4227 4254 4278 4311 4409 4434 4472 4509 4571 4587 4607 4610 4621 …	0.0183 -0.0063 -0.0200 -0.0498 -0.0605 -0.0555 -0.0810 -0.0802 -0.0894 -0.1017 -0.1050 -0.1055 -0.1407 -0.1559 -0.1542 -0.1527 -0.1563 -0.1569 -0.1670 -0.1819 -0.1843 -0.1862 -0.2159 -0.2170 -0.2185 -0.2324 -0.2406 -0.2406 -0.2499 -0.2548 -0.2578 -0.2628 -0.3004 -0.3154 -0.3504 -0.3531 -0.3564 -0.3601 -0.3598 -0.3675 -0.3843 -0.3870 -0.3884 -0.4007 -0.4138 -0.4608 -0.4656 -0.4640 -0.4626 -0.4696 …	4570	-0.8468
ILV6_SGA	-0.6345	-1.7015	0	0.1313	1	-0.5480 0.3307 -0.5695 -0.3595 0.2839 -0.3433 -0.1836 -0.3100 0.4234 0.2959 0.5774 0.3990 0.4286 -0.3519 -0.6070 0.5805 0.3277 -0.3415 -0.4029 0.3617 0.5572 -0.3806 0.2685 -0.4511 -0.2838 -0.2513 0.5140 0.4557 -0.4554 0.5140 0.3679 0.3850 0.5067 0.6415 0.	711 736 798 799 827 1308 1325 1330 1771 1925 2064 2263 2271 2988 3008 3162 3827 3988 3990 4288 4364 4516 4712 5074 5611 5632	-0.0940 -0.0671 -0.0503 -0.0226 -0.0012 -0.0741 -0.0645 -0.0529 -0.1243 -0.1461 -0.1664 -0.1990 -0.1977 -0.3231 -0.3241 -0.3479 -0.4569 -0.4743 -0.4634 -0.5008 -0.4967 -0.5029 -0.5123 -0.5391 -0.4220 0.0016	5610	-8.1728
SSK22_BIND	-0.7333	-1.7013	0.0769	0.1311	1	0.7797 -0.2713 0.4094 -0.4444 0.3676 0.6060 -0.4683 -0.6687 -0.4365 0.5388 0.5491 0.2594 -0.2806 0.7680 0.5547 -0.6500 -0.4077 -0.2126 -0.5507 0.4361 0.3443 0.5984 0.2602 0.7276 0.6529 0.7953 0.2810 -0.3257 -0.2414 0.7206 0.4563 0.4157 0.5129 0.5804 0.3799 -0.7370 -0.4053 0.2996 0.6569 0.5817 -0.2529 0.5823 -0.5641 0.4152 0.3688 0.3811 0.6668 -0.5704 -0.3172 0.5070 0.5665 0.6429 -0.5655 0.3879 -0…	1356 1402 1528 1748 1858 2591 2678 4869 5233 5359 5466 5473	-0.2080 -0.1844 -0.1792 -0.1981 -0.2004 -0.3298 -0.3444 -0.6506 -0.5790 -0.4240 -0.2071 0.0298	4868	-1.1446
HDA3_BIND	-0.5624	-1.7008	0	0.1314	1	0.2942 0.2482 0.6170 -0.3124 0.4720 0.3745 0.3932 0.5110 0.4263 -0.3563 -0.2934 0.6093 0.3253 -0.3095 0.3562 0.4114 0.3964 0.4389 0.4719 -0.3703 0.3199 -0.3041 0.4340 -0.3063 0.5324 0.4468 0.5295 0.3178 0.3310 -0.2601 0.4483 0.3836 0.2737 0.3609 0.3254 -0.3150 0.3120 0.2588 0.4787 0.2660 -0.3408 0.3800 0.4434 0.3237 0.4304 0.3304 -0.3224 0.3690 -0.4568 0.4292 -0.2992 -0.3320 0.2647 0.4105 0.3088 …	431 711 1233 1379 1402 1443 1462 1923 1956 2033 2081 2090 2127 2207 2352 2443 2471 2639 2661 2678 2921 2979 2985 3104 3173 3192 3287 3397 3408 3429 3578 3685 3795 3802 3863 3870 3907 4155 4164 4167 4355 4365 4472 4475 4504 4522 4535 4571 4646 4714 4750 4848 4875 4876 4880 4923 5020 5093 5225 5227 5258 5351 5413 5435 5585 5613	-0.0384 -0.0670 -0.1514 -0.1698 -0.1664 -0.1665 -0.1628 -0.2417 -0.2441 -0.2548 -0.2605 -0.2593 -0.2633 -0.2755 -0.3001 -0.3154 -0.3196 -0.3495 -0.3532 -0.3559 -0.3982 -0.4070 -0.4065 -0.4257 -0.4356 -0.4364 -0.4504 -0.4665 -0.4648 -0.4648 -0.4870 -0.5011	4354	-0.6563
SEC15-1_SGA	-0.6467	-1.7007	0	0.1315	1	0.4801 0.3764 0.4947 0.4217 0.3716 0.3235 0.3425 -0.4080 0.5144 -0.3131 -0.2895 0.5893 0.4653 -0.4028 -0.3181 0.3484 -0.4397 0.7493 0.5627 -0.3634 -0.4515 -0.3364 -0.3803 0.5068 -0.3093 0.3732 0.3860 0.6471 -0.1996 0.2874 -0.4346 -0.3045 0.3271 -0.3791 0.4816 -0.3372 -0.3887 0.2894 0.5206 -0.4678 0.2269 0.3825 -0.3657 0.4077 -0.4931 0.3847 0.5275 0.5884 0.4729 -0.3703 0.3385 0.4982 -0.5330 0.3133…	1001 1274 1324 1349 1771 2021 2030 2161 2170 2398 2829 2830 2848 2869 3017 3102 3411 3726 3870 3883 3945 3990 4254 4393 4578 4965 5093 5115 5360 5413 5435 5453 5487 5589	-0.1554 -0.1886 -0.1830 -0.1733 -0.2403 -0.2794 -0.2756 -0.2948 -0.2924 -0.3311 -0.4064 -0.4051 -0.4066 -0.4085 -0.4319 -0.4435 -0.4923 -0.5389 -0.5532 -0.5438 -0.5424 -0.5374 -0.5669 -0.5706 -0.5779 -0.6091 -0.5871 -0.5450 -0.5148 -0.4387 -0.3509 -0.2586	4964	-1.2514
SDH1_BIND	-0.7764	-1.7006	0	0.1311	1	0.5924 0.4511 -0.4785 -0.5394 -0.5229 0.4332 0.4017 0.3304 0.4863 0.3788 0.3105 -0.6017 -0.7144 0.4856 -0.3331 -0.3669 0.3453 0.4756 0.6527 -0.3103 0.4647 0.3390 0.4477 0.4062 -0.4543 0.8406 0.6103 -0.4454 0.6103 0.4287 0.5150 -0.6280 -0.6075 0.5566 -0.4193 0.4813 -0.3754 0.7735 0.5923 -0.3731 0.6918 0.3744 0.3245 0.5634 -0.4267 0.4778 -0.6794 0.4065 0.8429 0.4901 -0.5950 -0.4733 -0.3599 -0.3390 …	1256 2288 2299 2678 2794 3360 3754 4077 4167 4472 5283 5365 5544 5595	-0.1955 -0.3737 -0.3706 -0.4373 -0.4558 -0.5460 -0.5987 -0.6308 -0.6191 -0.6325 -0.6670 -0.5484 -0.3397 0.0082	5282	-2.0529
HISTONE ACETYLTRANSFERASE COMPLEX_CEL	-0.6885	-1.7003	0	0.1309	1	0.4710 0.6288 -0.3156 -0.2301 -0.2503 0.3113 -0.2047 0.3389 -0.3753 0.4095 0.6100 -0.4940 -0.4579 0.4644 -0.4630 0.6069 -0.6686 0.3879 -0.3997 0.5377 0.5677 0.7609 0.4123 0.3586 -0.2758 -0.4473 -0.3888 0.3451 0.3663 0.3808 -0.3629 0.4180 -0.2470 0.4603 -0.4785 0.4864 0.6033 -0.4033 0.4620 0.3571 -0.5880 -0.4805 -0.3477 0.5868 0.3874 0.2794 -0.3386 -0.4570 0.6040 -0.2972 -0.6633 0.6103 -0.3028 -0.…	953 1632 1721 1813 2979 2985 3064 3139 3173 3217 3379 3411 4535 4705 4784 4848 4884 4923 5087 5274 5363 5613	-0.1353 -0.2422 -0.2458 -0.2514 -0.4552 -0.4526 -0.4621 -0.4699 -0.4701 -0.4715 -0.4918 -0.4887 -0.6543 -0.6435 -0.6130 -0.5774 -0.5347 -0.4907 -0.4576 -0.4059 -0.3176 0.0050	4534	-0.811
MTW1-TS_SGA	-0.5148	-1.7001	0	0.1309	1	0.3683 -0.2963 0.3650 -0.2886 0.3480 0.3229 0.3100 0.3197 0.3125 0.2847 -0.2830 0.5631 -0.2786 0.4542 0.3227 -0.2136 -0.3047 0.4163 0.3318 -0.2960 0.2927 0.3005 0.6232 -0.2593 0.5488 0.3632 -0.3072 0.4296 -0.3903 0.3455 -0.3657 0.4135 -0.2968 0.4714 -0.2489 0.2435 0.4731 0.3982 0.3724 0.4728 0.2621 0.3508 0.3229 0.3105 0.4886 0.2927 0.6876 0.6506 0.2721 0.4333 -0.3353 0.2783 0.3555 0.2622 -0.3313…	481 509 568 736 1031 1048 1185 1236 1266 1276 1290 1308 1728 1796 1913 1938 2025 2161 2179 2200 2220 2256 2271 2320 2464 2489 2506 2524 2604 2624 2674 2690 2758 2779 2792 2830 2861 2909 2989 3020 3028 3040 3102 3106 3252 3376 3484 3487 3593 3601 3651 3724 3772 3807 3828 3842 3869 3918 4010 4094 4323 4424 4472 4548 4760 4946 4965 5050 5052 5059 5090 5111 5130 5164 5199 5215 5251 5273 5295 5324 542…	-0.0548 -0.0299 -0.0148 -0.0260 -0.0674 -0.0592 -0.0745 -0.0752 -0.0724 -0.0660 -0.0605 -0.0559 -0.1268 -0.1349 -0.1524 -0.1535 -0.1662 -0.1885 -0.1896 -0.1913 -0.1930 -0.1977 -0.1987 -0.2060 -0.2311 -0.2349 -0.2373 -0.2400 -0.2541 -0.2575 -0.2662 -0.2687	4945	-1.2277
RPS20_BIND	-0.7473	-1.6998	0	0.1308	1	0.4088 0.3684 -0.3020 -0.6396 -0.3436 0.6017 0.5669 -0.2816 0.5749 0.3618 -0.4609 0.4060 -0.3047 -0.3321 -0.6245 0.5071 0.3949 0.4439 0.3884 -0.3791 0.7391 -0.2870 0.3108 -0.5681 0.2926 0.4058 0.6880 0.2867 0.5028 -0.3665 0.5445 -0.1407 0.6100 -0.3822 0.4360 -0.5670 0.5430 -0.4538 0.7382 -0.3841 -0.3044 0.5048 -0.6123 -0.2916 -0.4042 0.4419 -0.5055 0.2593 -0.5360 0.3742 0.6135 -0.3614 0.5284 0.65…	1461 1542 1865 2451 2678 2690 3276 4103 4590 4768 4874 4896 4982 5067 5164 5430 5443 5539 5552	-0.2439 -0.2435 -0.2917 -0.3940 -0.4338 -0.4353 -0.5328 -0.6608 -0.7135 -0.7048 -0.6784 -0.6360 -0.6010 -0.5595 -0.5123 -0.4412 -0.3232 -0.1673 0.0158	4589	-0.8614
CIN1_SGA	-0.636	-1.6996	0.0263	0.1309	1	-0.3025 0.4179 0.4182 -0.3091 0.5860 -0.4022 -0.3985 -0.3105 0.2817 0.4944 0.6124 0.4461 -0.4389 0.4837 0.2388 0.4693 -0.3484 0.3178 -0.3967 -0.3090 0.4151 -0.6078 0.5017 0.4285 0.5196 0.4438 0.4030 0.3399 0.6481 0.3006 0.3824 0.2985 0.3731 -0.3505 0.2876	682 764 962 1117 1185 1275 2271 2326 2374 2715 3160 3649 3760 3777 3786 4021 4118 4215 4216 4373 4402 4412 4571 4764 4770 4787 4880 5093 5167 5209 5295 5321 5396 5493 5597 5609 5619	-0.0978 -0.0916 -0.1123 -0.1283 -0.1298 -0.1365 -0.3123 -0.3204 -0.3276 -0.3880 -0.4648 -0.5468 -0.5606 -0.5574 -0.5528 -0.5866 -0.5948 -0.6020 -0.5920 -0.6077 -0.6001 -0.5889 -0.6018 -0.6176 -0.5999 -0.5837 -0.5792 -0.5903 -0.5735 -0.5486 -0.5260 -0.4907	4763	-1.0226
NEO1-2_SGA	-0.5551	-1.6992	0	0.1309	1	0.3783 0.3071 -0.3334 0.3760 0.4974 0.3190 0.5092 0.3708 0.4067 -0.2565 0.2460 0.4533 0.3620 0.3220 0.4037 -0.3390 0.3984 0.4311 -0.4417 -0.2791 -0.2763 0.5154 0.2759 0.4743 -0.3474 -0.3140 -0.3191 0.3078 0.2968 -0.2659 0.3732 0.2849 0.3232 0.3661 0.3109 -0.3823 0.4393 0.3164 0.3234 0.2734 0.3366 0.3378 0.4138 0.3263 0.4323 -0.3473 -0.3128 -0.3018 -0.3212 0.5224 0.3359 -0.3516 0.4049 0.4001 0.354…	638 716 801 827 850 984 1117 1129 1251 1277 1286 1288 1443 1517 1520 1590 1645 1650 1764 1802 1807 1813 1818 1913 1928 1938 1954 1971 2133 2166 2206 2226 2317 2426 2448 2506 2514 2737 2779 2829 2830 2861 2869 2893 2895 2974 3161 3261 3289 3376 3397 3445 3478 3487 3530 3532 3596 3613 3623 3713 3745 3754 3799 3806 3870 3892 3930 3966 4010 4026 4103 4118 4127 4185 4227 4290 4459 4473 4509 4572 4587 …	-0.1020 -0.1043 -0.1096 -0.1047 -0.0996 -0.1164 -0.1344 -0.1305 -0.1475 -0.1473 -0.1440 -0.1395 -0.1635 -0.1732 -0.1699 -0.1792 -0.1860 -0.1838 -0.2017 -0.2060 -0.2044 -0.2029 -0.2013 -0.2163 -0.2169 -0.2167 -0.2175 -0.2186 -0.2465 -0.2511 -0.2570 -0.2595	4458	-0.7477
DID4_SGA	-0.5253	-1.6989	0	0.1309	1	-0.3568 -0.2915 -0.3125 0.4377 -0.3422 0.3014 0.3062 0.4708 0.4780 -0.4088 0.2904 0.5009 0.4177 0.3360 0.3856 0.3843 -0.2786 0.3803 0.4209 0.4163 -0.2778 0.4225 0.3652 0.3037 0.3777 0.3260 0.3610 -0.3296 0.3254 0.3284 0.4679 -0.2789 0.4500 0.2932 0.5169 0	349 545 643 700 711 736 850 1274 1277 1280 1299 1308 1520 1590 1664 1731 1764 1794 1892 1938 1945 1954 1971 1987 2021 2025 2206 2271 2388 2463 2753 2797 2838 2861 2944 2989 3040 3059 3196 3259 3270 3325 3330 3376 3545 3623 3674 3683 3702 3726 3757 3784 3841 3870 3892 3943 3945 3957 4044 4103 4106 4167 4235 4386 4400 4402 4422 4424 4450 4452 4472 4473 4516 4545 4578 4619 4641 4644 4651 4780 4880 4…	-0.0349 -0.0528 -0.0562 -0.0535 -0.0428 -0.0352 -0.0460 -0.1173 -0.1126 -0.1080 -0.1063 -0.1029 -0.1372 -0.1462 -0.1563 -0.1654 -0.1685 -0.1712 -0.1865 -0.1926 -0.1917 -0.1911 -0.1921 -0.1930 -0.1972 -0.1960 -0.2273 -0.2379 -0.2582 -0.2712 -0.3231 -0.3305	4385	-0.688
RRP1-1_SGA	-0.5814	-1.6984	0	0.1314	1	-0.2535 -0.3613 0.3710 -0.4999 0.3119 -0.3531 0.4153 0.4024 0.3662 0.2307 0.4168 0.4882 -0.3963 0.4355 0.4325 0.3608 0.4420 -0.3469 -0.3877 0.4854 0.3364 0.4316 0.4031 -0.3100 0.4260 0.3383 0.3401 0.3515 0.4750 0.4616 0.2632 0.3079 -0.3700 0.4591 -0.3038	682 874 965 1011 1185 1236 1337 1364 1544 1590 1724 1740 1764 1768 1794 1813 1841 1857 1938 1966 1987 2060 2064 2145 2294 2326 2468 2661 2758 2779 2848 3017 3192 3330 3436 3474 3475 3487 3532 3587 3591 3651 3680 3683 3685 3708 3729 3741 3745 3754 3828 3870 3956 4047 4106 4167 4183 4364 4386 4410 4450 4451 4471 4472 4497 4512 4530 4672 4695 4705 4774 4880 4930 4939 5111 5115 5175 5209 5320 5321 53…	-0.1085 -0.1328 -0.1404 -0.1403 -0.1652 -0.1684 -0.1813 -0.1811 -0.2094 -0.2137 -0.2345 -0.2342 -0.2354 -0.2330 -0.2347 -0.2353 -0.2375 -0.2376 -0.2499 -0.2526 -0.2542 -0.2654 -0.2641 -0.2770 -0.3027 -0.3074 -0.3324 -0.3669 -0.3839 -0.3872 -0.3989 -0.4281	4363	-0.6698
RPS22B_SGA	-0.6386	-1.697	0	0.1327	1	0.3598 -0.2775 0.3606 0.5217 0.2772 0.2531 -0.5054 0.4472 0.2539 0.5745 0.5722 0.3273 0.4159 -0.3396 0.6087 -0.4334 0.5364 0.4291 0.5350 0.4238 0.5309 -0.4149 0.3722 -0.4374 -0.3860 0.3061 -0.3510 0.2881 0.4620 0.7312 0.5928 -0.3001 0.5019 0.4366 0.5731 0.3463 -0.3620 0.4629 -0.3664 -0.2553 0.5406 0.3909 -0.3282 0.4324 -0.3893 0.2869 -0.2939 -0.2487 0.3711 0.4828 -0.5897 0.6879 0.6760 0.3739 0.53…	904 912 1337 1966 1996 2025 2127 2379 2506 2989 3008 3108 3487 3587 3651 3708 3769 3783 3988 4212 4497 4672 4747 4792 5111 5164 5319 5360 5434 5480 5579 5590	-0.1361 -0.1125 -0.1750 -0.2816 -0.2816 -0.2817 -0.2957 -0.3386 -0.3602 -0.4438 -0.4445 -0.4589 -0.5199 -0.5303 -0.5338 -0.5354 -0.5369 -0.5299 -0.5543 -0.5788 -0.6076 -0.6125 -0.5976 -0.5758 -0.5903 -0.5538 -0.5199 -0.4587 -0.3869 -0.3006 -0.1638 0.0091	4671	-0.9395
SEC63-1_SGA	-0.5287	-1.697	0	0.1323	1	-0.3429 -0.2808 0.3713 0.3478 0.3926 0.4014 0.3631 0.4209 0.4538 0.3445 0.3522 0.2878 0.3046 0.3679 -0.3038 0.2882 0.3887 -0.3005 0.4398 0.3476 -0.3323 0.3033 0.2510 0.3787 0.3697 0.2848 0.2797 -0.2619 -0.3567 0.3310 0.2455 -0.3128 -0.2743 0.4085 0.3898 0	126 244 261 349 388 501 527 606 630 638 711 740 796 882 923 962 1038 1085 1117 1129 1236 1274 1277 1330 1364 1435 1517 1526 1557 1605 1635 1650 1720 1764 1789 1794 1820 1880 1885 1887 1922 1929 1971 2021 2025 2081 2123 2145 2161 2166 2185 2188 2214 2226 2255 2271 2288 2312 2553 2571 2587 2603 2634 2798 2827 2909 2989 3003 3005 3042 3048 3106 3134 3161 3234 3251 3258 3309 3376 3394 3475 3487 3530 …	0.0049 0.0008 0.0146 0.0113 0.0157 0.0039 0.0075 0.0000 0.0024 0.0075 -0.0000 0.0002 -0.0051 -0.0166 -0.0200 -0.0234 -0.0339 -0.0393 -0.0422 -0.0414 -0.0584 -0.0629 -0.0610 -0.0684 -0.0724 -0.0833 -0.0964 -0.0962 -0.1000 -0.1071 -0.1110 -0.1122 -0.1235 -0.1301 -0.1334 -0.1330 -0.1364 -0.1462 -0.1459 -0.1451 -0.1504 -0.1506 -0.1572 -0.1654 -0.1651 -0.1745 -0.1813 -0.1846 -0.1867 -0.1869 -0.1896 -0…	4458	-0.7477
PAH1_SGA	-0.5449	-1.6968	0	0.1322	1	-0.2901 0.3754 -0.2290 0.3178 -0.2634 0.4272 0.5286 0.4128 -0.3292 -0.3229 0.2478 -0.3180 -0.2263 0.4443 0.2805 -0.3593 0.2658 -0.3822 0.2943 0.3969 0.3418 0.3510 -0.3456 0.3757 0.2942 0.2899 0.4669 -0.2593 -0.3682 0.3087 0.4100 -0.3642 0.3784 0.4328 -0.2	740 867 904 1075 1218 1276 1290 1308 1324 1601 1719 1724 1732 1764 1768 1800 1913 1938 1946 2025 2145 2173 2220 2224 2288 2365 2373 2393 2592 2639 2652 2661 2665 2697 2702 2737 2753 2781 2797 2848 2859 2890 2916 3048 3108 3113 3137 3146 3192 3243 3309 3365 3445 3473 3534 3596 3598 3683 3713 3726 3745 3754 3765 3784 3841 3913 3957 3965 4027 4077 4127 4148 4212 4222 4250 4325 4386 4409 4450 4466 44…	-0.1203 -0.1324 -0.1287 -0.1517 -0.1712 -0.1757 -0.1724 -0.1700 -0.1673 -0.2134 -0.2313 -0.2287 -0.2268 -0.2293 -0.2268 -0.2295 -0.2474 -0.2494 -0.2484 -0.2605 -0.2804 -0.2839 -0.2909 -0.2902 -0.3006 -0.3135 -0.3140 -0.3167 -0.3524 -0.3607 -0.3629 -0.3642	4385	-0.688
COX10_SGA	-0.5342	-1.6963	0	0.1324	1	0.3291 -0.3118 0.2573 0.3308 -0.3516 0.2881 -0.3075 0.2507 0.2420 0.5573 0.3083 -0.3213 0.4543 0.3976 -0.3025 0.2845 0.2991 -0.3945 0.3502 0.4950 0.3414 0.2744 -0.3891 -0.2690 0.4876 0.3953 0.3139 0.4523 0.5521 0.4831 0.2699 0.3351 -0.2891 0.3857 -0.2808 0.2910 0.3222 0.3741 0.3460 0.2245 0.3259 0.4040 0.3957 0.3724 0.3474 0.4251 0.3757 0.3486 0.3518 0.2474 0.3299 -0.2999 0.2253 -0.3849 -0.2689 0…	437 481 545 796 806 867 912 913 931 965 971 1048 1224 1282 1312 1324 1378 1400 1442 1454 1491 1517 1590 1706 1741 1759 1853 1983 2021 2143 2194 2252 2268 2448 2457 2506 2564 2619 2697 2702 2715 2791 2813 2838 2847 2859 2917 2966 2989 3146 3252 3259 3280 3302 3325 3365 3386 3413 3438 3484 3531 3548 3550 3561 3564 3623 3649 3650 3758 3765 3842 3972 3988 4023 4103 4139 4167 4178 4215 4235 4286 4323 …	-0.0621 -0.0544 -0.0526 -0.0898 -0.0833 -0.0870 -0.0882 -0.0814 -0.0780 -0.0779 -0.0727 -0.0811 -0.1087 -0.1152 -0.1168 -0.1151 -0.1213 -0.1218 -0.1261 -0.1249 -0.1285 -0.1300 -0.1404 -0.1591 -0.1631 -0.1641 -0.1792 -0.2012 -0.2066 -0.2275 -0.2357 -0.2452	4405	-0.7029
PRP28-101_SGA	-0.5914	-1.6959	0	0.1326	1	0.4007 0.2411 0.3842 0.3284 0.3333 0.3538 0.3022 0.4771 0.3394 0.4348 0.3315 0.3914 0.3850 0.2803 -0.4260 -0.3131 0.4812 0.4664 0.2962 0.3321 0.4224 0.3298 0.5043 -0.3230 0.3130 0.4214 -0.2727 0.3833 -0.2530 0.3434 0.3117 0.4385 0.3526 0.3978 -0.2824 0.3173 0.3507 0.3860 0.3326 0.3681 -0.3430 0.3189 -0.3395 -0.3631 0.4152 0.4430 0.3209 0.4504 0.2607 0.3552 0.3750 0.2877 0.3511 0.4833 0.4139 0.317…	606 626 638 1257 1275 1331 1364 1443 1462 1590 1719 1724 1794 1802 2030 2115 2127 2133 2232 2335 2387 2448 2591 2602 2612 2639 2690 2758 2813 2861 3068 3250 3251 3302 3303 3376 3404 3495 3601 3638 3672 3726 3802 3878 3943 4010 4021 4103 4400 4422 4494 4502 4571 4572 4651 4652 4770 4780 4874 4880 4904 5029 5067 5074 5084 5093 5110 5115 5130 5167 5227 5257 5258 5321 5324 5402 5413 5466 5481 5533 55…	-0.0893 -0.0734 -0.0567 -0.1611 -0.1575 -0.1613 -0.1612 -0.1698 -0.1678 -0.1861 -0.2054 -0.2024 -0.2114 -0.2094 -0.2480 -0.2611 -0.2613 -0.2603 -0.2765 -0.2938 -0.3022 -0.3124 -0.3378 -0.3396 -0.3411 -0.3458 -0.3546 -0.3663 -0.3755 -0.3833 -0.4190 -0.4495	4399	-0.6973
HSP104_BIND	-0.6259	-1.6956	0	0.1326	1	-0.4133 0.5933 -0.3019 -0.3525 0.3192 0.4575 -0.3399 -0.3262 0.3198 -0.3584 0.3075 0.3468 -0.3135 0.5913 0.2815 -0.3701 0.5607 -0.3488 0.6265 0.5775 -0.5404 0.5254 0.3904 -0.2888 0.3138 0.6092 0.3820 0.3565 0.5232 0.4194 0.3655 -0.3597 0.4273 0.3044 0.243	428 832 1230 1430 1815 1865 2208 2226 2678 2848 3173 3311 3383 3614 4050 4178 4186 4226 4261 4278 4305 4340 4651 4709 4751 4974 4990 5101 5109 5111 5257 5258 5391 5403 5448 5457 5515 5518 5605	-0.0315 -0.0839 -0.1443 -0.1716 -0.2352 -0.2394 -0.2982 -0.2991 -0.3794 -0.4086 -0.4638 -0.4847 -0.4936 -0.5294 -0.5981 -0.6106 -0.6015 -0.5976 -0.5923 -0.5837 -0.5764 -0.5700 -0.6073 -0.5986 -0.5863 -0.6011 -0.5785 -0.5689 -0.5407 -0.5113 -0.4988 -0.4603	4973	-1.2706
GCN4_GCN2_UP	-0.5896	-1.6956	0	0.1322	1	0.2758 -0.3351 0.4473 -0.3289 0.3533 -0.2858 -0.5837 0.3015 0.2747 0.2951 0.4233 0.4540 0.4410 0.3598 -0.3116 0.2680 -0.3355 0.2862 0.3103 0.4999 0.4312 0.3920 0.3524 0.3315 0.5460 0.3495 0.4203 0.3801 -0.3251 0.2299 0.5048 0.2718 -0.2908 0.3405 -0.3122 0.5368 0.5335 -0.3968 -0.2949 -0.3638 0.5328 0.2669 0.2615 0.2630 -0.3902 0.3141 0.4760 0.5045 0.3843 0.4130 0.3250 -0.2745 -0.2945 -0.4359 -0.27…	365 623 712 853 884 939 1017 1037 1094 1762 1786 1815 1837 1878 1922 1939 1958 2038 2122 2197 2243 2299 2346 2433 2443 2566 2583 2595 2676 2703 2719 2739 2755 3013 3100 3150 3161 3287 3297 3316 3317 3332 3334 3491 3556 3617 3627 3695 3709 3728 3898 3989 3990 4011 4023 4046 4096 4234 4284 4462 4628 4629 4661 4827 4869 4990 5024 5058 5072 5172 5357 5370 5403 5406 5412 5432 5451 5605 5628 5633	-0.0355 -0.0651 -0.0669 -0.0813 -0.0764 -0.0767 -0.0822 -0.0776 -0.0803 -0.1972 -0.1984 -0.2006 -0.2017 -0.2064 -0.2118 -0.2124 -0.2134 -0.2257 -0.2390 -0.2510 -0.2579 -0.2668 -0.2742 -0.2891 -0.2902 -0.3119 -0.3147 -0.3166 -0.3309 -0.3354 -0.3379 -0.3410	4989	-1.3006
ABZ1_SGA	-0.6496	-1.6952	0.02	0.1323	1	-0.2685 0.4274 -0.4812 0.4474 0.5328 -0.2452 -0.3139 -0.3570 -0.4605 -0.3201 -0.3314 0.3373 -0.4681 -0.5764 -0.3687 -0.4574 -0.2016 -0.3658 -0.2134 -0.3806 -0.4324 -0.3714 0.5370 0.6224 0.6242 -0.4168 0.4114 0.7159 -0.3377 0.3458 0.3143 -0.4626 -0.3534 0.	1291 1664 1794 1800 1813 2064 2268 2282 2317 2587 3280 3290 3309 3713 3766 3828 3841 3844 3892 3918 4106 4550 4561 4704 4837 5044 5082 5115 5127 5136 5321 5413 5452 5453 5470 5485	-0.2160 -0.2735 -0.2891 -0.2826 -0.2776 -0.3174 -0.3508 -0.3504 -0.3540 -0.4017 -0.5203 -0.5170 -0.5151 -0.5783 -0.5782 -0.5789 -0.5707 -0.5607 -0.5581 -0.5511 -0.5706 -0.6258 -0.6035 -0.6010 -0.5929 -0.5897 -0.5543 -0.5163 -0.4742 -0.4309 -0.4004 -0.3351	4549	-0.8278
PTA1_BIND	-0.6298	-1.6951	0	0.1323	1	0.3654 0.4305 -0.3573 -0.3176 -0.2847 0.4177 0.4837 0.6100 0.2705 0.3073 0.4843 0.4831 -0.3588 -0.3599 -0.2313 0.3167 -0.2549 0.3849 -0.4445 -0.4728 0.3187 0.6180 0.5305 -0.3089 0.3887 -0.3111 0.2686 -0.5001 0.4309 -0.3672 0.3436 -0.2790 -0.3578 -0.4541 -0.2731 0.4726 0.3110 -0.3790 -0.3354 0.4430 0.5304 0.5525 -0.3775 0.4880 0.5561 0.4555 0.5679 -0.4977 0.4299 -0.2879 0.4163 -0.3793 -0.3998 0.46…	196 492 1215 1280 1345 1358 1481 1496 1590 1601 1722 2153 2365 2564 2624 2678 2690 2792 2820 2857 3411 3495 3573 3642 3664 4003 4118 4364 4520 5136 5227 5265 5363 5391 5442 5638	0.0572 0.0427 -0.0754 -0.0770 -0.0794 -0.0727 -0.0867 -0.0815 -0.0913 -0.0866 -0.1024 -0.1765 -0.2128 -0.2478 -0.2583 -0.2675 -0.2693 -0.2866 -0.2906 -0.2960 -0.3907 -0.4010 -0.4098 -0.4166 -0.4148 -0.4667 -0.4774 -0.5081 -0.5201 -0.5995 -0.5795 -0.5475 -0.5168 -0.4695 -0.4188 0.0005	5135	-1.5568
SPR3_SGA	-0.6202	-1.6951	0	0.1319	1	0.4073 0.3257 -0.4934 0.5519 0.2716 -0.2520 0.5452 0.2824 -0.3651 0.2974 0.4671 0.3745 0.4638 0.3487 0.5515 0.3282 -0.4063 0.3927 0.6008 0.2757 0.3488 0.3915 -0.3228 0.4326 0.4426 0.3951 -0.4007 0.4147 -0.2915 0.5241 0.4102 0.5296 0.6352 0.3962 0.4816 -0.3628 0.3401 0.4869 -0.4233 0.5537 0.5858 -0.3145 0.4908 0.3660 0.5212 -0.3382 0.4281 0.3025 0.4766 -0.2994 0.2625 -0.2963 0.4096 -0.3737 -0.4496…	349 881 1071 1299 1324 1442 1800 1840 1968 2025 2119 2123 2194 2200 2792 2989 3108 3270 3539 3708 3726 3758 3818 3841 4114 4128 4166 4207 4222 4370 4450 4473 4571 4774 4974 5028 5056 5061 5082 5085 5111 5129 5136 5257 5360 5435 5487 5535 5607 5619	-0.0163 -0.0963 -0.1190 -0.1516 -0.1481 -0.1622 -0.2219 -0.2250 -0.2445 -0.2517 -0.2659 -0.2641 -0.2747 -0.2736 -0.3788 -0.4124 -0.4316 -0.4577 -0.5017 -0.5268 -0.5248 -0.5251 -0.5299 -0.5280 -0.5687 -0.5629 -0.5611 -0.5595 -0.5529 -0.5682 -0.5703 -0.5618	4973	-1.2706
COP1-1_SGA	-0.5994	-1.6947	0	0.132	1	-0.3784 0.4157 0.3073 0.3035 -0.3016 0.4448 0.4000 0.4360 -0.3799 0.3528 0.2911 0.4011 0.4820 -0.3626 -0.3631 0.4613 -0.3240 0.4981 0.4606 0.4893 0.3755 0.3368 0.3357 -0.2965 0.3423 0.2255 -0.3880 0.4231 0.4894 0.4486 0.5060 0.3538 -0.3472 0.2700 0.4372 0	261 349 545 736 801 1221 1276 1308 1324 1325 1601 1664 1724 1800 1807 1913 1971 2021 2025 2060 2115 2145 2205 2226 2317 2426 2448 2591 2622 2624 2661 2690 2758 2823 2835 2869 2917 3017 3021 3048 3146 3290 3445 3484 3601 3618 3708 3754 3802 3818 3892 3918 3930 3978 3988 4010 4103 4106 4222 4227 4353 4386 4391 4459 4494 4516 4524 4571 4590 4641 4752 4780 4810 4870 4942 4951 5025 5070 5085 5093 5153…	-0.0178 -0.0115 -0.0331 -0.0581 -0.0614 -0.1328 -0.1386 -0.1404 -0.1394 -0.1356 -0.1827 -0.1915 -0.1999 -0.2115 -0.2106 -0.2279 -0.2367 -0.2441 -0.2433 -0.2481 -0.2567 -0.2609 -0.2707 -0.2734 -0.2890 -0.3081 -0.3116 -0.3371 -0.3426 -0.3427 -0.3492 -0.3541	4941	-1.2239
HHT2_BIND	-0.5804	-1.6945	0	0.132	1	0.2930 0.5597 0.6019 -0.3259 0.3070 0.3227 0.4981 0.4475 0.3028 -0.3145 0.3093 -0.3290 0.4348 0.4797 -0.3855 0.2198 0.3932 0.5163 -0.3034 0.3725 0.4331 0.4321 0.3781 -0.3917 -0.3166 -0.4924 -0.1886 0.4516 0.4014 0.4733 -0.3480 -0.3257 0.2969 0.3928 0.3323 0.4147 -0.4377 0.4204 -0.3068 -0.3052 0.3215 0.3548 -0.3451 0.4714 0.4045 0.4227 0.2248 0.4830 0.4382 -0.2721 0.5057 0.3510 0.3453 0.4234 0.366…	431 607 890 1139 1331 1354 1402 1443 1462 1828 1935 2090 2112 2271 2290 2416 2487 2564 2661 2678 2727 2729 2792 2799 2979 2985 3005 3158 3173 3203 3249 3327 3383 3429 3439 3645 3735 3769 3864 3942 3971 3983 4039 4146 4167 4204 4244 4282 4334 4354 4364 4430 4504 4508 4522 4570 4571 4670 4714 4924 4939 5166 5169 5230 5265 5311 5321 5384 5435 5483 5488 5536 5539 5576 5593 5613	-0.0491 -0.0617 -0.1011 -0.1379 -0.1664 -0.1646 -0.1677 -0.1697 -0.1679 -0.2304 -0.2469 -0.2727 -0.2746 -0.3018 -0.3039 -0.3256 -0.3378 -0.3512 -0.3684 -0.3712 -0.3795 -0.3795 -0.3902 -0.3908 -0.4219 -0.4218 -0.4241 -0.4498 -0.4506 -0.4540 -0.4601 -0.4717	5165	-1.6464
TOP1_SGA	-0.5796	-1.6944	0	0.1318	1	0.5070 -0.3070 0.6714 0.4315 0.3805 -0.4016 0.4084 -0.2787 0.3343 -0.3544 0.2756 0.3873 0.4704 0.2339 -0.4094 0.4467 0.4030 0.4197 0.3858 0.2424 0.3956 0.4860 -0.3041 -0.2917 -0.3395 0.3097 0.4876 -0.3692 -0.4075 -0.2484 0.3461 -0.3098 -0.2166 0.2986 -0.2487 -0.4110 0.3563 -0.4242 0.5814 0.3625 -0.2880 0.2837 0.4237 0.2804 -0.3193 0.5580 0.4720 -0.4030 -0.5257 -0.3243 0.3123 -0.3166 0.4756 -0.328…	661 774 968 1099 1185 1312 1549 1664 1728 1747 1771 1938 1954 2025 2030 2097 2115 2145 2161 2170 2271 2288 2517 2571 2591 2753 2779 2974 3008 3140 3268 3273 3376 3383 3478 3484 3532 3548 3651 3661 3741 3769 3806 3870 3943 4045 4077 4103 4212 4412 4450 4497 4647 4651 4653 4770 4947 5052 5167 5192 5413 5548 5569 5579 5599 5633	-0.0983 -0.1020 -0.1250 -0.1388 -0.1455 -0.1611 -0.1981 -0.2140 -0.2211 -0.2203 -0.2205 -0.2473 -0.2471 -0.2571 -0.2553 -0.2649 -0.2658 -0.2690 -0.2698 -0.2693 -0.2858 -0.2874 -0.3278 -0.3371 -0.3404 -0.3689 -0.3729 -0.4066 -0.4112 -0.4328 -0.4532 -0.4515	4646	-0.9137
BIT2_SGA	-0.6467	-1.6941	0.0455	0.1317	1	-0.3050 0.5151 0.5583 -0.3950 -0.2812 0.4358 0.3345 -0.5418 -0.3513 0.4617 0.2980 0.3402 0.5151 0.4757 0.2569 0.6002 0.4323 -0.5113 -0.4099 0.4867 -0.6572 -0.2895 -0.3902 -0.4615 -0.2629 -0.3936 -0.4841 -0.3558 0.4168 -0.3017 -0.7085 0.6024 0.6880 0.3832	608 874 881 923 1267 1280 1520 2170 2214 2255 2341 2426 2587 2797 3083 3140 3148 3254 3301 3302 3702 3784 4180 4222 4705 4806 4947 4964 5074 5127 5215 5272 5365 5481 5519 5535 5564 5599	-0.0758 -0.1030 -0.0842 -0.0728 -0.1230 -0.1142 -0.1486 -0.2617 -0.2669 -0.2718 -0.2853 -0.2992 -0.3275 -0.3640 -0.4125 -0.4198 -0.4183 -0.4336 -0.4380 -0.4342 -0.4989 -0.5062 -0.5653 -0.5607 -0.6258 -0.6204 -0.6189 -0.5948 -0.5831 -0.5593 -0.5355 -0.5023	4704	-0.9702
SNU114-60_SGA	-0.5824	-1.6939	0	0.132	1	-0.4281 0.3925 0.4077 0.4570 -0.2626 -0.3454 0.3677 -0.4196 -0.3067 -0.3871 -0.2913 -0.4088 0.4145 0.3611 0.3217 0.3206 -0.3913 -0.3701 0.4866 0.3351 0.4843 -0.4098 -0.2388 0.2848 -0.2759 -0.2874 0.5709 0.3939 -0.2658 0.5500 0.3086 0.4612 0.4954 0.3929 -0	349 665 1282 1754 1794 1938 1954 2025 2214 2442 2468 2514 2612 2639 2665 2758 2781 2869 2985 3017 3059 3129 3273 3303 3397 3404 3438 3445 3495 3613 3638 3674 3726 3786 3943 3978 4077 4212 4381 4422 4472 4494 4524 4548 4562 4588 4621 4651 4652 4764 4770 4874 4892 4904 4947 5029 5067 5082 5130 5192 5324 5360 5413 5483 5487 5498 5561	-0.0134 -0.0459 -0.1476 -0.2273 -0.2298 -0.2519 -0.2512 -0.2607 -0.2924 -0.3323 -0.3361 -0.3437 -0.3610 -0.3656 -0.3700 -0.3861 -0.3895 -0.4041 -0.4233 -0.4272 -0.4328 -0.4430 -0.4658 -0.4679 -0.4811 -0.4786 -0.4809 -0.4782 -0.4830 -0.4993 -0.4989 -0.5002	4380	-0.6843
ADE4_BIND	-0.8122	-1.693	0	0.1328	1	0.5462 -0.3922 0.5546 0.5922 0.2616 0.4071 0.6195 0.6988 0.5698 -0.5447 0.7697 -0.5167 -0.5463 0.7105 0.6668 0.5267 0.4413 0.6353 0.6239 0.3943 0.3738 0.4791 0.4163 0.3635 0.5415 0.5594 -0.3965 0.4202 -0.5599 0.2549 -0.5709 0.7484 -0.5474 -0.6179 -0.3428 0.6568 -0.6195 0.5867 0.6823 -0.3604 0.4251 0.2372 0.5338 0.3475 -0.7177 -0.4568 0.7461 0.6258 -0.5684 -0.4578 0.4249 -0.5660 -0.2830 -0.2741 0.…	1161 1850 1865 2678 2690 3103 3710 3802 4040 4338 4427 4810 5637	-0.1828 -0.2956 -0.2889 -0.4327 -0.4342 -0.5029 -0.5986 -0.6012 -0.6254 -0.6530 -0.6401 -0.6654 0.0007	5636	-20.5599
YPR091C_BIND	-0.8173	-1.6927	0	0.1329	1	0.5980 -0.5242 0.7544 0.6759 -0.5508 0.6964 -0.3298 -0.5339 -0.5218 0.1894 -0.4522 -0.4756 0.7373 0.2982 -0.6506 0.7921 -0.2698 0.5859 -0.5677 -0.6267 -0.6338 -0.3720 -0.5696 0.7699 -0.6624 -0.6479 -0.2801 -0.4875 0.3853 -0.3841 -0.5820 -0.2284 0.7998 -0.5602 0.8482 0.7179 0.5980 0.7002 -0.4184 0.5894 -0.2799 0.5482 0.6926 0.5692 -0.5231 0.8739 -0.6423 -0.3593 0.5934 0.5754 0.4110 0.6304 0.6347 -…	3683 3802 3905 5157 5169 5215 5246 5360	-0.6262 -0.6144 -0.5953 -0.6633 -0.5074 -0.3420 -0.1635 0.0499	5156	-1.6184
RAX2_SGA	-0.6525	-1.6924	0	0.1328	1	0.3942 0.3583 0.3097 -0.3242 -0.2882 0.5668 0.2243 0.4514 0.3112 -0.3014 0.3713 -0.3892 0.3567 -0.4174 0.3914 -0.2801 0.4117 0.6817 -0.5120 0.5445 0.5786 0.5152 -0.3908 -0.4654 0.4944 -0.2788 -0.2532 -0.5635 0.2891 0.3734 0.4367 0.6227 -0.3652 0.5739 0.5756 -0.5269 0.5146 -0.5297 0.4784 -0.6253 0.3883 -0.3549 0.3710 -0.3274 0.4996 -0.3266 0.5114 -0.2902 0.4620 -0.2561 0.4948 0.3700 0.7578 0.5762 …	736 980 1031 1324 1664 1929 2148 2452 2622 2848 2989 3270 3413 3942 3988 4044 4215 4229 4578 4619 4651 4728 4891 4965 5052 5167 5252 5409 5440 5481 5518 5548 5595	-0.1029 -0.1277 -0.1193 -0.1601 -0.2132 -0.2554 -0.2911 -0.3441 -0.3742 -0.4131 -0.4361 -0.4821 -0.5025 -0.5871 -0.5850 -0.5841 -0.6014 -0.5904 -0.6324 -0.6185 -0.6023 -0.5925 -0.5937 -0.5772 -0.5593 -0.5407 -0.5097 -0.4706 -0.4037 -0.3310 -0.2453 -0.1417	4577	-0.8506
BMH2_BIND	-0.6065	-1.6923	0	0.1326	1	0.4753 0.3836 0.4959 0.4020 -0.2854 0.4992 0.3792 0.2729 0.4173 0.2786 0.2676 0.2734 0.4983 -0.4483 0.5321 -0.2981 0.4036 0.4860 0.2847 0.2826 -0.4399 0.3870 -0.3787 -0.3074 0.5041 -0.4476 0.4520 -0.3303 0.4003 -0.3109 0.3107 0.5961 -0.4453 -0.3980 -0.2227 -0.2809 0.3907 -0.3252 0.5776 0.4312 0.4360 -0.3733 0.3815 0.4154 0.3848 0.5479 0.3950 0.1888 0.6549 0.3218 -0.3266 0.3603 0.4068 0.3629 -0.46…	968 1018 1071 1400 1503 1865 2092 2253 2284 2381 2566 2678 2690 3045 3173 3230 3263 3319 3355 3383 3429 3660 4003 4021 4039 4049 4095 4103 4119 4155 4193 4334 4364 4425 4430 4504 4623 4640 4652 4700 4714 4727 4748 4752 4785 4787 5057 5108 5157 5166 5169 5200 5215 5228 5290 5306 5539 5575	-0.1575 -0.1515 -0.1472 -0.1972 -0.2077 -0.2678 -0.3052 -0.3318 -0.3353 -0.3512 -0.3838 -0.4035 -0.4052 -0.4666 -0.4867 -0.4937 -0.4962 -0.5024 -0.5049 -0.5058 -0.5097 -0.5453 -0.5979 -0.5922 -0.5862 -0.5787 -0.5773 -0.5689 -0.5618 -0.5579 -0.5540 -0.5664	4002	-0.4331
YDL157C_BIND	-0.7887	-1.691	0	0.1341	1	-0.2978 0.4363 -0.4282 0.5547 0.3207 0.5231 -0.5753 0.4908 -0.6485 0.7685 0.5706 -0.4400 -0.2934 -0.5029 -0.2617 -0.4454 0.8346 -0.5779 -0.4984 0.4087 0.7121 -0.4218 -0.2990 0.4780 -0.5335 0.5886 0.2220 -0.7849 -0.3837 -0.3942 -0.6382 0.4424 -0.4222 -0.54	1850 2161 2220 2678 2838 3028 3191 3259 3365 3631 3735 4167 4875 4978 5412 5435 5633	-0.3201 -0.3704 -0.3767 -0.4576 -0.4841 -0.5142 -0.5379 -0.5439 -0.5554 -0.5926 -0.5994 -0.6571 -0.7405 -0.7118 -0.6845 -0.5767 0.0014	5411	-2.8376
FOB1_BIND	-0.6576	-1.6909	0	0.1338	1	-0.3821 -0.4921 -0.3967 0.6310 -0.3407 0.2375 -0.4465 0.6338 0.5619 0.5611 -0.3907 0.5780 0.6162 0.3114 -0.4112 0.2581 0.3120 0.7454 0.3583 0.4334 0.5185 -0.2889 -0.3901 0.4401 -0.3026 -0.4464 0.4765 -0.3126 0.4935 0.5807 -0.2886 0.5625 0.3845 -0.3039 0.4	1223 1376 1402 1609 2043 2168 2635 2656 2671 2678 2730 2850 3181 3192 3331 3360 3495 3741 4054 4167 4541 5248 5440 5536 5539	-0.1889 -0.1924 -0.1737 -0.1927 -0.2607 -0.2760 -0.3590 -0.3622 -0.3643 -0.3648 -0.3728 -0.3913 -0.4427 -0.4371 -0.4519 -0.4467 -0.4583 -0.4852 -0.5163 -0.5089 -0.5319 -0.5552 -0.4270 -0.2151 0.0182	5247	-1.9313
HYPOXIA_SETIADI_DN	-0.7234	-1.6909	0.0278	0.1335	1	0.4005 0.4822 0.2113 0.6500 -0.4970 0.6037 -0.4270 0.4417 0.2645 0.3197 0.3843 -0.4279 0.5161 0.4960 0.5314 0.3719 0.4524 -0.2069 0.3686 -0.3821 0.4068 -0.7343 -0.4902 0.5413 0.7468 0.6233 0.5729 0.3935 -0.4945 -0.4602 0.8291 -0.3566 -0.4254 0.5580 0.7115 -0.4053 0.4509 0.5882 0.4850 0.8460 0.7809 0.4699 0.4960 0.4467 0.6544 -0.4629 -0.6894 0.3445 0.6116 0.5623 0.3397 0.2556 0.6624 0.6275 0.6816 …	3472 4072 4083 4419 4434 4482 4534 4554 4578 4644 4658 4749 4753 4816 5033 5037 5052 5205 5282	-0.6056 -0.6872 -0.6638 -0.6854 -0.6490 -0.6162 -0.5821 -0.5412 -0.5000 -0.4631 -0.4161 -0.3786 -0.3254 -0.2789 -0.2441 -0.1713 -0.0989 -0.0318 0.0638	4418	-0.7151
RNR2_BIND	-0.7769	-1.6905	0.0303	0.1338	1	0.4883 0.6929 0.4094 0.5223 0.5216 0.6218 0.4035 0.7646 0.3462 0.3548 0.6813 0.3786 0.6088 -0.4902 0.8360 -0.3454 -0.3620 -0.4268 0.4982 0.3522 0.4709 0.4775 0.4712 -0.3769 -0.6445 -0.3201 -0.5931 0.2866 0.3547 0.6233 0.3818 0.7037 -0.3917 -0.6054 0.4243 0.5546 0.3668 0.7784 -0.6351 0.6433 -0.3726 0.3300 0.2989 0.4581 0.4614 0.4192 0.4558 0.5347 -0.3465 -0.3672 0.4968 -0.5780 0.6340 -0.5497 -0.40…	665 1230 1527 1581 1627 1865 2265 2635 2671 2678 2792 2960 3203 3494 3645 3755 3875 4033 5166 5639	-0.0737 -0.1566 -0.1970 -0.1950 -0.1924 -0.2270 -0.2948 -0.3604 -0.3664 -0.3671 -0.3861 -0.4133 -0.4517 -0.4958 -0.5136 -0.5225 -0.5315 -0.5449 -0.6929 0.0004	5638	-23.3726
AROMATIC COMPOUND METABOLIC PROCESS_BIO	-0.638	-1.6903	0	0.1337	1	-0.3339 -0.3026 0.4857 -0.3530 -0.2666 0.4533 -0.4106 0.2983 0.4736 0.4515 -0.5152 0.2818 -0.5413 -0.4515 -0.4438 -0.4686 -0.4976 0.5161 -0.3158 0.4450 0.5784 -0.3292 -0.4175 -0.3465 -0.4724 0.4514 0.5273 -0.3924 0.3678 0.5483 0.4575 0.4328 -0.3586 -0.173	593 822 1087 1219 1353 1786 1958 2211 2533 2737 2958 3136 3316 3323 3575 3593 3618 3710 4068 4211 4234 4338 4427 4489 4497 4530 4543 4632 4729 4731 4891 4941 4946 4974 4980 5047 5196 5267 5486 5626 5633	-0.0794 -0.1027 -0.1385 -0.1526 -0.1686 -0.2413 -0.2684 -0.3115 -0.3684 -0.4043 -0.4422 -0.4717 -0.5006 -0.4986 -0.5391 -0.5377 -0.5374 -0.5485 -0.6044 -0.6204 -0.6147 -0.6223 -0.6258 -0.6235 -0.6115 -0.6034 -0.5917 -0.5920 -0.5924 -0.5758 -0.5843 -0.5722	4426	-0.7213
MEMBRANE FRACTION_CEL	-0.587	-1.6903	0	0.1333	1	0.5739 0.3054 0.5622 0.5239 0.4390 -0.3784 -0.3139 -0.3804 0.4983 -0.3629 0.2546 -0.2922 -0.3246 0.3908 0.5007 0.3983 -0.3108 0.4086 0.3717 -0.3697 0.3874 0.3301 0.4578 0.3997 -0.3396 -0.3000 -0.2996 -0.3025 0.4637 -0.3359 0.3695 0.4744 -0.3696 -0.4257 0.3179 0.3351 0.4240 0.4772 -0.3439 0.3719 0.4330 0.4890 0.4733 -0.2155 0.3450 -0.5072 -0.2671 0.2822 0.5135 0.5571 -0.3050 0.3812 0.3513 -0.3979 …	643 915 1432 1503 1537 1557 1706 1954 2082 2142 2143 2214 2284 2299 2442 2566 2597 2613 2655 2786 2904 2958 3056 3143 3174 3218 3231 3445 3448 3621 3674 3754 3802 3905 3940 4127 4438 4483 4538 4569 4573 4578 4625 4654 4658 4703 4718 4796 4853 4969 5025 5070 5101 5114 5132 5187 5271 5272 5273 5313 5341 5402	-0.0830 -0.1117 -0.1946 -0.1984 -0.1958 -0.1910 -0.2110 -0.2508 -0.2699 -0.2774 -0.2743 -0.2843 -0.2945 -0.2950 -0.3194 -0.3411 -0.3463 -0.3489 -0.3561 -0.3787 -0.3982 -0.4060 -0.4211 -0.4336 -0.4359 -0.4403 -0.4390 -0.4723 -0.4678 -0.4925 -0.4954 -0.5023	4437	-0.7318
YGR012W_SGA	-0.6087	-1.6903	0.0286	0.133	1	-0.3627 0.4423 -0.2933 -0.3232 -0.3850 -0.3926 0.4824 0.3169 0.6460 0.4968 0.5967 -0.3687 0.4903 0.3494 0.4097 0.3326 0.4533 -0.4012 0.4400 -0.3649 0.2495 -0.3144 0.3834 0.5416 0.3802 0.6468 0.5309 -0.4970 -0.4757 -0.3428 0.5125 0.6140 0.3928 -0.3588 0.37	626 1257 1324 1605 1720 2220 2312 2936 3040 3436 3473 3532 3663 3672 3745 3757 3854 3883 3907 4094 4222 4400 4543 4705 4862 4863 4921 4957 5067 5160 5225 5227 5395 5409 5429 5619	-0.0739 -0.1731 -0.1728 -0.2142 -0.2272 -0.3134 -0.3274 -0.4368 -0.4526 -0.5177 -0.5185 -0.5227 -0.5387 -0.5329 -0.5377 -0.5314 -0.5393 -0.5346 -0.5288 -0.5498 -0.5583 -0.5722 -0.5767 -0.5808 -0.5797 -0.5508 -0.5303 -0.5049 -0.4879 -0.4631 -0.4274 -0.3805	4861	-1.1369
NPR2_BIND	-0.7762	-1.6893	0.04	0.1345	1	-0.3240 -0.3351 -0.3851 -0.4551 0.5183 0.6937 0.3400 0.6642 -0.4761 0.4017 0.5717 0.7641 -0.3870 0.7470 0.3615 0.5064 0.2538 -0.3989 0.5270 -0.3618 0.5519 0.7237 -0.3523 -0.4078 -0.4695 0.5954 0.4493 0.4877 0.4341 0.7075 0.3437 0.6175 0.7460 -0.5037 -0.65	1656 2300 2511 3173 3529 4381 5101 5359 5588	-0.2670 -0.3733 -0.4081 -0.5138 -0.5561 -0.6486 -0.6480 -0.4836 0.0094	5100	-1.4963
PKC1-4_SGA	-0.5006	-1.6887	0	0.1347	1	0.4433 0.3284 0.3858 -0.2590 0.4302 0.3215 -0.2402 0.3573 -0.2871 -0.2983 -0.3068 -0.2682 0.2629 0.3939 0.3738 0.3645 0.3773 0.2443 0.4170 -0.2674 0.2954 0.2920 -0.2976 -0.2789 -0.2929 0.4578 -0.3553 0.2902 0.2664 0.3181 -0.2587 0.3695 0.2808 0.2733 -0.2791 0.2879 0.2622 0.3736 0.4237 0.2740 0.3974 0.2545 -0.3170 0.3104 0.4818 0.2788 0.3433 0.2812 0.2658 -0.2794 -0.2938 -0.3458 0.2878 -0.3111 0.2…	195 349 630 700 711 827 836 850 860 891 990 1011 1031 1068 1211 1219 1279 1288 1330 1435 1442 1493 1514 1520 1531 1595 1635 1650 1664 1671 1706 1715 1764 1800 1844 1853 1889 1925 1929 1938 1951 2014 2033 2055 2119 2145 2150 2166 2178 2183 2185 2200 2211 2214 2237 2255 2288 2294 2309 2365 2387 2564 2584 2591 2602 2624 2685 2693 2763 2798 2806 2921 2941 3020 3059 3102 3161 3166 3203 3234 3251 3275 …	-0.0095 -0.0220 -0.0653 -0.0708 -0.0657 -0.0813 -0.0773 -0.0743 -0.0708 -0.0713 -0.0850 -0.0845 -0.0839 -0.0868 -0.1098 -0.1080 -0.1161 -0.1148 -0.1197 -0.1365 -0.1353 -0.1423 -0.1438 -0.1426 -0.1424 -0.1521 -0.1574 -0.1583 -0.1589 -0.1584 -0.1630 -0.1629	4197	-0.5353
ELP3_SGA	-0.5974	-1.6881	0.037	0.1351	1	0.5045 0.4253 0.3657 0.3467 0.4414 0.3530 0.3867 0.3815 -0.3600 0.2482 -0.2955 0.5411 0.4501 0.5672 0.5308 -0.3724 -0.2416 0.3533 0.4357 -0.2883 0.4426 0.5078 0.2548 0.5788 0.3232 0.3436 0.2653 0.4977 -0.2624 -0.3722 0.2324 0.5967 0.4403 0.3344 0.2514 0.3930 -0.3224 0.4983 0.2850 0.4980 0.4246 -0.2789 0.2649 0.4353 0.3761 0.5941 0.2627 0.4970 0.3714 0.4256 0.3492 0.6384 0.4040 -0.3518 -0.3192 -0.…	349 736 867 1129 1185 1277 1364 1443 1590 1595 1635 1768 1771 1800 1951 1954 2021 2060 2127 2166 2271 2373 2398 2564 2661 2792 2798 2861 2890 2916 3008 3040 3048 3445 3534 3591 3672 3745 3754 3913 3945 4103 4109 4118 4459 4473 4494 4519 4652 4695 4705 4752 4803 4894 5012 5136 5239 5241 5360 5413 5419 5429 5435 5481 5487 5493 5564 5633	-0.0260 -0.0798 -0.0909 -0.1296 -0.1320 -0.1418 -0.1514 -0.1600 -0.1817 -0.1780 -0.1808 -0.2010 -0.1979 -0.1996 -0.2240 -0.2218 -0.2314 -0.2360 -0.2460 -0.2511 -0.2685 -0.2858 -0.2893 -0.3187 -0.3358 -0.3587 -0.3591 -0.3696 -0.3738 -0.3775 -0.3926 -0.3969	4458	-0.7477
GENERAL RNA POLYMERASE II TRANSCRIPTION FACTOR ACTIVITY_MOL	-0.6304	-1.6881	0.0244	0.1348	1	0.4641 -0.4130 0.4466 0.4910 0.2610 0.4309 -0.2998 -0.2640 -0.3984 0.3325 -0.2728 -0.3102 -0.3441 -0.3395 -0.3330 -0.3102 0.3603 -0.2799 0.4317 0.3229 0.4729 0.3505 0.2509 0.5211 -0.3188 0.5311 -0.3029 0.5039 -0.3924 0.3155 0.6199 0.6558 -0.3770 -0.4071 -0.3575 0.4248 -0.3323 -0.3672 0.4314 0.6036 -0.4435 0.5877 0.5367 0.3117 -0.3471 -0.5223 0.2631 0.3746 0.2995 0.3698 0.3528 0.5143 0.3903 0.3344…	800 838 987 1632 1894 2251 2333 2353 2784 2996 3064 3279 3555 3693 3992 4162 4204 4371 4496 4517 4537 4559 4686 4741 4772 4784 4884 4885 4949 4995 5034 5087 5179 5201 5247 5274 5284 5351 5411 5489	-0.1161 -0.0978 -0.1047 -0.2115 -0.2526 -0.3135 -0.3260 -0.3275 -0.4034 -0.4389 -0.4483 -0.4823 -0.5251 -0.5421 -0.5846 -0.6018 -0.5956 -0.6082 -0.6108 -0.5942 -0.5771 -0.5599 -0.5584 -0.5430 -0.5224 -0.4979 -0.4865 -0.4573 -0.4376 -0.4128 -0.3850 -0.3573	4495	-0.7797
CSM1_BIND	-0.529	-1.6879	0	0.1346	1	0.3232 0.3847 0.4041 0.3901 0.4892 0.3913 0.5024 0.3889 -0.3266 0.2529 0.3246 0.4325 -0.3113 0.4667 0.3973 0.2896 0.4212 0.3299 -0.2913 0.3406 0.4396 -0.4090 0.2579 0.3914 -0.2482 -0.2284 0.3496 -0.2424 -0.2972 0.3268 0.4905 0.4418 0.2583 -0.2949 0.3926 0.4162 0.4931 -0.2585 0.3523 0.3909 0.3581 0.2779 0.4632 0.3112 0.3434 0.2609 0.3358 -0.4485 0.3729 0.3944 0.2981 0.4555 0.3139 -0.2880 -0.2907 -…	160 345 545 682 890 1018 1068 1087 1153 1223 1276 1280 1345 1350 1402 1511 1569 1590 1598 1609 1627 1635 1664 1700 1807 1877 1881 1913 1972 2030 2050 2054 2073 2115 2150 2151 2256 2365 2368 2374 2398 2550 2564 2700 2792 2850 2861 2876 2985 3026 3039 3040 3129 3173 3181 3203 3263 3386 3429 3438 3495 3512 3589 3598 3610 3613 3661 3726 3731 3741 3772 3786 3877 3939 4077 4078 4295 4354 4373 4386 4412…	0.0157 0.0057 -0.0161 -0.0299 -0.0599 -0.0767 -0.0800 -0.0778 -0.0846 -0.0927 -0.0979 -0.0943 -0.1021 -0.0991 -0.1047 -0.1211 -0.1285 -0.1293 -0.1278 -0.1268 -0.1272 -0.1259 -0.1284 -0.1323 -0.1494 -0.1601 -0.1588 -0.1626 -0.1716 -0.1804 -0.1825 -0.1817 -0.1836 -0.1898 -0.1948 -0.1937 -0.2117 -0.2306 -0.2304 -0.2308 -0.2345 -0.2616 -0.2638 -0.2881 -0.3043 -0.3142 -0.3155 -0.3176 -0.3364 -0.3429 -…	4864	-1.1419
RPL42B_BIND	-0.7785	-1.6874	0.027	0.1348	1	0.2376 0.3690 0.3111 -0.4234 -0.4236 -0.3448 -0.4923 0.3433 0.3973 0.4899 0.3711 0.5703 0.4319 0.3841 0.6997 0.3281 -0.8551 -0.6236 0.3548 0.4640 -0.6776 -0.4549 -0.3566 0.5812 0.4495 0.1833 -0.5002 0.7047 0.3327 -0.2751 0.4363 0.7898 0.4903 0.3807 -0.4745 0.3043 0.4669 0.5945 -0.6257 0.4009 -0.6139 0.3960 -0.4655 0.4860 0.2801 0.5298 0.4015 -0.4091 -0.3903 -0.4854 -0.3996 0.7467 0.4331 0.6759 0.…	1970 2424 2678 4274 4516 4607 4728 4755 4764 4768 4874 4964 5039 5041 5067 5153 5158 5167 5209 5231 5347 5365 5430 5552	-0.3450 -0.4241 -0.4689 -0.7356 -0.7552 -0.7456 -0.7382 -0.7134 -0.6850 -0.6557 -0.6409 -0.6203 -0.5933 -0.5533 -0.5158 -0.4842 -0.4378 -0.3911 -0.3463 -0.2956 -0.2466 -0.1768 -0.1004 0.0158	4515	-0.7985
RPS11A_BIND	-0.639	-1.6872	0	0.1347	1	0.3477 0.3927 0.2854 0.5010 0.3850 0.2817 0.5433 0.3085 -0.2732 0.2480 0.3377 0.4314 0.3304 -0.4332 0.3946 0.5639 0.3294 -0.3630 0.4131 0.4492 0.3987 0.2699 0.2838 0.4924 0.5645 0.4143 0.2841 -0.3883 -0.3250 0.3162 0.4167 0.6242 -0.3126 0.3995 -0.3181 0.4364 0.2861 -0.3878 -0.2542 -0.4035 -0.3786 -0.5230 0.3730 0.4516 -0.2885 -0.3589 0.3993 0.6004 0.4004 0.3407 -0.4439 0.4222 -0.6111 0.4390 0.572…	1161 1215 1242 1270 1292 1433 1481 1538 1542 1573 1598 1876 1991 2158 2265 2275 2416 2596 2690 2866 2978 3099 3276 3342 3439 3657 3692 3735 3942 4063 4103 4709 4853 4874 5021 5070 5135 5163 5164 5233 5290 5347 5365 5443 5448 5539 5557	-0.1940 -0.1909 -0.1836 -0.1768 -0.1692 -0.1846 -0.1839 -0.1854 -0.1774 -0.1747 -0.1713 -0.2157 -0.2318 -0.2585 -0.2752 -0.2746 -0.2984 -0.3302 -0.3465 -0.3766 -0.3946 -0.4134 -0.4411 -0.4484 -0.4607 -0.4931 -0.4925 -0.4929 -0.5204 -0.5314 -0.5274 -0.6134	4852	-1.1207
COX7_BIND	-0.6647	-1.6866	0.0556	0.1353	1	-0.2313 0.4482 0.6417 -0.3666 0.4070 0.4263 0.4349 0.5307 -0.3282 -0.2446 0.4160 0.5961 0.4680 0.3344 0.3207 -0.4068 0.3893 -0.2559 -0.6972 -0.3354 0.5771 0.5519 -0.3638 0.2853 0.4352 0.4337 0.6114 -0.3804 -0.3405 0.4680 -0.2642 0.3142 -0.4653 0.5353 0.24	1266 1528 2003 2153 2180 2189 2352 2423 2466 2678 2702 2792 3191 3360 3408 3975 4084 4167 4235 4302 4331 4430 4508 4558 4606 4749 4832 4870 4890 4946 4959 4978 5209 5431 5435 5606 5614	-0.2134 -0.2507 -0.3308 -0.3542 -0.3558 -0.3543 -0.3814 -0.3926 -0.3991 -0.4365 -0.4402 -0.4553 -0.5229 -0.5482 -0.5516 -0.6424 -0.6501 -0.6522 -0.6504 -0.6473 -0.6370 -0.6368 -0.6312 -0.6196 -0.6065 -0.6074 -0.5953 -0.5740 -0.5490 -0.5289 -0.5007 -0.4728	4166	-0.5162
HTZ1_BIND	-0.52	-1.6865	0	0.135	1	-0.3396 0.3501 0.3662 -0.3505 -0.2724 0.3831 -0.2861 -0.2954 0.2649 0.2884 0.2584 0.4813 0.3296 0.2975 0.3351 0.4570 0.3322 -0.3325 -0.2846 0.2540 0.4128 -0.3188 -0.3897 0.4016 -0.3848 0.4729 0.3401 -0.3064 0.3906 0.3267 0.4303 0.3618 0.2995 0.4024 -0.422	345 431 638 682 762 867 953 1018 1221 1275 1276 1277 1280 1331 1350 1402 1462 1481 1511 1545 1555 1585 1587 1590 1601 1721 1818 1885 1892 2030 2050 2133 2150 2153 2158 2208 2242 2256 2271 2290 2398 2416 2470 2487 2550 2564 2566 2591 2624 2639 2665 2678 2690 2727 2790 2792 2797 2798 2947 2979 2985 3033 3040 3068 3083 3108 3129 3158 3173 3203 3220 3263 3276 3331 3411 3439 3495 3508 3585 3598 3649 3…	-0.0433 -0.0431 -0.0707 -0.0694 -0.0759 -0.0884 -0.0983 -0.1048 -0.1379 -0.1441 -0.1406 -0.1371 -0.1340 -0.1398 -0.1399 -0.1462 -0.1542 -0.1547 -0.1573 -0.1608 -0.1599 -0.1628 -0.1606 -0.1585 -0.1580 -0.1778 -0.1935 -0.2040 -0.2036 -0.2274 -0.2297 -0.2436	4503	-0.7922
TIM13_SGA	-0.5808	-1.686	0	0.1353	1	0.3350 0.3437 0.4690 0.3869 0.2431 0.2869 0.2819 0.3112 0.4210 0.2946 0.4146 -0.3689 0.3546 -0.2230 0.4904 0.3666 0.3238 0.3251 0.2800 0.3541 0.4735 -0.3796 0.3261 -0.3673 -0.4836 0.3112 -0.4905 0.4768 0.3179 0.4836 0.3185 0.4337 -0.2381 0.4809 -0.3219 -0.3396 -0.3820 0.3281 0.3705 0.3358 -0.3617 0.5559 -0.3698 -0.2241 0.4064 0.4520 0.2751 -0.3295 0.3824 0.4788 0.4426 -0.3124 -0.2418 0.5344 0.426…	388 711 799 882 904 1087 1116 1298 1406 1601 1671 1747 1771 1802 1841 1931 1987 1992 2025 2034 2178 2220 2288 2309 2343 2464 2506 3017 3056 3108 3126 3160 3254 3258 3268 3386 3442 3475 3640 3669 3779 3800 3943 4047 4307 4358 4425 4502 4570 4573 4576 4587 4610 4653 4702 4769 4770 4852 4959 4964 5028 5056 5110 5115 5129 5136 5171 5225 5258 5319 5346 5365 5399 5453 5536 5609 5622	-0.0381 -0.0804 -0.0828 -0.0861 -0.0787 -0.1031 -0.1002 -0.1266 -0.1404 -0.1711 -0.1797 -0.1898 -0.1905 -0.1928 -0.1966 -0.2100 -0.2176 -0.2160 -0.2196 -0.2189 -0.2430 -0.2490 -0.2599 -0.2624 -0.2673 -0.2884 -0.2954 -0.3859 -0.3915 -0.3992 -0.4007 -0.4050	4569	-0.8456
TOS2_BIND	-0.8762	-1.6859	0	0.1352	1	0.5922 0.7277 0.6666 0.8278 0.7399 -0.3636 0.5140 0.3578 -0.3786 0.4431 0.3621 0.6864 0.4916 -0.6724 -0.4868 -0.6399 0.6247 0.6958 -0.6562 -0.4866 0.6664 -0.3089 0.3834 0.3419 -0.4798 0.3400 -0.7807 0.5918 -0.6893 0.2610 0.6848 0.6761 -0.5466 -0.4833 -0.4345 0.6820 0.4627 0.4274 -0.5300 -0.1924 0.4420 -0.5052 -0.6215 -0.5517 0.5168 0.7757 -0.5597 -0.5382 -0.7133 0.4700 0.3318 -0.5610 -0.5876 0.31…	2150 2381 2414 2678 3203 3327 5296 5304 5548	-0.3673 -0.4013 -0.4011 -0.4467 -0.5244 -0.5268 -0.6538 -0.4295 0.0165	5295	-2.0957
MED1_BIND	-0.5458	-1.6856	0	0.1351	1	0.3567 -0.3723 -0.3056 0.3346 0.3976 -0.2986 0.3882 -0.2584 0.3529 0.4387 -0.3315 0.2735 0.4123 -0.2924 0.2921 -0.2949 0.2722 0.3170 -0.2590 0.2290 0.4926 0.3756 -0.4570 0.4167 0.3684 0.3121 0.3766 0.4822 -0.2825 0.3470 0.3009 0.3591 0.3229 -0.2265 0.3207 -0.3265 -0.4031 0.2841 0.4251 0.4243 0.3230 0.3000 0.5440 -0.3537 -0.2823 -0.2856 0.4140 0.3074 0.3310 0.2589 0.2367 0.3710 -0.2746 -0.2651 0.3…	431 545 682 890 1018 1068 1077 1116 1280 1290 1377 1382 1402 1511 1555 1598 1721 1789 1807 1862 2054 2151 2194 2198 2333 2381 2398 2487 2491 2550 2651 2661 2722 2730 2744 2779 2792 2797 2813 2814 2896 2973 2979 3064 3108 3126 3161 3203 3238 3252 3263 3270 3287 3408 3411 3442 3484 3529 3597 3619 3672 3806 3863 3925 3939 4077 4108 4162 4165 4182 4212 4227 4261 4334 4340 4355 4364 4384 4403 4517 457…	-0.0562 -0.0602 -0.0723 -0.1011 -0.1169 -0.1193 -0.1143 -0.1151 -0.1398 -0.1367 -0.1480 -0.1445 -0.1439 -0.1597 -0.1640 -0.1684 -0.1878 -0.1974 -0.1981 -0.2057 -0.2386 -0.2547 -0.2611 -0.2606 -0.2840 -0.2919 -0.2942 -0.3098 -0.3100 -0.3203 -0.3383 -0.3399	4691	-0.9602
MACROMOLECULAR COMPLEX ASSEMBLY_BIO	-0.5243	-1.6852	0	0.1353	1	0.3453 0.4521 0.3314 0.3721 0.3326 0.4083 0.2979 0.3053 0.2740 0.2691 0.3511 0.4394 0.3862 0.3776 0.4022 0.3871 0.2986 0.3758 0.3639 -0.2856 0.3199 0.3439 0.3225 0.4411 0.3549 0.3291 0.4489 0.2881 0.3506 0.4234 0.3019 0.5239 0.3346 0.3430 0.4200 0.3689 0.2535 0.3526 0.3790 -0.2848 -0.3014 0.2623 0.4000 0.3045 0.2766 0.3307 0.3866 0.2652 0.4271 0.3521 0.3839 0.3565 0.2786 0.4047 -0.3255 -0.3260 0.…	561 756 838 930 940 943 975 987 1011 1020 1062 1142 1151 1169 1325 1367 1430 1506 1589 1632 1642 1646 1680 1730 1750 1788 1815 1817 1823 1832 1894 1923 1979 1995 2003 2029 2071 2073 2115 2133 2162 2173 2191 2198 2251 2267 2274 2287 2305 2372 2388 2545 2596 2598 2600 2641 2651 2664 2668 2729 2736 2755 2756 2762 2784 2799 2816 2824 2837 2839 2842 2866 2871 2956 2967 2978 3005 3012 3021 3024 3064 30…	-0.0921 -0.1201 -0.1285 -0.1396 -0.1357 -0.1305 -0.1310 -0.1279 -0.1271 -0.1237 -0.1266 -0.1371 -0.1346 -0.1338 -0.1591 -0.1637 -0.1723 -0.1835 -0.1963 -0.2019 -0.2014 -0.1999 -0.2040 -0.2111 -0.2128 -0.2179 -0.2210 -0.2195 -0.2188 -0.2187 -0.2284 -0.2322	4415	-0.712
RLP7_DAMP_SGA	-0.5815	-1.6843	0	0.1362	1	0.2605 0.3887 -0.3159 0.3870 -0.3005 -0.4032 0.3550 0.3608 -0.2649 0.3437 0.3771 0.3026 0.2688 0.4326 -0.2850 0.2940 0.3318 -0.2581 0.3719 0.2689 0.3684 -0.2670 -0.3394 0.3599 0.2810 -0.4440 0.4380 0.3121 0.2909 0.4343 0.4211 0.3660 0.2797 0.3806 0.3621 0.3514 -0.4187 0.3939 0.4150 0.3978 0.4932 -0.2884 -0.3638 -0.4864 -0.2881 -0.2596 0.4086 -0.3573 0.3713 0.3043 -0.4673 0.3048 -0.2363 0.4632 0.3…	191 740 1030 1117 1185 1271 1276 1286 1290 1308 1436 1605 1650 1724 1813 1838 1938 2064 2145 2161 2173 2222 2244 2256 2288 2468 2534 2823 2829 2863 2966 3020 3021 3042 3196 3356 3383 3385 3455 3456 3567 3598 3657 3842 3918 4180 4212 4222 4247 4282 4364 4403 4524 4561 4587 4610 4652 4670 4789 4798 4803 4846 4854 4927 5025 5064 5070 5082 5115 5131 5159 5200 5204 5209 5258 5282 5287 5321 5324 5347 5…	0.0174 -0.0686 -0.1128 -0.1215 -0.1274 -0.1372 -0.1325 -0.1288 -0.1240 -0.1219 -0.1403 -0.1670 -0.1715 -0.1816 -0.1948 -0.1965 -0.2122 -0.2329 -0.2458 -0.2472 -0.2478 -0.2552 -0.2579 -0.2588 -0.2634 -0.2952 -0.3067 -0.3581 -0.3585 -0.3639 -0.3814 -0.3900 -0.3890 -0.3915 -0.4175 -0.4441 -0.4467 -0.4448 -0.4549 -0.4525 -0.4697 -0.4723 -0.4797 -0.5090 -0.5183 -0.5597 -0.5594 -0.5551 -0.5533 -0.5531 …	4523	-0.8073
HHT2_SGA	-0.7002	-1.6839	0	0.1365	1	-0.4438 0.3641 0.4261 -0.6958 -0.2642 -0.2866 -0.2635 -0.5895 -0.4947 0.3971 0.4071 0.6611 0.5103 0.3898 -0.3134 -0.5291 0.3895 -0.3033 0.3364 0.7041 0.4143 -0.3158 0.5959 -0.4004 0.5463 -0.5405 0.5001 0.6108 0.5280 0.4200 0.3755 0.4588 -0.3430 -0.2995 0.	496 509 1129 1280 2271 2288 2587 2639 2644 3005 3083 3161 3203 3383 3429 3757 3907 3942 3978 4044 4854 5011 5364 5584 5595 5609 5611	-0.0417 0.0014 -0.0939 -0.1086 -0.2825 -0.2832 -0.3360 -0.3450 -0.3457 -0.4077 -0.4188 -0.4293 -0.4332 -0.4603 -0.4634 -0.5139 -0.5311 -0.5275 -0.5237 -0.5244 -0.6416 -0.6375 -0.6412 -0.5364 -0.3786 -0.1897 0.0053	5363	-2.4699
SWI4_BIND	-0.5318	-1.6839	0	0.1363	1	0.3789 -0.2690 -0.3041 0.4096 0.3374 0.3944 0.3198 -0.3099 -0.3269 0.4025 0.4342 0.2872 -0.2349 0.3144 0.3303 -0.3283 0.4040 0.3296 0.4042 0.3125 0.2797 -0.3071 0.5189 0.3955 -0.2872 -0.3844 0.4103 0.3057 0.4971 -0.2926 0.4775 0.3968 0.3142 0.3428 0.4283 0.3605 0.3003 0.3524 0.3858 0.3121 -0.3532 0.2632 0.3442 0.3960 0.2780 -0.4970 0.4228 -0.2469 0.3313 0.2914 0.3050 0.4581 0.3076 -0.3198 0.4759 …	345 349 431 569 606 607 638 661 682 867 953 1031 1185 1218 1277 1280 1312 1350 1402 1442 1443 1462 1555 1590 1601 1635 1721 1736 1764 1768 1800 1804 1815 1865 1935 1954 1972 1979 2012 2021 2050 2084 2112 2114 2127 2150 2151 2180 2214 2226 2291 2309 2381 2398 2414 2419 2487 2564 2624 2661 2671 2678 2690 2753 2779 2798 2830 2839 2897 2947 3001 3005 3026 3059 3108 3146 3161 3173 3186 3251 3263 3277 …	-0.0443 -0.0264 -0.0262 -0.0406 -0.0372 -0.0273 -0.0234 -0.0183 -0.0133 -0.0407 -0.0509 -0.0602 -0.0843 -0.0865 -0.0938 -0.0909 -0.0934 -0.0971 -0.1035 -0.1080 -0.1053 -0.1059 -0.1203 -0.1242 -0.1238 -0.1277 -0.1413 -0.1421 -0.1452 -0.1440 -0.1480 -0.1469	5083	-1.4657
RPL33B_BIND	-0.7555	-1.6839	0.027	0.136	1	0.5963 0.5362 0.3728 -0.2773 -0.5260 0.4469 -0.6258 0.4923 0.5126 -0.5464 -0.5609 0.3450 0.3756 0.3064 -0.5341 0.5070 0.6055 -0.2577 0.3662 0.5122 0.5104 0.5385 0.4864 0.5034 -0.4438 0.4303 0.3554 -0.3802 0.4244 0.5275 0.4460 0.4250 -0.3645 -0.3391 -0.4634 0.8046 -0.3605 -0.4411 -0.4657 -0.2935 0.4591 0.6413 -0.3483 -0.5857 -0.5148 0.3582 0.5144 0.4539 0.3460 -0.5521 0.4976 0.3273 0.5444 -0.5196 …	1658 1865 2664 2678 2690 3802 4003 4516 4563 4764 4872 4874 4964 4972 5153 5209 5275 5347 5460 5539 5552	-0.2841 -0.3127 -0.4545 -0.4564 -0.4580 -0.6438 -0.6644 -0.7279 -0.7072 -0.7075 -0.6869 -0.6474 -0.6201 -0.5775 -0.5541 -0.5022 -0.4442 -0.3745 -0.2835 -0.1452 0.0158	4515	-0.7985
TSC13_DAMP_SGA	-0.5162	-1.6835	0	0.136	1	-0.2985 0.3637 -0.2331 0.2628 0.3065 0.3991 0.3272 0.2690 0.3239 0.3790 0.3444 -0.2849 0.2773 -0.3186 0.5102 -0.3868 0.3220 0.5228 -0.3058 0.5542 -0.2376 0.5147 0.3997 0.3315 -0.2079 0.3126 0.3577 0.2677 -0.3359 0.4387 0.2633 0.3257 0.4040 -0.2390 0.2671	148 342 736 1011 1048 1087 1094 1145 1154 1267 1277 1288 1308 1324 1442 1465 1517 1526 1664 1724 1812 1913 1938 1954 2150 2214 2309 2312 2334 2419 2468 2476 2506 2524 2554 2622 2639 2665 2797 2818 2829 2830 2838 2861 2869 2916 2917 2941 3017 3243 3268 3309 3325 3436 3442 3487 3567 3569 3579 3713 3726 3729 3745 3754 3772 3784 3818 3828 3892 3907 3918 3924 3966 3972 3990 3996 4021 4047 4109 4167 42…	0.0195 0.0076 -0.0539 -0.0975 -0.0983 -0.0998 -0.0955 -0.0996 -0.0962 -0.1123 -0.1099 -0.1076 -0.1071 -0.1060 -0.1239 -0.1246 -0.1307 -0.1291 -0.1514 -0.1598 -0.1735 -0.1899 -0.1926 -0.1938 -0.2280 -0.2385 -0.2548 -0.2545 -0.2576 -0.2724 -0.2808 -0.2818 -0.2868 -0.2897 -0.2948 -0.3069 -0.3098 -0.3143 -0.3377 -0.3410 -0.3425 -0.3421 -0.3430 -0.3465 -0.3474 -0.3552 -0.3546 -0.3582 -0.3711 -0.4106 -…	4449	-0.7376
RPS4B_SGA	-0.6697	-1.6829	0.0286	0.1363	1	0.3554 -0.2356 -0.3183 0.5102 0.5919 -0.2767 -0.2921 -0.3259 0.3814 0.4760 0.4322 0.2902 -0.5416 -0.3791 0.4589 0.6277 -0.7455 0.5011 0.4158 -0.4426 -0.3985 0.3741 -0.4315 0.3496 -0.3499 0.3904 0.5172 -0.2451 -0.3955 0.2302 0.5640 -0.4147 0.2748 0.5344 0.4738 0.4517 0.3243 0.4982 0.3487 -0.2193 0.5195 -0.5545 0.7113 0.3942 -0.3026 0.2884 0.3197 0.5437 0.5711 0.3631 0.3307 -0.3561 0.4327 0.3142 0.…	867 1286 1838 2064 2571 2642 2661 2786 3222 3404 3475 3805 3907 4234 4386 4451 4468 4728 4764 4874 4946 4978 5012 5095 5167 5300 5321 5360 5365 5407 5446 5470	-0.1273 -0.1873 -0.2785 -0.3138 -0.4036 -0.4160 -0.4190 -0.4402 -0.5134 -0.5397 -0.5457 -0.5944 -0.6011 -0.6428 -0.6498 -0.6399 -0.6208 -0.6383 -0.6150 -0.6011 -0.5783 -0.5468 -0.5140 -0.4856 -0.4505 -0.4128 -0.3526 -0.2885 -0.2170 -0.1429 -0.0604 0.0305	4385	-0.688
NUM1_SGA	-0.5181	-1.6828	0	0.1361	1	0.3651 0.3154 0.4757 -0.3746 0.2747 0.4416 -0.2955 0.4142 0.3361 -0.2470 0.4257 0.2554 0.5327 -0.3943 0.4370 0.4685 0.2179 0.2933 0.3201 0.2813 0.3805 0.4159 0.4869 -0.3916 0.3509 -0.3540 0.5226 0.3572 0.3188 0.3045 0.3007 0.2571 0.3718 0.3828 0.2373 0.4606 -0.2725 0.2723 -0.3394 -0.4009 0.3770 0.3684 0.4033 -0.2663 -0.2890 0.3264 0.3703 0.3054 0.3315 0.2715 -0.2722 0.4252 -0.3458 0.3393 0.3132 -…	75 545 682 736 764 827 850 867 893 1068 1129 1275 1282 1308 1442 1483 1520 1631 1724 1813 1895 1925 1970 1971 2030 2033 2044 2133 2150 2170 2214 2220 2309 2374 2419 2550 2564 2753 3020 3039 3129 3250 3251 3275 3302 3376 3478 3512 3595 3708 3729 3745 3754 3806 3840 3870 4077 4081 4106 4167 4180 4212 4227 4278 4321 4450 4459 4516 4570 4755 4764 4770 4787 4842 4965 5090 5115 5130 5167 5252 5287 5340…	0.0641 -0.0051 -0.0180 -0.0169 -0.0117 -0.0140 -0.0094 -0.0040 -0.0005 -0.0258 -0.0311 -0.0527 -0.0494 -0.0496 -0.0699 -0.0736 -0.0767 -0.0937 -0.1077 -0.1214 -0.1341 -0.1374 -0.1437 -0.1420 -0.1509 -0.1497 -0.1500 -0.1646 -0.1663 -0.1686 -0.1754 -0.1753 -0.1904 -0.2013 -0.2088 -0.2320 -0.2342 -0.2679 -0.3150 -0.3174 -0.3323 -0.3526 -0.3512 -0.3538 -0.3570 -0.3684 -0.3846 -0.3885 -0.4010 -0.4185 …	5089	-1.4767
SWC3_SGA	-0.5282	-1.6822	0	0.1367	1	0.3020 0.4642 0.2412 0.3240 0.3117 0.3449 -0.3599 0.3977 0.4129 0.3821 -0.2696 -0.4036 -0.3220 0.2628 0.3608 -0.2717 0.2933 -0.4763 0.4333 0.4260 -0.3083 0.3863 0.4090 0.3712 0.4206 0.3674 -0.3269 0.3005 0.3895 0.3016 -0.4170 0.2997 -0.3163 0.4496 0.4825 0.4174 -0.3752 0.3267 0.2948 -0.2460 0.4732 0.5122 -0.2743 -0.2464 0.3576 -0.2477 0.4299 0.4892 0.3069 0.3977 -0.3690 0.4279 0.4660 -0.3148 -0.1…	229 682 815 827 867 1068 1286 1331 1491 1520 1601 1631 1645 1724 2025 2046 2133 2181 2226 2271 2317 2328 2398 2550 2564 2571 2622 2690 2786 2797 2827 2830 2985 3040 3048 3106 3158 3442 3484 3487 3598 3613 3651 3672 3685 3726 3745 3870 3878 3892 3942 3945 3956 3978 4004 4021 4109 4118 4139 4167 4212 4215 4234 4254 4264 4268 4393 4459 4472 4516 4571 4587 4652 4670 4695 4712 4752 4770 4799 4880 4927…	0.0001 -0.0683 -0.0817 -0.0735 -0.0711 -0.1003 -0.1345 -0.1376 -0.1624 -0.1636 -0.1747 -0.1766 -0.1758 -0.1870 -0.2394 -0.2413 -0.2554 -0.2627 -0.2695 -0.2765 -0.2838 -0.2847 -0.2966 -0.3237 -0.3259 -0.3268 -0.3358 -0.3478 -0.3646 -0.3661 -0.3709 -0.3708 -0.3978 -0.4065 -0.4068 -0.4159 -0.4238 -0.4727 -0.4779 -0.4759 -0.4932 -0.4930 -0.4969 -0.4977 -0.4969 -0.5010 -0.5011 -0.5197 -0.5172 -0.5157 …	4108	-0.4865
LDB18_BIND	-0.5336	-1.682	0	0.1366	1	0.3433 0.2321 0.4522 0.3985 0.3192 0.3601 0.2734 -0.2627 0.3119 0.5292 -0.2633 0.3984 0.4923 0.4056 -0.2338 -0.2873 0.3177 0.4450 -0.3207 0.3942 0.3737 0.4263 0.4331 0.2640 0.3834 0.4538 0.4234 -0.3288 0.4603 0.2722 0.3868 0.2862 0.2855 0.4606 0.5213 0.3390 0.4171 0.2999 0.3145 0.4315 -0.3045 -0.3077 0.4175 -0.2925 0.2859 0.4375 -0.2854 0.4340 0.4886 0.4089 0.4670 0.3727 0.3327 0.5077 -0.3319 0.4…	545 682 736 867 930 1000 1018 1117 1282 1350 1408 1511 1545 1598 1700 1764 1957 1970 2030 2133 2170 2214 2255 2271 2288 2374 2419 2432 2655 3129 3130 3251 3263 3377 3397 3484 3731 3939 3966 4003 4050 4077 4103 4119 4155 4167 4212 4278 4355 4365 4459 4475 4516 4524 4675 4815 4875 5008 5158 5271 5287 5321 5328 5340 5347 5360 5375 5410 5412 5448 5481 5493 5567 5569	-0.0745 -0.0812 -0.0746 -0.0853 -0.0850 -0.0870 -0.0801 -0.0891 -0.1118 -0.1176 -0.1220 -0.1352 -0.1361 -0.1409 -0.1551 -0.1628 -0.1946 -0.1942 -0.2025 -0.2189 -0.2236 -0.2298 -0.2356 -0.2370 -0.2386 -0.2530 -0.2602 -0.2617 -0.3015 -0.3848 -0.3831 -0.4025	5157	-1.6185
ECM38_SGA	-0.8533	-1.6818	0	0.1365	1	-0.4171 0.2146 0.4858 0.5920 0.5770 -0.5338 0.8846 0.7705 0.6562 -0.4852 0.4772 0.5656 -0.8056 0.3163 0.6489 0.6463 0.4844 -0.3579 -0.6566 -0.2668 -0.2894 0.5567 -0.4313 -0.4377 0.2937 -0.2771 0.5872 0.4839 0.4549 -0.5795 -0.3823 0.3858 0.5369 -0.4827 -0.	966 1286 1771 1925 2110 2442 2848 3068 3708 3988 5536 5589 5615	-0.1358 -0.1699 -0.2438 -0.2616 -0.2875 -0.3443 -0.4140 -0.4482 -0.5481 -0.5785 -0.6593 -0.3879 0.0046	5535	-4.2812
MVP1_SGA	-0.6322	-1.6814	0	0.1367	1	0.6715 -0.3210 -0.4739 0.5385 0.4498 0.5652 0.5664 -0.5347 0.3515 -0.3958 -0.4331 0.5476 0.5250 0.2678 0.4111 0.3760 0.4521 0.4812 -0.4594 0.4716 0.4352 -0.3780 0.3530 0.6621 -0.2412 0.4550 -0.2837 -0.3822 0.4786 0.3041 0.6373 0.2126 -0.3985 0.3472 0.5314 0.3932 0.6700 0.3111 0.3599 0.3103 0.4824 0.3209 0.4644 0.4044 0.3034 0.6033 -0.3449 0.2512 0.5574 0.2427 -0.2895 -0.2440 0.2963 0.3094 0.2777 …	822 931 1011 1129 1221 1601 1749 1768 1800 1848 1885 1913 2148 2226 2288 2312 2448 2460 2581 2690 2829 3048 3303 3484 3601 3674 3713 3754 3818 4103 4128 4167 4450 4578 4780 4810 5136 5252 5413 5434 5449 5552 5558 5563 5607	-0.1256 -0.1271 -0.1256 -0.1335 -0.1384 -0.1991 -0.2197 -0.2173 -0.2175 -0.2209 -0.2227 -0.2231 -0.2621 -0.2736 -0.2826 -0.2849 -0.3081 -0.3092 -0.3304 -0.3494 -0.3732 -0.4100 -0.4517 -0.4792 -0.4945 -0.5014 -0.5019 -0.5023 -0.5063 -0.5470 -0.5410 -0.5370	5135	-1.5568
QDR1_SGA	-0.7624	-1.6809	0	0.1372	1	0.3151 -0.6739 0.6448 -0.4163 0.3449 -0.4657 -0.3354 0.6540 0.3519 -0.4650 0.3131 0.3248 -0.5828 -0.5362 0.5384 0.6661 -0.5686 -0.4112 -0.3728 0.2939 0.7232 0.6620 0.5192 -0.5842 -0.2689 -0.2858 0.3960 0.3165 0.9478 0.3023 0.7268 0.5106 0.3786 0.4953 -0.5606 0.4738 -0.6816 -0.5675 0.6944 -0.2955 0.4159 0.2670 -0.2743 0.5018 0.4345 0.7065 0.8221 0.4211 0.6773 0.5686 0.5663 0.7316 0.4071 0.4590 -0.…	1308 1800 2025 2639 2848 3365 3702 4752 5127 5282 5435 5607	-0.2034 -0.2754 -0.3047 -0.4135 -0.4475 -0.5277 -0.5696 -0.6960 -0.6711 -0.5765 -0.4227 0.0060	5126	-1.5352
PMN PHAGOCYTOSIS_DN	-0.4648	-1.6806	0	0.1373	1	0.3181 0.4041 0.3597 0.3554 0.2782 0.4129 0.3174 0.3415 -0.2738 0.4201 0.2920 -0.3437 0.3132 0.3768 0.3023 -0.2919 0.4175 0.4541 0.3319 0.4015 -0.2974 -0.2459 0.2734 0.3461 0.4608 0.3841 0.3458 0.4160 -0.2339 0.3842 0.3025 0.3349 0.3392 0.2800 0.2607 -0.2742 0.2628 0.3009 0.3806 0.4179 0.3100 0.4137 0.3601 0.4104 0.4050 0.2679 -0.2502 0.3459 0.3244 0.3990 -0.2658 0.3462 0.3920 0.3262 0.3427 0.440…	14 25 203 246 277 376 431 607 623 653 671 832 972 1037 1092 1115 1161 1276 1285 1492 1531 1664 1795 1851 1898 1902 1979 2014 2056 2057 2061 2073 2136 2142 2143 2163 2168 2173 2208 2262 2270 2274 2306 2468 2472 2531 2572 2585 2599 2621 2700 2727 2805 2824 2846 2847 2880 2925 2931 2942 2960 3025 3118 3233 3241 3246 3276 3328 3337 3353 3371 3388 3397 3419 3451 3466 3480 3494 3514 3526 3562 3563 3596…	0.0731 0.1333 0.1201 0.1286 0.1379 0.1310 0.1307 0.1049 0.1084 0.1091 0.1117 0.0865 0.0644 0.0557 0.0485 0.0472 0.0414 0.0227 0.0233 -0.0128 -0.0182 -0.0411 -0.0638 -0.0729 -0.0804 -0.0801 -0.0932 -0.0987 -0.1055 -0.1048 -0.1046 -0.1060 -0.1167 -0.1171 -0.1165 -0.1194 -0.1196 -0.1198 -0.1256 -0.1349 -0.1358 -0.1359 -0.1412 -0.1706 -0.1709 -0.1815 -0.1887 -0.1909 -0.1932 -0.1971 -0.2113 -0.2160 -0…	4749	-1.0072
SRP101_DAMP_SGA	-0.5144	-1.6797	0	0.1381	1	0.3441 0.3065 0.3919 0.3130 0.3322 0.3908 0.3225 0.2782 0.3026 0.4418 0.3658 0.2601 0.4667 0.4870 0.2650 0.4025 0.3778 0.2764 0.2817 -0.2457 0.3631 0.3780 -0.2851 0.4231 0.4096 0.3173 0.3473 0.3203 0.3194 0.2465 0.2708 0.3483 0.4072 0.3635 0.2951 -0.2639 0.3237 -0.3242 -0.2801 0.4018 0.2850 0.3870 0.2658 0.4064 -0.2993 0.3521 0.2853 -0.3409 0.3753 0.4439 0.3029 0.3050 0.3659 0.4351 -0.3230 0.4386…	349 382 439 585 665 794 827 850 867 891 962 1152 1267 1324 1325 1330 1337 1406 1605 1635 1638 1756 1764 1768 1794 1857 1889 1913 1922 1925 1971 2021 2145 2178 2185 2207 2266 2271 2294 2309 2312 2323 2327 2452 2468 2470 2567 2584 2588 2652 2724 2729 2758 2763 2797 2798 2829 2848 2861 2863 2876 2916 2917 2941 3005 3040 3042 3048 3068 3146 3148 3158 3255 3258 3269 3301 3309 3319 3325 3330 3331 3334 …	-0.0461 -0.0357 -0.0318 -0.0484 -0.0542 -0.0709 -0.0704 -0.0683 -0.0653 -0.0637 -0.0715 -0.1023 -0.1199 -0.1272 -0.1242 -0.1219 -0.1200 -0.1297 -0.1639 -0.1672 -0.1655 -0.1852 -0.1848 -0.1836 -0.1866 -0.1964 -0.2007 -0.2036 -0.2037 -0.2028 -0.2098 -0.2177	4399	-0.6973
GET2_SGA	-0.4994	-1.6792	0	0.1384	1	0.4067 -0.2590 0.2390 0.3592 0.3721 0.4096 -0.2690 -0.3378 0.3029 0.3224 -0.2775 0.3686 -0.2451 0.3511 0.2837 0.4494 -0.3180 0.2590 -0.3087 0.3021 0.4819 0.3462 0.4182 -0.3978 0.3583 0.2401 -0.3739 -0.2962 0.2887 0.3326 0.3686 0.2699 0.4097 0.3441 0.4611 0.3357 -0.2675 0.3273 0.4003 -0.2538 0.2972 0.3700 0.3323 0.3220 0.4010 0.3330 0.3541 0.3285 0.3004 0.3786 0.3924 0.2464 0.3821 -0.3864 0.3871 0…	124 261 346 349 673 705 711 809 827 850 888 1011 1087 1117 1129 1221 1274 1276 1291 1298 1308 1324 1331 1364 1421 1443 1462 1465 1466 1520 1605 1650 1724 1749 1800 1818 1880 1913 1971 2025 2030 2060 2097 2123 2127 2136 2145 2214 2226 2230 2256 2266 2288 2320 2325 2334 2365 2393 2398 2448 2452 2463 2468 2550 2564 2587 2591 2622 2639 2661 2693 2729 2737 2758 2792 2797 2798 2861 2869 2916 2995 3008 …	0.0106 0.0053 0.0047 0.0191 -0.0332 -0.0322 -0.0266 -0.0389 -0.0367 -0.0357 -0.0378 -0.0562 -0.0665 -0.0685 -0.0673 -0.0811 -0.0880 -0.0856 -0.0855 -0.0841 -0.0832 -0.0834 -0.0821 -0.0856 -0.0937 -0.0954 -0.0965 -0.0948 -0.0927 -0.1004 -0.1141 -0.1205 -0.1324 -0.1354 -0.1433 -0.1451 -0.1551 -0.1599 -0.1694 -0.1782 -0.1780 -0.1825 -0.1883 -0.1921 -0.1919 -0.1926 -0.1934 -0.2053 -0.2067 -0.2067 -0.…	4446	-0.7362
EST1_SGA	-0.6732	-1.6791	0	0.1384	1	0.5362 0.4575 -0.5305 0.6216 0.6300 0.5214 0.4838 -0.3503 -0.3386 0.4497 0.3886 -0.2529 -0.4974 0.3630 -0.4461 0.4422 0.3938 0.5207 -0.3076 0.4831 -0.4375 0.3356 0.6697 -0.3739 0.3058 0.6476 -0.6244 -0.6154 0.4856 -0.4508 0.3702 0.6222 0.2559 0.4664 -0.5046 0.3315 -0.3553 0.4445 0.4883 0.2812 0.3295 0.3825 0.5259 0.4329 -0.5109 0.3666 0.4399 -0.2533 0.3695 0.4867 -0.2718 0.5448 0.2787 0.4432 0.31…	794 1068 1280 1719 2612 2630 2749 2822 2869 3269 3278 3651 3680 3729 4180 4222 4400 4545 4674 4702 4732 4770 4792 5029 5033 5164 5167 5639	-0.1156 -0.1476 -0.1731 -0.2442 -0.4030 -0.4060 -0.4264 -0.4382 -0.4451 -0.5122 -0.5096 -0.5692 -0.5673 -0.5684 -0.6359 -0.6298 -0.6446 -0.6504 -0.6506 -0.6321 -0.6134 -0.5951 -0.5733 -0.5824 -0.5497 -0.5334 -0.4940 0.0004	4673	-0.9403
TRANSFERASE ACTIVITY, TRANSFERRING ACYL GROUPS_MOL	-0.5985	-1.679	0.0256	0.1382	1	0.3063 -0.4060 -0.3734 0.4269 -0.2279 -0.2342 -0.2636 0.3820 -0.3351 0.3198 -0.3087 -0.3273 0.5582 0.5519 -0.4028 0.6783 0.5137 -0.3228 -0.2834 0.3511 -0.4109 0.4043 0.2887 0.4524 -0.3955 0.5214 0.4927 -0.2891 0.2295 -0.3384 0.4632 -0.3704 0.2156 0.5802 0.6292 -0.4964 0.3876 0.2063 0.4264 0.5131 0.3472 0.4069 0.2690 0.3452 0.4421 0.4461 0.3821 0.6126 0.3295 -0.4712 -0.3662 0.4253 0.4126 0.5462 -0…	136 377 797 811 953 1080 1191 1413 1437 1599 2050 2195 2284 2316 2555 2597 2622 2928 2979 2985 3007 3013 3173 3244 3324 3334 3396 3437 3691 3698 3747 3898 3903 3957 4000 4046 4072 4155 4156 4236 4280 4535 4686 4708 4848 4865 4948 5010 5045 5052 5123 5139 5149 5308 5385 5453 5641	0.0400 0.0249 -0.0387 -0.0297 -0.0462 -0.0614 -0.0750 -0.1099 -0.1095 -0.1347 -0.2135 -0.2380 -0.2527 -0.2573 -0.2997 -0.3070 -0.3113 -0.3652 -0.3732 -0.3732 -0.3760 -0.3759 -0.4029 -0.4138 -0.4259 -0.4255 -0.4343 -0.4392 -0.4813 -0.4792 -0.4843 -0.5070 -0.5035 -0.5086 -0.5114 -0.5146 -0.5140 -0.5232 -0.5176 -0.5257 -0.5270 -0.5637 -0.5803 -0.5736 -0.5865 -0.5770 -0.5785 -0.5750 -0.5660 -0.5519 -…	4847	-1.1105
RPL35B_BIND	-0.623	-1.6784	0.027	0.1388	1	-0.2919 0.5526 -0.3459 0.5476 0.4435 0.4884 0.3696 0.6455 -0.3753 0.4629 -0.4327 0.3630 0.3203 0.4750 -0.2710 0.4232 0.5160 0.2857 -0.5610 0.3474 -0.2355 -0.4733 0.3525 -0.4626 -0.4517 0.3215 -0.3041 0.4213 -0.2583 -0.2501 -0.3674 0.2442 0.3905 0.2715 -0.	1115 1249 1364 1520 1658 1828 2050 2432 2655 2678 2690 3802 3939 4003 4077 4103 4155 4204 4212 4274 4386 4485 4563 4576 4728 4780 4874 5025 5039 5052 5067 5153 5164 5271 5321 5347 5365 5466 5539	-0.1826 -0.1929 -0.2016 -0.2195 -0.2359 -0.2598 -0.2949 -0.3616 -0.4011 -0.4048 -0.4064 -0.5959 -0.6098 -0.6099 -0.6109 -0.6030 -0.5990 -0.5937 -0.5809 -0.5767 -0.5789 -0.5766 -0.5689 -0.5493 -0.5510 -0.5333 -0.5204 -0.5123 -0.4793 -0.4455 -0.4111 -0.3852	4076	-0.4695
MGR2_SGA	-0.5896	-1.6777	0	0.1396	1	0.3368 0.4467 0.3346 0.4692 0.5630 0.3515 0.3628 0.3880 0.4109 0.3763 -0.2418 -0.3422 0.4011 0.3418 0.4270 -0.2325 0.2758 0.2891 0.2807 0.2789 0.3622 0.3343 0.4482 0.2850 0.4463 0.4179 0.4529 0.4660 0.4071 0.4478 0.2599 -0.3359 0.5480 0.3917 0.4464 0.3212 0.3612 0.4272 0.2473 0.3958 0.4157 -0.3366 0.4317 0.3191 0.3545 0.3547 0.3537 0.3815 0.4710 0.3682 0.2832 -0.2718 -0.2094 0.5089 -0.3862 -0.329…	341 637 794 850 884 1001 1068 1219 1236 1274 1290 1349 1440 1454 1503 2110 2161 2244 2463 2464 2481 2514 2634 2859 2888 3068 3134 3222 3270 3362 3411 3413 3471 3488 3532 3674 3828 3841 3988 4106 4109 4219 4227 4282 4311 4450 4468 4494 4545 4550 4610 4670 4746 4760 4792 4959 5037 5056 5085 5090 5093 5110 5127 5200 5239 5240 5258 5338 5350 5365 5384 5435 5449 5521 5535 5550 5561 5631	-0.0318 -0.0700 -0.0870 -0.0869 -0.0834 -0.0964 -0.1012 -0.1226 -0.1200 -0.1214 -0.1190 -0.1247 -0.1366 -0.1347 -0.1393 -0.2467 -0.2543 -0.2680 -0.3068 -0.3063 -0.3088 -0.3143 -0.3357 -0.3754 -0.3798 -0.4109 -0.4213 -0.4354 -0.4422 -0.4565 -0.4631 -0.4611	5036	-1.3789
DER1_SGA	-0.5289	-1.6773	0	0.1401	1	0.3760 0.4725 0.5398 0.3642 0.3238 0.4421 -0.3374 -0.2674 0.4392 0.2338 -0.2978 -0.3180 0.4679 0.3013 -0.3045 -0.3259 0.4325 0.2735 0.3089 0.4342 0.4242 0.4011 0.2940 0.3112 -0.2899 -0.3803 0.3490 0.5510 0.3370 0.3234 0.2444 0.3831 0.3815 0.2999 0.4330 0.4017 0.3252 0.4247 0.3575 0.4860 0.2758 -0.2587 0.3426 -0.3509 0.5141 -0.3677 0.4028 0.4988 -0.2502 -0.3018 0.4567 0.4054 -0.2637 0.2827 0.5284 …	229 608 643 850 893 1011 1117 1185 1216 1267 1274 1276 1310 1325 1349 1378 1442 1503 1664 1671 1715 1754 1771 1800 1807 1844 1861 1892 1954 1966 2060 2097 2185 2200 2205 2452 2464 2587 2591 2624 2639 2737 2749 2753 2758 2779 2781 3008 3129 3146 3192 3196 3259 3319 3531 3591 3650 3663 3702 3708 3713 3729 3758 3783 3786 3803 3818 3828 3943 4004 4081 4109 4112 4139 4158 4165 4215 4222 4227 4381 4402…	-0.0076 -0.0636 -0.0580 -0.0873 -0.0875 -0.1025 -0.1162 -0.1236 -0.1245 -0.1294 -0.1263 -0.1223 -0.1243 -0.1229 -0.1233 -0.1247 -0.1327 -0.1403 -0.1668 -0.1653 -0.1708 -0.1754 -0.1761 -0.1790 -0.1780 -0.1826 -0.1836 -0.1872 -0.1966 -0.1970 -0.2124 -0.2177	4380	-0.6843
VPS20_BIND	-0.6466	-1.6771	0	0.14	1	-0.4268 0.3353 0.5712 0.4578 0.3741 -0.4962 0.4052 -0.4843 0.4324 0.4346 0.3239 -0.3091 0.4203 0.3211 0.4189 0.5612 0.3372 0.2988 -0.3288 0.4125 0.2922 -0.3102 -0.3771 0.5148 0.4657 0.4208 0.3748 -0.5470 0.4779 0.4031 0.3961 0.2989 -0.3143 0.5264 0.2890 0	1324 1402 1800 2050 2300 2398 2487 2661 2921 2985 3026 3161 3487 3505 3685 3786 3877 4002 4155 4373 4412 4504 4509 4535 4609 4668 4761 4826 4848 4990 5292 5308 5435 5576 5585	-0.2218 -0.2224 -0.2855 -0.3248 -0.3665 -0.3820 -0.3966 -0.4273 -0.4714 -0.4802 -0.4845 -0.5043 -0.5554 -0.5515 -0.5747 -0.5824 -0.5871 -0.5962 -0.6079 -0.6262 -0.6116 -0.6041 -0.5809 -0.5609 -0.5475 -0.5298 -0.5157 -0.4943 -0.4646 -0.4507 -0.4418 -0.3797	4372	-0.677
GLC7_DAMP_SGA	-0.4972	-1.6768	0	0.14	1	0.4748 0.3320 0.3353 0.4807 0.3062 0.3783 0.3032 0.3831 0.3149 0.3606 -0.2852 0.4599 0.2770 0.3865 -0.3309 0.3865 0.4421 0.2927 0.3414 0.3159 0.3861 0.3072 0.3802 0.3962 -0.2298 0.4620 0.4308 0.2709 0.3652 -0.2710 0.4273 0.3578 0.3355 0.3144 0.2710 0.3056 0.2999 0.3041 0.3184 0.2961 0.3292 0.3659 0.3689 0.2866 0.3070 -0.2927 -0.3276 -0.3257 0.4137 0.3029 0.3872 0.3840 0.2869 -0.2537 0.2817 0.3392…	342 349 424 588 606 638 697 711 719 787 795 799 836 888 933 965 990 1030 1087 1121 1224 1276 1286 1312 1330 1335 1337 1349 1443 1503 1528 1595 1596 1601 1630 1640 1720 1737 1749 1764 1786 1800 1803 1825 1861 1925 1938 1954 1992 2014 2025 2030 2055 2081 2117 2127 2166 2183 2188 2200 2254 2266 2318 2374 2379 2417 2448 2468 2476 2571 2612 2622 2661 2689 2753 2813 2822 2830 2838 2869 2895 2909 2916 2…	-0.0480 -0.0344 -0.0359 -0.0577 -0.0530 -0.0512 -0.0551 -0.0509 -0.0458 -0.0525 -0.0482 -0.0432 -0.0447 -0.0493 -0.0530 -0.0545 -0.0549 -0.0583 -0.0651 -0.0679 -0.0838 -0.0906 -0.0896 -0.0917 -0.0924 -0.0906 -0.0884 -0.0880 -0.1030 -0.1118 -0.1142 -0.1246	4547	-0.8245
VID24_BIND	-0.7488	-1.6766	0	0.1402	1	0.3600 -0.3485 -0.3301 -0.3260 0.3854 0.4592 0.6264 0.4318 0.5204 0.2265 0.4169 0.4350 -0.5545 0.3204 -0.3638 0.4815 0.5666 -0.3466 0.3534 -0.5418 -0.4790 0.5716 -0.4946 0.3274 -0.3161 -0.5847 -0.6244 0.4736 0.6773 -0.4582 -0.3264 -0.5887 0.2746 -0.3207 0.2874 0.4518 0.3507 -0.5710 0.5970 -0.3864 0.5931 0.4116 0.3694 0.5725 0.5694 0.5547 -0.5107 0.3805 -0.5472 0.2832 0.3985 0.4150 -0.4809 0.4299 …	1236 1481 1590 1794 2288 2443 2702 3001 3070 3383 3475 3766 4494 4750 5045 5074 5110 5258 5319 5364 5453 5579 5584	-0.2024 -0.2325 -0.2401 -0.2677 -0.3524 -0.3783 -0.4237 -0.4738 -0.4824 -0.5314 -0.5401 -0.5809 -0.6845 -0.6965 -0.7024 -0.6594 -0.6154 -0.5761 -0.5139 -0.4397 -0.3502 -0.1891 0.0101	5044	-1.3917
ERV46_BIND	-0.6243	-1.6765	0	0.14	1	-0.2654 -0.4596 0.6207 0.6463 0.5674 -0.3675 -0.4438 0.3490 0.6231 0.4503 0.6743 -0.3412 0.3212 0.5157 -0.3674 0.3757 0.4783 0.7554 -0.2661 -0.2588 0.3365 0.4332 -0.3361 0.4403 0.3301 -0.3891 0.3988 -0.2422 0.6711 0.3803 0.3978 0.3710 0.4847 0.3825 -0.278	638 850 867 1277 1635 1954 2300 2404 2584 2660 2678 3317 3735 3788 3939 4066 4365 4442 4660 4875 4939 5113 5130 5157 5175 5209 5350 5481 5505 5599	-0.0731 -0.0836 -0.0600 -0.1187 -0.1732 -0.2243 -0.2833 -0.3000 -0.3316 -0.3448 -0.3475 -0.4561 -0.5217 -0.5215 -0.5368 -0.5463 -0.5806 -0.5735 -0.5862 -0.5920 -0.5689 -0.5572 -0.5169 -0.4761 -0.4324 -0.3881 -0.3460 -0.2743 -0.1757 0.0075	4874	-1.1509
YGR021W_SGA	-0.5879	-1.6758	0	0.1407	1	-0.3368 0.5499 0.6491 0.4839 0.5332 0.3749 0.4828 -0.3289 -0.3087 0.4989 0.5250 0.3572 0.3954 0.6399 -0.3653 0.3118 0.3755 -0.3807 0.3874 0.3074 0.2944 0.5429 0.3940 0.5408 -0.3690 -0.3099 0.3680 -0.3184 0.2836 0.3677 0.4677 -0.4087 0.3834 0.4514 0.4111 -	278 1685 1889 1951 1982 2064 2069 2155 2214 2256 2365 2415 2468 2584 2639 2823 2838 2861 2869 2916 3097 3129 3137 3140 3162 3259 3280 3460 3484 3592 3754 3784 3907 4158 4227 4307 4368 4426 4471 4507 4547 4551 4607 4615 4672 4728 4766 4850 4854 5070 5175 5364 5435 5443 5619 5622	0.0172 -0.2288 -0.2609 -0.2681 -0.2699 -0.2813 -0.2789 -0.2916 -0.2998 -0.3053 -0.3232 -0.3310 -0.3395 -0.3599 -0.3695 -0.4015 -0.4031 -0.4060 -0.4063 -0.4133 -0.4434 -0.4466 -0.4454 -0.4434 -0.4446 -0.4588 -0.4592 -0.4871 -0.4869 -0.5011 -0.5239 -0.5227 -0.5372 -0.5722 -0.5738 -0.5763 -0.5744 -0.5709 -0.5644 -0.5556 -0.5470 -0.5318 -0.5251 -0.5096 -0.5018 -0.4930 -0.4802 -0.4739 -0.4531 -0.4644 …	4306	-0.6118
CDC4-2_SGA	-0.6227	-1.6753	0.0263	0.1411	1	0.3006 -0.5975 0.4728 0.4630 0.2270 0.5246 -0.3737 -0.2420 -0.2381 0.4678 -0.3467 -0.4334 0.5414 0.3071 0.4248 -0.4652 -0.6721 0.4221 -0.2893 -0.4846 0.3691 -0.3088 0.5679 0.3543 0.3058 0.3205 0.3536 0.6163 0.6894 -0.3265 -0.2683 0.3926 -0.4013 -0.3639 0.4038 0.5413 0.2594 0.2396 0.5440 0.3548 0.5359 -0.3280 0.4883 -0.2650 0.4125 0.2766 0.4592 0.3923 0.2582 -0.2707 -0.3427 0.3657 0.5240 0.5007 -0…	1236 1330 1931 1938 1945 1954 2030 2064 2256 2288 2320 2661 2758 2830 3008 3161 3203 3598 3802 3841 3957 4021 4112 4148 4229 4282 4433 4607 4650 4651 4746 4879 5084 5131 5257 5360 5413 5480 5481 5534 5564	-0.2070 -0.2114 -0.3132 -0.3090 -0.3049 -0.3013 -0.3102 -0.3118 -0.3433 -0.3464 -0.3498 -0.4104 -0.4268 -0.4383 -0.4676 -0.4913 -0.4949 -0.5585 -0.5859 -0.5835 -0.5934 -0.5932 -0.5967 -0.5899 -0.5897 -0.5837 -0.5918 -0.6000 -0.5839 -0.5602 -0.5512 -0.5450	4606	-0.88
ACH1_BIND	-0.689	-1.675	0	0.1412	1	0.2569 0.5036 -0.4267 0.5265 0.4346 -0.3182 0.5288 -0.4381 0.5860 -0.4385 -0.3043 -0.6746 0.4188 0.5655 0.3362 -0.3772 0.4442 0.5121 -0.4584 0.4368 0.2890 -0.3905 -0.5699 0.5008 -0.2676 -0.4069 0.7521 0.2975 0.4511 0.6370 0.5954 0.4087 0.5829 0.4862 -0.4341 0.5267 -0.3068 0.4989 0.4195 0.7527 0.5228 -0.4754 -0.5938 -0.3311 -0.3376 0.2343 -0.2319 0.5152 0.6439 -0.4074 0.7237 -0.3066 0.5304 -0.2682…	1545 1794 2064 2232 2500 2669 2700 3755 3766 3934 3975 4054 4234 4712 4875 5036 5037 5045 5052 5110 5227 5364 5453 5464	-0.2592 -0.2923 -0.3331 -0.3583 -0.4045 -0.4340 -0.4388 -0.6126 -0.6004 -0.6129 -0.6021 -0.5964 -0.6041 -0.6474 -0.6271 -0.5967 -0.5378 -0.4793 -0.4203 -0.3657 -0.3071 -0.2256 -0.1059 0.0315	4711	-0.9727
YHB1_BIND	-0.7273	-1.6734	0.0233	0.1438	1	0.3835 -0.3506 0.6410 0.8015 0.2138 -0.7123 -0.3091 0.7101 -0.5098 0.4418 -0.5002 -0.3791 -0.3068 0.3196 0.4292 0.5338 -0.4134 0.6912 -0.4422 0.6057 0.3431 0.4047 -0.4025 0.4285 0.7178 0.5231 -0.4008 -0.4858 -0.2720 -0.4015 0.7260 0.7615 0.3264 -0.3340 -0.5507 0.4569 -0.3387 0.5025 -0.4013 0.7618 0.4080 0.3704 0.4151 0.3288 -0.5372 0.6029 -0.4551 -0.4065 0.3965 -0.2690 0.5311 0.4055 0.4265 0.3235…	1430 1865 2253 2299 2635 2678 2794 2979 3174 3386 3563 3564 4175 4234 4720 4998 5595 5607	-0.2327 -0.2980 -0.3616 -0.3650 -0.4245 -0.4315 -0.4501 -0.4787 -0.5062 -0.5336 -0.5521 -0.5392 -0.6212 -0.6027 -0.6390 -0.6214 -0.3859 0.0060	5594	-6.5421
HAT2_BIND	-0.6661	-1.6734	0	0.1435	1	0.3230 -0.4047 0.6233 -0.4203 -0.5543 -0.2874 -0.3746 0.3753 0.5398 0.5967 -0.5415 0.3805 -0.5267 -0.4331 0.4042 0.5790 0.6395 -0.3698 0.7217 -0.4888 0.4669 -0.3378 0.3822 0.4549 0.5778 -0.2605 -0.3319 0.7065 -0.3160 0.3828 0.5102 0.4147 -0.3591 0.3651 0.3659 0.6407 0.5072 -0.6105 0.4596 0.5032 -0.3121 -0.3785 -0.2980 0.3421 0.6218 -0.3289 0.3854 0.3154 -0.2172 -0.5028 0.5436 -0.5487 0.5154 0.662…	682 1511 2353 2416 2487 2661 2668 2797 2799 2924 2947 3135 3203 3429 3726 3735 3907 3942 4077 4430 4496 4504 4517 4537 4714 4784 5080 5087 5230 5539 5557 5588 5593	-0.0860 -0.2232 -0.3711 -0.3807 -0.3922 -0.4229 -0.4238 -0.4456 -0.4448 -0.4651 -0.4671 -0.4970 -0.5051 -0.5395 -0.5840 -0.5770 -0.5970 -0.5921 -0.6033 -0.6466 -0.6372 -0.6171 -0.5977 -0.5791 -0.5842 -0.5682 -0.5815 -0.5429 -0.5180 -0.4543 -0.3279 -0.1658	4429	-0.7247
SKT5_SGA	-0.588	-1.6732	0	0.1435	1	0.3379 0.3748 0.3663 -0.3803 0.4070 0.5634 0.5476 -0.3652 -0.3098 0.2878 0.2866 -0.3059 0.4336 0.4596 -0.3936 0.3063 0.3167 -0.3553 0.2794 -0.3978 0.2969 0.2595 0.5228 0.2724 -0.2985 0.3289 -0.2627 0.5300 0.3824 -0.2955 -0.4807 0.3649 0.5869 -0.4304 0.3477 -0.3594 0.4505 0.3055 -0.4481 -0.3102 -0.3517 -0.3209 0.4633 0.3920 -0.3813 0.3612 0.3447 -0.3358 0.4698 0.4583 -0.3710 0.4901 -0.3374 -0.3797…	349 588 638 682 711 891 914 969 1031 1048 1076 1185 1257 1304 1308 1386 1442 1443 1454 1635 1764 1800 1838 1887 1892 1895 1970 2030 2031 2055 2155 2214 2226 2256 2264 2379 2448 2715 2758 2798 2808 2830 2854 2988 3020 3059 3087 3211 3251 3261 3484 3512 3537 3587 3752 3828 3842 3851 3929 3996 4026 4077 4109 4128 4171 4473 4494 4545 4614 4652 4789 4803 4888 4903 4965 4987 5029 5082 5093 5130 5136 51…	-0.0388 -0.0684 -0.0649 -0.0613 -0.0556 -0.0802 -0.0766 -0.0796 -0.0843 -0.0812 -0.0802 -0.0948 -0.1032 -0.1073 -0.1037 -0.1138 -0.1202 -0.1167 -0.1150 -0.1447 -0.1655 -0.1696 -0.1742 -0.1809 -0.1798 -0.1783 -0.1900 -0.1991 -0.1976 -0.2004 -0.2171 -0.2266	4788	-1.0581
LCD1_BIND	-0.7567	-1.6731	0.0455	0.1432	1	-0.5016 0.4720 -0.5839 0.6947 0.2835 0.4409 0.4613 -0.3687 0.6418 0.3748 -0.6200 0.7586 0.4632 -0.2824 0.7747 -0.3078 -0.3594 -0.4634 0.6935 0.5737 0.6594 0.3814 0.6410 -0.4609 0.5740 0.5310 0.4594 -0.2804 -0.5500 -0.5886 0.5665 0.7617 0.3310 -0.4008 0.36	1972 2136 2256 2290 2727 3181 3203 3495 4108 5567	-0.3216 -0.3298 -0.3359 -0.3279 -0.4024 -0.4622 -0.4444 -0.4616 -0.4978 0.0131	5566	-5.1721
RPN12-1_SGA	-0.5261	-1.6725	0	0.1435	1	0.3520 0.2789 0.4090 -0.2891 -0.2405 0.3718 0.3805 0.3393 0.5397 0.4807 0.3772 0.4501 0.3435 -0.3851 0.3200 0.5392 0.2608 0.3285 0.3783 0.4621 -0.2971 -0.3616 0.2915 0.2972 -0.2812 0.2794 0.3444 0.4176 0.4644 0.2895 0.4443 -0.3697 0.2647 0.5026 -0.2756 0.3228 0.3829 0.3144 0.3629 0.3233 0.3223 0.3474 0.3904 0.3165 0.3497 0.3268 -0.3325 0.4294 0.3671 0.3324 -0.2362 0.3077 -0.2942 0.4274 0.3291 0.2…	160 349 913 1011 1031 1068 1117 1185 1236 1274 1276 1277 1308 1324 1330 1331 1764 1794 1800 1807 1825 1858 1938 2030 2115 2123 2150 2200 2309 2317 2398 2451 2468 2476 2564 2591 2753 2779 2861 2869 2893 2985 3003 3008 3040 3148 3161 3203 3325 3386 3411 3495 3532 3591 3613 3685 3726 3745 3786 3805 3870 3877 3878 3918 3942 4021 4045 4112 4167 4212 4282 4294 4373 4412 4548 4561 4570 4573 4590 4641 46…	0.0218 0.0140 -0.0796 -0.0901 -0.0868 -0.0869 -0.0897 -0.0964 -0.1005 -0.1025 -0.0980 -0.0933 -0.0942 -0.0925 -0.0890 -0.0846 -0.1602 -0.1630 -0.1616 -0.1603 -0.1611 -0.1647 -0.1771 -0.1919 -0.2057 -0.2057 -0.2091 -0.2169 -0.2356 -0.2361 -0.2500 -0.2590 -0.2615 -0.2624 -0.2780 -0.2826 -0.3115 -0.3157 -0.3299 -0.3306 -0.3342 -0.3499 -0.3522 -0.3520 -0.3567 -0.3749 -0.3758 -0.3819 -0.4021 -0.4111 -…	4547	-0.8245
NPL3_BIND	-0.5636	-1.6719	0	0.144	1	-0.3457 0.3546 -0.3640 0.2991 0.4272 0.3904 -0.2801 0.4576 0.3401 0.3779 0.4159 0.3408 0.2976 0.3152 0.3487 0.3974 0.3032 0.4218 -0.4356 0.4878 0.2955 0.2962 0.3464 0.5039 -0.3051 -0.5083 0.5555 0.3836 -0.2202 0.3788 -0.2974 -0.2909 -0.2990 0.3229 -0.3141	345 431 867 1156 1276 1350 1352 1402 1406 1492 1545 1555 1587 1590 1627 1658 1751 1813 1865 1889 1898 1935 2050 2097 2115 2173 2237 2256 2379 2398 2451 2585 2639 2656 2678 2790 2792 2863 2887 2974 3021 3040 3110 3173 3203 3220 3325 3386 3486 3591 3598 3613 3657 3669 3731 3741 3796 3802 3805 3877 3914 3925 3967 4077 4114 4167 4175 4268 4305 4354 4364 4488 4590 4647 4670 4727 4784 4831 4892 4904 51…	-0.0322 -0.0234 -0.0919 -0.1375 -0.1536 -0.1619 -0.1572 -0.1614 -0.1574 -0.1686 -0.1740 -0.1718 -0.1737 -0.1704 -0.1734 -0.1755 -0.1892 -0.1976 -0.2043 -0.2061 -0.2052 -0.2096 -0.2283 -0.2350 -0.2365 -0.2455 -0.2557 -0.2579 -0.2792 -0.2818 -0.2907 -0.3146	5168	-1.6552
RNA15-58_SGA	-0.5262	-1.6714	0	0.1445	1	0.4395 0.5338 0.3115 0.2760 0.3580 0.4596 0.3390 0.2790 -0.2460 0.3119 0.3290 0.2965 0.3602 0.3583 0.4449 -0.2460 0.4372 0.5443 0.3505 0.3979 0.2716 0.4056 0.4282 0.2798 -0.3508 0.2047 0.4775 -0.3308 0.4671 0.3405 0.3249 -0.2845 0.3058 -0.3067 0.2865 0.3387 -0.4395 0.2847 -0.3084 0.4487 -0.3685 0.3572 0.5736 0.3221 0.3368 0.3068 0.4455 0.5035 -0.3166 0.3184 0.3605 0.4207 0.2554 0.5085 0.4450 0.40…	214 349 356 496 638 716 760 795 850 1035 1051 1099 1117 1185 1256 1267 1280 1291 1528 1601 1605 1638 1764 1895 1931 1938 2025 2060 2133 2166 2200 2244 2323 2328 2373 2468 2591 2612 2661 2665 2693 2779 2798 2861 3020 3108 3134 3203 3222 3325 3397 3404 3420 3487 3564 3598 3613 3651 3702 3729 3786 4077 4094 4212 4227 4234 4286 4373 4386 4412 4494 4502 4519 4524 4548 4571 4607 4651 4679 4720 4747 477…	-0.0047 -0.0073 0.0129 0.0027 -0.0117 -0.0161 -0.0150 -0.0129 -0.0153 -0.0430 -0.0403 -0.0438 -0.0420 -0.0496 -0.0583 -0.0562 -0.0545 -0.0525 -0.0923 -0.1027 -0.1007 -0.1040 -0.1245 -0.1463 -0.1511 -0.1506 -0.1648 -0.1697 -0.1816 -0.1864 -0.1914 -0.1984 -	4493	-0.7782
MDJ2_SGA	-0.7685	-1.6712	0.0222	0.1446	1	0.6224 -0.1965 0.5001 0.7175 -0.7783 -0.2905 0.3120 0.4510 -0.6833 0.4225 -0.5457 0.5271 -0.5080 -0.3144 -0.4023 0.4019 -0.4564 -0.5269 0.6671 0.3673 -0.6317 0.5415 0.5199 0.6782 0.6252 0.3526 0.2127 -0.5873 0.5816 0.3918 0.4078 0.3302 0.3995 -0.3151 0.3376 0.5682 0.4348 -0.3978 0.5838 -0.4474 0.2370 -0.3282 0.2984 -0.3389 -0.5349 0.4183 0.7919 -0.3496 -0.4688 -0.4410 0.2654 -0.4618 -0.4139 -0.37…	1631 2639 2829 2848 3313 3685 3907 4109 4647 4976 5127 5204 5481 5564 5607	-0.2760 -0.4549 -0.4866 -0.4877 -0.5625 -0.6161 -0.6387 -0.6537 -0.7102 -0.7142 -0.6755 -0.6137 -0.5187 -0.3155 0.0060	4975	-1.2731
RAD5_BIND	-0.5332	-1.6711	0	0.1445	1	0.5025 -0.3056 0.3311 0.4512 0.3754 -0.3468 0.3853 -0.3273 0.3263 -0.2656 -0.2822 0.4130 0.4142 -0.2768 0.5281 -0.4059 -0.1723 0.4078 -0.4127 -0.3632 -0.2984 0.4112 0.2437 -0.3394 -0.2671 0.4949 0.3828 0.3542 0.4846 0.3413 -0.3366 0.5603 0.3326 0.4430 0.5231 0.3191 0.2847 0.3841 0.6744 0.3916 0.2862 0.4308 -0.2717 0.2843 -0.3724 0.3242 0.4852 -0.2394 0.3628 -0.4379 0.3609 0.3878 -0.2980 -0.3315 -…	84 569 607 867 890 1223 1475 1555 1595 1627 1762 1792 1807 1848 2031 2050 2115 2150 2165 2256 2309 2321 2353 2398 2414 2476 2574 2678 2722 2783 2846 2952 3005 3160 3173 3191 3203 3208 3307 3325 3386 3478 3495 3877 3884 4019 4108 4354 4364 4373 4412 4509 4517 4537 4619 4647 4679 4752 4823 4831 5097 5250 5308 5359 5395 5431 5437 5539 5595 5639	0.0787 0.0112 0.0227 -0.0126 -0.0056 -0.0587 -0.0989 -0.1088 -0.1117 -0.1134 -0.1342 -0.1363 -0.1358 -0.1401 -0.1707 -0.1719 -0.1816 -0.1861 -0.1871 -0.2020 -0.2103 -0.2113 -0.2160 -0.2231 -0.2252 -0.2357 -0.2529 -0.2713 -0.2788 -0.2892 -0.2997 -0.3177 -0.3259 -0.3520 -0.3525 -0.3539 -0.3541 -0.3531 -0.3686 -0.3694 -0.3778 -0.3915 -0.3916 -0.4555 -0.4520 -0.4708 -0.4808 -0.5169 -0.5105 -0.5039 -0…	5249	-1.9385
AMINO ACID DERIVATIVE BIOSYNTHETIC PROCESS_BIO	-0.8726	-1.6707	0.02	0.1447	1	0.7837 -0.4270 -0.4278 -0.4104 0.4789 -0.6486 -0.6449 -0.4263 0.3587 0.2261 0.3210 0.8426 -0.5441 0.7890 -0.3336 -0.3516 -0.3297 0.4085 -0.4241 0.4267 -0.4649 -0.7647 0.2720 0.5029 -0.5460 -0.5118 0.5052 -0.7084 0.6010 0.2442 0.2340 0.8327 0.5615 0.3171 -0.3451 0.7766 0.5358 0.3033 -0.6617 0.6198 -0.2040 -0.6387 0.6170 0.3329 0.7929 -0.6010 -0.5381 0.4894 -0.5033 -0.3717 -0.5522 0.4033 -0.3264 0.…	1353 1786 1951 2211 2533 2958 3316 4159 4198 4447 4729 5541 5626 5633	-0.2280 -0.2977 -0.3216 -0.3645 -0.4209 -0.4942 -0.5528 -0.6886 -0.6809 -0.7052 -0.7285 -0.7527 -0.4468 0.0014	5540	-4.4401
[truncated: 7,652 more rows]
